# Supplementary material for: Effective and precise adenine base editing in mouse zygotes
Source: Protein Cell. 2018 Jul 31;9(9):808–13. doi: 10.1007/s13238-018-0566-z (PMC6107484; doi:10.1007/s13238-018-0566-z)
Supplement: Supplementary file 1 — Supplementary Script 1 (ZIP 17732 kb) [file 13238_2018_566_MOESM1_ESM.zip]

Archive with 13 entries (10 files):
- PAC-18914-HJJ-Supplemental script 1/
- PAC-18914-HJJ-Supplemental script 1/hg19/
- PAC-18914-HJJ-Supplemental script 1/hg19/01.CDS.fa
- PAC-18914-HJJ-Supplemental script 1/hg19/01_get_CDS.py
- PAC-18914-HJJ-Supplemental script 1/hg19/02_judge_NGG.py
- PAC-18914-HJJ-Supplemental script 1/hg19/02_judge_xCas9.py
- PAC-18914-HJJ-Supplemental script 1/hg19/03_supply.py
- PAC-18914-HJJ-Supplemental script 1/mm10/
- PAC-18914-HJJ-Supplemental script 1/mm10/01.CDS.fa
- PAC-18914-HJJ-Supplemental script 1/mm10/01_get_CDS.py
- PAC-18914-HJJ-Supplemental script 1/mm10/02_judge_NGG.py
- PAC-18914-HJJ-Supplemental script 1/mm10/02_judge_xCas9.py
- PAC-18914-HJJ-Supplemental script 1/mm10/03_supply.py
