# Supplementary material for: Effective and precise adenine base editing in mouse zygotes
Source: Protein Cell. 2018 Jul 31;9(9):808–13. doi: 10.1007/s13238-018-0566-z (PMC6107484; doi:10.1007/s13238-018-0566-z)
Supplement: Supplementary file 1 — Supplementary Script 1 (ZIP 17732 kb) [file 13238_2018_566_MOESM1_ESM.zip › PAC-18914-HJJ-Supplemental script 1/hg19/01.CDS.fa]

>chr8:29989462-29990422~3~ENSG00000177669~MBOAT4~protein_coding
AAGAAAGAGTGATGCAGAACCTGCAAGATAATTTTTTAAA
>chr8:30001999-30002117~5~ENSG00000177669~MBOAT4~protein_coding
AAATAGCCATCCAGCCTACCTGGCACGAGTGGAGAATGAA
>chr8:29996048-29996272~5~ENSG00000177669~MBOAT4~protein_coding
CAACGAACAGGCTGCTTACCTCACAGAAGGAGGCTCATGC
>chr8:29996048-29996272~3~ENSG00000177669~MBOAT4~protein_coding
CAGTCAGGAGAAAGAGGTACCTGAAAGAGAAGGGACACCT
>chr14:37717094-37717112~3~ENSG00000151338~MIPOL1~protein_coding
AATGGAGAACTGGTCAAAAGGTAAGGACTTTTAAGGTATT
>chr14:38016110-38016173~5~ENSG00000151338~MIPOL1~protein_coding
CATCCCAACCCCAACTTAGGTTGGAAAGGCTGGTGGATGT
>chr14:37736143-37736374~5~ENSG00000151338~MIPOL1~protein_coding
TTTGTTTGTTTAAATACAGACATAACCCACAGTTATCTTG
>chr14:37736143-37736374~3~ENSG00000151338~MIPOL1~protein_coding
TGCACTACTGAAAAATACAAGTAAGTGCTCACAGCCTTAG
>chr14:37736217-37736374~5~ENSG00000151338~MIPOL1~protein_coding
GCCAGATGAGCAACTGACTATGAATTCTGAGAAAAGTATG
>chr14:37736217-37736374~3~ENSG00000151338~MIPOL1~protein_coding
TGCACTACTGAAAAATACAAGTAAGTGCTCACAGCCTTAG
>chr14:37737863-37737923~5~ENSG00000151338~MIPOL1~protein_coding
ATCAGTTTCTTTATTACAGCGTTATGGAACATAGACATAA
>chr14:37737863-37737923~3~ENSG00000151338~MIPOL1~protein_coding
TGACTCCTTGTCAAGTTACTTCAGACTCAGATAAAGAGAA
>chr14:37737863-37737996~5~ENSG00000151338~MIPOL1~protein_coding
ATCAGTTTCTTTATTACAGCGTTATGGAACATAGACATAA
>chr14:37737863-37737996~3~ENSG00000151338~MIPOL1~protein_coding
TCTCAGAACAAGCAATAAAAAGGTATAATATGGAAAGTCT
>chr14:37737863-37737998~5~ENSG00000151338~MIPOL1~protein_coding
ATCAGTTTCTTTATTACAGCGTTATGGAACATAGACATAA
>chr14:37737863-37737998~3~ENSG00000151338~MIPOL1~protein_coding
TCAGAACAAGCAATAAAAAGGTATAATATGGAAAGTCTGA
>chr14:37739625-37739730~5~ENSG00000151338~MIPOL1~protein_coding
TTTTTTCAATGTGCTTTAGCTTCAGCAGAAATTGGCTAAA
>chr14:37739625-37739730~3~ENSG00000151338~MIPOL1~protein_coding
AATTGCTGAAAAGACAGCAGGTATAGTAGAGGAGTATTAA
>chr14:37754523-37754652~5~ENSG00000151338~MIPOL1~protein_coding
GCTTTATATATTTTGGTAGCTCTGGTTGAAGAAGTGTATT
>chr14:37754523-37754652~3~ENSG00000151338~MIPOL1~protein_coding
ATGGAAATGTCTCTAAAAGTGTATGTACACATTTAAAACT
>chr14:37754573-37754652~5~ENSG00000151338~MIPOL1~protein_coding
GGAACGTGATGAAGCTGTTATGTCTAGACTGCAATTAGCC
>chr14:37754573-37754652~3~ENSG00000151338~MIPOL1~protein_coding
ATGGAAATGTCTCTAAAAGTGTATGTACACATTTAAAACT
>chr14:37777261-37777294~5~ENSG00000151338~MIPOL1~protein_coding
CTGTGTCCCTTTTTTCTAGGCTAGAAAATATTAACCCTGA
>chr14:37777261-37777294~3~ENSG00000151338~MIPOL1~protein_coding
ACCCTGAAGAAAATGACATGGTAAGCCATTCTCTGAGGAG
>chr14:37777554-37777724~5~ENSG00000151338~MIPOL1~protein_coding
CATATAATGGTGTTGGTAGACATTACAGGAATTACTGAAC
>chr14:37777554-37777724~3~ENSG00000151338~MIPOL1~protein_coding
GGGATGCTGCCTTGTCTAAGGTAACTCTGCATATATCTGT
>chr14:37838722-37838829~5~ENSG00000151338~MIPOL1~protein_coding
GATTCTTCCCCTGTGGCAGTGCAAACGGTTAGAGCAGGAG
>chr14:37838722-37838829~3~ENSG00000151338~MIPOL1~protein_coding
ATCAAGAACGTGCTCTGAAGGTAAATCTCCGTTCCTTCTT
>chr14:37892060-37892154~5~ENSG00000151338~MIPOL1~protein_coding
AAATATTAATTACTTTTAGGCAAAGTTGTTATCTATGCAA
>chr14:37892060-37892154~3~ENSG00000151338~MIPOL1~protein_coding
ACCCTTCGAGTTTACTACAGGTAAAATTCTTTTTAGCCTG
>chr14:37969113-37969157~5~ENSG00000151338~MIPOL1~protein_coding
ttttttaatattttCTCAGTTTACACAAATCTTTATCTCA
>chr14:37969113-37969157~3~ENSG00000151338~MIPOL1~protein_coding
GAAAATCTGAAGGATCAGTTTAACTATACCCTTAGTACAT
>chr14:37969113-37969343~5~ENSG00000151338~MIPOL1~protein_coding
ttttttaatattttCTCAGTTTACACAAATCTTTATCTCA
>chr14:37969113-37969343~3~ENSG00000151338~MIPOL1~protein_coding
GCCAATGAAAAAGTTCAAAAGTAAGTTAAATGATCTTGTA
>chr14:37992678-37992774~5~ENSG00000151338~MIPOL1~protein_coding
TAGAGTTTTTTTTTTCCAGATCTCAAATACAAATCTATTT
>chr14:37992678-37992774~3~ENSG00000151338~MIPOL1~protein_coding
TTGTTGCACATTCAAAACAGGTCATGATTTAAATATTTTT
>chr14:38014870-38014875~5~ENSG00000151338~MIPOL1~protein_coding
TCCTGTTTTTTGTTAACAGAATTCTTGATAGATACAAAAT
>chr14:38014870-38014875~3~ENSG00000151338~MIPOL1~protein_coding
TTTTTTGTTAACAGAATTCTTGATAGATACAAAATCATCC
>chr7:56169547-56169554~3~ENSG00000106153~CHCHD2~protein_coding
ACTTCTTCATTAGGCCAATCCTGCAAACAGAAAAGATTAA
>chr7:56174057-56174106~5~ENSG00000106153~CHCHD2~protein_coding
AACCCTGCGATGGTCTCACCTGGCCGGAGGGGCCATGCGG
>chr7:56170560-56170704~5~ENSG00000106153~CHCHD2~protein_coding
AATTGGACAAATTACCTACCGTTTGCAAGTCGGCACTGTT
>chr7:56170560-56170704~3~ENSG00000106153~CHCHD2~protein_coding
GGCTGGGTTCCCTGAGGCTCCTGCAAAGGCAAAACATTCA
>chr7:56171919-56172168~5~ENSG00000106153~CHCHD2~protein_coding
ATGCTGCCTAAATTCCCACCTGGTAAGTGATGTCAGGCCT
>chr7:56171919-56172168~3~ENSG00000106153~CHCHD2~protein_coding
CTCTCATCTGAGGGGCCCGGCTGTGAAAGAAAAGAAAAAA
>chr11:67274419-67274483~3~ENSG00000167797~CDK2AP2~protein_coding
GGCCCGGGCATGGATGATACCTGGGGGTGGGGTGGGGTCT
>chr11:67275472-67275553~5~ENSG00000167797~CDK2AP2~protein_coding
GGTGGAGCTGGATCCTCACCTGTAGGGACCGGGGTGCCCG
>chr11:67274831-67274968~5~ENSG00000167797~CDK2AP2~protein_coding
GCAGGGCGGCCTGGCCTCACTTACCTCTCTTCAGGCGCTC
>chr11:67274831-67274968~3~ENSG00000167797~CDK2AP2~protein_coding
GCGCCGGGTGGCTTCATCGCCTATGTCAAAAGAGAACAGG
>chr11:67274836-67274968~5~ENSG00000167797~CDK2AP2~protein_coding
GCGGCCTGGCCTCACTTACCTCTCTTCAGGCGCTCCATGG
>chr11:67274836-67274968~3~ENSG00000167797~CDK2AP2~protein_coding
GCGCCGGGTGGCTTCATCGCCTATGTCAAAAGAGAACAGG
>chr11:67275063-67275160~5~ENSG00000167797~CDK2AP2~protein_coding
AGGCTTTGGCCCCACTCACCTGCACGTAGCCCATGGAAGG
>chr11:67275063-67275160~3~ENSG00000167797~CDK2AP2~protein_coding
CGACGGCGACGGGACGCTTCCTGCAGCAACAGGCGCGAGT
>chr11:67275371-67275553~5~ENSG00000167797~CDK2AP2~protein_coding
gccagcaaactgaggctcagcgagggtaggcggcaggccc
>chr11:67275371-67275553~3~ENSG00000167797~CDK2AP2~protein_coding
GCGATGGGTTTGTAGGACATCCCCAACTCCTGGGCGCGGC
>chr3:133653560-133653674~3~ENSG00000174640~SLCO2A1~protein_coding
CCATCTGCAGGCCCAGGTACCTGTGGGCAGGAGGAGGCAG
>chr3:133748551-133748646~5~ENSG00000174640~SLCO2A1~protein_coding
CCCCGCGGACTCCGCTCACCTTAATGTTGCCGAAGACCGA
>chr3:133654618-133654741~5~ENSG00000174640~SLCO2A1~protein_coding
ATACATGATGGGCCCTCACCTGTCTCGGAGAGCATCGTTG
>chr3:133654618-133654741~3~ENSG00000174640~SLCO2A1~protein_coding
GGCTGGAGATGGCAGCCAGGCTGGAAGAGGGTTCAGAAAG
>chr3:133657273-133657337~5~ENSG00000174640~SLCO2A1~protein_coding
AGGGGTCTTAGACACTTACCCAGCAAGCGCATCAACAAGA
>chr3:133657273-133657337~3~ENSG00000174640~SLCO2A1~protein_coding
TTTCCTCCTGGTTCACCACACTGAAAAGACAGACAGGAAA
>chr3:133661449-133661612~5~ENSG00000174640~SLCO2A1~protein_coding
ACAGAGGTTTGCCACTCACCGCAGAACCATCATGTAGAGG
>chr3:133661449-133661612~3~ENSG00000174640~SLCO2A1~protein_coding
CAGCTGCAGTTCAAATAGATCTTCAAGAGGAAGGGGAGGG
>chr3:133663939-133664104~5~ENSG00000174640~SLCO2A1~protein_coding
GGACCCTGGCTGCCCTTACCAGTTGCTTGGAGGTTGCAGA
>chr3:133663939-133664104~3~ENSG00000174640~SLCO2A1~protein_coding
GATGTATAGAACTTGATGTGCTGCCAGCAAAAGAGGAAAC
>chr3:133663965-133664104~5~ENSG00000174640~SLCO2A1~protein_coding
TTGGAGGTTGCAGAGCTCATGTTGATGTTGCTGCAGCCGG
>chr3:133663965-133664104~3~ENSG00000174640~SLCO2A1~protein_coding
GATGTATAGAACTTGATGTGCTGCCAGCAAAAGAGGAAAC
>chr3:133666100-133666289~5~ENSG00000174640~SLCO2A1~protein_coding
TACCCCTTATTCCCATTACCTAGGGGGGTAGACTTCGGCC
>chr3:133666100-133666289~3~ENSG00000174640~SLCO2A1~protein_coding
AGCAGGGAGGTTCACAGCACCTATAAGTGGAAAGAAGGAG
>chr3:133667380-133667544~5~ENSG00000174640~SLCO2A1~protein_coding
CAGCACCCTCTGGGCTCACCAATGAGGAAGTTGGCATAGG
>chr3:133667380-133667544~3~ENSG00000174640~SLCO2A1~protein_coding
CAGAAAGATGCATGGAAACCCTGTGAACAGACCGCTGTCA
>chr3:133667737-133667815~5~ENSG00000174640~SLCO2A1~protein_coding
GGGCTGTAGGGTCAGTTACGTTTAATGAAATCCACCAGGG
>chr3:133667737-133667815~3~ENSG00000174640~SLCO2A1~protein_coding
TCTGCTGTGGCAGGAGCCCTCTGAAGGCAATAAAAGGGGT
>chr3:133670052-133670188~5~ENSG00000174640~SLCO2A1~protein_coding
TGGGCTCTTGGAACCTTACCTTTGCTCCTATGGGCATTGC
>chr3:133670052-133670188~3~ENSG00000174640~SLCO2A1~protein_coding
CGGGACCAAGTTAACTGCAGCTGAAGAGAAAACGAAGAGT
>chr3:133672507-133672605~5~ENSG00000174640~SLCO2A1~protein_coding
GTCCTCTGCACATACTCACCTGTGTTGACCCTGCCATAGT
>chr3:133672507-133672605~3~ENSG00000174640~SLCO2A1~protein_coding
AGAGATGGCAAATAAGATGGCTGGAAAAGGAAGTAAGGGG
>chr3:133673810-133674037~5~ENSG00000174640~SLCO2A1~protein_coding
CTTCAAGCCGGTGACTCACAGATGTACAGGGGCGAGTTGC
>chr3:133673810-133674037~3~ENSG00000174640~SLCO2A1~protein_coding
CTGCAAGCGGCTGTTGTTCCCTGCAACGAGAGTGCTTGCT
>chr3:133692507-133692669~5~ENSG00000174640~SLCO2A1~protein_coding
GGGGTTGGAAGCCACTCACCAGTGCTGGCCAAGGTGTACT
>chr3:133692507-133692669~3~ENSG00000174640~SLCO2A1~protein_coding
ATGAGGATGGCATTGCTGATCTGAGAAGAGAGCAGAAGGG
>chr3:133698325-133698462~5~ENSG00000174640~SLCO2A1~protein_coding
ACCAGAACCTCCTGCTCACCTCATTCAAGCTGGAAATGAG
>chr3:133698325-133698462~3~ENSG00000174640~SLCO2A1~protein_coding
CCTTGGCAGAGCACAAACACCTGGGGGAAGAGTGATGGGC
>chr10:98978999-98979006~3~ENSG00000213390~ARHGAP19~protein_coding
cttactttattataagaatactatatgaaatacatgtaac
>chr10:99052329-99052384~5~ENSG00000213390~ARHGAP19~protein_coding
TGGACCAAACTCAGCTCACCTCCGGCCGGATTCGCGGGCT
>chr10:98985882-98985889~5~ENSG00000213390~ARHGAP19~protein_coding
GACAACTCTGGATCCTTCAGAGAAATCCTAGGTTGAAGGA
>chr10:98985882-98985889~3~ENSG00000213390~ARHGAP19~protein_coding
CTGGATCCTTCAGAGAAATCCTAGGTTGAAGGAAAAACAA
>chr10:98988904-98988982~5~ENSG00000213390~ARHGAP19~protein_coding
GAGTAAGTACAATTAGTACCTTTTTTCCCCTCTTTCTTCC
>chr10:98988904-98988982~3~ENSG00000213390~ARHGAP19~protein_coding
GCTGGAGAGCCAGAAAATAACTGTAATAAGAAAATTGTAC
>chr10:98989521-98989631~5~ENSG00000213390~ARHGAP19~protein_coding
CCAAAGAACAGTGTCTTACTAAGTTCCTATTTTCTTTGCT
>chr10:98989521-98989631~3~ENSG00000213390~ARHGAP19~protein_coding
TGATTTCCCAGGACCTTCCGCTGATTTAAGAACAGAAAAC
>chr10:98994974-98995072~5~ENSG00000213390~ARHGAP19~protein_coding
GACAGCCCAGCATACCTACCTTAATAAGCCCACTGAAGGA
>chr10:98994974-98995072~3~ENSG00000213390~ARHGAP19~protein_coding
GTCAATGATTGCTTATTAAACTAAAAGAAAACATGGAGAA
>chr10:99003725-99003916~5~ENSG00000213390~ARHGAP19~protein_coding
CTTCCCTGCCTTTAGGCACCTGTCTAATAAGTTGTTTCTT
>chr10:99003725-99003916~3~ENSG00000213390~ARHGAP19~protein_coding
GCTATGAGGTCAAGGTCATCCTAAGGAAAATTTAAAAGAA
>chr10:99006029-99006094~5~ENSG00000213390~ARHGAP19~protein_coding
AGCAGATTCCTATTCTTACCTTTGATGCCTGAGTTCTGGA
>chr10:99006029-99006094~3~ENSG00000213390~ARHGAP19~protein_coding
TCCCGAATGTAAGCAGGAGCCTGGGCAGGACATAAAAGAA
>chr10:99016075-99016161~5~ENSG00000213390~ARHGAP19~protein_coding
AATGCTATCCCTTACCTACCTTAAAAAGTTTCTGGGAGTG
>chr10:99016075-99016161~3~ENSG00000213390~ARHGAP19~protein_coding
TGAAGGTCATTTGCAGTGACCTATTCAGAGGAAAAGAAAC
>chr10:99018446-99018511~5~ENSG00000213390~ARHGAP19~protein_coding
ACAAGTTGTTTAAAAGACTTTAGATgaggctacagtgagt
>chr10:99018446-99018511~3~ENSG00000213390~ARHGAP19~protein_coding
gtgggcaacaaaacgagaccctgtctcaaaaaaacagaaa
>chr10:99019159-99019385~5~ENSG00000213390~ARHGAP19~protein_coding
TCTTCCCGTCAACACTCACATTTTTTGGCCACAGGACATG
>chr10:99019159-99019385~3~ENSG00000213390~ARHGAP19~protein_coding
ATCATCAAACTGCATCAAATCTTGAGGACAAAAGAGAATT
>chr10:99019187-99019385~5~ENSG00000213390~ARHGAP19~protein_coding
CCACAGGACATGGGGTGCAAACATAAGGGCAAGGTTATAG
>chr10:99019187-99019385~3~ENSG00000213390~ARHGAP19~protein_coding
ATCATCAAACTGCATCAAATCTTGAGGACAAAAGAGAATT
>chr10:99023177-99023386~5~ENSG00000213390~ARHGAP19~protein_coding
TCTTACTTCCTATACTCACCAGCGATTTTGAGGTGTGCAT
>chr10:99023177-99023386~3~ENSG00000213390~ARHGAP19~protein_coding
CAAACCCTCTACTCGCAAGTCTGTTTAGCATAAAACAAAG
>chr10:99024583-99024663~5~ENSG00000213390~ARHGAP19~protein_coding
AAATTTCAAGTAGTCTTACTTTTGTGTAGATACTCAATCA
>chr10:99024583-99024663~3~ENSG00000213390~ARHGAP19~protein_coding
CCCAAATATCACTCCTTTTTCTGAAAAACCATATGATATG
>chr10:99025617-99025882~5~ENSG00000213390~ARHGAP19~protein_coding
TCACAAACACATCTCCTACCCTTTCGCTTGAGAGACATGA
>chr10:99025617-99025882~3~ENSG00000213390~ARHGAP19~protein_coding
CAAAACTGCAGATGGCATCACTGAAAAACACAGAAGAAAA
>chr10:99025836-99025882~5~ENSG00000213390~ARHGAP19~protein_coding
TTAAAGATAATGGGCTGACCTCGAAGGGAAGAATCATTGC
>chr10:99025836-99025882~3~ENSG00000213390~ARHGAP19~protein_coding
CAAAACTGCAGATGGCATCACTGAAAAACACAGAAGAAAA
>chr10:99030363-99030391~5~ENSG00000213390~ARHGAP19~protein_coding
AAATAAATACATTTCTTACATAAGTGCTGAAAGTTTCTGA
>chr10:99030363-99030391~3~ENSG00000213390~ARHGAP19~protein_coding
GAAAGTTTCTGATGAGGCATTGGTAAATCGAAGAGACAGG
>chr10:99052329-99052380~5~ENSG00000213390~ARHGAP19~protein_coding
TGGACCAAACTCAGCTCACCTCCGGCCGGATTCGCGGGCT
>chr10:99052329-99052380~3~ENSG00000213390~ARHGAP19~protein_coding
TTCACTCTGTGCCTCAGTCGCCATCTTCGTCAGCAAACTT
>chr2:167759993-167760400~3~ENSG00000163092~XIRP2~protein_coding
CAGCTGAGTACGGTGGAAAGGTAAGGAGCCATTGATTGAG
>chr2:168114367-168115870~5~ENSG00000163092~XIRP2~protein_coding
TTCTTTTTCTTTTTGGCAGTTTGGGAAATTATGCATCACT
>chr2:167992419-167992572~5~ENSG00000163092~XIRP2~protein_coding
CTTTAATGTCTTGTAACAGGAAGTGGAAATTGAGCGAAGT
>chr2:167992419-167992572~3~ENSG00000163092~XIRP2~protein_coding
TCACAGCCGCATCTTTGAAGGTTAGCATAACATTTTGATA
>chr2:168041052-168041150~5~ENSG00000163092~XIRP2~protein_coding
gtttttctgtttccagcagcagtgttctccacggaccaag
>chr2:168041052-168041150~3~ENSG00000163092~XIRP2~protein_coding
caaatcctcaacttatatttgtaaggttctcgtctttctt
>chr2:168067245-168067405~5~ENSG00000163092~XIRP2~protein_coding
ATGCTCTGTTTGCTTTCAGCGACTGCTGGCCCTAATAAGC
>chr2:168067245-168067405~3~ENSG00000163092~XIRP2~protein_coding
GCCGCAGCTTCTCTGCTAATGTAAGCTGCTCCTAATGGTT
>chr2:168067349-168067405~5~ENSG00000163092~XIRP2~protein_coding
GGTCTCCCTGAAGGAGCGGATGGCGAGGTACCAGGCAGCT
>chr2:168067349-168067405~3~ENSG00000163092~XIRP2~protein_coding
GCCGCAGCTTCTCTGCTAATGTAAGCTGCTCCTAATGGTT
>chr2:168074676-168074810~5~ENSG00000163092~XIRP2~protein_coding
TTTTCTTAAATCATCCTAGATGATGGAAGAATCAGAAATG
>chr2:168074676-168074810~3~ENSG00000163092~XIRP2~protein_coding
ATCAGAACAGATCTGAGCAGGTAATACTACTACAGGTGAT
>chr2:168096365-168096475~5~ENSG00000163092~XIRP2~protein_coding
TCTGTCTGTGTGCTTTCAGGAGGCAATTCATAGCAGCCAG
>chr2:168096365-168096475~3~ENSG00000163092~XIRP2~protein_coding
ATGTTCATGGAACAGAAATGGTAACTATTTAGAAAGGCAG
>chr2:168097174-168097246~5~ENSG00000163092~XIRP2~protein_coding
AAATTCTCTTTAAATACAGGTCTCTCATCTTGAAAAGCAC
>chr2:168097174-168097246~3~ENSG00000163092~XIRP2~protein_coding
TCAATATGTTCAAGAAACTGGTAAGAGTCTGGTATTATTG
>chr2:168098287-168098420~5~ENSG00000163092~XIRP2~protein_coding
TGTGTTTTTCTGTTTGTAGTCATTGATACACCTGAGGATG
>chr2:168098287-168098420~3~ENSG00000163092~XIRP2~protein_coding
CCCCAGCCAAGCAGATTAAGGTAAAGTCATTTCTTTACAC
>chr2:168099079-168108457~5~ENSG00000163092~XIRP2~protein_coding
GATTTTCTCTCCCCTAAAGACTGAAAGTGAATATGAAGAG
>chr2:168099079-168108457~3~ENSG00000163092~XIRP2~protein_coding
GGAATCTGCATTTATAAGTGGTAAATGAGCTTGCAATGTG
>chr2:168110542-168110633~5~ENSG00000163092~XIRP2~protein_coding
TGTAAATTTTTATTTTTAGAAGCTGCTGCTCCAAGACAAG
>chr2:168110542-168110633~3~ENSG00000163092~XIRP2~protein_coding
GCAGACAAGCAGAATTTTCATAAGTCCTGCTTCCGATGCC
>chr2:168110542-168110675~5~ENSG00000163092~XIRP2~protein_coding
TGTAAATTTTTATTTTTAGAAGCTGCTGCTCCAAGACAAG
>chr2:168110542-168110675~3~ENSG00000163092~XIRP2~protein_coding
CATTGCAACAGTAAACTAAGGTAAAATGTTTAATTGTCTT
>chr1:115575984-115576145~3~ENSG00000134200~TSHB~protein_coding
CTGGATATTGTATGACACGGGTATGTAGTTCATGTCACTT
>chr1:115576594-115576845~5~ENSG00000134200~TSHB~protein_coding
TTTTCTGTTCTTTCCCCAGGATATCAATGGCAAACTGTTT
>chr9:125033171-125033354~3~ENSG00000148187~MRRF~protein_coding
TGCTACCAAGAAAGCCAAAGGTAGAGACATGTGACGTTCT
>chr9:125084819-125084893~5~ENSG00000148187~MRRF~protein_coding
TCATTTTGTGTTCTTGCAGATCAGCCAAATGGCCGATGAC
>chr9:125033303-125033354~5~ENSG00000148187~MRRF~protein_coding
ACATGGCCATAGGCAATACATGGCCTATTCAGCTGTACCA
>chr9:125033303-125033354~3~ENSG00000148187~MRRF~protein_coding
TGCTACCAAGAAAGCCAAAGGTAGAGACATGTGACGTTCT
>chr9:125042722-125042877~5~ENSG00000148187~MRRF~protein_coding
CTGAATGTTCACTTTTTAGCCAAAGGGAAAGGACAGTCCC
>chr9:125042722-125042877~3~ENSG00000148187~MRRF~protein_coding
CAATATAAGGACCTCACCAGGTTAGTGACTGAACCAATGT
>chr9:125047448-125047566~5~ENSG00000148187~MRRF~protein_coding
tctgtaattttTCTTTTAGGATCCCTTGACAAGATTGCTG
>chr9:125047448-125047566~3~ENSG00000148187~MRRF~protein_coding
ATATGGCCAGCTTCCCAGAGGTAAGATGGCCTTGCTAAAA
>chr9:125048059-125048103~5~ENSG00000148187~MRRF~protein_coding
ttgagttttttttttaaagactatgaagcaaataaaacaa
>chr9:125048059-125048103~3~ENSG00000148187~MRRF~protein_coding
ttaatgggccaaatgtggcctgagggccaccaatttgtga
>chr9:125048318-125048386~5~ENSG00000148187~MRRF~protein_coding
TTTGTTATtggtccactaggaattggcctggattaggagt
>chr9:125048318-125048386~3~ENSG00000148187~MRRF~protein_coding
tctaccaccaactggctgtttgaccttgggcaagttgctt
>chr9:125054028-125054119~5~ENSG00000148187~MRRF~protein_coding
CTTTTGATCTGGTTTTCAGTGTACAGCTGCAGCTATCAAG
>chr9:125054028-125054119~3~ENSG00000148187~MRRF~protein_coding
ATTCGGGTACCCATTCCCCAGTAAGTTTGGCTGAAATTCA
>chr9:125075506-125075665~5~ENSG00000148187~MRRF~protein_coding
GTCTTTTGTCTTTTATCAGAGTAACCAGAGAGCACAGAGA
>chr9:125075506-125075665~3~ENSG00000148187~MRRF~protein_coding
TTAGGCTAATAGAGAAACAGGTACTATTGCCAGCAATGTA
>chr9:125084819-125084870~5~ENSG00000148187~MRRF~protein_coding
TCATTTTGTGTTCTTGCAGATCAGCCAAATGGCCGATGAC
>chr9:125084819-125084870~3~ENSG00000148187~MRRF~protein_coding
ACTGGACAGGCATCTGGCAGTGAAGACCAAAGAACTCCTT
>chr1:113933656-113933971~3~ENSG00000081026~MAGI3~protein_coding
TCTCAAGACTGTGAAACCAGGTACGCCGGCCCTGCGTATC
>chr1:114225519-114226633~5~ENSG00000081026~MAGI3~protein_coding
ATTCAAATCACTTTTTTAGGTGATTGGGATATTAATAATC
>chr1:114092137-114092253~5~ENSG00000081026~MAGI3~protein_coding
TTTTTTGTCTTTGCTCCAGGCAAAGTCATTAATAAAGATT
>chr1:114092137-114092253~3~ENSG00000081026~MAGI3~protein_coding
CTACTTGAGAACCATTCCATGTAAGTATGTGATGGAATAA
>chr1:114123164-114123283~5~ENSG00000081026~MAGI3~protein_coding
TTTTTTTCTTTTTTCTTAGGCACTACAAGGGCCCCCAGGG
>chr1:114123164-114123283~3~ENSG00000081026~MAGI3~protein_coding
AGAAAGTGGGACATATGATGGTATGTCCCCAAATAACATC
>chr1:114128009-114128218~5~ENSG00000081026~MAGI3~protein_coding
GCTATTTTATTCACTTCAGGAAACTTCTATGGAACTCCCA
>chr1:114128009-114128218~3~ENSG00000081026~MAGI3~protein_coding
TAATGGCAGTGGAAACGCAGGTTTGTAAATAGATGAACAA
>chr1:114133106-114133280~5~ENSG00000081026~MAGI3~protein_coding
CTGTTTTGAACAATGGCAGAAAACAGAGAGAGGCATTCTG
>chr1:114133106-114133280~3~ENSG00000081026~MAGI3~protein_coding
GGGATGATCTACTTCATTGAGTAAGCAAATGTCTCTATCT
>chr1:114137103-114137182~5~ENSG00000081026~MAGI3~protein_coding
TAAAATCTTTATTCTACAGCCACAATACCAAGACAACCAC
>chr1:114137103-114137182~3~ENSG00000081026~MAGI3~protein_coding
TGAAGACTGTGAAGATGGAGGTAGAGATTCAGAAACTTAC
>chr1:114157223-114157280~5~ENSG00000081026~MAGI3~protein_coding
CAATTTTCTTTATTTACAGAGCTTCCTTATGGCTGGGAGA
>chr1:114157223-114157280~3~ENSG00000081026~MAGI3~protein_coding
TATGGGACATACTATGTTGAGTAAGTTTGTTACCTCAGTT
>chr1:114161154-114161228~5~ENSG00000081026~MAGI3~protein_coding
tattttttttgccgtggagtttcactcttgtcgcccaagc
>chr1:114161154-114161228~3~ENSG00000081026~MAGI3~protein_coding
cctccgcctcctgggttcaagtgagtctcctacctcagct
>chr1:114162358-114162452~5~ENSG00000081026~MAGI3~protein_coding
ATTTTTCTGCATTCTACAGTCACCTTAACCAGAAAACCCA
>chr1:114162358-114162452~3~ENSG00000081026~MAGI3~protein_coding
AATTGGGTCTTCAAAACCAGGTAAGCATTCTTTTCAATCT
>chr1:114165428-114165616~5~ENSG00000081026~MAGI3~protein_coding
ACTTCTCATTTTGGCACAGATATGGAAAAATCACACTTCA
>chr1:114165428-114165616~3~ENSG00000081026~MAGI3~protein_coding
GGATGGGAAAATTGCACCAGGTAAGAAATTTTTCATAATT
>chr1:114184533-114185138~5~ENSG00000081026~MAGI3~protein_coding
CATGATTATGTTTTTCCAGGCGATGTTATTGTAGACATCA
>chr1:114184533-114185138~3~ENSG00000081026~MAGI3~protein_coding
ATTGCTTATCTTAAGAGGAGGTAAGTAAAAGCACAACATA
>chr1:114186365-114186396~5~ENSG00000081026~MAGI3~protein_coding
GGTTCATTTTTTTTTTAAGGTCCTCCTTCACCAACCAAAA
>chr1:114186365-114186396~3~ENSG00000081026~MAGI3~protein_coding
CAACCAAAACTGCCAAAATGGTGAGTATACACTGGTCCTC
>chr1:114189108-114189264~5~ENSG00000081026~MAGI3~protein_coding
AGGCTCTTTTCCATTTCAGAAAACAGATAAAAAGGAAAAT
>chr1:114189108-114189264~3~ENSG00000081026~MAGI3~protein_coding
GACTTTATATGAAGATAAACGTAAGTAGTTGTGGAATATT
>chr1:114191859-114191950~5~ENSG00000081026~MAGI3~protein_coding
ATTTTCTGATTTTCCTCAGCACCAAACACCAAAGATTTGG
>chr1:114191859-114191950~3~ENSG00000081026~MAGI3~protein_coding
GAGATGGACCTGACCAGTCTGTAAGTGTCACTTCTTTGGA
>chr1:114193636-114193828~5~ENSG00000081026~MAGI3~protein_coding
TACTTTGTTATCTTATCAGATATATATTGGGGCTATTATT
>chr1:114193636-114193828~3~ENSG00000081026~MAGI3~protein_coding
ACGGAAGATCTTCTATGGAGGTGTGTGAACTTGTTCCTGC
>chr1:114196452-114196640~5~ENSG00000081026~MAGI3~protein_coding
CTGATCATGTTTATTACAGAAAAACAACCCGAGGACGACA
>chr1:114196452-114196640~3~ENSG00000081026~MAGI3~protein_coding
AAACAAACCACCTCCAGGAGGTAAGGGCTATTGTATCTTA
>chr1:114201702-114201887~5~ENSG00000081026~MAGI3~protein_coding
GGGGTTTTTTTTCCCATAGTTATTCCTCATAAAATTGGCC
>chr1:114201702-114201887~3~ENSG00000081026~MAGI3~protein_coding
AACGGTCATTGCTGAAGAAGGTAAGGAGCCAGTAGACGCG
>chr1:114214356-114214458~5~ENSG00000081026~MAGI3~protein_coding
TGTTTTCTCATTTGAACAGAGCATCATGGTCCACCATCAG
>chr1:114214356-114214458~3~ENSG00000081026~MAGI3~protein_coding
AACCACATACCTGGGGACAGGTGGGGCTATTTTCAGGTTT
>chr1:114215237-114215363~5~ENSG00000081026~MAGI3~protein_coding
TGATTTCTCTCTCTTGTAGAAGTGCCCTAGAAGGTGAAAT
>chr1:114215237-114215363~3~ENSG00000081026~MAGI3~protein_coding
TAGGCAGTCGGCACAATCAGGTAAACAAACATTTCCCCAG
>chr1:114215944-114216087~5~ENSG00000081026~MAGI3~protein_coding
TATACTTCTTTCTCTCTAGAACCTTGGTTGTTATCCAGTA
>chr1:114215944-114216087~3~ENSG00000081026~MAGI3~protein_coding
TCAAAGATGGCAGAATTCATGTGAGTTGGTTTCTGTCTGT
>chr1:114223820-114223958~5~ENSG00000081026~MAGI3~protein_coding
GTGAATGTTCTCTGTCTAGGTTGGTGACCAGATTGTTGAA
>chr1:114223820-114223958~3~ENSG00000081026~MAGI3~protein_coding
TGGCTTGATACCTGACCATGGTAAGTAAAGTAGCCCACTA
>chr1:114224834-114224880~5~ENSG00000081026~MAGI3~protein_coding
TTTTCTCTTCCCTCTTCAGGTTTGGCTCCTTCCGGTCTGT
>chr1:114224834-114224880~3~ENSG00000081026~MAGI3~protein_coding
ACGTGAAACCCGAGCAACATTAAGGCTTTCAGGGCTTTTC
>chr2:135596253-135596309~3~ENSG00000153086~ACMSD~protein_coding
AATGGCCAGATCTAAAAAAGGTAATGGTAATTAATTTGCT
>chr2:135659368-135659427~5~ENSG00000153086~ACMSD~protein_coding
TATTTTCTTTTCTTTTCAGAATAAACTCAAAGCCGGCAAT
>chr2:135602803-135602847~5~ENSG00000153086~ACMSD~protein_coding
GTGCTTCTCCCCACTGCAGAGGTTTGGCTACGGAGGCTGG
>chr2:135602803-135602847~3~ENSG00000153086~ACMSD~protein_coding
AGCTCCAACACCACAGCAAGGTGAGTTTCTTCCAAAGTAT
>chr2:135616831-135616927~5~ENSG00000153086~ACMSD~protein_coding
TGTGGGTTTTCTGCCCCAGGGAGAAGCAAAGTTGTTGAAA
>chr2:135616831-135616927~3~ENSG00000153086~ACMSD~protein_coding
TAGAGAAATGGACCAAAAAGGTACGATGAGAAGTGCTACC
>chr2:135616853-135616927~5~ENSG00000153086~ACMSD~protein_coding
GAAGCAAAGTTGTTGAAAGATGGGAAAGTCTTCAGAGTGG
>chr2:135616853-135616927~3~ENSG00000153086~ACMSD~protein_coding
TAGAGAAATGGACCAAAAAGGTACGATGAGAAGTGCTACC
>chr2:135619539-135619588~5~ENSG00000153086~ACMSD~protein_coding
TCTTTGTGTCCATGTCTAGGAGTAACAGTGCAAGCCCTTT
>chr2:135619539-135619588~3~ENSG00000153086~ACMSD~protein_coding
CTGTCATGTTTAGCTACTGGGTGAGTGTGAAACCTCAAGC
>chr2:135620965-135621201~5~ENSG00000153086~ACMSD~protein_coding
CCTTTCCTGTCTCCACCAGGCCAAACCTGAGGACACTTTA
>chr2:135620965-135621201~3~ENSG00000153086~ACMSD~protein_coding
AGCTCTTTCCTGTCTATGCGGTGAGTAGCGGGGCTGCTCA
>chr2:135625149-135625242~5~ENSG00000153086~ACMSD~protein_coding
TCTCATTGCTTCTTTGAAGGCAGCCGAAAGGCTGAAGTGT
>chr2:135625149-135625242~3~ENSG00000153086~ACMSD~protein_coding
CTGGCTCCCTTGGCTTGTAGGTTTGTGTCTGTGTGGGGTC
>chr2:135628535-135628630~5~ENSG00000153086~ACMSD~protein_coding
TGACTATTTCCTCTTTCAGGAATGCCAGCAGAGACCACCA
>chr2:135628535-135628630~3~ENSG00000153086~ACMSD~protein_coding
AGTGTGTTTCGCACATGGTGGTAAGACCCTATCTTtatta
>chr2:135630039-135630211~5~ENSG00000153086~ACMSD~protein_coding
TAATGGGTTTTACTTGCAGGTGGTGCCTTCCCCTTCACAG
>chr2:135630039-135630211~3~ENSG00000153086~ACMSD~protein_coding
TAACAGATGTCATAGGAAAGGTAAGCCCAGTCTGCCACTT
>chr2:135655911-135656009~5~ENSG00000153086~ACMSD~protein_coding
TATATATTTTGTTTTTTAGGATAAAGTCATTTTGGGAACC
>chr2:135655911-135656009~3~ENSG00000153086~ACMSD~protein_coding
AATTTGATGAAGAAACAAAGGTATAATGTCTTTTACTTCA
>chr3:119545638-119545702~3~ENSG00000082701~GSK3B~protein_coding
ACGGTCTCCAGTATTAGCATCTGCAAGTCAAAAAGTCCCA
>chr3:119812194-119812281~5~ENSG00000082701~GSK3B~protein_coding
AAATAAAACCAATACTCACTGCTAACTTTCATGCTGCCAA
>chr3:119562102-119562200~5~ENSG00000082701~GSK3B~protein_coding
AGACTTAGAACGTTCTTACCTGACGCTGCTGTGGCATTTG
>chr3:119562102-119562200~3~ENSG00000082701~GSK3B~protein_coding
AGGTGGATTACTTGACAGTTCTATAGAAGGTTAAGACACA
>chr3:119582266-119582452~5~ENSG00000082701~GSK3B~protein_coding
GCTAAGTGTTTGGAGTTACCTTGAGTGGTGAAGTTGAAGA
>chr3:119582266-119582452~3~ENSG00000082701~GSK3B~protein_coding
GGAGTTCGGGGTCGGAAGACCTGCAGTACAAAAAAAGGGA
>chr3:119585437-119585475~5~ENSG00000082701~GSK3B~protein_coding
AAAAAAATTAAGTACATACCCGCACTCCTGAGGTGAAATG
>chr3:119585437-119585475~3~ENSG00000082701~GSK3B~protein_coding
TGTCCTGTTCCTGACGAATCCTAAAGATGATAATGCAGTG
>chr3:119595260-119595355~5~ENSG00000082701~GSK3B~protein_coding
AAAAAAAAATCTAACTCACCTTAGTCCAAGGATGTGCCTT
>chr3:119595260-119595355~3~ENSG00000082701~GSK3B~protein_coding
CTTGTTGGAGTTCCCAGGACCTAGAAAGAAAGCAAGTTAT
>chr3:119624602-119624699~5~ENSG00000082701~GSK3B~protein_coding
tctgattcAACCTTCTCACCTTGATTATTTCTACCAACTG
>chr3:119624602-119624699~3~ENSG00000082701~GSK3B~protein_coding
ACAGCCAGCAGACCATACATCTAAAGAGAAAAGAAAACGA
>chr3:119631551-119631657~5~ENSG00000082701~GSK3B~protein_coding
TATTCAGATTTGTACTTACCTATACTAGAGGTATAATCAG
>chr3:119631551-119631657~3~ENSG00000082701~GSK3B~protein_coding
CTCGGACCAGCTGCTTTGCACTAACAGAAAAAAAATAAAA
>chr3:119634891-119635021~5~ENSG00000082701~GSK3B~protein_coding
GAGAGGGACAGTAGCTTACCTTCCAAAGTCACAGAGTTTT
>chr3:119634891-119635021~3~ENSG00000082701~GSK3B~protein_coding
AACAGCTGATACATATACAACTGGAATAGATAGTAGAAAT
>chr3:119642220-119642330~5~ENSG00000082701~GSK3B~protein_coding
TTGTTATGTTTTTACATACCTTGACATAAATCACAGGGAG
>chr3:119642220-119642330~3~ENSG00000082701~GSK3B~protein_coding
TTAAGATAGACCTCATCTTTCTGAAAGAGTTTATTTAAAA
>chr3:119666115-119666198~5~ENSG00000082701~GSK3B~protein_coding
CACTTTGTGTCAAACCTACCTTCTCACCACTGGAGTAGAA
>chr3:119666115-119666198~3~ENSG00000082701~GSK3B~protein_coding
ATGATCTGGAGCTCTCGATTCTGAAAAGGAAACACATAAA
>chr3:119720893-119721086~5~ENSG00000082701~GSK3B~protein_coding
GAAATACTGGACATTTTACCTTAAATCTCTTGTCCTGCAA
>chr3:119720893-119721086~3~ENSG00000082701~GSK3B~protein_coding
CTTGCTGCCGTCCTTGTCTCCTAAAGGAAGAAAGGAAATT
>chr8:86089656-86089889~3~ENSG00000133740~E2F5~protein_coding
GCGTTCTGGATCTCAAAGCGGTGAGCTCCGGAGGCGGGGA
>chr8:86126395-86126540~5~ENSG00000133740~E2F5~protein_coding
TCTGTTTTTTCTTCTTAAGGAGGAAAGTTAAAGGACACTA
>chr8:86114382-86114491~5~ENSG00000133740~E2F5~protein_coding
CGTTGTCTTTCCTGAACAGGCTGCTGATACTTTGGCTGTG
>chr8:86114382-86114491~3~ENSG00000133740~E2F5~protein_coding
AAAAACAGTATCCAGTGGAAGTAAGTTACAAACCAGCACC
>chr8:86115329-86115490~5~ENSG00000133740~E2F5~protein_coding
ATTCTCATATGTTTTTAAGAGGTGTAGGTGCTGGCTGTAA
>chr8:86115329-86115490~3~ENSG00000133740~E2F5~protein_coding
GACGATTCCATTAATAATAGATATCCTTTTAAATAAGTTA
>chr8:86115329-86115491~5~ENSG00000133740~E2F5~protein_coding
ATTCTCATATGTTTTTAAGAGGTGTAGGTGCTGGCTGTAA
>chr8:86115329-86115491~3~ENSG00000133740~E2F5~protein_coding
ACGATTCCATTAATAATAGATATCCTTTTAAATAAGTTAT
>chr8:86115468-86115490~5~ENSG00000133740~E2F5~protein_coding
GCAAAGCATCAAAAATGTGATGGACGATTCCATTAATAAT
>chr8:86115468-86115490~3~ENSG00000133740~E2F5~protein_coding
GACGATTCCATTAATAATAGATATCCTTTTAAATAAGTTA
>chr8:86118398-86118455~5~ENSG00000133740~E2F5~protein_coding
ATAAATGTCGTTCCTTAACTCCTATGACAGTACATTTTCC
>chr8:86118398-86118455~3~ENSG00000133740~E2F5~protein_coding
CATCTGTAATTGCTTTAATGGTAAGTACCATTAGACTTTT
>chr8:86118410-86118455~5~ENSG00000133740~E2F5~protein_coding
CCTTAACTCCTATGACAGTACATTTTCCTATGTAACTCAT
>chr8:86118410-86118455~3~ENSG00000133740~E2F5~protein_coding
CATCTGTAATTGCTTTAATGGTAAGTACCATTAGACTTTT
>chr8:86118412-86118455~5~ENSG00000133740~E2F5~protein_coding
TTAACTCCTATGACAGTACATTTTCCTATGTAACTCATGA
>chr8:86118412-86118455~3~ENSG00000133740~E2F5~protein_coding
CATCTGTAATTGCTTTAATGGTAAGTACCATTAGACTTTT
>chr8:86118429-86118459~5~ENSG00000133740~E2F5~protein_coding
ACATTTTCCTATGTAACTCATGAAGACATCTGTAATTGCT
>chr8:86118429-86118459~3~ENSG00000133740~E2F5~protein_coding
TGTAATTGCTTTAATGGTAAGTACCATTAGACTTTTCCTT
>chr8:86119660-86119724~5~ENSG00000133740~E2F5~protein_coding
TATATTTATTTTTGACCAGGTGATACACTTTTGGCCATTC
>chr8:86119660-86119724~3~ENSG00000133740~E2F5~protein_coding
AGGTACCCATTCCAGAAATGGTATGTAGGATAACTTATGT
>chr8:86121377-86121644~5~ENSG00000133740~E2F5~protein_coding
ATACCCAATAACTTCAAAGGGTCAGAATGGACAAAAGAAA
>chr8:86121377-86121644~3~ENSG00000133740~E2F5~protein_coding
AGCTACAGATATATCTTCAGGTGGGTTCAGAGCCTTTCTT
>chr8:86121448-86121644~5~ENSG00000133740~E2F5~protein_coding
CTATCCATGTGCTGCTTATAAATAAAGAGTCGAGTTCATC
>chr8:86121448-86121644~3~ENSG00000133740~E2F5~protein_coding
AGCTACAGATATATCTTCAGGTGGGTTCAGAGCCTTTCTT
>chr8:86124392-86124439~5~ENSG00000133740~E2F5~protein_coding
ACTTTATTACTGTTTCCAGCAGGATCTATTAGTGGAGATA
>chr8:86124392-86124439~3~ENSG00000133740~E2F5~protein_coding
TGAGTTAATGTCTTCTGACGGTAAGTAGGTTAAAATTTTA
>chr8:86124395-86124439~5~ENSG00000133740~E2F5~protein_coding
TTATTACTGTTTCCAGCAGGATCTATTAGTGGAGATATCA
>chr8:86124395-86124439~3~ENSG00000133740~E2F5~protein_coding
TGAGTTAATGTCTTCTGACGGTAAGTAGGTTAAAATTTTA
>chr8:86125988-86126094~5~ENSG00000133740~E2F5~protein_coding
ATTTGTTTTTTGTTCGCAGTGTTTCCTCTCTTAAGGCTTT
>chr8:86125988-86126094~3~ENSG00000133740~E2F5~protein_coding
ATGTCCAGATACTAAATTATTAGATTCCATGGAAACTTGG
>chr8:86125988-86126097~5~ENSG00000133740~E2F5~protein_coding
ATTTGTTTTTTGTTCGCAGTGTTTCCTCTCTTAAGGCTTT
>chr8:86125988-86126097~3~ENSG00000133740~E2F5~protein_coding
TCCAGATACTAAATTATTAGATTCCATGGAAACTTGGGAC
>chr19:39936531-39936605~3~ENSG00000196235~SUPT5H~protein_coding
GTGACGGCGAGGAGGCCGAGGTCTGTGGCTGGGGCGCTGG
>chr19:39966896-39967036~5~ENSG00000196235~SUPT5H~protein_coding
ATATTCCCCCCACCCCCAGGTGAAAGTGATCCTGGGCGAG
>chr19:39943996-39944082~5~ENSG00000196235~SUPT5H~protein_coding
CCCTGCCTGACCCCTGTAGGTAGACGAAGAGCGGCGGAGT
>chr19:39943996-39944082~3~ENSG00000196235~SUPT5H~protein_coding
aggaagaggaggaggaatacgatgaggaagaggaggaaga
>chr19:39943996-39944161~5~ENSG00000196235~SUPT5H~protein_coding
CCCTGCCTGACCCCTGTAGGTAGACGAAGAGCGGCGGAGT
>chr19:39943996-39944161~3~ENSG00000196235~SUPT5H~protein_coding
CTTCATTCTGGACGAGGCTGGTATGTCATAGTGCTTGGCC
>chr19:39948315-39948380~5~ENSG00000196235~SUPT5H~protein_coding
CTTGGCCTTTCCGTTTTAGATGTTGACGATGAGTATGAGG
>chr19:39948315-39948380~3~ENSG00000196235~SUPT5H~protein_coding
AGAGGACATTCTAGAGAAAGGTGTGTGTGAGCCCTGCCTC
>chr19:39948341-39948380~5~ENSG00000196235~SUPT5H~protein_coding
CGATGAGTATGAGGACGAGGACCAGTGGGAGGATGGAGCA
>chr19:39948341-39948380~3~ENSG00000196235~SUPT5H~protein_coding
AGAGGACATTCTAGAGAAAGGTGTGTGTGAGCCCTGCCTC
>chr19:39948934-39948945~5~ENSG00000196235~SUPT5H~protein_coding
cTCCTCTTCCTCCAAGTAGAAGAGATTGAAGGTAAGAATA
>chr19:39948934-39948945~3~ENSG00000196235~SUPT5H~protein_coding
CCAAGTAGAAGAGATTGAAGGTAAGAATATGAAAAGTGTG
>chr19:39949458-39949527~5~ENSG00000196235~SUPT5H~protein_coding
TCTGCCCATTATTTTTCAGCCTCCAATATCGATAATGTTG
>chr19:39949458-39949527~3~ENSG00000196235~SUPT5H~protein_coding
CGCCTGCAAAACCTCTGGAGGTGGGCAAGGAAGGGAAACG
>chr19:39949645-39949713~5~ENSG00000196235~SUPT5H~protein_coding
TTCCCCACTCGTGCTCCAGGGACCAGCGAGAAGAAGAACT
>chr19:39949645-39949713~3~ENSG00000196235~SUPT5H~protein_coding
AAGTCATCTGTGGGAGAGACGTAAGGGCATGGTGGGGGCA
>chr19:39949824-39949889~5~ENSG00000196235~SUPT5H~protein_coding
ACTGCCCTCCTCCCTTCAGGGTGTATGGAGGATCTGATGA
>chr19:39949824-39949889~3~ENSG00000196235~SUPT5H~protein_coding
CAGCTGCTCCCAGGAGTCAAGTAAGGGGGTTGGGATGGTG
>chr19:39950199-39950229~5~ENSG00000196235~SUPT5H~protein_coding
CTTTTCCTCTGCTGCTTAGGGATCCCAATCTGTGGACTGT
>chr19:39950199-39950229~3~ENSG00000196235~SUPT5H~protein_coding
TGTGGACTGTCAAATGTAAGGTATGTGCTCTGATCTCGGG
>chr19:39950532-39950600~5~ENSG00000196235~SUPT5H~protein_coding
TCTGCCTCTCATCTTCCAGATTGGGGAGGAACGGGCCACG
>chr19:39950532-39950600~3~ENSG00000196235~SUPT5H~protein_coding
CCTACCAGTTCACAGACACGGTAAGTCGGGTAGACAGGCG
>chr19:39955438-39955689~5~ENSG00000196235~SUPT5H~protein_coding
CCACCGGCTCACCCTGCAGCCCCTGCAGATCAAGTCAGTA
>chr19:39955438-39955689~3~ENSG00000196235~SUPT5H~protein_coding
ACAAGGATGACATTGCTCAGGTGCCCGGGGCGGGGTGGCA
>chr19:39957120-39957209~5~ENSG00000196235~SUPT5H~protein_coding
TTCTGCTCGCCCTGCTCAGGTGGACTACGTGGAGCCCAGC
>chr19:39957120-39957209~3~ENSG00000196235~SUPT5H~protein_coding
TCAAGGCCCGCATGAGCTTGGTACTCAGGGGAATCTGTGG
>chr19:39957315-39957360~5~ENSG00000196235~SUPT5H~protein_coding
ATGCCCCTTTCCTCCATAGAAAGACTGGTTTGCCAAAAGG
>chr19:39957315-39957360~3~ENSG00000196235~SUPT5H~protein_coding
GTTTAAGCGGCCTCCACAGAGGCTGTTTGATGCTGAGAAG
>chr19:39957315-39957385~5~ENSG00000196235~SUPT5H~protein_coding
ATGCCCCTTTCCTCCATAGAAAGACTGGTTTGCCAAAAGG
>chr19:39957315-39957385~3~ENSG00000196235~SUPT5H~protein_coding
TTTGATGCTGAGAAGATCAGGTGCGTGTCCTTGGGGACTG
>chr19:39959396-39959501~5~ENSG00000196235~SUPT5H~protein_coding
CTCCCCCATCAAATTCCAGGTCCCTGGGGGGTGATGTTGC
>chr19:39959396-39959501~3~ENSG00000196235~SUPT5H~protein_coding
GCTTCGCCATGTCTGCTGTGGTGAGGGTCCCAGAGGGGTG
>chr19:39959719-39959812~5~ENSG00000196235~SUPT5H~protein_coding
CTCACCGCTGGGGGCTTAGATCACGGAGGGTGTGAAGCCA
>chr19:39959719-39959812~3~ENSG00000196235~SUPT5H~protein_coding
GGTGGTGACTGAGAGCACAGGTATTTGATCCCCCTCTATA
>chr19:39959902-39960038~5~ENSG00000196235~SUPT5H~protein_coding
CCTACGACTGCCCCTGCAGGGAAGGAGCGGGAGCACAACT
>chr19:39959902-39960038~3~ENSG00000196235~SUPT5H~protein_coding
CCAAGCATGAGGACCTCAAGGTGGGTGCCCGGTGTTCTCG
>chr19:39960759-39960914~5~ENSG00000196235~SUPT5H~protein_coding
CCCACACCCAATCCCCCAGGACATGTTGGAGTTCCCAGCC
>chr19:39960759-39960914~3~ENSG00000196235~SUPT5H~protein_coding
CTGACCTCACCATGCATGAGGTAGGTGGATAGAAGGGTCG
>chr19:39961017-39961163~5~ENSG00000196235~SUPT5H~protein_coding
CTTTCACCATCCCTGGCAGCTGAAGGTGCTCCCCCGGGAC
>chr19:39961017-39961163~3~ENSG00000196235~SUPT5H~protein_coding
TAGAACGGGAGACCTTCCAGGTGTGTGTGTTGTGCTCTGT
>chr19:39961997-39962143~5~ENSG00000196235~SUPT5H~protein_coding
CCCTGCTCTCCCTCTGTAGGTGCTGAACATGTACGGGAAG
>chr19:39961997-39962143~3~ENSG00000196235~SUPT5H~protein_coding
TCATTGATGGCCCCCACTCAGTGAGTACAAGTTCCTGCTT
>chr19:39962245-39962370~5~ENSG00000196235~SUPT5H~protein_coding
CCCTTCTCTCCCCGGCTAGGGCCGAGAAGGGGAGATTCGC
>chr19:39962245-39962370~3~ENSG00000196235~SUPT5H~protein_coding
TGCTGGCTGGGGGCTCAAAGGTGAGGTGGGCATGGCAGGA
>chr19:39963049-39963133~5~ENSG00000196235~SUPT5H~protein_coding
CTCCTTGCTTCTATCCTAGCCCCGTGATGTGACCAACTTC
>chr19:39963049-39963133~3~ENSG00000196235~SUPT5H~protein_coding
CATGCACCCCAGTGCTGGAGGTGAGAGGGGTTCAGGGTCA
>chr19:39963450-39963569~5~ENSG00000196235~SUPT5H~protein_coding
CATTCTCCCCAATCCCCAGGTCAGCGTGGCGGCTTTGGTA
>chr19:39963450-39963569~3~ENSG00000196235~SUPT5H~protein_coding
CTCCCAGGGGCCCTACAAAGGTGACCTGCGAGGCCTGTGG
>chr19:39963652-39963754~5~ENSG00000196235~SUPT5H~protein_coding
ACCTCCTGTCCCCCTGCAGGCTACATCGGTGTGGTGAAAG
>chr19:39963652-39963754~3~ENSG00000196235~SUPT5H~protein_coding
CGTCAGCGGCTCACCACGGTGTACGGGCGGGGCCTGGGGA
>chr19:39963843-39963970~5~ENSG00000196235~SUPT5H~protein_coding
TTGTTCTCTGCGTCCCCAGGGGCTCACGGCGCCCGGGCGG
>chr19:39963843-39963970~3~ENSG00000196235~SUPT5H~protein_coding
ACAGACACCCCTCCAGGATGGTGAGTGCCCGCAGGGGACA
>chr19:39964056-39964161~5~ENSG00000196235~SUPT5H~protein_coding
CTCATTTCCCCCATTCCAGGTAGCCGCACCCCACACTACG
>chr19:39964056-39964161~3~ENSG00000196235~SUPT5H~protein_coding
AACCCCAACACGCCGTCACGGTGAGTCCAGGGTTCCCCAG
>chr19:39964603-39964761~5~ENSG00000196235~SUPT5H~protein_coding
CAGACTTTTCTCCCAACAGGGCTGAGGAAGAATATGAGTA
>chr19:39964603-39964761~3~ENSG00000196235~SUPT5H~protein_coding
ACGCCAGGGACGCCGGCCATGTGAGTCCACTGGGGCCTGC
>chr19:39964874-39965042~5~ENSG00000196235~SUPT5H~protein_coding
TTCTCTCCTGTCTCTGCAGGTACAACACAGACCAGTTCTC
>chr19:39964874-39965042~3~ENSG00000196235~SUPT5H~protein_coding
CGTCGCCCATGGCCTATCAGGTAATGGTCTGCCTGCCTGC
>chr19:39965155-39965358~5~ENSG00000196235~SUPT5H~protein_coding
CTTCCTCTTTCCCCTGCAGGCTAGCCCCAGCCCGAGCCCC
>chr19:39965155-39965358~3~ENSG00000196235~SUPT5H~protein_coding
GTGTCATCCGCAGTGTCACGGTACGTGGGGCCCAGGGTGG
>chr19:39966721-39966816~5~ENSG00000196235~SUPT5H~protein_coding
GGCTGTCCCCATCCTCCAGGGGGGCATGTGCTCTGTGTAC
>chr19:39966721-39966816~3~ENSG00000196235~SUPT5H~protein_coding
CCCCCACCAAGAACAACAAGGTAAGGGCAGGGGGCAAGGA
>chr18:44057149-44057183~3~ENSG00000167210~LOXHD1~protein_coding
AAGTCCCAGCCTGGTCACTACTGTTATTACAGAAAAAGGA
>chr18:44236867-44236996~5~ENSG00000167210~LOXHD1~protein_coding
GCAGGCTGGGACCCCGCACCTCTGGCCTTGTAGTACTCGT
>chr18:44057438-44057915~5~ENSG00000167210~LOXHD1~protein_coding
TGGGGGCCCTAGCCCCTCAGACAGAAGGGAAGAGGTCTCT
>chr18:44057438-44057915~3~ENSG00000167210~LOXHD1~protein_coding
AGTCACAGTTAAAGAAGTACCTGGCAGAGAGGTGGGAGAG
>chr18:44057603-44057915~5~ENSG00000167210~LOXHD1~protein_coding
TGTCGTGCTCCAGGCGCACCTTGCGCAGCTCACCCAGCTC
>chr18:44057603-44057915~3~ENSG00000167210~LOXHD1~protein_coding
AGTCACAGTTAAAGAAGTACCTGGCAGAGAGGTGGGAGAG
>chr18:44057617-44057915~5~ENSG00000167210~LOXHD1~protein_coding
CGCACCTTGCGCAGCTCACCCAGCTCCAGCGTCTCCAGGA
>chr18:44057617-44057915~3~ENSG00000167210~LOXHD1~protein_coding
AGTCACAGTTAAAGAAGTACCTGGCAGAGAGGTGGGAGAG
>chr18:44063550-44063708~5~ENSG00000167210~LOXHD1~protein_coding
GGAGAGGCTCAGTACATACACATTGCCGTACTCCATCTCG
>chr18:44063550-44063708~3~ENSG00000167210~LOXHD1~protein_coding
CAAACGTGTCTGTGGTCCCCCTGCAGGAAACAAAAGTGTG
>chr18:44064982-44065114~5~ENSG00000167210~LOXHD1~protein_coding
ATGGGCCTCCCCTTCCTACTTCCTAAAGGCCCGCTGCCTA
>chr18:44064982-44065114~3~ENSG00000167210~LOXHD1~protein_coding
TTCTATGACGATCTCGTAGGCTGTAATGGAGGAGGTGGGG
>chr18:44068935-44069105~5~ENSG00000167210~LOXHD1~protein_coding
AATGATCTCCCCCACATACTGGTCTCTTCCAGCTCATCAC
>chr18:44068935-44069105~3~ENSG00000167210~LOXHD1~protein_coding
ATGCCAGCCAGGAAATATCCCTGTGGAAAAGACACCATGG
>chr18:44085801-44085986~5~ENSG00000167210~LOXHD1~protein_coding
GGCCTTGAGTGGGAGCTACCTTTGTTGTCGTGCCAGACCC
>chr18:44085801-44085986~3~ENSG00000167210~LOXHD1~protein_coding
GTTGGCATCAGTGCCTGCTCCTGGGGGGTGCACAAGGTGA
>chr18:44085855-44085986~5~ENSG00000167210~LOXHD1~protein_coding
TGGCCCAAGCTCAGCATGTCAGGGAAGTTGAATGTGTCCG
>chr18:44085855-44085986~3~ENSG00000167210~LOXHD1~protein_coding
GTTGGCATCAGTGCCTGCTCCTGGGGGGTGCACAAGGTGA
>chr18:44087501-44087675~5~ENSG00000167210~LOXHD1~protein_coding
TGAGGGACCCCCGACCCACCCAGGATGTCGCTGGTCTTAA
>chr18:44087501-44087675~3~ENSG00000167210~LOXHD1~protein_coding
TTCATGTTCTTCAGTAGGATCTGGGGGAGAGGGAGCCACC
>chr18:44089661-44089778~5~ENSG00000167210~LOXHD1~protein_coding
GAGGGTCTAGACATTTTACCCTCTCCAGGAACCACTCCGG
>chr18:44089661-44089778~3~ENSG00000167210~LOXHD1~protein_coding
CGTTCTGCTCCCGCTCAAACCTGGGGGTGGAGAGGAGGGG
>chr18:44089775-44089778~5~ENSG00000167210~LOXHD1~protein_coding
TGTCGTTCTGCTCCCGCTCAAACCTGGGGGTGGAGAGGAG
>chr18:44089775-44089778~3~ENSG00000167210~LOXHD1~protein_coding
CGTTCTGCTCCCGCTCAAACCTGGGGGTGGAGAGGAGGGG
>chr18:44098092-44098207~5~ENSG00000167210~LOXHD1~protein_coding
aggggccGCCTCCAGGTACCTGGCTTTCTTTTTGTCCAGC
>chr18:44098092-44098207~3~ENSG00000167210~LOXHD1~protein_coding
TCCCCTGTCCACACCGTCATTTCATAGAGAACCTGCCATG
>chr18:44098092-44098219~5~ENSG00000167210~LOXHD1~protein_coding
aggggccGCCTCCAGGTACCTGGCTTTCTTTTTGTCCAGC
>chr18:44098092-44098219~3~ENSG00000167210~LOXHD1~protein_coding
ACCGTCATTTCATAGAGAACCTGCCATGAGAGGAATGCAG
>chr18:44100261-44100299~5~ENSG00000167210~LOXHD1~protein_coding
CCAGGTGATTTCTTCTCACCTTTGTGGGACAGCTTCTGAC
>chr18:44100261-44100299~3~ENSG00000167210~LOXHD1~protein_coding
ACCTGGTCCAAGAAGCCCATTGGTTTTGATTCAGTACCAG
>chr18:44101060-44101245~5~ENSG00000167210~LOXHD1~protein_coding
CTCACAGTGCCCCCCCTACCTTCACCCCAATGTTCACCAC
>chr18:44101060-44101245~3~ENSG00000167210~LOXHD1~protein_coding
GAGGCCCCGTCATGGCCCAGCTAGGAGGAGACACACCTGA
>chr18:44102064-44102272~5~ENSG00000167210~LOXHD1~protein_coding
GGCCCCGAGAAGCCAGCACCTCTATTTTCTTGATGATGCC
>chr18:44102064-44102272~3~ENSG00000167210~LOXHD1~protein_coding
TGACACATAGTAGGGAATAACTGCAAGAGATCACGGGGCT
>chr18:44104429-44104564~5~ENSG00000167210~LOXHD1~protein_coding
AGCTCCCTGGTTGGCTTACTTGGGCCCTCTTGAACGTAGT
>chr18:44104429-44104564~3~ENSG00000167210~LOXHD1~protein_coding
CTGCGGTCCCCAGTGTACTCCTGTGTGGGAGAGCAGGACT
>chr18:44104671-44104880~5~ENSG00000167210~LOXHD1~protein_coding
TATATACCCCTTGGCTCACCTTCTCGTAAAAGAGCCTCTC
>chr18:44104671-44104880~3~ENSG00000167210~LOXHD1~protein_coding
TCGATGATGAAGGTGTCAGCCTGGGGAGCCCAGATGTGGG
>chr18:44109140-44109294~5~ENSG00000167210~LOXHD1~protein_coding
CTCCGTGTGCCCCTCATACCGTTCCTCTCTCGAACTTGTT
>chr18:44109140-44109294~3~ENSG00000167210~LOXHD1~protein_coding
CTGCACCGAGTACAGCACAACTGGGCAGGTGGTGGGACAG
>chr18:44113125-44113287~5~ENSG00000167210~LOXHD1~protein_coding
GTGGCCACACCACACTTACTGTCCAGAGGCTCTTCTACTT
>chr18:44113125-44113287~3~ENSG00000167210~LOXHD1~protein_coding
AAAGTCAAGGTCTCTGCACCCTGGGGTGAGGCAGAAAAAG
>chr18:44114298-44114414~5~ENSG00000167210~LOXHD1~protein_coding
AGACCAGTCAACAACTCACGTCTTTATCCGGGAGGAGCCT
>chr18:44114298-44114414~3~ENSG00000167210~LOXHD1~protein_coding
ATTTCTCCCACATCTTCTAACTTTGGAAAGGAGATAAGGC
>chr18:44118119-44118300~5~ENSG00000167210~LOXHD1~protein_coding
GCCTGCTGAGCCCAAGTACCTCTACGATGAAGCGGGAGGC
>chr18:44118119-44118300~3~ENSG00000167210~LOXHD1~protein_coding
GGTGATCTCGTAAGGAACAACTGAGGGTGGTGGTCAGAGG
>chr18:44121739-44121903~5~ENSG00000167210~LOXHD1~protein_coding
TGCCGTGTGTGGTTCCTACATGGTGTGTACAGCCTCGTCT
>chr18:44121739-44121903~3~ENSG00000167210~LOXHD1~protein_coding
AAACCAGCCTGGGGCCTTGCCTAGAGAGAGAGGAGACACA
>chr18:44122690-44122816~5~ENSG00000167210~LOXHD1~protein_coding
GAGGGGAGGGAAGCCACACCTGTGTTGTCATGGCCAAGCC
>chr18:44122690-44122816~3~ENSG00000167210~LOXHD1~protein_coding
GAGGACTTCAGGAGGGTCATTCCTGTGGATCAGATGACCC
>chr18:44122690-44122818~5~ENSG00000167210~LOXHD1~protein_coding
GAGGGGAGGGAAGCCACACCTGTGTTGTCATGGCCAAGCC
>chr18:44122690-44122818~3~ENSG00000167210~LOXHD1~protein_coding
GGACTTCAGGAGGGTCATTCCTGTGGATCAGATGACCCCA
>chr18:44125280-44125384~5~ENSG00000167210~LOXHD1~protein_coding
CCCTGCACTGCTTTCTTACCAGTGTCATCCTGTGTGCCAA
>chr18:44125280-44125384~3~ENSG00000167210~LOXHD1~protein_coding
TGAGAATGTGGTAGATTTATCTGCCAAGAGAATAGTATAG
>chr18:44126858-44127021~5~ENSG00000167210~LOXHD1~protein_coding
CAGCTCTAGTTTAGAAAACCTTTCTGCTCCAGGGCCAGGT
>chr18:44126858-44127021~3~ENSG00000167210~LOXHD1~protein_coding
GTTGGCATGGAAAGTAGTACCTGTGGGGGTGGATAGGGAA
>chr18:44126970-44127021~5~ENSG00000167210~LOXHD1~protein_coding
GCAACAGCTCCCTGGACAGCTGGCCATCATCTTCCTCCAC
>chr18:44126970-44127021~3~ENSG00000167210~LOXHD1~protein_coding
GTTGGCATGGAAAGTAGTACCTGTGGGGGTGGATAGGGAA
>chr18:44135088-44135143~5~ENSG00000167210~LOXHD1~protein_coding
GTGGCAGAGAATTACTAACCCTGATGGAGCTGCAAGGGGA
>chr18:44135088-44135143~3~ENSG00000167210~LOXHD1~protein_coding
CAGTTTGTCCCCAGCCTCATGGTTCTGTggcactttttcc
>chr18:44137319-44137335~5~ENSG00000167210~LOXHD1~protein_coding
CCACTGCCCCCACACTCACGTGATCTCGTTGTTCATGTCA
>chr18:44137319-44137335~3~ENSG00000167210~LOXHD1~protein_coding
CACGTGATCTCGTTGTTCATGTCAGTAATGTCTATTCTGT
>chr18:44137319-44137452~5~ENSG00000167210~LOXHD1~protein_coding
CCACTGCCCCCACACTCACGTGATCTCGTTGTTCATGTCA
>chr18:44137319-44137452~3~ENSG00000167210~LOXHD1~protein_coding
TAGATGGTGAAGGTGTCTGTCTGGGAAGGGCCAGGGAACA
>chr18:44139133-44139147~5~ENSG00000167210~LOXHD1~protein_coding
TGAACCCCCGCATCCCTACCAAGTGCCTCAGCATCTGCCA
>chr18:44139133-44139147~3~ENSG00000167210~LOXHD1~protein_coding
CCTACCAAGTGCCTCAGCATCTGCCACTCAACGCCATTCT
>chr18:44139411-44139565~5~ENSG00000167210~LOXHD1~protein_coding
CCAGAGACCCTCACCCTACCTGCCCCTGCTCAAATTTGTT
>chr18:44139411-44139565~3~ENSG00000167210~LOXHD1~protein_coding
CTGAACCTCATAGGTGTTTCCTGTAGACACAGAAAGATGC
>chr18:44140046-44140508~5~ENSG00000167210~LOXHD1~protein_coding
CCCCCCACGACCCACTTACGCTCAGGACCCGGCTTGCCAG
>chr18:44140046-44140508~3~ENSG00000167210~LOXHD1~protein_coding
CCCACGTCGGCCGCCTCAAGCTGTTCAAAGGGCAGGGCAG
>chr18:44143028-44143188~5~ENSG00000167210~LOXHD1~protein_coding
GCTCCTCGACCCCACATACCTGGAATGTGTCCTTGGACGC
>chr18:44143028-44143188~3~ENSG00000167210~LOXHD1~protein_coding
CTCAACCTCATAGTGGACCACTGGGTGGGCACGTGCAGAA
>chr18:44146220-44146412~5~ENSG00000167210~LOXHD1~protein_coding
ACCACAGCCTCCTCCATACATTTCTGGATCTCCACCACCT
>chr18:44146220-44146412~3~ENSG00000167210~LOXHD1~protein_coding
CCAATCACCAGCCGGTTGATCTGAAGGAAACCCGAGTGAG
>chr18:44149405-44149601~5~ENSG00000167210~LOXHD1~protein_coding
TCTTGGGAAGGAGACTTACATTTCCAATGTTCAGGGTCTC
>chr18:44149405-44149601~3~ENSG00000167210~LOXHD1~protein_coding
GCTGATGTGATAGCGAAAGTCTGAACAGCCCAAGGCAGAG
>chr18:44152049-44152125~5~ENSG00000167210~LOXHD1~protein_coding
GGTCATCAGGACAACTCACTCTTCAGTGTCGCGCTGCTGT
>chr18:44152049-44152125~3~ENSG00000167210~LOXHD1~protein_coding
CCTTATCCTTGTCCAACCACCTGGTGGGCAAATGGGGGAA
>chr18:44157670-44157830~5~ENSG00000167210~LOXHD1~protein_coding
GCAGGCAGGACGCATGTACCTGAGACATGGGAACTCCACG
>chr18:44157670-44157830~3~ENSG00000167210~LOXHD1~protein_coding
TCGATAGTGAACTCGTCAGCCTTGTGGGGGGAAACCACAA
>chr18:44159593-44159747~5~ENSG00000167210~LOXHD1~protein_coding
GCACATTGCTGTAACTTACATTGCCCTTTTCAAACAGGTC
>chr18:44159593-44159747~3~ENSG00000167210~LOXHD1~protein_coding
AGTCACATGGTACCGGGCCACTGGCAGGCAGAGAGAGGGA
>chr18:44171896-44172031~5~ENSG00000167210~LOXHD1~protein_coding
AGAGCCTGTCAGTACTTACTGCCCATGATCCTGCGCACTG
>chr18:44171896-44172031~3~ENSG00000167210~LOXHD1~protein_coding
AGAGTGTTCATCAGGGTCATCTGGAATGAAGTTCTGGGGT
>chr18:44172461-44172547~5~ENSG00000167210~LOXHD1~protein_coding
CCAAGATGGTGCATCTCACCCTTTCTAAATGCCATCCAGA
>chr18:44172461-44172547~3~ENSG00000167210~LOXHD1~protein_coding
CCAAGATCCGGGAGCTCAATCTATGGTGAGAAATAAAAAC
>chr18:44173563-44173723~5~ENSG00000167210~LOXHD1~protein_coding
CATCACAATCCTCTCCTACCCTAAACTTCTCGATTATGCC
>chr18:44173563-44173723~3~ENSG00000167210~LOXHD1~protein_coding
CCACAGGGACCAAGGGAATTCTGTAAGACAGATCAAGTTG
>chr18:44174294-44174429~5~ENSG00000167210~LOXHD1~protein_coding
CTGGGTCTCTCTCACTTACTTTTCAGCCGCTTCTTCCTGA
>chr18:44174294-44174429~3~ENSG00000167210~LOXHD1~protein_coding
AAGGGGCACAGAATCACCACCTGGGGAGAGTGGAGCACAG
>chr18:44181180-44181430~5~ENSG00000167210~LOXHD1~protein_coding
CTCTGGGGGCATCCCTTACCTTCTCACAGAACCAGCCTCT
>chr18:44181180-44181430~3~ENSG00000167210~LOXHD1~protein_coding
GGTGACAATATACGTAATAGCTGGTGTGGAAACAACAGGA
>chr18:44181180-44181479~5~ENSG00000167210~LOXHD1~protein_coding
CTCTGGGGGCATCCCTTACCTTCTCACAGAACCAGCCTCT
>chr18:44181180-44181479~3~ENSG00000167210~LOXHD1~protein_coding
TTCAATGTGAGCTGCATCATAATATCCCACCCCCTCCTCC
>chr18:44184069-44184192~5~ENSG00000167210~LOXHD1~protein_coding
CCCCTTTCTTCAAATCTACCTGTGGTCTCAGCTCCGCCCA
>chr18:44184069-44184192~3~ENSG00000167210~LOXHD1~protein_coding
CCAATATCTTCAATGACTATCTGGGAAGGAGAAGAGGGGA
>chr18:44190739-44190887~5~ENSG00000167210~LOXHD1~protein_coding
GAGAAGCAGCTGAACTCACCTGGGACAGGAACCAACCTGC
>chr18:44190739-44190887~3~ENSG00000167210~LOXHD1~protein_coding
ATTTTCTAGCCTACGCTCCCCTGTATGCACAGACATACAA
>chr18:44198155-44198253~5~ENSG00000167210~LOXHD1~protein_coding
AATAATTCAAACCCATTACCTGTGTCTCCATACTCTCCAA
>chr18:44198155-44198253~3~ENSG00000167210~LOXHD1~protein_coding
CTTGACTTCATACTTATTACCTAGGAACAAGGAGAGAGAA
>chr18:44219579-44219763~5~ENSG00000167210~LOXHD1~protein_coding
GGCCAGCCTAGGCACTGACCTCTGGGCATGTCCATGGGGT
>chr18:44219579-44219763~3~ENSG00000167210~LOXHD1~protein_coding
CCGTGTTGTCATGCTCAATCCTGAGGCAGAAGCCAAGGCC
>chr18:44221919-44221999~5~ENSG00000167210~LOXHD1~protein_coding
TCAGGCGCCAGCTTCTCACCTGACTTTATAGATGAGGCCC
>chr18:44221919-44221999~3~ENSG00000167210~LOXHD1~protein_coding
TCTCAAAGGCAGACTTGCTCCTGCAATGAACACGTGCAGT
>chr18:44229118-44229232~5~ENSG00000167210~LOXHD1~protein_coding
AGGCCAAGTGGGTACTCACTTGCTGGTGAGCTGGAGCTTG
>chr18:44229118-44229232~3~ENSG00000167210~LOXHD1~protein_coding
GGCTGTGACCACTTCATACACTGGAGGAGGAGAGGAGGAG
>chr7:149461592-149461767~3~ENSG00000181444~ZNF467~protein_coding
ATGGCACGGGCCTCTCGAAACTGTGGGCAAGAAAGGGTCC
>chr7:149468088-149468121~5~ENSG00000181444~ZNF467~protein_coding
TTCATTTCTGCCAGCTCACCCAGGGAGCTGAGGGCCTCCA
>chr7:149461806-149463328~5~ENSG00000181444~ZNF467~protein_coding
CTCGTGAGAACTAGGCTCAGAAGAAGAGCGGGGGCGGCGC
>chr7:149461806-149463328~3~ENSG00000181444~ZNF467~protein_coding
CCGAATCATCCACTCCTCTCCTGGAAAGTCAAAACAAGAA
>chr7:149466179-149466289~5~ENSG00000181444~ZNF467~protein_coding
AAGTGATGGGAAGACTCACCTGGGCAGGTACCCACAGGCT
>chr7:149466179-149466289~3~ENSG00000181444~ZNF467~protein_coding
CGGTGTAGGGGCCTCGTGCCCTGGCAGAGAATAGGATACC
>chr7:149467529-149467645~5~ENSG00000181444~ZNF467~protein_coding
CAGGGTTCCTGTTACCTACCTGAGCACACCCCCAGTGCTC
>chr7:149467529-149467645~3~ENSG00000181444~ZNF467~protein_coding
TGGCTGTCCCACAGAGAATCCTGTTACAGGCAGAAGGATG
>chr2:113033572-113033603~3~ENSG00000188177~ZC3H6~protein_coding
GAACATGCAGGGCACGACAGGTCGGGAACCCTTCTTGTCT
>chr2:113088582-113090062~5~ENSG00000188177~ZC3H6~protein_coding
aGTTTTTGTCTGCATTTAGATGATACAGTTAACTGGTATT
>chr2:113057426-113057606~5~ENSG00000188177~ZC3H6~protein_coding
TAAAATTTTCCTTCTATAGagaagatggcgaattagaaga
>chr2:113057426-113057606~3~ENSG00000188177~ZC3H6~protein_coding
GAAAACGTGAGAAACATAAGGTTAGTTAGAATCTACTTTT
>chr2:113060806-113060928~5~ENSG00000188177~ZC3H6~protein_coding
GTCTTTCCCCTCCCTTCAGCATAATTCCCCATCTAGTGAT
>chr2:113060806-113060928~3~ENSG00000188177~ZC3H6~protein_coding
ATGACATTCCATTTACTCAGGTATTGCCATTTttttgttt
>chr2:113067462-113067738~5~ENSG00000188177~ZC3H6~protein_coding
ATTGTCCATTTTCACTTAGCGTGGACATATATCAGGAAGC
>chr2:113067462-113067738~3~ENSG00000188177~ZC3H6~protein_coding
AATGAAAGGAGTTCAGCAAGGTAAGTTTGAAATTACAGTC
>chr2:113069381-113069514~5~ENSG00000188177~ZC3H6~protein_coding
TACATTTTAACTTTTCTAGGTATTGAACAGAGAGTTAAAA
>chr2:113069381-113069514~3~ENSG00000188177~ZC3H6~protein_coding
TATCGGATGACTTTCAAGAGGTACTAAGAATTTATGTATA
>chr2:113074047-113074163~5~ENSG00000188177~ZC3H6~protein_coding
TGGAATTTTTTTCTTGCAGTATAATAAACCAGGGAAAAAA
>chr2:113074047-113074163~3~ENSG00000188177~ZC3H6~protein_coding
TGGAAGGGAGGTGTATTAAGGTAAATTTATAGAGGTATCA
>chr2:113074798-113074909~5~ENSG00000188177~ZC3H6~protein_coding
tttttttttttGTGAATAGGGAGATCAGTGTAAATTTGAT
>chr2:113074798-113074909~3~ENSG00000188177~ZC3H6~protein_coding
GAACTGCATTTATATGCATAATATCCTTTATTTAAAATGT
>chr2:113074798-113074911~5~ENSG00000188177~ZC3H6~protein_coding
tttttttttttGTGAATAGGGAGATCAGTGTAAATTTGAT
>chr2:113074798-113074911~3~ENSG00000188177~ZC3H6~protein_coding
ACTGCATTTATATGCATAATATCCTTTATTTAAAATGTAT
>chr2:113079333-113079442~5~ENSG00000188177~ZC3H6~protein_coding
CCTTAATATTTTTATTTACATGAATTTCCATGCAAGTTCT
>chr2:113079333-113079442~3~ENSG00000188177~ZC3H6~protein_coding
CAAAGAAACTTTTGGACAAAGTGAGTAATATTTTTGTACC
>chr2:113079335-113079442~5~ENSG00000188177~ZC3H6~protein_coding
TTAATATTTTTATTTACATGAATTTCCATGCAAGTTCTAT
>chr2:113079335-113079442~3~ENSG00000188177~ZC3H6~protein_coding
CAAAGAAACTTTTGGACAAAGTGAGTAATATTTTTGTACC
>chr2:113080226-113080479~5~ENSG00000188177~ZC3H6~protein_coding
CTTTGCCAATTATTTTTAGGTGTTGAATACTGATGAAGAA
>chr2:113080226-113080479~3~ENSG00000188177~ZC3H6~protein_coding
GCGCATAAAATTGGGAGGAAGTAAGTGAAAAACTTTCAAA
>chr2:113081729-113082240~5~ENSG00000188177~ZC3H6~protein_coding
TTATTATTTCTGTCTACAGGCCACCAGCATTTTATACCAG
>chr2:113081729-113082240~3~ENSG00000188177~ZC3H6~protein_coding
GCCACCCAATAACTCTGGTGGTAAGTTTACTTTTTTGAAA
>chr2:113082541-113082774~5~ENSG00000188177~ZC3H6~protein_coding
CCCCATGTTATACATGTAGATGGGATGTGGCATGGTGAAT
>chr2:113082541-113082774~3~ENSG00000188177~ZC3H6~protein_coding
GGCACCAAGCAAGGAAGAAGGTGTGTCAGAAGTTATTAAT
>chr12:16704159-16704261~3~ENSG00000048540~LMO3~protein_coding
ATTTGTCTCCAACACAAAATCTGAAAATATTTTAAACAAT
>chr12:16758702-16758747~5~ENSG00000048540~LMO3~protein_coding
TTATCCACTCGAGTCGTACTTGAGACGTTCCGCGCCGCAG
>chr12:16704238-16704261~5~ENSG00000048540~LMO3~protein_coding
GATCATGTTATTCTTTAGGAAAAATTTGTCTCCAACACAA
>chr12:16704238-16704261~3~ENSG00000048540~LMO3~protein_coding
ATTTGTCTCCAACACAAAATCTGAAAATATTTTAAACAAT
>chr12:16713347-16713472~5~ENSG00000048540~LMO3~protein_coding
CAAAAAGAGACCTGCTTACCTCTGATTACAAAGCTGACAT
>chr12:16713347-16713472~3~ENSG00000048540~LMO3~protein_coding
TTCCCGTTACACCAAAGAGCCTAGAATAAGAAACATTTTT
>chr12:16713387-16713472~5~ENSG00000048540~LMO3~protein_coding
GCAAAGCAGTCCAGGTGGTAAACATTGTCCTTGGCACGCA
>chr12:16713387-16713472~3~ENSG00000048540~LMO3~protein_coding
TTCCCGTTACACCAAAGAGCCTAGAATAAGAAACATTTTT
>chr12:16713415-16713472~5~ENSG00000048540~LMO3~protein_coding
CCTTGGCACGCATCACCATCTCAAAGGCAGGGATGAGCTT
>chr12:16713415-16713472~3~ENSG00000048540~LMO3~protein_coding
TTCCCGTTACACCAAAGAGCCTAGAATAAGAAACATTTTT
>chr12:16713426-16713472~5~ENSG00000048540~LMO3~protein_coding
ATCACCATCTCAAAGGCAGGGATGAGCTTACTACAGGCAG
>chr12:16713426-16713472~3~ENSG00000048540~LMO3~protein_coding
TTCCCGTTACACCAAAGAGCCTAGAATAAGAAACATTTTT
>chr12:16713440-16713472~5~ENSG00000048540~LMO3~protein_coding
GGCAGGGATGAGCTTACTACAGGCAGCGCAGTTTCCCGTT
>chr12:16713440-16713472~3~ENSG00000048540~LMO3~protein_coding
TTCCCGTTACACCAAAGAGCCTAGAATAAGAAACATTTTT
>chr12:16747071-16747195~5~ENSG00000048540~LMO3~protein_coding
TACAAGTTTTAAAGCTTACCAAGCTATGGTGATTTGTTGG
>chr12:16747071-16747195~3~ENSG00000048540~LMO3~protein_coding
GATCCACACCTCTTCAAATGCTTAACAAGAGGAAGTGCCA
>chr12:16747192-16747195~5~ENSG00000048540~LMO3~protein_coding
ATAGATCCACACCTCTTCAAATGCTTAACAAGAGGAAGTG
>chr12:16747192-16747195~3~ENSG00000048540~LMO3~protein_coding
GATCCACACCTCTTCAAATGCTTAACAAGAGGAAGTGCCA
>chr12:16751832-16751901~5~ENSG00000048540~LMO3~protein_coding
TTTGTCCTTTGGTTTATTAAAACACCTTAACATTGCCCGG
>chr12:16751832-16751901~3~ENSG00000048540~LMO3~protein_coding
ACATAAATCCACTTGAGATACTGAAATTACAAACAAATGT
>chr12:16753588-16753794~5~ENSG00000048540~LMO3~protein_coding
TGTGCAAGGATAATTCCTACCTCAGATAGTCTCTGCGACA
>chr12:16753588-16753794~3~ENSG00000048540~LMO3~protein_coding
TCTGGCTGGACTGAGAGCATTTGTATACCTAAAGGAAGAC
>chr12:16753589-16753794~5~ENSG00000048540~LMO3~protein_coding
GTGCAAGGATAATTCCTACCTCAGATAGTCTCTGCGACAA
>chr12:16753589-16753794~3~ENSG00000048540~LMO3~protein_coding
TCTGGCTGGACTGAGAGCATTTGTATACCTAAAGGAAGAC
>chr12:16753589-16753802~5~ENSG00000048540~LMO3~protein_coding
GTGCAAGGATAATTCCTACCTCAGATAGTCTCTGCGACAA
>chr12:16753589-16753802~3~ENSG00000048540~LMO3~protein_coding
GACTGAGAGCATTTGTATACCTAAAGGAAGACAAAAGCAA
>chr12:16753620-16753794~5~ENSG00000048540~LMO3~protein_coding
CTGCGACAAAGGATAAGATTAGCTTTAGTGTACAGGGTGG
>chr12:16753620-16753794~3~ENSG00000048540~LMO3~protein_coding
TCTGGCTGGACTGAGAGCATTTGTATACCTAAAGGAAGAC
>chr12:16753648-16753794~5~ENSG00000048540~LMO3~protein_coding
TGTACAGGGTGGAGCCCACCTCTCCCAAGCGACAGTCACA
>chr12:16753648-16753794~3~ENSG00000048540~LMO3~protein_coding
TCTGGCTGGACTGAGAGCATTTGTATACCTAAAGGAAGAC
>chr12:16757799-16757823~5~ENSG00000048540~LMO3~protein_coding
TGATAGACTGTAACCTTACCAAAACTTTTCTCCTTTTTCT
>chr12:16757799-16757823~3~ENSG00000048540~LMO3~protein_coding
CTTTTCTCCTTTTTCTGCATGAGTTGACTTAGGCGTGTCT
>chr19:34791379-34791472~3~ENSG00000166398~KIAA0355~protein_coding
GGTGCAGCAGCACCAGCAATACCCGATGCCTGAGCTGGGC
>chr19:34843643-34843736~5~ENSG00000166398~KIAA0355~protein_coding
AGCCCCAGCGCACCACTCTATGCAGTCACCAGCCCTGGCA
>chr19:34791379-34791873~5~ENSG00000166398~KIAA0355~protein_coding
GGACAATTCCCCCTCCCGCATGTATTGCTGCAGTGCCCAG
>chr19:34791379-34791873~3~ENSG00000166398~KIAA0355~protein_coding
TCAGTCTCCAGGACATTGAGGTAGAGTATCTTTTGTGTCA
>chr19:34791751-34791873~5~ENSG00000166398~KIAA0355~protein_coding
AGATGTGCAGGAGCATGTCATGGAAGCAGCCAGTCGGCTG
>chr19:34791751-34791873~3~ENSG00000166398~KIAA0355~protein_coding
TCAGTCTCCAGGACATTGAGGTAGAGTATCTTTTGTGTCA
>chr19:34810812-34810921~5~ENSG00000166398~KIAA0355~protein_coding
GGCTGTCTTGTTTTCACAGGTGTTGGGGCGATGTTTCCTG
>chr19:34810812-34810921~3~ENSG00000166398~KIAA0355~protein_coding
TGCTTTGCTGAGGTCATCGTGCCAGAAAAAAAGAACAGCG
>chr19:34810812-34811021~5~ENSG00000166398~KIAA0355~protein_coding
GGCTGTCTTGTTTTCACAGGTGTTGGGGCGATGTTTCCTG
>chr19:34810812-34811021~3~ENSG00000166398~KIAA0355~protein_coding
CCTGGCGGGGGGCTGCTGAGGTAACCCTGGCTTTGGGGAG
>chr19:34818326-34818466~5~ENSG00000166398~KIAA0355~protein_coding
GTTACTATATATGTTACAGGCGACATCTAGACTAAGAGAA
>chr19:34818326-34818466~3~ENSG00000166398~KIAA0355~protein_coding
AAATCGACAGTGCTTTGCAAGTAAGTTTTTCAGAACTGAC
>chr19:34818676-34818771~5~ENSG00000166398~KIAA0355~protein_coding
AAAAATAATTTATTTCCAGGCATATAAGATAGCTCTGGAA
>chr19:34818676-34818771~3~ENSG00000166398~KIAA0355~protein_coding
CGATTGAAGCAAGTTTGCAGGTACACTTTTCCTTCCTAAA
>chr19:34818895-34819056~5~ENSG00000166398~KIAA0355~protein_coding
CCATCCATGCCTTTTCCAGGGCTGCTGCAGCGAGGCGGAA
>chr19:34818895-34819056~3~ENSG00000166398~KIAA0355~protein_coding
ACAATCTGAAACTTAAGACGGTAGCTTTCCATGGGGTTCC
>chr19:34821094-34821252~5~ENSG00000166398~KIAA0355~protein_coding
TCTTCTTATCAATCTATAGCATACAATGTTACAGCTGATG
>chr19:34821094-34821252~3~ENSG00000166398~KIAA0355~protein_coding
TGTTTGGCCAGGCTGGACTGGTGAGTGAGCGTGGGTGGTG
>chr19:34824609-34824706~5~ENSG00000166398~KIAA0355~protein_coding
TTTTTTTTTTCGATCTTAGGTGGTGGTTGACACAGCACAG
>chr19:34824609-34824706~3~ENSG00000166398~KIAA0355~protein_coding
GTTCAAGTCCCATCCACATGGTAACGTGCCTCTTACTTTC
>chr19:34830772-34830897~5~ENSG00000166398~KIAA0355~protein_coding
CAGCCTAATCTATGCCTAGGTGCCTGAAAGAAGACCCTGC
>chr19:34830772-34830897~3~ENSG00000166398~KIAA0355~protein_coding
AACCGCTGGAGGGCTGGAAGGTTGGTGTCTGTGGTTTGCA
>chr19:34832327-34833360~5~ENSG00000166398~KIAA0355~protein_coding
CAAATTTCTGTTTAAATAGGGAGCAAGCTTTACCCTGCAT
>chr19:34832327-34833360~3~ENSG00000166398~KIAA0355~protein_coding
TCTGCCTTTTGATCCTGCAGGTATGTGAGGCCTCCCATCC
>chr19:34838782-34838947~5~ENSG00000166398~KIAA0355~protein_coding
TTCCTTTGTCCCAATGCAGTGGGCTCAGACCCAGAGTTTG
>chr19:34838782-34838947~3~ENSG00000166398~KIAA0355~protein_coding
CCCGAGTTCTTCACAGAAGGGTGAGTGCTGGGTACTTCAG
>chr19:34839921-34840058~5~ENSG00000166398~KIAA0355~protein_coding
TTCTCTCTCTGGCTTTCAGGGATGGCCTGCACGGTGGCTG
>chr19:34839921-34840058~3~ENSG00000166398~KIAA0355~protein_coding
GCTGCTGTCAAGCAGAGAAGGTATGAAGGGATTTCTAAAC
>chr19:34842419-34842497~5~ENSG00000166398~KIAA0355~protein_coding
GAGCTCTTGGTTCTTGCAGGAAACACAGCAGTGGAGAGCA
>chr19:34842419-34842497~3~ENSG00000166398~KIAA0355~protein_coding
CGGTGGAGGATGTGAACCAGGTATTCAGGCAGGCTCTGTG
>chr19:34843552-34843857~5~ENSG00000166398~KIAA0355~protein_coding
ACTCTCTTTTGTTTCTCAGGATAACAAAACCAAAACGTGG
>chr19:34843552-34843857~3~ENSG00000166398~KIAA0355~protein_coding
CAGCCTATCTGCCCCAGTACTGACCCCAGgccagccagcc
>chr3:196046772-196046969~3~ENSG00000145107~TM4SF19~protein_coding
ctgcactccagcatgagactctgtatcaaaaaaaaaaaaa
>chr3:196054261-196054461~5~ENSG00000145107~TM4SF19~protein_coding
GGGAACCCCGGACACTTACCATGAGGCCTCCTCCCCAGAG
>chr3:196050585-196050868~5~ENSG00000145107~TM4SF19~protein_coding
ATTATTACTCCAGGGATACCTAAAGGGGAAGTTTGTTTAT
>chr3:196050585-196050868~3~ENSG00000145107~TM4SF19~protein_coding
AACGGTCATACAGATAATTCCTATCCCAAAAAATAAGGAG
>chr3:196050615-196050868~5~ENSG00000145107~TM4SF19~protein_coding
GTTTGTTTATAATTCGTACCCACTCCTTGTAGAAAGGATT
>chr3:196050615-196050868~3~ENSG00000145107~TM4SF19~protein_coding
AACGGTCATACAGATAATTCCTATCCCAAAAAATAAGGAG
>chr3:196050691-196050868~5~ENSG00000145107~TM4SF19~protein_coding
GTGAAGGTTCTGCCTGTCACTTCTCGCAGAGGCTGCAGAA
>chr3:196050691-196050868~3~ENSG00000145107~TM4SF19~protein_coding
AACGGTCATACAGATAATTCCTATCCCAAAAAATAAGGAG
>chr3:196051142-196051311~5~ENSG00000145107~TM4SF19~protein_coding
CAAGCCTCCACCCATTTACCTACTATGCAGGTCTTTGAAT
>chr3:196051142-196051311~3~ENSG00000145107~TM4SF19~protein_coding
GACAACAGAGCAGTAAGCACCTGCGGAGGGAGGAGAAACA
>chr3:196051146-196051193~5~ENSG00000145107~TM4SF19~protein_coding
CCTCCACCCATTTACCTACTATGCAGGTCTTTGAATGGGT
>chr3:196051146-196051193~3~ENSG00000145107~TM4SF19~protein_coding
TTTCCAAGCTTGTGTCTGATTGAAGGATGAAACATCAAAC
>chr3:196051146-196051311~5~ENSG00000145107~TM4SF19~protein_coding
CCTCCACCCATTTACCTACTATGCAGGTCTTTGAATGGGT
>chr3:196051146-196051311~3~ENSG00000145107~TM4SF19~protein_coding
GACAACAGAGCAGTAAGCACCTGCGGAGGGAGGAGAAACA
>chr3:196053826-196053903~5~ENSG00000145107~TM4SF19~protein_coding
AGTGGAATCTGGTGCTTACGCTTCGACAGAGCCCACTCTT
>chr3:196053826-196053903~3~ENSG00000145107~TM4SF19~protein_coding
AGGATAGCTGCAGTGAGTACCTGCAGGAGAGAGAAGAATG
>chr7:94024344-94024413~3~ENSG00000164692~COL1A2~protein_coding
ATGCCTAGCAACATGCCAATGTAAGTGCCTTCAGCTTGTT
>chr7:94059559-94059702~5~ENSG00000164692~COL1A2~protein_coding
TTTTCTTCTCTTTAAACAGAAAAAGACAAATGAATGGGGA
>chr7:94027060-94027070~5~ENSG00000164692~COL1A2~protein_coding
TTCTTTTTTTTTTCTACAGCTTTACAAGAGGTGAGTAAAA
>chr7:94027060-94027070~3~ENSG00000164692~COL1A2~protein_coding
TTTCTACAGCTTTACAAGAGGTGAGTAAAACTTTTTTTAG
>chr7:94027694-94027708~5~ENSG00000164692~COL1A2~protein_coding
TTGATTTATTCTTTTCTAGGAAACTGTAAGAAAGGTAAGA
>chr7:94027694-94027708~3~ENSG00000164692~COL1A2~protein_coding
TCTAGGAAACTGTAAGAAAGGTAAGAGTACACTACTTCTC
>chr7:94028361-94028396~5~ENSG00000164692~COL1A2~protein_coding
GTTTGTATCTTTCCTGTAGGGCCCAGCCGGAGATAGAGGA
>chr7:94028361-94028396~3~ENSG00000164692~COL1A2~protein_coding
GAGGACCACGTGGAGAAAGGGTGTGTAATTTTTGAACTAT
>chr7:94029508-94029600~5~ENSG00000164692~COL1A2~protein_coding
CTCACTTTTTACATAACAGGGTCCACCAGGCCCCCCAGGC
>chr7:94029508-94029600~3~ENSG00000164692~COL1A2~protein_coding
GCCCCCCTGGTCTCGGTGGGGTAAGGTGTCTTACGTATTG
>chr7:94030879-94030932~5~ENSG00000164692~COL1A2~protein_coding
tttttttttaCTTCTCTAGAACTTTGCTGCTCAGTATGAT
>chr7:94030879-94030932~3~ENSG00000164692~COL1A2~protein_coding
GACTTGGCCCTGGACCAATGGTATGCTTATCTGTTTATCT
>chr7:94033868-94033912~5~ENSG00000164692~COL1A2~protein_coding
ATATCTGCTTTCTTTACAGGGCTTAATGGGACCTAGAGGC
>chr7:94033868-94033912~3~ENSG00000164692~COL1A2~protein_coding
CTGGTGCAGCTGGAGCCCCAGTAAGTACTGAAAGCTTGTA
>chr7:94034005-94034058~5~ENSG00000164692~COL1A2~protein_coding
CATTCTTTTTTTCTTTTAGGGCCCTCAAGGTTTCCAAGGA
>chr7:94034005-94034058~3~ENSG00000164692~COL1A2~protein_coding
CTGGTGAACCTGGTCAAACTGTGAGTACATTTTTCCACCT
>chr7:94034151-94034204~5~ENSG00000164692~COL1A2~protein_coding
GGGTCTCCCATTTTCTTAGGGTCCTGCAGGTGCTCGTGGT
>chr7:94034151-94034204~3~ENSG00000164692~COL1A2~protein_coding
CTGGCAAGGCTGGTGAAGATGTAAGTATTTACTCTTAAGC
>chr7:94034511-94034564~5~ENSG00000164692~COL1A2~protein_coding
ACAATGTTTTCATGTTTAGGGTCACCCTGGAAAACCCGGA
>chr7:94034511-94034564~3~ENSG00000164692~COL1A2~protein_coding
GAGGAGTTGTTGGACCACAGGTGAGACTTTTTACATTGGT
>chr7:94034985-94035038~5~ENSG00000164692~COL1A2~protein_coding
TTCTGTATTTCTTTCTAAGGGTGCTCGTGGTTTCCCTGGA
>chr7:94034985-94035038~3~ENSG00000164692~COL1A2~protein_coding
CTGGCTTCAAAGGCATTAGGGTGAGCACATTCTTTACTCA
>chr7:94035562-94035615~5~ENSG00000164692~COL1A2~protein_coding
AATAAGGCTTTCCTTTCAGGGACACAATGGTCTGGATGGA
>chr7:94035562-94035615~3~ENSG00000164692~COL1A2~protein_coding
CCGGTGCTCCTGGTGTGAAGGTAAATATTAAATTAGAAGC
>chr7:94037159-94037203~5~ENSG00000164692~COL1A2~protein_coding
TCAATCCTTCTCCATGTAGGGTGAACCTGGTGCCCCTGGT
>chr7:94037159-94037203~3~ENSG00000164692~COL1A2~protein_coding
ATGGAACTCCAGGTCAAACAGTAAGTATTGACTACTTCAT
>chr7:94037495-94037548~5~ENSG00000164692~COL1A2~protein_coding
AAAATATTTCTGCTTCTAGGGAGCCCGTGGGCTTCCTGGT
>chr7:94037495-94037548~3~ENSG00000164692~COL1A2~protein_coding
TTGGTGCCCCTGGCCCAGCTGTAAGTGCTTCCATTTTTGT
>chr7:94037648-94037692~5~ENSG00000164692~COL1A2~protein_coding
CCCTTTATTTTCTTCTTAGGGTGCCCGTGGCAGTGATGGA
>chr7:94037648-94037692~3~ENSG00000164692~COL1A2~protein_coding
TGGGTCCCGTGGGTCCTGCTGTAAGTTTTGACACTGGGGA
>chr7:94038082-94038135~5~ENSG00000164692~COL1A2~protein_coding
CCTTCTGCTTTGATTTCAGGGTCCCATTGGGTCTGCTGGC
>chr7:94038082-94038135~3~ENSG00000164692~COL1A2~protein_coding
CAGGTGCCCCTGGCCCCAAGGTAAAAACACTGGTGACCAT
>chr7:94038634-94038732~5~ENSG00000164692~COL1A2~protein_coding
GTTTAATTTCCTCTTTTAGGGTGAAATTGGAGCTGTTGGT
>chr7:94038634-94038732~3~ENSG00000164692~COL1A2~protein_coding
CCGGCCCCGTTGGACCTCCTGTAAGTAGCCACTGTCTTTA
>chr7:94038876-94038920~5~ENSG00000164692~COL1A2~protein_coding
CCTTTCCTTTTCCTCATAGGGTAATCCTGGAGCAAACGGC
>chr7:94038876-94038920~3~ENSG00000164692~COL1A2~protein_coding
CTGGTGCCAAGGGTGCTGCTGTGAGTATACCTGCGTAGCT
>chr7:94039035-94039133~5~ENSG00000164692~COL1A2~protein_coding
ACTGCATTTTCCTTCACAGGGCCTTCCCGGCGTTGCTGGG
>chr7:94039035-94039133~3~ENSG00000164692~COL1A2~protein_coding
CTGGTGCCAGAGGACTTGTTGTAAGTGGTCATGACTGTGG
>chr7:94039554-94039607~5~ENSG00000164692~COL1A2~protein_coding
GTTCTGTATTGAACCCTAGGGTGAGCCTGGTCCAGCTGGC
>chr7:94039554-94039607~3~ENSG00000164692~COL1A2~protein_coding
GCGGTAACAAGGGTGAGCCCGTAAGTAGCTCTATCATCAC
>chr7:94039732-94039839~5~ENSG00000164692~COL1A2~protein_coding
TGTTCTTTTCATTAAACAGGGCTCTGCTGGGCCCCAAGGT
>chr7:94039732-94039839~3~ENSG00000164692~COL1A2~protein_coding
CAGGACCTCCTGGGCTGAGAGTAGGTTTCAAATGCTCCCA
>chr7:94040201-94040254~5~ENSG00000164692~COL1A2~protein_coding
TTCATGTACTTTCTTGCAGGGTAGTCCTGGTTCTCGTGGT
>chr7:94040201-94040254~3~ENSG00000164692~COL1A2~protein_coding
ATGGCAGAGCTGGCGTCATGGTAAGCTGTCTATCACTTAC
>chr7:94040368-94040466~5~ENSG00000164692~COL1A2~protein_coding
TTTTTTTTTTTTTGAATAGGGCCCTCCTGGTAGTCGTGGT
>chr7:94040368-94040466~3~ENSG00000164692~COL1A2~protein_coding
CTGGTCTCATGGGACCCAGAGTAAGTTTCAAACTGATTCT
>chr7:94041380-94041433~5~ENSG00000164692~COL1A2~protein_coding
ATCCTCATTTATTTTATAGGGTCTTCCTGGTTCCCCTGGA
>chr7:94041380-94041433~3~ENSG00000164692~COL1A2~protein_coding
CTGGAAAAGAAGGTCCTGTCGTAAGTATTGCTCATTTTCC
>chr7:94041896-94041994~5~ENSG00000164692~COL1A2~protein_coding
GAAATAACTCTGCTTTCAGGGCCTCCCTGGCATCGACGGC
>chr7:94041896-94041994~3~ENSG00000164692~COL1A2~protein_coding
CTGGACCCAAAGGCCCCACTGTAAGAATCACCACAACTTT
>chr7:94042395-94042448~5~ENSG00000164692~COL1A2~protein_coding
TTTTTCATTTTTACTCTAGGGTGATCCTGGCAAAAACGGT
>chr7:94042395-94042448~3~ENSG00000164692~COL1A2~protein_coding
CTGGTCTTGCTGGTGCTCGGGTAGGTGCTAACTTGTGTAC
>chr7:94043002-94043055~5~ENSG00000164692~COL1A2~protein_coding
TTCTGTTAAATATTTTTAGGGTGCTCCAGGTCCTGATGGA
>chr7:94043002-94043055~3~ENSG00000164692~COL1A2~protein_coding
AGGGACCTCCTGGACCACAGGTGAGTATTTCTCCCACTCT
>chr7:94043206-94043259~5~ENSG00000164692~COL1A2~protein_coding
TCTTTCCTGTCACTTTCAGGGTGTTCAAGGTGGAAAAGGT
>chr7:94043206-94043259~3~ENSG00000164692~COL1A2~protein_coding
CTGGTCCTCCAGGCTTCCAGGTAAGTCAACTCAAACATAT
>chr7:94043534-94043587~5~ENSG00000164692~COL1A2~protein_coding
TATTTCTTTTCATTTTTAGGGTCTGCCTGGCCCCTCAGGT
>chr7:94043534-94043587~3~ENSG00000164692~COL1A2~protein_coding
TTGGCAAACCAGGAGAAAGGGTGAGTAAAACAAGTAATAG
>chr7:94044538-94044582~5~ENSG00000164692~COL1A2~protein_coding
ATTCTCATGTTTTGTCTAGGGTCTCCATGGTGAGTTTGGT
>chr7:94044538-94044582~3~ENSG00000164692~COL1A2~protein_coding
CTGGTCCTGCTGGTCCAAGAGTAAGTGTTACTTCATTAAC
>chr7:94045717-94045815~5~ENSG00000164692~COL1A2~protein_coding
TTCTAATCACTTTTTTCAGGGGGAACGCGGTCCCCCAGGT
>chr7:94045717-94045815~3~ENSG00000164692~COL1A2~protein_coding
CAGGGCCTGATGGAAACAAGGTAAAATCTTATGTTTTCTA
>chr7:94047036-94047143~5~ENSG00000164692~COL1A2~protein_coding
CACATGTGTTTGACTCAAGGGTGAACCTGGTGTGGTTGGT
>chr7:94047036-94047143~3~ENSG00000164692~COL1A2~protein_coding
CTGGAGGCAAGGGAGAAAAGGTACGTGTTGACCCCTATTA
>chr7:94047811-94047864~5~ENSG00000164692~COL1A2~protein_coding
TCTTGCTTTATACTTTCAGGGTGAACCTGGTCTCAGAGGT
>chr7:94047811-94047864~3~ENSG00000164692~COL1A2~protein_coding
CTGGCAGAGATGGTGCTCGTGTGAGTAGAATTTTGTTTGT
>chr7:94048810-94048863~5~ENSG00000164692~COL1A2~protein_coding
GTTTCCTTTTTGGTACTAGGGTGCTCCTGGTGCTGTAGGT
>chr7:94048810-94048863~3~ENSG00000164692~COL1A2~protein_coding
CTGGAGCCACAGGTGACCGGGTAAGCATGCATTTTCACTA
>chr7:94049545-94049598~5~ENSG00000164692~COL1A2~protein_coding
ATCTTTGGTCCCATTATAGGGCGAAGCTGGGGctgctggt
>chr7:94049545-94049598~3~ENSG00000164692~COL1A2~protein_coding
ctggtcctCGGGGAAGCCCTGTAAGTAAGAACCTGGGTCA
>chr7:94049703-94049756~5~ENSG00000164692~COL1A2~protein_coding
AATCCCTTCTCCCACCTAGGGTGAACGTGGTGAGGTCGGT
>chr7:94049703-94049756~3~ENSG00000164692~COL1A2~protein_coding
ATGGATTTGCTGGTCCTGCTGTGAGTATCACATAATGAAG
>chr7:94049853-94049960~5~ENSG00000164692~COL1A2~protein_coding
AACTGTTTATTTCCAACAGGGTGCTGCTGGTCAACCTGGT
>chr7:94049853-94049960~3~ENSG00000164692~COL1A2~protein_coding
TTGGAGCTGCTGGCCCAGCTGTAAGTTGAATTCACTGGTG
>chr7:94050321-94050374~5~ENSG00000164692~COL1A2~protein_coding
TCTTTTTGTTTGCATTTAGGGTCCAAATGGTCCCCCCGGT
>chr7:94050321-94050374~3~ENSG00000164692~COL1A2~protein_coding
GTGGTGATGGAGGCCCCCCTGTGAGTATTTACAATGGACT
>chr7:94051211-94051264~5~ENSG00000164692~COL1A2~protein_coding
TAATGTGCTTGGCTCTTAGGGTATGACTGGTTTCCCTGGT
>chr7:94051211-94051264~3~ENSG00000164692~COL1A2~protein_coding
CTGGTCCCCCAGGACCCTCTGTAAGTAAATCACTGTAAAC
>chr7:94052269-94052430~5~ENSG00000164692~COL1A2~protein_coding
CTTGTACATTTGCTCATAGGGTATTTCTGGCCCTCCTGGT
>chr7:94052269-94052430~3~ENSG00000164692~COL1A2~protein_coding
CTGGAGAGGCTGGTACTGCTGTAAGTGATTTCCAACTCCT
>chr7:94053648-94053755~5~ENSG00000164692~COL1A2~protein_coding
GTATTTTTTCTCTATTTAGGGACCTCCTGGCACTCCAGGT
>chr7:94053648-94053755~3~ENSG00000164692~COL1A2~protein_coding
CAGGTGTTGCTGGTGCTGTGGTGAGTGCTTGACAGTATTC
>chr7:94054429-94054536~5~ENSG00000164692~COL1A2~protein_coding
ATCTTCTCTGCCTGTTTAGGGTGAACCTGGTCCTCTTGGC
>chr7:94054429-94054536~3~ENSG00000164692~COL1A2~protein_coding
CTGGTGAAGCTGGTCGTGATGTGAGTCCAACACTTGGTTT
>chr7:94054922-94054975~5~ENSG00000164692~COL1A2~protein_coding
TTGTGTGGTGTCTTCACAGGGCAACCCTGGGAACGATGGT
>chr7:94054922-94054975~3~ENSG00000164692~COL1A2~protein_coding
ATGGTCAACCCGGACACAAGGTCAGTACACTTTTCATCTT
>chr7:94055062-94055169~5~ENSG00000164692~COL1A2~protein_coding
TTCATTTTGCCTTTGGTAGGGAGAGCGCGGTTACCCTGGC
>chr7:94055062-94055169~3~ENSG00000164692~COL1A2~protein_coding
ATGGAAACCGTGGTGAAACTGTAAGTTTGTGAATACCAGT
>chr7:94055310-94055363~5~ENSG00000164692~COL1A2~protein_coding
TTTCTTTTTCATTTCACAGGGTCCTTCTGGTCCTGTTGGT
>chr7:94055310-94055363~3~ENSG00000164692~COL1A2~protein_coding
TTGGCCCAAGAGGTCCTAGTGTATGTACATGCTGAAGATT
>chr7:94055735-94055842~5~ENSG00000164692~COL1A2~protein_coding
TCCTTCTGTTTCTTTATAGGGCCCACAAGGCATTCGTGGC
>chr7:94055735-94055842~3~ENSG00000164692~COL1A2~protein_coding
AAGGTCTGCCTGGTATCGCTGTAAGTAAACTGTAGCCATC
>chr7:94056320-94056373~5~ENSG00000164692~COL1A2~protein_coding
TCCTCTTCTGTCTTTAAAGGGTCACCATGGTGATCAAGGT
>chr7:94056320-94056373~3~ENSG00000164692~COL1A2~protein_coding
TGGGTCCTGCTGGTCCTAGGGTAGGTGGACTCAAGAGAAG
>chr7:94056500-94056607~5~ENSG00000164692~COL1A2~protein_coding
TGGTGTCTGTCTTCCTTAGGGCCCTGCTGGTCCTTCTGGC
>chr7:94056500-94056607~3~ENSG00000164692~COL1A2~protein_coding
AGGGTCACCAAGGCCCTGCTGTAAGTATGATTTGGGGAAA
>chr7:94056939-94057197~5~ENSG00000164692~COL1A2~protein_coding
CTCACTTTCACCTTTGCAGGGCCCCCCTGGTCCCCCTGGC
>chr7:94056939-94057197~3~ENSG00000164692~COL1A2~protein_coding
CCACCCAGAGTGGAGCAGTGGTAGGTCAAGATGTCCAGAC
>chr7:94057605-94057789~5~ENSG00000164692~COL1A2~protein_coding
AATGTTATTTTCTTAAAAGGTTACTACTGGATTGACCCTA
>chr7:94057605-94057789~3~ENSG00000164692~COL1A2~protein_coding
CTATCAATGCTGGCAGCCAGGTGAGGAATCCCACAAACAC
>chr7:94058500-94058742~5~ENSG00000164692~COL1A2~protein_coding
TTCATCCTATTTTCTGTAGTTTGAATATAATGTAGAAGGA
>chr7:94058500-94058742~3~ENSG00000164692~COL1A2~protein_coding
TTCTTGTAGATGGCTGCTCTGTAAGTAATAGTGAAATATG
>chr16:67697067-67697224~3~ENSG00000124074~ENKD1~protein_coding
ACGCAGCAGCTGGCTCTGGCCTACAGGGGGCCCGGGAACA
>chr16:67700261-67700345~5~ENSG00000124074~ENKD1~protein_coding
GCCAAGCCCCCGGACTCACCCGAGGTCGGCCGCCTGTAGT
>chr16:67697323-67697459~5~ENSG00000124074~ENKD1~protein_coding
TCCCTGCCCAGGTACTCACTCTGGAGCAGCTTGGTCAGTG
>chr16:67697323-67697459~3~ENSG00000124074~ENKD1~protein_coding
GGTCCCTGCGCTCCAACAAGCTGTGGGTACACAGGCTCAG
>chr16:67697364-67697459~5~ENSG00000124074~ENKD1~protein_coding
TTCCAGCCGCTGGTTCTCAGGCATGCGCGTGTGGCCTGGG
>chr16:67697364-67697459~3~ENSG00000124074~ENKD1~protein_coding
GGTCCCTGCGCTCCAACAAGCTGTGGGTACACAGGCTCAG
>chr16:67697560-67697723~5~ENSG00000124074~ENKD1~protein_coding
GTCGGGCAGTGAGACCTACTAATGTGGCACATGGCCCTTC
>chr16:67697560-67697723~3~ENSG00000124074~ENKD1~protein_coding
TCCACCCCCAGGCCTGGCTCCTGCAGGACACAGCAAGCGT
>chr16:67697621-67697723~5~ENSG00000124074~ENKD1~protein_coding
TGGGCCTGCCGCTGCTGCTCTAGCACTTGTGCCAGGACCT
>chr16:67697621-67697723~3~ENSG00000124074~ENKD1~protein_coding
TCCACCCCCAGGCCTGGCTCCTGCAGGACACAGCAAGCGT
>chr16:67697840-67697965~5~ENSG00000124074~ENKD1~protein_coding
CCCCCATACATCCTCTCACCTTAGCTTCGGGACCTGGTGG
>chr16:67697840-67697965~3~ENSG00000124074~ENKD1~protein_coding
CCAGAGGCAGGGCCAGGCTCCTGGAGGGCAGGGCACAGCA
>chr16:67698899-67699071~5~ENSG00000124074~ENKD1~protein_coding
GGCTCCCTGAAGCAGGTACCTGGAGCTGGGCCTTGACCCG
>chr16:67698899-67699071~3~ENSG00000124074~ENKD1~protein_coding
ATGGTCCTTAGGGTCCTTCCCTGGAGAAAAGATGCCCCCA
>chr16:67699974-67700168~5~ENSG00000124074~ENKD1~protein_coding
TTCCATTCCTGGGACTTACTCTTGAGAGAGGCCCCAGGAC
>chr16:67699974-67700168~3~ENSG00000124074~ENKD1~protein_coding
TCCCTCGAGGCGCCCTTGAGCTGTGGGGCGGAGCCGGGCG
>chr16:67699974-67700177~5~ENSG00000124074~ENKD1~protein_coding
TTCCATTCCTGGGACTTACTCTTGAGAGAGGCCCCAGGAC
>chr16:67699974-67700177~3~ENSG00000124074~ENKD1~protein_coding
GCGCCCTTGAGCTGTGGGGCGGAGCCGGGCGGAGTCCGGG
>chr14:105167703-105168093~3~ENSG00000203485~INF2~protein_coding
CGTGCGCCAGCTCTCCCAGGGTGAGCCGCAGTGTGGGAGG
>chr14:105185132-105185157~5~ENSG00000203485~INF2~protein_coding
TTTTTTCTCTCTCTTACAGGCCTCAGGCCCAGGCCCAAGG
>chr14:105169442-105169557~5~ENSG00000203485~INF2~protein_coding
GCCCACTCCACCCTGGCAGCCCTGGACACATCCAACGTGA
>chr14:105169442-105169557~3~ENSG00000203485~INF2~protein_coding
ACGCCCTGGACCACTACAAGGTGGGCGGCAGGGCCTGGGC
>chr14:105169632-105169791~5~ENSG00000203485~INF2~protein_coding
GACCCCGCCCTCCCCACAGACGGTGTGCAGCCAGCAGTAC
>chr14:105169632-105169791~3~ENSG00000203485~INF2~protein_coding
GCTGCGGAACGAGTTTATCGGTAAGCACCTGCCCTGGGCC
>chr14:105170253-105170286~5~ENSG00000203485~INF2~protein_coding
CCTGTCCGTCCCTTCCCAGGGCTGCAGCTGCTGGACGTCC
>chr14:105170253-105170286~3~ENSG00000203485~INF2~protein_coding
GACGTCCTGGCTCGCCTGCGGTGAGTCCCCACTGTAGCGG
>chr14:105170253-105170287~5~ENSG00000203485~INF2~protein_coding
CCTGTCCGTCCCTTCCCAGGGCTGCAGCTGCTGGACGTCC
>chr14:105170253-105170287~3~ENSG00000203485~INF2~protein_coding
ACGTCCTGGCTCGCCTGCGGTGAGTCCCCACTGTAGCGGT
>chr14:105172372-105172513~5~ENSG00000203485~INF2~protein_coding
CCTGGCCCCTCCTGCACAGAGACCTGGAGGATGCCGACCT
>chr14:105172372-105172513~3~ENSG00000203485~INF2~protein_coding
TTGCCTCCCTGTTCCACAAGGTGGGCTGGGGGCTGCAGGG
>chr14:105173247-105173388~5~ENSG00000203485~INF2~protein_coding
CCCACACTCGCCCGTCCAGGTGAGCTGCTCCCCGGTGTCT
>chr14:105173247-105173388~3~ENSG00000203485~INF2~protein_coding
CGTGCTCCTGGCCAGCGATGGTGAGGGGGCGGGGCAGGGG
>chr14:105173590-105174339~5~ENSG00000203485~INF2~protein_coding
TGGACATCCCCTACTGCAGCCCAGGAATGCACCCTGGAGG
>chr14:105173590-105174339~3~ENSG00000203485~INF2~protein_coding
GCCATCCAACGTGGCACGTGGTGAGGGTCCCCAGACCCCC
>chr14:105174201-105174339~5~ENSG00000203485~INF2~protein_coding
CAGCCCCCCCGTGGCGGGAGGCATGGAGGAGGTCATCGTG
>chr14:105174201-105174339~3~ENSG00000203485~INF2~protein_coding
GCCATCCAACGTGGCACGTGGTGAGGGTCCCCAGACCCCC
>chr14:105174773-105174924~5~ENSG00000203485~INF2~protein_coding
CCGTGTCCCCACCCGACAGAGCACAACTCTATGTGGGCGT
>chr14:105174773-105174924~3~ENSG00000203485~INF2~protein_coding
CCAGGAAGGAGCCCAAGGAGGTGGGGACGGGGAGGGGACT
>chr14:105175008-105175069~5~ENSG00000203485~INF2~protein_coding
TGGGTGGGGGGTTTTCTAGATCACTTTCCTCGATGCCAAG
>chr14:105175008-105175069~3~ENSG00000203485~INF2~protein_coding
TTCCTGAAGCAATTTAAGTGGTGAGTGAGGGAGGTAGCCC
>chr14:105175618-105175720~5~ENSG00000203485~INF2~protein_coding
GGTCCTCTCCCTGCTCCAGCTCCAACGAGGAGGTCGCTGC
>chr14:105175618-105175720~3~ENSG00000203485~INF2~protein_coding
TCCTTCCCGAGAAGCACGAGGTAAGAGGACCACCCCCACA
>chr14:105175957-105176042~5~ENSG00000203485~INF2~protein_coding
GCCGTTCTCCTCCTGGCAGATTGAAAACCTGCGGGCATTC
>chr14:105175957-105176042~3~ENSG00000203485~INF2~protein_coding
CTCCTGCTGGCCATTCCCTGGTGAGCATGGCCGCCCTCAG
>chr14:105176425-105176525~5~ENSG00000203485~INF2~protein_coding
CTGTCTGTGCCATCCCCAGCTACCAGCTGCGAATCGAGTG
>chr14:105176425-105176525~3~ENSG00000203485~INF2~protein_coding
GGTGCTGGCTGCCTGCGAAAGTGAGTGGGGCCAAGCGGGG
>chr14:105177274-105177344~5~ENSG00000203485~INF2~protein_coding
GCCCTGGCTGCCCCTGCAGGCCTGCTCACCAGCCGCCAGC
>chr14:105177274-105177344~3~ENSG00000203485~INF2~protein_coding
TTGGGAACTTCCTCAACTACGTAAGTCAGGGGCAGCTCCC
>chr14:105177416-105177523~5~ENSG00000203485~INF2~protein_coding
CACTCCCTGCCCCTCCCAGGGCAGCCACACCGGTGACGCC
>chr14:105177416-105177523~3~ENSG00000203485~INF2~protein_coding
TGCTGCACCACGTGCTGGAGGTGGGCCGTGGTGGCGGGGG
>chr14:105177966-105178036~5~ENSG00000203485~INF2~protein_coding
TGGACGTGTCCCATTGCAGGAAGCGGAAAAGAGCCACCCC
>chr14:105177966-105178036~3~ENSG00000203485~INF2~protein_coding
CAGCCCTCGCAAGCAGCAGGGTAGGTAGCTCCTGCCAGCC
>chr14:105178770-105178890~5~ENSG00000203485~INF2~protein_coding
GGCCCTCCTCACCTTTCAGGATCAACCTGGAGATCATCCG
>chr14:105178770-105178890~3~ENSG00000203485~INF2~protein_coding
AGTACACCGAGCGCCTCCAGGCAAGTGGGCACCTGGGCCT
>chr14:105179165-105179329~5~ENSG00000203485~INF2~protein_coding
CACGTGCCCTTGCCCCCAGGCCAGCATCTCGGCCTTCCGG
>chr14:105179165-105179329~3~ENSG00000203485~INF2~protein_coding
TTTTCCTCCGCGCCCTGAAGGTGGGGCAGCCCGGCGGGAC
>chr14:105179544-105179646~5~ENSG00000203485~INF2~protein_coding
GCCACATCTGCCAGTGCAGGAGAACAAGGACCGGAAGGAG
>chr14:105179544-105179646~3~ENSG00000203485~INF2~protein_coding
GGGAGAGGACGGGAAGCCTGGTGAGGCTGGGCCGGCTGGG
>chr14:105179782-105179943~5~ENSG00000203485~INF2~protein_coding
AGTGCCCCACGCTCCTCAGTCAGGAAGGGGCCCGGGAAGC
>chr14:105179782-105179943~3~ENSG00000203485~INF2~protein_coding
CCCAAGAGCCACAGAGCCTGGTAAGACCCTCTCCCACTGC
>chr14:105180540-105181193~5~ENSG00000203485~INF2~protein_coding
GGTGTGTCCCTCCATCCAGTGGCCACCAGTAACCCTGCAG
>chr14:105180540-105181193~3~ENSG00000203485~INF2~protein_coding
TCCCTCCAGGAGCCAGGAAGGTAACTCAGGGAGGGGCCCC
>chr14:105181621-105181673~5~ENSG00000203485~INF2~protein_coding
TTCTTTTATTTGGAAGCAGAGGTTCCCCCTGATTCTGATG
>chr14:105181621-105181673~3~ENSG00000203485~INF2~protein_coding
AGAAACTGTGTGTGATCCAGTAAGGTATGTACGCAGCCGG
>chr14:105181621-105181676~5~ENSG00000203485~INF2~protein_coding
TTCTTTTATTTGGAAGCAGAGGTTCCCCCTGATTCTGATG
>chr14:105181621-105181676~3~ENSG00000203485~INF2~protein_coding
AACTGTGTGTGATCCAGTAAGGTATGTACGCAGCCGGCGC
>chr2:63816178-63816180~3~ENSG00000014641~MDH1~protein_coding
CCCCGCAGTTTTCAATCATGGTGAGTGTGGGCCCCGGGTT
>chr2:63833996-63834118~5~ENSG00000014641~MDH1~protein_coding
TTGCATTATTTTCAAACAGAATAAGACCTGGAAGTTTGTT
>chr2:63816462-63816518~5~ENSG00000014641~MDH1~protein_coding
TGCATGACGGGAGGACAAAATGCGACGCTGCAGCTATTTT
>chr2:63816462-63816518~3~ENSG00000014641~MDH1~protein_coding
TGTTTGATAAGGACGATAAGGTTTGCGATGGGAGGGAAAG
>chr2:63820757-63820762~5~ENSG00000014641~MDH1~protein_coding
ATCAGTGGACCATTTCTCCATGCAGGTAGGGGTAAAGGTG
>chr2:63820757-63820762~3~ENSG00000014641~MDH1~protein_coding
TGGACCATTTCTCCATGCAGGTAGGGGTAAAGGTGACAGT
>chr2:63821434-63821436~5~ENSG00000014641~MDH1~protein_coding
AACACTTTTAGCTCCCTACATGGTGAGAGTTAAATAACAC
>chr2:63821434-63821436~3~ENSG00000014641~MDH1~protein_coding
CACTTTTAGCTCCCTACATGGTGAGAGTTAAATAACACCA
>chr2:63821622-63821720~5~ENSG00000014641~MDH1~protein_coding
TGGGTCTTTTTCATTACAGTCTGAACCAATCAGAGTCCTT
>chr2:63821622-63821720~3~ENSG00000014641~MDH1~protein_coding
CTGTCTTTGGTAAAGATCAGGTAGGAACAGGTGTCTATAA
>chr2:63822557-63822653~5~ENSG00000014641~MDH1~protein_coding
TGTCCTTGCTATTTGGTAGCCTATAATTCTTGTGCTGTTG
>chr2:63822557-63822653~3~ENSG00000014641~MDH1~protein_coding
TGCCCTTCCCCTCCTGAAAGGTGGGTTGGGGAGTAGAGAA
>chr2:63822590-63822653~5~ENSG00000014641~MDH1~protein_coding
GCTGTTGGATATCACCCCCATGATGGGTGTCCTGGACGGT
>chr2:63822590-63822653~3~ENSG00000014641~MDH1~protein_coding
TGCCCTTCCCCTCCTGAAAGGTGGGTTGGGGAGTAGAGAA
>chr2:63824533-63824637~5~ENSG00000014641~MDH1~protein_coding
TTTATTGCCATGTCCACAGATGTCATCGCAACAGATAAAG
>chr2:63824533-63824637~3~ENSG00000014641~MDH1~protein_coding
CATGGAGAGAAAAGATTTACTGAAAGCAAATGTGAAAATC
>chr2:63824533-63824672~5~ENSG00000014641~MDH1~protein_coding
TTTATTGCCATGTCCACAGATGTCATCGCAACAGATAAAG
>chr2:63824533-63824672~3~ENSG00000014641~MDH1~protein_coding
AAATCTTCAAATCCCAGGGTGCAGCCTTAGATAAATACGC
>chr2:63824533-63824708~5~ENSG00000014641~MDH1~protein_coding
TTTATTGCCATGTCCACAGATGTCATCGCAACAGATAAAG
>chr2:63824533-63824708~3~ENSG00000014641~MDH1~protein_coding
ACGCCAAGAAGTCAGTTAAGGTGACCAATGCTGTATTTTA
>chr2:63824601-63824708~5~ENSG00000014641~MDH1~protein_coding
GGCCATTCTTGTGGGCTCCATGCCAAGAAGGGAAGGCATG
>chr2:63824601-63824708~3~ENSG00000014641~MDH1~protein_coding
ACGCCAAGAAGTCAGTTAAGGTGACCAATGCTGTATTTTA
>chr2:63826304-63826422~5~ENSG00000014641~MDH1~protein_coding
TGCCTTCCATTCCTCCTAGGTTATTGTTGTGGGTAATCCA
>chr2:63826304-63826422~3~ENSG00000014641~MDH1~protein_coding
GATCACAACCGAGCTAAAGCTCAAGTAAGAAAAATATATT
>chr2:63826304-63826426~5~ENSG00000014641~MDH1~protein_coding
TGCCTTCCATTCCTCCTAGGTTATTGTTGTGGGTAATCCA
>chr2:63826304-63826426~3~ENSG00000014641~MDH1~protein_coding
ACAACCGAGCTAAAGCTCAAGTAAGAAAAATATATTTTAA
>chr2:63831830-63831944~5~ENSG00000014641~MDH1~protein_coding
TTGTTTTCAATTTAACTAGATTGCTCTTAAACTTGGTGTG
>chr2:63831830-63831944~3~ENSG00000014641~MDH1~protein_coding
CAAGGTGAAATTGCAAGGAAAGGAAGTTGGTGTTTATGAA
>chr2:63831830-63832006~5~ENSG00000014641~MDH1~protein_coding
TTGTTTTCAATTTAACTAGATTGCTCTTAAACTTGGTGTG
>chr2:63831830-63832006~3~ENSG00000014641~MDH1~protein_coding
TCAAGGGAGAATTTGTCACGGTAAGAAAAATCTGTGAGCC
>chr2:63832414-63832527~5~ENSG00000014641~MDH1~protein_coding
TCACCTGCCCCCTTCCCAGACTGTGCAGCAGCGTGGCGCT
>chr2:63832414-63832527~3~ENSG00000014641~MDH1~protein_coding
TCTGGTTTGGAACCCCAGAGGTAAGGATTTAGTGATTTGC
>chr2:63833073-63833162~5~ENSG00000014641~MDH1~protein_coding
GAAACATTGTTATTTTCAGGGAGAGTTTGTGTCCATGGGT
>chr2:63833073-63833162~3~ENSG00000014641~MDH1~protein_coding
CATTCCCTGTTGTAATCAAGGTAAGGTATTTTGGAGCTAT
>chr19:12274019-12274021~3~ENSG00000196646~ZNF136~protein_coding
CACCCGGGAGTCAGGAAATGGTGAGTGTGTCGGGCCCTGC
>chr19:12297392-12298813~5~ENSG00000196646~ZNF136~protein_coding
CATTTTTTACAGAAGTCATATGTTAGAAAGACTCTATCAA
>chr19:12296600-12296726~5~ENSG00000196646~ZNF136~protein_coding
CATATGTGGGATGTTTCAGGACTCGGTGGCTTTTGAGGAT
>chr19:12296600-12296726~3~ENSG00000196646~ZNF136~protein_coding
GAGGAATCTGGCCTCTATAGGTAAGGATTGTATACTTCCA
>chr19:12296693-12296726~5~ENSG00000196646~ZNF136~protein_coding
GAATCTCTACAGAGATGTGATGTGGGAAACCATGAGGAAT
>chr19:12296693-12296726~3~ENSG00000196646~ZNF136~protein_coding
GAGGAATCTGGCCTCTATAGGTAAGGATTGTATACTTCCA
>chr19:12296929-12296972~5~ENSG00000196646~ZNF136~protein_coding
TTCTGGGTCTCTGTTTTAGGGAAAAAATGGAAGGACCAGA
>chr19:12296929-12296972~3~ENSG00000196646~ZNF136~protein_coding
TTAAAGATCACTACAAACACCGAGGGAGAAATCTAAGGTA
>chr19:12296929-12296989~5~ENSG00000196646~ZNF136~protein_coding
TTCTGGGTCTCTGTTTTAGGGAAAAAATGGAAGGACCAGA
>chr19:12296929-12296989~3~ENSG00000196646~ZNF136~protein_coding
CACCGAGGGAGAAATCTAAGGTAATTTGTACTCAGAGAAA
>chr19:12297385-12297417~5~ENSG00000196646~ZNF136~protein_coding
TCCGTCTCATTTTTTACAGAAGTCATATGTTAGAAAGACT
>chr19:12297385-12297417~3~ENSG00000196646~ZNF136~protein_coding
GAAAGACTCTATCAAACTAAGGATGGTAGTCAGCGTGGAG
>chr19:12297385-12298813~5~ENSG00000196646~ZNF136~protein_coding
TCCGTCTCATTTTTTACAGAAGTCATATGTTAGAAAGACT
>chr19:12297385-12298813~3~ENSG00000196646~ZNF136~protein_coding
AATGCATGTGGGAAAGCCTTTAATGCTCTGGGTTCATGTC
>chr19:12297392-12297658~5~ENSG00000196646~ZNF136~protein_coding
CATTTTTTACAGAAGTCATATGTTAGAAAGACTCTATCAA
>chr19:12297392-12297658~3~ENSG00000196646~ZNF136~protein_coding
TCAGTTCTCACCACTCCTTTCGAACACATGAGATAATTCA
>chr12:15067672-15067716~3~ENSG00000139055~ERP27~protein_coding
TCTGATTCACGATTTTCTTTCTGGAAAACATTATAACAAT
>chr12:15091349-15091442~5~ENSG00000139055~ERP27~protein_coding
AACTACATTTTTCTTTTACCTGAGGATTTCTcaacttctg
>chr12:15068423-15068620~5~ENSG00000139055~ERP27~protein_coding
CCTGCAGTCTCACACTTACCAACAATTTTCCACTTAGGAA
>chr12:15068423-15068620~3~ENSG00000139055~ERP27~protein_coding
TCCACCAGAATAAAGAGAATCTGCAGTTGGGGAAGTTTGA
>chr12:15070112-15070237~5~ENSG00000139055~ERP27~protein_coding
ATTCCCATTCTTGCCTTACCTTCCCCTGGAAGAGCTTGGC
>chr12:15070112-15070237~3~ENSG00000139055~ERP27~protein_coding
TTGAATAACCCAATCACAGTCTGGCAAGTCGAAATGTGTT
>chr12:15073866-15073982~5~ENSG00000139055~ERP27~protein_coding
AACAGGAAGTATTGTTTACCACAGGGTTGTACTCTGTCAC
>chr12:15073866-15073982~3~ENSG00000139055~ERP27~protein_coding
TTCAGTTGTTCATTGTCTACCTGGATAACACAAAAAAGAA
>chr12:15081879-15081908~5~ENSG00000139055~ERP27~protein_coding
ACTTAATGCTGCTACCGACCTGTATTTCCAGCTGGCAAGT
>chr12:15081879-15081908~3~ENSG00000139055~ERP27~protein_coding
AGCTGGCAAGTCTCCTTCATACTTAAGGCTTTGCTATTGC
>chr12:15087790-15087927~5~ENSG00000139055~ERP27~protein_coding
AGCTACCCACCCAACTTACCAGGCGAAAGAGGCAGATGGT
>chr12:15087790-15087927~3~ENSG00000139055~ERP27~protein_coding
ACTGCTGGTATTTCTAAATCCTAAAAACAAGAGAAAAAAT
>chr12:15090886-15090986~5~ENSG00000139055~ERP27~protein_coding
TTGCAAGTAGGGAACTAACCTGGAAGAAGCCTATGACAGC
>chr12:15090886-15090986~3~ENSG00000139055~ERP27~protein_coding
CTGGGCAGCACCAGGACCATCTAGAGAGAGAAGCAGAAGA
>chr4:48492309-48493271~3~ENSG00000182223~ZAR1~protein_coding
AGGAGCGGCTGCGCTTCCAGGTAAAGCCTAGGGCGGTCAG
>chr4:48496118-48496258~5~ENSG00000182223~ZAR1~protein_coding
CTGTATTTTTTTCCCCCAGAGTTGTAAACAAACGAGATGT
>chr4:48494783-48494875~5~ENSG00000182223~ZAR1~protein_coding
GACATATCCTGTTGTTCAGTTCTTAGAGCAGAAATATGGC
>chr4:48494783-48494875~3~ENSG00000182223~ZAR1~protein_coding
GTGTACAGGGAACTAACAAGGTAAGAAATACCAGGTAACT
>chr4:48494955-48495029~5~ENSG00000182223~ZAR1~protein_coding
ATCCTCTTTGTCATCACAGGTTTACTTCAAACAGTTTTGC
>chr4:48494955-48495029~3~ENSG00000182223~ZAR1~protein_coding
TGGAGGATATCACCTGTCAAGTAAATCAGATGTTTTGCAT
>chr20:36841447-36842145~3~ENSG00000149633~KIAA1755~protein_coding
TCCATGTGGAACCAGGTCATCTGGGGGACAAGAAGAGAGG
>chr20:36888900-36888902~5~ENSG00000149633~KIAA1755~protein_coding
CCAGGCCTTGGCGCGTTACCATGGTGACGGGCTGCCAGCG
>chr20:36845655-36845876~5~ENSG00000149633~KIAA1755~protein_coding
GGTGGGCCGCGGGGCTCACCCTCTTGCAGAAGCGGTGCAG
>chr20:36845655-36845876~3~ENSG00000149633~KIAA1755~protein_coding
AGGCCTCGGCGGTACTGGGCCTGAGAGGGGAGAGGAGGGG
>chr20:36846646-36846768~5~ENSG00000149633~KIAA1755~protein_coding
TCTGTTGTCTGGAACGCACTGCAGCCTGGAGGAAGAAGTT
>chr20:36846646-36846768~3~ENSG00000149633~KIAA1755~protein_coding
TGCTCCATCCAGTCGCTGACCTGGGGCAGGAGAGGCAGAT
>chr20:36848032-36848170~5~ENSG00000149633~KIAA1755~protein_coding
AGCCAGACACCCCTTTCACCTGGTGAATGGCAGCTTCCAG
>chr20:36848032-36848170~3~ENSG00000149633~KIAA1755~protein_coding
TGGCTGCAGCCAGATGGCTCCTGGGAGGTGGGCGGAGGTG
>chr20:36850851-36850999~5~ENSG00000149633~KIAA1755~protein_coding
AAGGCCTGGACGTCTGTACCTGACATCAGGGCTGAAGTCC
>chr20:36850851-36850999~3~ENSG00000149633~KIAA1755~protein_coding
CTCAGGCACCTGGTAGCCTCCTGCCAGCGTAGGGAGGTGC
>chr20:36851940-36852038~5~ENSG00000149633~KIAA1755~protein_coding
CACCATGCTCCAGGCTCACCTGCATCCCCCCAGGGGGGTC
>chr20:36851940-36852038~3~ENSG00000149633~KIAA1755~protein_coding
GCAAGGAAAGGGTCCAGCTTCTGCAGGACAGAGGACCAAA
>chr20:36854067-36854183~5~ENSG00000149633~KIAA1755~protein_coding
AGGCTGTGACGGTAAACACCTGGAAGAAATGAACCCACTC
>chr20:36854067-36854183~3~ENSG00000149633~KIAA1755~protein_coding
AATGAGGTCAGCACCTCCACCTGCAGACCAAAGAATCAGG
>chr20:36855556-36855621~5~ENSG00000149633~KIAA1755~protein_coding
GACCCTGAGTCCCCCTCACCTGGACGTCAGGTAATGTCTG
>chr20:36855556-36855621~3~ENSG00000149633~KIAA1755~protein_coding
CCCAGGAAGAGAATAGCCCGGATAGAGGCTGGGACCTGAG
>chr20:36855556-36855642~5~ENSG00000149633~KIAA1755~protein_coding
GACCCTGAGTCCCCCTCACCTGGACGTCAGGTAATGTCTG
>chr20:36855556-36855642~3~ENSG00000149633~KIAA1755~protein_coding
ATAGAGGCTGGGACCTGAGCCTGTCAAAGACAACCACTGC
>chr20:36856549-36856642~5~ENSG00000149633~KIAA1755~protein_coding
CTCTCCACCTCCCACTCACCTGGGTGGCCTGCAGGGCGCT
>chr20:36856549-36856642~3~ENSG00000149633~KIAA1755~protein_coding
CCTTGGCTTTATCTTCAGGCCTGTGGGTGGTAAACAGAAT
>chr20:36859604-36859727~5~ENSG00000149633~KIAA1755~protein_coding
GGGTGGCCCAGATCCTTACCTGGGGATGGTACACAGGTAG
>chr20:36859604-36859727~3~ENSG00000149633~KIAA1755~protein_coding
CCCGGCCCTGTCCCGGCCACCTGGAGGACAGAGGGCACAC
>chr20:36867930-36868127~5~ENSG00000149633~KIAA1755~protein_coding
TGCTTGAATCCCCTGGAACCTGGCAGGCATGCTATCCTGG
>chr20:36867930-36868127~3~ENSG00000149633~KIAA1755~protein_coding
TTTGGTCTGAGTTGTTCCAGCTGGGAAAAAGCAACAACAA
>chr20:36868984-36870331~5~ENSG00000149633~KIAA1755~protein_coding
GAGCATGTGGGCATCTTACCTTTCCCCAAAGATTTGGCTC
>chr20:36868984-36870331~3~ENSG00000149633~KIAA1755~protein_coding
AGGCAGTGTGAGTAGGGAGCCTGTGGAGAGAAGGGGATGG
>chr20:36874331-36874528~5~ENSG00000149633~KIAA1755~protein_coding
TGTTTCCCTCTTGACTTACACAGGCTGCTTCTCGCACTTG
>chr20:36874331-36874528~3~ENSG00000149633~KIAA1755~protein_coding
GTGTCGAGGGATGGAGGGTCCTGTGGGGGACAGGAGGAGG
>chr13:29275087-29275093~3~ENSG00000139508~SLC46A3~protein_coding
CAATAGCAGCTTAACAGGCTCTATAAAATAAAGCATTACC
>chr13:29291947-29292135~5~ENSG00000139508~SLC46A3~protein_coding
GGATATTGTAATTTCTTACCTCCTGGAATGCAAAAATTGG
>chr13:29275637-29275718~5~ENSG00000139508~SLC46A3~protein_coding
TTTGTTTAAATCACAGTCACCTGTCTGAAGCATCTTCACT
>chr13:29275637-29275718~3~ENSG00000139508~SLC46A3~protein_coding
AGCTGGTACACTTGACAACACTATAAAAGGAAACAAGACA
>chr13:29275638-29275718~5~ENSG00000139508~SLC46A3~protein_coding
TTGTTTAAATCACAGTCACCTGTCTGAAGCATCTTCACTG
>chr13:29275638-29275718~3~ENSG00000139508~SLC46A3~protein_coding
AGCTGGTACACTTGACAACACTATAAAAGGAAACAAGACA
>chr13:29278080-29278236~5~ENSG00000139508~SLC46A3~protein_coding
ATTAAAAATAATGACATACCATAGACTGATGGCTGGAAGT
>chr13:29278080-29278236~3~ENSG00000139508~SLC46A3~protein_coding
AATACAAGCAAACAGGGTACCTGTTTGGAGTAGGGATAGA
>chr13:29284897-29284980~5~ENSG00000139508~SLC46A3~protein_coding
TTAAGCAAATTAAACTCACCTTGTTCAGTCGAACGAACCA
>chr13:29284897-29284980~3~ENSG00000139508~SLC46A3~protein_coding
GAAAAGGAACGGCACCCTGGCTGTGAGAGAAAGGATTCAA
>chr13:29286817-29287687~5~ENSG00000139508~SLC46A3~protein_coding
AGCTACACTTGGAACTCACCTAAAAACATCATCAGTGTTG
>chr13:29286817-29287687~3~ENSG00000139508~SLC46A3~protein_coding
GACACTTTTTTCTGAACTTCCTGCAAAGAAATATAAAGAA
>chr15:50570832-50570981~3~ENSG00000104064~GABPB1~protein_coding
TTCTGAAGAGCTTCTCTCTCCTAATTAAAAGAAGAGGGTT
>chr15:50601888-50601995~5~ENSG00000104064~GABPB1~protein_coding
TATTAAAATCATTCTTTACCCAGTCTGTAGTAAAGGGAGC
>chr15:50574490-50574588~5~ENSG00000104064~GABPB1~protein_coding
ATGACctggatatggtgacttatgccagtaatctcaactc
>chr15:50574490-50574588~3~ENSG00000104064~GABPB1~protein_coding
aacatagcaagacaccctctctatgaaaataaaaataaaa
>chr15:50578220-50578380~5~ENSG00000104064~GABPB1~protein_coding
ACAAAAAAAATTGAATTTATTTTGGATGACTGCGGCAAAG
>chr15:50578220-50578380~3~ENSG00000104064~GABPB1~protein_coding
TGTTGCTGGTACTGTTAATACTAAAATGAAAAAAAAATTA
>chr15:50578265-50578380~5~ENSG00000104064~GABPB1~protein_coding
CGGGTAAAAGACTCCTTACTTCTATTTCTGCAGATTCCAC
>chr15:50578265-50578380~3~ENSG00000104064~GABPB1~protein_coding
TGTTGCTGGTACTGTTAATACTAAAATGAAAAAAAAATTA
>chr15:50581680-50581862~5~ENSG00000104064~GABPB1~protein_coding
ATAAATGTCTACTACTAACCTTGTTGTCCATCTGGCATGG
>chr15:50581680-50581862~3~ENSG00000104064~GABPB1~protein_coding
AACTACTTCTTCTGTGGCCACTACTGGAAAAAAAAAAAAG
>chr15:50581680-50581865~5~ENSG00000104064~GABPB1~protein_coding
ATAAATGTCTACTACTAACCTTGTTGTCCATCTGGCATGG
>chr15:50581680-50581865~3~ENSG00000104064~GABPB1~protein_coding
TACTTCTTCTGTGGCCACTACTGGAAAAAAAAAAAAGAAA
>chr15:50592986-50593099~5~ENSG00000104064~GABPB1~protein_coding
TTAGACTCGTTTTTCTAACCTGGAGTTTCTGAAGAATTGG
>chr15:50592986-50593099~3~ENSG00000104064~GABPB1~protein_coding
AGCAGATACACCCGTTTCATCTGTAAGAAAAAAGAAAATA
>chr15:50593418-50593512~5~ENSG00000104064~GABPB1~protein_coding
CCTATATGCATCTCAATACCTGTTGCCTTGGATGAATTTT
>chr15:50593418-50593512~3~ENSG00000104064~GABPB1~protein_coding
GTGGTGTTGCAGCATGTATTGTCACAGTGTCAGGACTCTC
>chr15:50593418-50593565~5~ENSG00000104064~GABPB1~protein_coding
CCTATATGCATCTCAATACCTGTTGCCTTGGATGAATTTT
>chr15:50593418-50593565~3~ENSG00000104064~GABPB1~protein_coding
ATTTGGTTCTGCATAGCAATCTAGGGAAAAAATGACCACA
>chr15:50593454-50593565~5~ENSG00000104064~GABPB1~protein_coding
TTTTCTGAAGATACCAGACCTGTTAGGTTCACCACCCCTC
>chr15:50593454-50593565~3~ENSG00000104064~GABPB1~protein_coding
ATTTGGTTCTGCATAGCAATCTAGGGAAAAAATGACCACA
>chr15:50595126-50595320~5~ENSG00000104064~GABPB1~protein_coding
ATTAAAAGCCAAAAGTTACCTGTAATATCTCTGCTAAATC
>chr15:50595126-50595320~3~ENSG00000104064~GABPB1~protein_coding
GCATTGACATCAGCACCATGCTACAAAAATATTTCAAAGA
>chr15:50596163-50596210~5~ENSG00000104064~GABPB1~protein_coding
GCAAAAAGAGAACACATACCTTAAGTAAAACCTCTACTAT
>chr15:50596163-50596210~3~ENSG00000104064~GABPB1~protein_coding
TGGCCCTCAGAAGCTGCCATATGTAATGGTGTTCGGTCCA
>chr15:50596163-50596330~5~ENSG00000104064~GABPB1~protein_coding
GCAAAAAGAGAACACATACCTTAAGTAAAACCTCTACTAT
>chr15:50596163-50596330~3~ENSG00000104064~GABPB1~protein_coding
TGAAGTGGAGAAGTTCCCAGCTGTACCACAGAAAAAAAAA
>chr15:50596170-50596330~5~ENSG00000104064~GABPB1~protein_coding
GAGAACACATACCTTAAGTAAAACCTCTACTATGCTGGCA
>chr15:50596170-50596330~3~ENSG00000104064~GABPB1~protein_coding
TGAAGTGGAGAAGTTCCCAGCTGTACCACAGAAAAAAAAA
>chr15:50596171-50596330~5~ENSG00000104064~GABPB1~protein_coding
AGAACACATACCTTAAGTAAAACCTCTACTATGCTGGCAT
>chr15:50596171-50596330~3~ENSG00000104064~GABPB1~protein_coding
TGAAGTGGAGAAGTTCCCAGCTGTACCACAGAAAAAAAAA
>chr12:7014798-7014923~3~ENSG00000010626~LRRC23~protein_coding
gggaagagTTCCCTGAGGAAGTGAGAGCCTGGACAAGGAG
>chr12:7023055-7023232~5~ENSG00000010626~LRRC23~protein_coding
TTCTGTCTTCTACCTCCAGGAGATCAAAGACGCTGGCCTT
>chr12:7015009-7015118~5~ENSG00000010626~LRRC23~protein_coding
ACTCCACTTCTACCTGCAGTGGCTGCCCACCCCCCTCACG
>chr12:7015009-7015118~3~ENSG00000010626~LRRC23~protein_coding
AAGCTGGAGGTTAAAGAGAGGTGCGTTTTGGGGGGACCAG
>chr12:7015573-7015619~5~ENSG00000010626~LRRC23~protein_coding
TCCCTCTTCCATCTCCTAGGGACCTGACAGACATCTACTT
>chr12:7015573-7015619~3~ENSG00000010626~LRRC23~protein_coding
CTCCTACATCCATCTGCGCTATGTGGATATTTCTGAGAAC
>chr12:7015573-7015632~5~ENSG00000010626~LRRC23~protein_coding
TCCCTCTTCCATCTCCTAGGGACCTGACAGACATCTACTT
>chr12:7015573-7015632~3~ENSG00000010626~LRRC23~protein_coding
CTGCGCTATGTGGATATTTCTGAGAACCACCTGACAGACC
>chr12:7015573-7015826~5~ENSG00000010626~LRRC23~protein_coding
TCCCTCTTCCATCTCCTAGGGACCTGACAGACATCTACTT
>chr12:7015573-7015826~3~ENSG00000010626~LRRC23~protein_coding
TGAAACCCTGAATCTCAAAGGTGGGTCTTTAGGATGGGCT
>chr12:7016479-7016609~5~ENSG00000010626~LRRC23~protein_coding
TTGAAACCCTCCTCCCCAGGGAACAGCATCCACATGGTGA
>chr12:7016479-7016609~3~ENSG00000010626~LRRC23~protein_coding
AGCTGAAGAACCTCTACCTGGTAGCTCACTGGGTCAGagg
>chr12:7016479-7016678~5~ENSG00000010626~LRRC23~protein_coding
TTGAAACCCTCCTCCCCAGGGAACAGCATCCACATGGTGA
>chr12:7016479-7016678~3~ENSG00000010626~LRRC23~protein_coding
gggtcaggatgcctgctttctagtaggctcagctactaac
>chr12:7019054-7019190~5~ENSG00000010626~LRRC23~protein_coding
CTGTGCCCTGGGGGTCTAGGCCCAAAACATGCTGAAGAAG
>chr12:7019054-7019190~3~ENSG00000010626~LRRC23~protein_coding
TTGCAGTACCTCAACCTGAGGTATGCACCCTCTCCAAGCC
>chr12:7021894-7022164~5~ENSG00000010626~LRRC23~protein_coding
CTCCTGACCACACTGGCAGGGGCAACATGGTGGCCAACCT
>chr12:7021894-7022164~3~ENSG00000010626~LRRC23~protein_coding
AACCCGAACAGTCATTGATCTAGCAGCAGTTCTAGCCTCT
>chr12:7023055-7023081~5~ENSG00000010626~LRRC23~protein_coding
TTCTGTCTTCTACCTCCAGGAGATCAAAGACGCTGGCCTT
>chr12:7023055-7023081~3~ENSG00000010626~LRRC23~protein_coding
AAGACGCTGGCCTTCAGACCTGATCAGACTCCCAGGGGCA
>chr12:7023055-7023170~5~ENSG00000010626~LRRC23~protein_coding
TTCTGTCTTCTACCTCCAGGAGATCAAAGACGCTGGCCTT
>chr12:7023055-7023170~3~ENSG00000010626~LRRC23~protein_coding
GCTGGAAATTCATCACAACCTGAGGCCCAGGATCTGCTCT
>chr11:767243-767373~3~ENSG00000177225~PDDC1~protein_coding
GTGCTGCCCCAAGCCCTGCCCTGGCAAAGAGAGAACTGTG
>chr11:777399-777462~5~ENSG00000177225~PDDC1~protein_coding
CCCGGCCGCCGGGCCTCACCTTCGGCGGCGCCGCTGGCCA
>chr11:767250-767368~5~ENSG00000177225~PDDC1~protein_coding
tgctgcatggttttattcctcatgggtagatGAACACACA
>chr11:767250-767368~3~ENSG00000177225~PDDC1~protein_coding
GCCTGGTGCTGCCCCAAGCCCTGCCCTGGCAAAGAGAGAA
>chr11:767253-767373~5~ENSG00000177225~PDDC1~protein_coding
tgcatggttttattcctcatgggtagatGAACACACACTG
>chr11:767253-767373~3~ENSG00000177225~PDDC1~protein_coding
GTGCTGCCCCAAGCCCTGCCCTGGCAAAGAGAGAACTGTG
>chr11:770314-770398~5~ENSG00000177225~PDDC1~protein_coding
GCATCACTGAGGTGCTTACACTTTGAAACCACACGCCAGG
>chr11:770314-770398~3~ENSG00000177225~PDDC1~protein_coding
GGGGCAGGAGGCTGCTGCTCCTAAAAAATTCCGTTCACCT
>chr11:770344-770398~5~ENSG00000177225~PDDC1~protein_coding
ACACGCCAGGAAGATTTCTTCAACAGGAAAGTGCTGCCAG
>chr11:770344-770398~3~ENSG00000177225~PDDC1~protein_coding
GGGGCAGGAGGCTGCTGCTCCTAAAAAATTCCGTTCACCT
>chr11:770900-770903~5~ENSG00000177225~PDDC1~protein_coding
CATCTACCCAGCAGGTTCATTTCCTGCAGGACAGACGTGT
>chr11:770900-770903~3~ENSG00000177225~PDDC1~protein_coding
CTACCCAGCAGGTTCATTTCCTGCAGGACAGACGTGTGGT
>chr11:770993-771104~5~ENSG00000177225~PDDC1~protein_coding
CCCACCCTGGTGCCCTCACCGGCTGCCACAGAGGAAGAGC
>chr11:770993-771104~3~ENSG00000177225~PDDC1~protein_coding
GACAGCGTCAGGCTCGCTTGCTGGGGAGGACCGAGGGCAC
>chr11:771333-771426~5~ENSG00000177225~PDDC1~protein_coding
GGGCACCCTCGAGGCTCACCACTGAAGCAGGCGCCCGAAT
>chr11:771333-771426~3~ENSG00000177225~PDDC1~protein_coding
ACGAGCTCACACACAGAGGGCTGCGGGAGCGGGGTGGGGG
>chr11:771333-771427~5~ENSG00000177225~PDDC1~protein_coding
GGGCACCCTCGAGGCTCACCACTGAAGCAGGCGCCCGAAT
>chr11:771333-771427~3~ENSG00000177225~PDDC1~protein_coding
CGAGCTCACACACAGAGGGCTGCGGGAGCGGGGTGGGGGC
>chr11:771360-771467~5~ENSG00000177225~PDDC1~protein_coding
CAGGCGCCCGAATCCTTCACGAAGTCCTCCACCACGAGCG
>chr11:771360-771467~3~ENSG00000177225~PDDC1~protein_coding
TCCTGAGACAGGCCCAGGCCCTGCGGCCCACCCCAGGGGT
>chr11:772427-772521~5~ENSG00000177225~PDDC1~protein_coding
TCGGCCTCCAGACACTCACCCCTGTCAGGCTGTAGCTGTC
>chr11:772427-772521~3~ENSG00000177225~PDDC1~protein_coding
GCCGACGGCGCAGATGGGTTCTGAAAGCCGTACATGGCGT
>chr11:773517-773629~5~ENSG00000177225~PDDC1~protein_coding
CCCTGGGTCCCAGGGGTCACCTACTGCTCTCAGAGTGGAA
>chr11:773517-773629~3~ENSG00000177225~PDDC1~protein_coding
GAGGGCATGGTACCGGGCACCTGGGGGGAGACCACAAACC
>chr11:773522-773629~5~ENSG00000177225~PDDC1~protein_coding
GGTCCCAGGGGTCACCTACTGCTCTCAGAGTGGAAGTGCT
>chr11:773522-773629~3~ENSG00000177225~PDDC1~protein_coding
GAGGGCATGGTACCGGGCACCTGGGGGGAGACCACAAACC
>chr11:774008-774026~5~ENSG00000177225~PDDC1~protein_coding
GAGTGGGTCCCGGGCCTACCATCGATGGACTCGAGCTTGG
>chr11:774008-774026~3~ENSG00000177225~PDDC1~protein_coding
CCATCGATGGACTCGAGCTTGGCGGGGCTGGCGTAAGCCT
>chr11:774008-774068~5~ENSG00000177225~PDDC1~protein_coding
GAGTGGGTCCCGGGCCTACCATCGATGGACTCGAGCTTGG
>chr11:774008-774068~3~ENSG00000177225~PDDC1~protein_coding
AGGCGGAAGTCTTGCACCCAGCGTGCATTGCTCTCAGTCA
>chr11:774008-774104~5~ENSG00000177225~PDDC1~protein_coding
GAGTGGGTCCCGGGCCTACCATCGATGGACTCGAGCTTGG
>chr11:774008-774104~3~ENSG00000177225~PDDC1~protein_coding
GTCACATCCACAAATTCCATGGCTTTCCCCTGGAGAAGCA
>chr11:774008-774113~5~ENSG00000177225~PDDC1~protein_coding
GAGTGGGTCCCGGGCCTACCATCGATGGACTCGAGCTTGG
>chr11:774008-774113~3~ENSG00000177225~PDDC1~protein_coding
ACAAATTCCATGGCTTTCCCCTGGAGAAGCAGAGCCCAGG
>chr11:775066-775142~5~ENSG00000177225~PDDC1~protein_coding
AAGGAGAGGCTGGACTTACCCCAGGGGTGGCCACCTGCAG
>chr11:775066-775142~3~ENSG00000177225~PDDC1~protein_coding
GAAGGACTGGGCCGACACACCTGCAGAAGGTCCCAGTGAG
>chr7:141629907-141630018~3~ENSG00000258227~CLEC5A~protein_coding
TCTGATTCTGATTGGTAACACTAAATGAGaaaacaaaaca
>chr7:141646014-141646092~5~ENSG00000258227~CLEC5A~protein_coding
AGGTTGCTCAAATACTCACAATAAAGTAGAAATAAGGTCA
>chr7:141631438-141631626~5~ENSG00000258227~CLEC5A~protein_coding
AGTGTCAGCGTTTGAGCTATTCCAGGGTGAACCCAGCAAT
>chr7:141631438-141631626~3~ENSG00000258227~CLEC5A~protein_coding
GTTATGTCCTGAAGAAACTTCTGGAAATAAAAAAAAAATT
>chr7:141631520-141631626~5~ENSG00000258227~CLEC5A~protein_coding
CTGTGGCATGTTCACGTACTTGCCATTGAACACAGAGTTG
>chr7:141631520-141631626~3~ENSG00000258227~CLEC5A~protein_coding
GTTATGTCCTGAAGAAACTTCTGGAAATAAAAAAAAAATT
>chr7:141631607-141631626~5~ENSG00000258227~CLEC5A~protein_coding
AAAATACTTCTCAGCATCAGTTATGTCCTGAAGAAACTTC
>chr7:141631607-141631626~3~ENSG00000258227~CLEC5A~protein_coding
GTTATGTCCTGAAGAAACTTCTGGAAATAAAAAAAAAATT
>chr7:141635614-141635750~5~ENSG00000258227~CLEC5A~protein_coding
ACCATTCCAGTGTTCTCACCAGTTTCTCTGGCGTGTTGAC
>chr7:141635614-141635750~3~ENSG00000258227~CLEC5A~protein_coding
TTCCCAGTCTTTGGGGCAGACTGAAGAGGTCCAAGAAAGG
>chr7:141643696-141643764~5~ENSG00000258227~CLEC5A~protein_coding
TTGTAATCATGCACTTTACCTGTTCCATAGCTCCTTGTGG
>chr7:141643696-141643764~3~ENSG00000258227~CLEC5A~protein_coding
GCTCCCAAAAATCTGTGAGACTAAAGTGAAAAGTAAACCT
>chr7:141645141-141645173~5~ENSG00000258227~CLEC5A~protein_coding
TTACCACCATGCAGATTACCTGTTCCATAGCTCCTGGTGG
>chr7:141645141-141645173~3~ENSG00000258227~CLEC5A~protein_coding
CCTGGTGGTGGTGAAACCATCGTTACTTTTGTTAAAAATC
>chr7:141645141-141645200~5~ENSG00000258227~CLEC5A~protein_coding
TTACCACCATGCAGATTACCTGTTCCATAGCTCCTGGTGG
>chr7:141645141-141645200~3~ENSG00000258227~CLEC5A~protein_coding
TTTGTTAAAAATCTGTGGGACTGAAAAGAAAATCAGCTGT
>chr7:23545181-23545188~3~ENSG00000164548~TRA2A~protein_coding
ATTCCGTTATCAATAGCGTCCTaaaagagaaaaagcaaaa
>chr7:23571408-23571443~5~ENSG00000164548~TRA2A~protein_coding
CCCGCGGCTTTGTACTCACTCTGCCCTCGAAGTTGTTTTC
>chr7:23545365-23545429~5~ENSG00000164548~TRA2A~protein_coding
AAAAGTAAAGTTCACATACTTGGGCTGTAGGAACGAGATC
>chr7:23545365-23545429~3~ENSG00000164548~TRA2A~protein_coding
AATAAGGAGAAGGTGATCGTCTTCTGTAAGAAATGAAAGA
>chr7:23545365-23545432~5~ENSG00000164548~TRA2A~protein_coding
AAAAGTAAAGTTCACATACTTGGGCTGTAGGAACGAGATC
>chr7:23545365-23545432~3~ENSG00000164548~TRA2A~protein_coding
AAGGAGAAGGTGATCGTCTTCTGTAAGAAATGAAAGATTA
>chr7:23545757-23545885~5~ENSG00000164548~TRA2A~protein_coding
GCTCAAGTTAAAACATTACCTGTATCGGTAATCATAGTCT
>chr7:23545757-23545885~3~ENSG00000164548~TRA2A~protein_coding
ctccaccacccccaccactacTGCAGAAAAATGTAAAAAT
>chr7:23547039-23547154~5~ENSG00000164548~TRA2A~protein_coding
AGGAAACTTGAACTCTTACTGAGTTGGTCTGCCCATGTAG
>chr7:23547039-23547154~3~ENSG00000164548~TRA2A~protein_coding
CCATTTGCCCTTTCCATAGCCTATAAAGAACAGGCACAAA
>chr7:23552513-23552701~5~ENSG00000164548~TRA2A~protein_coding
ATATAAAAGACAAATTTACCTCCTTTGAGTCATCTATTCT
>chr7:23552513-23552701~3~ENSG00000164548~TRA2A~protein_coding
GTGTTGGGATCTGGATTTGCCTATTGAATGGAAATATTAT
>chr7:23555982-23556014~5~ENSG00000164548~TRA2A~protein_coding
ACTTTTATAAACCACGTACCCTGCTGCCAGTATGTCTTCT
>chr7:23555982-23556014~3~ENSG00000164548~TRA2A~protein_coding
TGTCTTCTCCGGTTAGACATTGGAGAATGGCTTCGGCTCC
>chr7:23555982-23556147~5~ENSG00000164548~TRA2A~protein_coding
ACTTTTATAAACCACGTACCCTGCTGCCAGTATGTCTTCT
>chr7:23555982-23556147~3~ENSG00000164548~TRA2A~protein_coding
AATGTCTCCTTGACCTCGACCTTTGAGAGAAATACATTTA
>chr7:23561326-23561459~5~ENSG00000164548~TRA2A~protein_coding
TTATCTTAAACACACTTACCTGGATTTTGATCTTGATCGA
>chr7:23561326-23561459~3~ENSG00000164548~TRA2A~protein_coding
TTTGACTGAGAGCGAGACTCCTAACAAAGAAGACAGTATT
>chr7:23561386-23561459~5~ENSG00000164548~TRA2A~protein_coding
GGAAACCCTTGATGGACTACGAGATCCTGACCTGCTCTCC
>chr7:23561386-23561459~3~ENSG00000164548~TRA2A~protein_coding
TTTGACTGAGAGCGAGACTCCTAACAAAGAAGACAGTATT
>chr7:23561973-23562051~5~ENSG00000164548~TRA2A~protein_coding
ATTTTCTGATCTTTAATACTTTTCATTAGCCTTCTTTTAT
>chr7:23561973-23562051~3~ENSG00000164548~TRA2A~protein_coding
ATTTCTTCACGAACATTAACCTTAATGGAAAAAGAACATT
>chr12:58191668-58191778~3~ENSG00000135407~AVIL~protein_coding
TCCTGTTCAGAGAGGTAATTCTAAGAGAGAAAACAAAGTT
>chr12:58209758-58209823~5~ENSG00000135407~AVIL~protein_coding
TGCCTCCAGCCCAGCTCACCTCTATTCTCCAGACAATGAT
>chr12:58193578-58193703~5~ENSG00000135407~AVIL~protein_coding
AGTTCCTTCAGCCACTCACCTCCTTTTTGGCAGGGTTTAC
>chr12:58193578-58193703~3~ENSG00000135407~AVIL~protein_coding
AGGGTTGCATTCTTCATGTCCTAGGTAAGATAAGAATGTA
>chr12:58194927-58194995~5~ENSG00000135407~AVIL~protein_coding
AAGAGCGAACCCGACTCACAGCAGTGATTCGCATGATAGC
>chr12:58194927-58194995~3~ENSG00000135407~AVIL~protein_coding
TGTTCATATGTTTTTCCTGCCTGAGAAGAAGAGAGAGAAA
>chr12:58195943-58196131~5~ENSG00000135407~AVIL~protein_coding
CCCTACTCTCTTTTCTTACACTCCAAATGTTAGGGTCCCA
>chr12:58195943-58196131~3~ENSG00000135407~AVIL~protein_coding
GCCCCAATCCACAAGAACACCTGTTAAGGTGGAGATTTAA
>chr12:58197030-58197174~5~ENSG00000135407~AVIL~protein_coding
TTCTGCAGCTGTGTCTTACCTGGTCCCAGGTATCTAGGAG
>chr12:58197030-58197174~3~ENSG00000135407~AVIL~protein_coding
CTAGGATTTCCTGCTGAAGTCTGCAATATAGTCCATTTAA
>chr12:58197307-58197452~5~ENSG00000135407~AVIL~protein_coding
GGAGGCTGTGTTCCCATACCTTTTATCATTGGCATAGGGA
>chr12:58197307-58197452~3~ENSG00000135407~AVIL~protein_coding
CGCTCATCCCCACTAGACCCCTGAGAGTGGGGCGAGGAGA
>chr12:58200143-58200322~5~ENSG00000135407~AVIL~protein_coding
CGGGGCCCAGCCATCCTACCTTGCCATACCACAGGTAGTG
>chr12:58200143-58200322~3~ENSG00000135407~AVIL~protein_coding
CCCTTCCTGGAAGTCCCACCCTAGAGAGAAGAAAAGCAGA
>chr12:58201114-58201272~5~ENSG00000135407~AVIL~protein_coding
TTTATCAGAGCATCCTCACCTCAAAGATAACTAGCTTCCC
>chr12:58201114-58201272~3~ENSG00000135407~AVIL~protein_coding
TCCTGTGAGGCGTGGCGGCCCTGCAATGGTGAGAGGCCAT
>chr12:58201373-58201510~5~ENSG00000135407~AVIL~protein_coding
AAGCCTGTGCCAGGCCTACCTGCCAGATGTACAAGATGTG
>chr12:58201373-58201510~3~ENSG00000135407~AVIL~protein_coding
AGGTTCTCAATTCTCCAGACCTGGGCATAGAAGGAGACAC
>chr12:58201977-58202077~5~ENSG00000135407~AVIL~protein_coding
TTTGAATCATTGGGCTTACCTCAACTTTTCCGTTGCCATC
>chr12:58201977-58202077~3~ENSG00000135407~AVIL~protein_coding
TTTATCCTGGAAAACTTTAGCTGTGGAGAAAGGGTTGGGA
>chr12:58202178-58202331~5~ENSG00000135407~AVIL~protein_coding
GATCTGGGGGCAGTCTCACCAATTTTACCAATGCTGAACG
>chr12:58202178-58202331~3~ENSG00000135407~AVIL~protein_coding
CTCTTCATCTTGATGAAGCCCTGCAGAGCCACCCATTCCC
>chr12:58203380-58203478~5~ENSG00000135407~AVIL~protein_coding
GCACATCTGTAGCTCCTACCAGCGCTTTAGACATGGCTGC
>chr12:58203380-58203478~3~ENSG00000135407~AVIL~protein_coding
TGGTCCAGGATGTAGCAGTCCTAAAGCAGCCAGAGATAGG
>chr12:58203595-58203673~5~ENSG00000135407~AVIL~protein_coding
CCACCCAAACTCTACTTACATCATGGTTCAGTAAGTCCTG
>chr12:58203595-58203673~3~ENSG00000135407~AVIL~protein_coding
GCCCAGCTGAATCTGAGATACTGGAGAAGGGGAGAGGTTA
>chr12:58204132-58204334~5~ENSG00000135407~AVIL~protein_coding
ACCAGGTTGAGCTACTCACTGATACAACATGATAGTTGAT
>chr12:58204132-58204334~3~ENSG00000135407~AVIL~protein_coding
TCCTTTGCCAGAAGCATAGCCTGTCAAAGAAGCCCAAGGA
>chr12:58204599-58204709~5~ENSG00000135407~AVIL~protein_coding
TAAGGCTAGGAAGCCATACCTTCAGGCGCTCCCCACTGTT
>chr12:58204599-58204709~3~ENSG00000135407~AVIL~protein_coding
CTGTCCCAGCTCATTTCCACCTGTCGATGAGAGGTAAACA
>chr12:58204684-58204709~5~ENSG00000135407~AVIL~protein_coding
CAAGAAGACATCACCTCGGTTGAAACTGTCCCAGCTCATT
>chr12:58204684-58204709~3~ENSG00000135407~AVIL~protein_coding
CTGTCCCAGCTCATTTCCACCTGTCGATGAGAGGTAAACA
>chr12:58204802-58204910~5~ENSG00000135407~AVIL~protein_coding
GAGAGTGTGCAGGACTAACCTCGGTAGCCCTGATGTTTCT
>chr12:58204802-58204910~3~ENSG00000135407~AVIL~protein_coding
CGACACCCCCCTGCTTGTAGCTAAGGGaacatccattcag
>chr12:58207010-58207206~5~ENSG00000135407~AVIL~protein_coding
TCTGTGCACCCCTACTCACATGATGCCCTGCTTGAAGTAG
>chr12:58207010-58207206~3~ENSG00000135407~AVIL~protein_coding
AGACTGGCCACTCTCCGGGTCTGGGAGGTAGTCAGAGAGA
>chr12:58207935-58208009~5~ENSG00000135407~AVIL~protein_coding
TGGGGAGGAGGGTGCTCACCGAGAGGATGACGTAGCAGTC
>chr12:58207935-58208009~3~ENSG00000135407~AVIL~protein_coding
ACCAGCGCCAGCTCCATTTTCTGGAAGGACAAGGGGTGGG
>chr12:58207963-58208009~5~ENSG00000135407~AVIL~protein_coding
GACGTAGCAGTCCCCCTCATAGAAGTTGCCGTGGGCGCTC
>chr12:58207963-58208009~3~ENSG00000135407~AVIL~protein_coding
ACCAGCGCCAGCTCCATTTTCTGGAAGGACAAGGGGTGGG
>chr12:58209361-58209405~5~ENSG00000135407~AVIL~protein_coding
CTCTGCAGTGCCCCCTCACCTCTCCCCATATTTTGTAGGA
>chr12:58209361-58209405~3~ENSG00000135407~AVIL~protein_coding
GGGTGCCCCGTGGAAGACATGTTCCATTTCTCTGATGGAA
>chr12:58209361-58209475~5~ENSG00000135407~AVIL~protein_coding
CTCTGCAGTGCCCCCTCACCTCTCCCCATATTTTGTAGGA
>chr12:58209361-58209475~3~ENSG00000135407~AVIL~protein_coding
CTGTCTTTCCAGGGTGTTTCCTGCAAGTGCAGACTCACTG
>chr9:5021988-5022213~3~ENSG00000096968~JAK2~protein_coding
TGCTGCTTCTAAAGCTTGTGGTAAGTATTAAAAAACAGCA
>chr9:5126684-5126788~5~ENSG00000096968~JAK2~protein_coding
TTTATTTTCTCCTTTACAGATCTATATGATCATGACAGAA
>chr9:5029783-5029906~5~ENSG00000096968~JAK2~protein_coding
TTCTCTGCTTCTTTTCTAGGTATCACACCTGTGTATCATA
>chr9:5029783-5029906~3~ENSG00000096968~JAK2~protein_coding
AATGTACTCTACAGAATAAGGTACTTTCTTCAGTAAAGTA
>chr9:5044403-5044520~5~ENSG00000096968~JAK2~protein_coding
TGTTTTTATTATCTTGTAGATTTTACTTTCCTCGTTGGTA
>chr9:5044403-5044520~3~ENSG00000096968~JAK2~protein_coding
TGTCTTACCTCTTTGCTCAGGTATGATTATATTATCTTAC
>chr9:5044500-5044520~5~ENSG00000096968~JAK2~protein_coding
TCTTCTTGATGACTTTGTCATGTCTTACCTCTTTGCTCAG
>chr9:5044500-5044520~3~ENSG00000096968~JAK2~protein_coding
TGTCTTACCTCTTTGCTCAGGTATGATTATATTATCTTAC
>chr9:5050686-5050831~5~ENSG00000096968~JAK2~protein_coding
TTCAAATTTTTGGTTTTAGTGGCGGCATGATTTTGTGCAC
>chr9:5050686-5050831~3~ENSG00000096968~JAK2~protein_coding
GCCATCTATAACTCTATCAGGTAATTTTCTTTTGCAAATC
>chr9:5054563-5054884~5~ENSG00000096968~JAK2~protein_coding
TGTGCTTTTTTATCCCTAGCTACAAGACATTCTTACCAAA
>chr9:5054563-5054884~3~ENSG00000096968~JAK2~protein_coding
GTGAGACACTGACAGAACAGGTAATCCTTAATGATATGTT
>chr9:5055669-5055788~5~ENSG00000096968~JAK2~protein_coding
TACATGCTTTTAATTATAGGATTTACAGTTATATTGCGAT
>chr9:5055669-5055788~3~ENSG00000096968~JAK2~protein_coding
AGCAAGATGGTAAAAATCTGGTAAGTTTGCTTTATGATTG
>chr9:5064883-5065040~5~ENSG00000096968~JAK2~protein_coding
TTTTCTTTTCTCTGCTTAGGAAATTGAACTTAGCTCATTA
>chr9:5064883-5065040~3~ENSG00000096968~JAK2~protein_coding
AACTGTCATGGCCCAATTTCGTGAGTAATACAGACTTAAA
>chr9:5066678-5066789~5~ENSG00000096968~JAK2~protein_coding
GCTTCTTCTTTACCTTTAGGATGGATTTTGCCATTAGTAA
>chr9:5066678-5066789~3~ENSG00000096968~JAK2~protein_coding
TTTTGACTTTTGCTGTCGAGGTTAGTATGTCACACTTATT
>chr9:5069022-5069208~5~ENSG00000096968~JAK2~protein_coding
TATAATTAAACTTATACAGCGAGAAAATGTCATTGAATAT
>chr9:5069022-5069208~3~ENSG00000096968~JAK2~protein_coding
CTGTCCCCCAAAGCCAAAAGGTAAGATAATTTTCTAGTTA
>chr9:5069925-5070052~5~ENSG00000096968~JAK2~protein_coding
ATGTATTTTATTTTTTCAGATAAATCAAACCTTCTAGTCT
>chr9:5069925-5070052~3~ENSG00000096968~JAK2~protein_coding
GAAATGAAGATTTGATATTTGTAAGTCATTAGATACTCAT
>chr9:5072492-5072626~5~ENSG00000096968~JAK2~protein_coding
TTACCTTTTTCTCTTGAAGAATGAAAGCCTTGGCCAAGGC
>chr9:5072492-5072626~3~ENSG00000096968~JAK2~protein_coding
CACACAGAAACTATTCAGAGGTGTGTATGTTCTTTATATT
>chr9:5073698-5073785~5~ENSG00000096968~JAK2~protein_coding
TACTTTTTTTTTTCCTTAGTCTTTCTTTGAAGCAGCAAGT
>chr9:5073698-5073785~3~ENSG00000096968~JAK2~protein_coding
ATGTGTCTGTGGAGACGAGAGTAAGTAAAACTACAGGCTT
>chr9:5077453-5077580~5~ENSG00000096968~JAK2~protein_coding
TACTTATATTTTAATGCAGATATTCTGGTTCAGGAGTTTG
>chr9:5077453-5077580~3~ENSG00000096968~JAK2~protein_coding
CATGGGCCATGCATTTTCTAGTAAGTAGTACAACCTTTTT
>chr9:5078306-5078444~5~ENSG00000096968~JAK2~protein_coding
GTGCGTTTAACTCTAATAGGAAGAAAACACCCTTATTCAT
>chr9:5078306-5078444~3~ENSG00000096968~JAK2~protein_coding
TACAGTTTTGCCAAAGGACAGTAAGTTCTAGAAGGATTAT
>chr9:5080229-5080380~5~ENSG00000096968~JAK2~protein_coding
TGTTCGTATCATTTAAAAGTTCTTCAGGAGAGAATACCAT
>chr9:5080229-5080380~3~ENSG00000096968~JAK2~protein_coding
GTGCTCTGGATTCTCAAAGAGTAAGTTTATATAGACTAAG
>chr9:5080533-5080683~5~ENSG00000096968~JAK2~protein_coding
TGTGGTTCTTTAATTATAGAAGCTACAATTTTATGAAGAT
>chr9:5080533-5080683~3~ENSG00000096968~JAK2~protein_coding
TAACAGTTTGTTTACTCCAGGTATGTATTTGAATGATCTT
>chr9:5081725-5081861~5~ENSG00000096968~JAK2~protein_coding
ATATTCTTTATTTCTCCAGATTATGAACTATTAACAGAAA
>chr9:5081725-5081861~3~ENSG00000096968~JAK2~protein_coding
TTCTACAGCAACTTGGCAAGGTAAATTGTCAGAATTTTTT
>chr9:5089674-5089863~5~ENSG00000096968~JAK2~protein_coding
AATGTGATGTGTCATTTAGGGTAATTTTGGGAGTGTGGAG
>chr9:5089674-5089863~3~ENSG00000096968~JAK2~protein_coding
GGGAGTGTGCTACAGTGCTGGTAAGCTGCCCATTGAAACC
>chr9:5090446-5090570~5~ENSG00000096968~JAK2~protein_coding
TCCACCTTTATGTTAAAAGGTCGGCGTAATCTAAAATTAA
>chr9:5090446-5090570~3~ENSG00000096968~JAK2~protein_coding
ACACATCTCAGATATGCAAGGTAACTAATATCCTGATTAT
>chr9:5090739-5090911~5~ENSG00000096968~JAK2~protein_coding
AAAAATGTTTTATCCATAGGGTATGGAGTATCTTGGTACA
>chr9:5090739-5090911~3~ENSG00000096968~JAK2~protein_coding
GGTGAAAGTCCCATATTCTGGTGAGTATATTTCAGTATGA
>chr9:5123004-5123121~5~ENSG00000096968~JAK2~protein_coding
GTTATTCATATATTTACAGGTATGCTCCAGAATCACTGAC
>chr9:5123004-5123121~3~ENSG00000096968~JAK2~protein_coding
AGAGTAAAAGTCCACCAGCGGTCAGTGTGCTTTTTATTTA
>chr9:5126333-5126446~5~ENSG00000096968~JAK2~protein_coding
GAAAGTGGGTTTGTTTTAGGAATTTATGCGTATGATTGGC
>chr9:5126333-5126446~3~ENSG00000096968~JAK2~protein_coding
CAGATGGATGCCCAGATGAGGTAACAATTTTTTTTTAATC
>chr12:103558189-103558215~3~ENSG00000257860~RP11-552I14.1~protein_coding
TATTGCCTGATATTTTCATGGTAAGTTCTGAGCAAATAGG
>chr12:103561816-103561910~5~ENSG00000257860~RP11-552I14.1~protein_coding
TACATGCATCTCTTTATAGGTGAGGGAGAATGGGAGAAAC
>chr12:103558469-103558541~5~ENSG00000257860~RP11-552I14.1~protein_coding
ACCTTTTGTTTTCATCCAGATTCAAAGCTCTTGGAGAGCG
>chr12:103558469-103558541~3~ENSG00000257860~RP11-552I14.1~protein_coding
ATGTAACACTCCAGACAAGAGTAGGCTTTGATTCTGTCGT
>chr19:18545723-18545927~3~ENSG00000105655~ISYNA1~protein_coding
GCGGGAGCCCCACGCAGGCCCTGGAGAGGTCACACAGCTT
>chr19:18548670-18548789~5~ENSG00000105655~ISYNA1~protein_coding
CCTCAGCCCCCTGGTCCACCTTGAGAACGCCACCCTCGCG
>chr19:18545726-18545927~5~ENSG00000105655~ISYNA1~protein_coding
CTGTGTGACCGGGGCCTCAGGTGGTGGGCATTGGGGGCTC
>chr19:18545726-18545927~3~ENSG00000105655~ISYNA1~protein_coding
GCGGGAGCCCCACGCAGGCCCTGGAGAGGTCACACAGCTT
>chr19:18546058-18546293~5~ENSG00000105655~ISYNA1~protein_coding
CTGGGCCCCGGGCGGGAACCTGGAGGCTGGGGTGCACCTG
>chr19:18546058-18546293~3~ENSG00000105655~ISYNA1~protein_coding
GGTGCGGCCAGCAGCGAGTCCTGCGGGGCGGGTGGGTCAG
>chr19:18546076-18546293~5~ENSG00000105655~ISYNA1~protein_coding
CCTGGAGGCTGGGGTGCACCTGAGGATGTTCTCGATGCAG
>chr19:18546076-18546293~3~ENSG00000105655~ISYNA1~protein_coding
GGTGCGGCCAGCAGCGAGTCCTGCGGGGCGGGTGGGTCAG
>chr19:18546373-18546486~5~ENSG00000105655~ISYNA1~protein_coding
CCCTGAAGCCGCGCCGCACCTCACACGTGTTGTGCAGCAC
>chr19:18546373-18546486~3~ENSG00000105655~ISYNA1~protein_coding
GGCACATACTTGATGACCACCTGGAGTGCAGCAGGAGTTT
>chr19:18546567-18546712~5~ENSG00000105655~ISYNA1~protein_coding
gcgcccgcgccccACGCACGCAGTGGTCAGGCTCTTCGCC
>chr19:18546567-18546712~3~ENSG00000105655~ISYNA1~protein_coding
GTTGTTGCCCAGGTGGTTGTAACTCACGATGGACATGGTC
>chr19:18546567-18546731~5~ENSG00000105655~ISYNA1~protein_coding
gcgcccgcgccccACGCACGCAGTGGTCAGGCTCTTCGCC
>chr19:18546567-18546731~3~ENSG00000105655~ISYNA1~protein_coding
TAACTCACGATGGACATGGTCTGTGGGTACAAGGGAAGCC
>chr19:18546842-18547057~5~ENSG00000105655~ISYNA1~protein_coding
GCTCCCTAGGCCCACGCACCTTGAGGCCGGAGCCAATGAG
>chr19:18546842-18547057~3~ENSG00000105655~ISYNA1~protein_coding
GGCGACACCTCCAGACCGAGCTGTGGGCAAGGCGGGCAGT
>chr19:18546958-18547057~5~ENSG00000105655~ISYNA1~protein_coding
CACGCGAGCTCAAGAGCTCCGGGCACCAGGGTGTTCTGCG
>chr19:18546958-18547057~3~ENSG00000105655~ISYNA1~protein_coding
GGCGACACCTCCAGACCGAGCTGTGGGCAAGGCGGGCAGT
>chr19:18547140-18547289~5~ENSG00000105655~ISYNA1~protein_coding
CACCCGGGCGTTCGCCCACCTCAATGGTGCGCAGCAGGTT
>chr19:18547140-18547289~3~ENSG00000105655~ISYNA1~protein_coding
TCCCTGCGGATCTGCTCCAGCTGTGGGTTGGATGGTGAGG
>chr19:18547252-18547289~5~ENSG00000105655~ISYNA1~protein_coding
TTTGTCCAGCCCCGCGCTAGACCGGAAGTCTCGGATGTCC
>chr19:18547252-18547289~3~ENSG00000105655~ISYNA1~protein_coding
TCCCTGCGGATCTGCTCCAGCTGTGGGTTGGATGGTGAGG
>chr19:18547494-18547652~5~ENSG00000105655~ISYNA1~protein_coding
ATGCGGGATGGGACAGCACCTGCTGCGCACGCGAGCCTGG
>chr19:18547494-18547652~3~ENSG00000105655~ISYNA1~protein_coding
AGCACCTTCGCGCGCCGCATCGCCTCGGCCAGGTTCAGCG
>chr19:18547494-18547687~5~ENSG00000105655~ISYNA1~protein_coding
ATGCGGGATGGGACAGCACCTGCTGCGCACGCGAGCCTGG
>chr19:18547494-18547687~3~ENSG00000105655~ISYNA1~protein_coding
CAGCGACGAGATGTCCCAGCCTGGGGGGACCCTCACACTC
>chr19:18547654-18547687~5~ENSG00000105655~ISYNA1~protein_coding
CACCTTCGCGCGCCGCATCGCCTCGGCCAGGTTCAGCGAC
>chr19:18547654-18547687~3~ENSG00000105655~ISYNA1~protein_coding
CAGCGACGAGATGTCCCAGCCTGGGGGGACCCTCACACTC
>chr19:18547657-18547687~5~ENSG00000105655~ISYNA1~protein_coding
CTTCGCGCGCCGCATCGCCTCGGCCAGGTTCAGCGACGAG
>chr19:18547657-18547687~3~ENSG00000105655~ISYNA1~protein_coding
CAGCGACGAGATGTCCCAGCCTGGGGGGACCCTCACACTC
>chr19:18547670-18547687~5~ENSG00000105655~ISYNA1~protein_coding
ATCGCCTCGGCCAGGTTCAGCGACGAGATGTCCCAGCCTG
>chr19:18547670-18547687~3~ENSG00000105655~ISYNA1~protein_coding
CAGCGACGAGATGTCCCAGCCTGGGGGGACCCTCACACTC
>chr19:18547783-18547785~5~ENSG00000105655~ISYNA1~protein_coding
GGCCCAGGGCTCCGCCCACCATCGAACACGAGGTCGTTGG
>chr19:18547783-18547785~3~ENSG00000105655~ISYNA1~protein_coding
CCCAGGGCTCCGCCCACCATCGAACACGAGGTCGTTGGGC
>chr19:18547783-18547813~5~ENSG00000105655~ISYNA1~protein_coding
GGCCCAGGGCTCCGCCCACCATCGAACACGAGGTCGTTGG
>chr19:18547783-18547813~3~ENSG00000105655~ISYNA1~protein_coding
AGGTCGTTGGGCGCCACCATGGGCAGCACCGCGCTGAAGG
>chr19:18547783-18547915~5~ENSG00000105655~ISYNA1~protein_coding
GGCCCAGGGCTCCGCCCACCATCGAACACGAGGTCGTTGG
>chr19:18547783-18547915~3~ENSG00000105655~ISYNA1~protein_coding
GAGCCGTAGTAGTTGGCCTCCTGGGGGTCAGCAGACACGG
>chr19:18548409-18548570~5~ENSG00000105655~ISYNA1~protein_coding
ACGCCCCTCCCGCCCCCACCTTGCGGCCGCTGCGCGTGGG
>chr19:18548409-18548570~3~ENSG00000105655~ISYNA1~protein_coding
CGCGTGGACGTGGGGTGCACCTGAAGACAGGCCGCGCAGT
>chr19:18548409-18548789~5~ENSG00000105655~ISYNA1~protein_coding
ACGCCCCTCCCGCCCCCACCTTGCGGCCGCTGCGCGTGGG
>chr19:18548409-18548789~3~ENSG00000105655~ISYNA1~protein_coding
AACTGGGCGGCGGCCTCCATCGCGGCGGGCTGGGGGCCCG
>chr1:150573593-150573755~3~ENSG00000143420~ENSA~protein_coding
cgacaagagcaaaactttgtctaaaataaaataaaacaaT
>chr1:150601890-150601946~5~ENSG00000143420~ENSA~protein_coding
CGCACCCCTTCCACTTCACCTGCTTCTCCTCGCCGGTCTC
>chr1:150595323-150595335~5~ENSG00000143420~ENSA~protein_coding
AGAGCCCCGGGCAGCATCATTCAACTTGGCCACTGCGGAC
>chr1:150595323-150595335~3~ENSG00000143420~ENSA~protein_coding
AGCATCATTCAACTTGGCCACTGCGGACGAACACAGAAGA
>chr1:150598117-150598284~5~ENSG00000143420~ENSA~protein_coding
GAGAGGGGGGCTCAGGTTACCCCGCAAGCTTGCTGGTGAC
>chr1:150598117-150598284~3~ENSG00000143420~ENSA~protein_coding
CCTGAGTCAAAGTACTTTTGCTAAGAGATAAGAGGGAGGT
>chr1:150598118-150598284~5~ENSG00000143420~ENSA~protein_coding
AGAGGGGGGCTCAGGTTACCCCGCAAGCTTGCTGGTGACG
>chr1:150598118-150598284~3~ENSG00000143420~ENSA~protein_coding
CCTGAGTCAAAGTACTTTTGCTAAGAGATAAGAGGGAGGT
>chr1:150598955-150599002~5~ENSG00000143420~ENSA~protein_coding
ACAGGGATGTTTCACCCACCATTTCATCCGCACAGAGAAG
>chr1:150598955-150599002~3~ENSG00000143420~ENSA~protein_coding
CAATGTAATGATTTATAATCCTACAGTCATTGCAGAGGAG
>chr1:150599811-150600068~5~ENSG00000143420~ENSA~protein_coding
ATTTGACTTGCTCTTTTCAAATTTCAAATTCGCCTCTACT
>chr1:150599811-150600068~3~ENSG00000143420~ENSA~protein_coding
CCTTCTTTCTCCTGCGTGTCCTGGAGAAAACAAATGAGCC
>chr1:150599874-150600068~5~ENSG00000143420~ENSA~protein_coding
GAAAAGGATCCAGTAGAACCTCTACAGACTTCATTCGAAG
>chr1:150599874-150600068~3~ENSG00000143420~ENSA~protein_coding
CCTTCTTTCTCCTGCGTGTCCTGGAGAAAACAAATGAGCC
>chr1:150599943-150600068~5~ENSG00000143420~ENSA~protein_coding
AAGAGACTATGCCCCATACCCCTTTCTGGAGTCTCTTCAT
>chr1:150599943-150600068~3~ENSG00000143420~ENSA~protein_coding
CCTTCTTTCTCCTGCGTGTCCTGGAGAAAACAAATGAGCC
>chr1:150601537-150601581~5~ENSG00000143420~ENSA~protein_coding
CGGTTGCTGGGTCACTTACCTCTACAAACCAATAACACAC
>chr1:150601537-150601581~3~ENSG00000143420~ENSA~protein_coding
CACCCAAGACCACCAGCCATCCCCTTTCCATTCACCGTCT
>chr2:242793213-242793449~3~ENSG00000188389~PDCD1~protein_coding
ACGGCTGAGGGGTCCTCCTTCTTTGAGGAGAAAGGGAGAG
>chr2:242800915-242800990~5~ENSG00000188389~PDCD1~protein_coding
GACCGCCGACCCCACCTACCTAAGAACCATCCTGGCCGCC
>chr2:242793385-242793449~5~ENSG00000188389~PDCD1~protein_coding
GGGCTCCGGGGTCTTCTCTCGCCACTGGAAATCCAGCTCC
>chr2:242793385-242793449~3~ENSG00000188389~PDCD1~protein_coding
ACGGCTGAGGGGTCCTCCTTCTTTGAGGAGAAAGGGAGAG
>chr2:242794101-242794135~5~ENSG00000188389~PDCD1~protein_coding
GGAAAAGAGTGAGACTCACCAGGGGCTGGCCGGTGCGCCT
>chr2:242794101-242794135~3~ENSG00000188389~PDCD1~protein_coding
GCGCCTGGCTCCTATTGTCCCTGCAGAGAAACACACTTGG
>chr2:242794350-242794505~5~ENSG00000188389~PDCD1~protein_coding
GGGGCTGGGATGACGTTACCTCGTGCGGCCCGGGAGCAGA
>chr2:242794350-242794505~3~ENSG00000188389~PDCD1~protein_coding
GGGCACTTCTGCCCTTCTCTCTGGAAGGGCACAAAGGTCA
>chr2:242794505-242794505~5~ENSG00000188389~PDCD1~protein_coding
GGGCACTTCTGCCCTTCTCTCTGGAAGGGCACAAAGGTCA
>chr2:242794505-242794505~3~ENSG00000188389~PDCD1~protein_coding
GGGCACTTCTGCCCTTCTCTCTGGAAGGGCACAAAGGTCA
>chr2:242794773-242795038~5~ENSG00000188389~PDCD1~protein_coding
GGGGCCTCCGAGGCCGCACCTGTCACCCTGAGCTCTGCCC
>chr2:242794773-242795038~3~ENSG00000188389~PDCD1~protein_coding
CGAAGCTCTCCGATGTGTTGGAGAAGCTGCAGGTGAAGGT
>chr2:242794773-242795132~5~ENSG00000188389~PDCD1~protein_coding
GGGGCCTCCGAGGCCGCACCTGTCACCCTGAGCTCTGCCC
>chr2:242794773-242795132~3~ENSG00000188389~PDCD1~protein_coding
CCAGGGCCTGTCTGGGGAGTCTGAGAGATGGAGAGAGGTG
>chr2:242795011-242795132~5~ENSG00000188389~PDCD1~protein_coding
TGGGGCTCATGCGGTACCAGTTTAGCACGAAGCTCTCCGA
>chr2:242795011-242795132~3~ENSG00000188389~PDCD1~protein_coding
CCAGGGCCTGTCTGGGGAGTCTGAGAGATGGAGAGAGGTG
>chr11:117299047-117299519~3~ENSG00000177103~DSCAML1~protein_coding
GGGCAGGTTGCAGTAGTCACCTGGAATCACAGAGGCAGAG
>chr11:117667749-117667974~5~ENSG00000177103~DSCAML1~protein_coding
ccgcccgcgcAGGTCTCACCTTTGTGTAAAGAGTCCAGGA
>chr11:117301438-117301749~5~ENSG00000177103~DSCAML1~protein_coding
AGGTGGTCTGAGCACTCACTCTTGTTGGCCCGGTGAGGGA
>chr11:117301438-117301749~3~ENSG00000177103~DSCAML1~protein_coding
CATGCTGTTCCTTCCTTTGTCTGGGGAGTTAAGAGGAAAG
>chr11:117302250-117302444~5~ENSG00000177103~DSCAML1~protein_coding
AGCAGGGCCTTAGGCACACCTGTGTCCTGGGACAGGCTGG
>chr11:117302250-117302444~3~ENSG00000177103~DSCAML1~protein_coding
ATTCTTCCTGGACACTGGATCTGCACAGACAGAAGCAAGA
>chr11:117303068-117303220~5~ENSG00000177103~DSCAML1~protein_coding
CCCTGGGGATAATGCGTACTGGTTCCTGGCCGGATGTCAG
>chr11:117303068-117303220~3~ENSG00000177103~DSCAML1~protein_coding
GATGGTGGCCTTGTCATCTCCTGGGGAAAGAAGGACAATT
>chr11:117303854-117303972~5~ENSG00000177103~DSCAML1~protein_coding
TGTGGCACCTGTCACTCACCCAGTTGCTTGATGCCTTCTT
>chr11:117303854-117303972~3~ENSG00000177103~DSCAML1~protein_coding
CAAAGCTTCTATTGTTCTTGCTGTGGGGAGAAAGACTGGA
>chr11:117304157-117304187~5~ENSG00000177103~DSCAML1~protein_coding
GCAGCTTGGTGATACCCACCTTATCAACATTTCTGCCAAA
>chr11:117304157-117304187~3~ENSG00000177103~DSCAML1~protein_coding
TTCTGCCAAACTCTTTGCATCTGCAAAACAGTAGAGGGAG
>chr11:117306360-117306515~5~ENSG00000177103~DSCAML1~protein_coding
CCATAGGAAGCTCCCCCACCTCGGAGTCGCTTCAGCCGTT
>chr11:117306360-117306515~3~ENSG00000177103~DSCAML1~protein_coding
CTTGATGGGTGGAATGGTGCCTGAATGAGGGCAAAGAATA
>chr11:117307838-117308125~5~ENSG00000177103~DSCAML1~protein_coding
TTCCACCCTTGCGACTCACTGCCATCGTAGTCCAGGGTGG
>chr11:117307838-117308125~3~ENSG00000177103~DSCAML1~protein_coding
GTCTTTGCTGAAGGAGGGCTCTGGCAGGCCGGAGGGAGAG
>chr11:117308611-117308799~5~ENSG00000177103~DSCAML1~protein_coding
CCAGTGGCCTGGGCCTCACCCCGCCCGTGGGTCTTGGCCT
>chr11:117308611-117308799~3~ENSG00000177103~DSCAML1~protein_coding
CGAGTACTGTAGCACGAAGCCTGCGGAGGGTAGGCCTGAT
>chr11:117309601-117309699~5~ENSG00000177103~DSCAML1~protein_coding
CATCCAGACCCCTCCTCACCTCGGATGGAGCTGCCCCCAT
>chr11:117309601-117309699~3~ENSG00000177103~DSCAML1~protein_coding
GCGGGGCTGGTCCGGGGGAACTGTGAGGGGAAAGCCACCA
>chr11:117309982-117310145~5~ENSG00000177103~DSCAML1~protein_coding
CTGCCTCACAGAGCCTCACCTTGCACCAGAAGGTTGACGA
>chr11:117309982-117310145~3~ENSG00000177103~DSCAML1~protein_coding
CTGGAATGGCCGAGTCTTCACTGCCAGGGGCGAGGATGGG
>chr11:117310535-117310652~5~ENSG00000177103~DSCAML1~protein_coding
CCACTGTCCCGACACACACCTGTCCTTGGTCCACTTCACA
>chr11:117310535-117310652~3~ENSG00000177103~DSCAML1~protein_coding
GGAGATGATCTTTGCTGGGGCTACAGGGAGGAGAGGATGA
>chr11:117314602-117314755~5~ENSG00000177103~DSCAML1~protein_coding
ACAGCCTCAGGCTTCTCACCCTTGCCAGCAGGCTCGATGG
>chr11:117314602-117314755~3~ENSG00000177103~DSCAML1~protein_coding
GTCTCGTACTCGCTGGGAGCCTGCGGGGCAGAGGCAAAGA
>chr11:117321265-117321404~5~ENSG00000177103~DSCAML1~protein_coding
TGGCCCTGAACTCACTTACCGGCTGGCCAGACCCGGGGCT
>chr11:117321265-117321404~3~ENSG00000177103~DSCAML1~protein_coding
GCCAGCAGGGGGACCTGGAACTGAGCAGGGAGAAGGCCTG
>chr11:117329470-117329625~5~ENSG00000177103~DSCAML1~protein_coding
AGGAGAGGCCTGGACTCACCGTCCTCCTTGGTCTGGATGT
>chr11:117329470-117329625~3~ENSG00000177103~DSCAML1~protein_coding
GTTCTGCATCTCGCCCCACTCTGCCAGAGACCAGCAAACT
>chr11:117332166-117332312~5~ENSG00000177103~DSCAML1~protein_coding
TCAGTCCCAGCAGACTCACCCCCATCAACATAGAGGGACC
>chr11:117332166-117332312~3~ENSG00000177103~DSCAML1~protein_coding
CTCAGGGGGCTGGCTGGGCACTGCAGGGGGTAGGGGGAGA
>chr11:117335658-117335898~5~ENSG00000177103~DSCAML1~protein_coding
CTTCTGCTGGGGCCCTCACCATCCTCCAGAGTGGTGGCAT
>chr11:117335658-117335898~3~ENSG00000177103~DSCAML1~protein_coding
TGCAGCTCCTTCTTGGGTGCCTGTGAGCATGGGGTGGGGG
>chr11:117340626-117340696~5~ENSG00000177103~DSCAML1~protein_coding
ATGCCTTAGACACACTTACCTTCCAGGTCACCTGGATGCT
>chr11:117340626-117340696~3~ENSG00000177103~DSCAML1~protein_coding
CATGGGGGGCCCATCGGGAGCTGAGCAGGGTAGCGGGGAG
>chr11:117342584-117342751~5~ENSG00000177103~DSCAML1~protein_coding
GGCTGGGTGAGGTGCTCACCGGCCTCCTCAGTGCTGATGG
>chr11:117342584-117342751~3~ENSG00000177103~DSCAML1~protein_coding
CTGCTTGAAGTCCCAGGAATCTGGAGAGAAGACACCTATG
>chr11:117351158-117351286~5~ENSG00000177103~DSCAML1~protein_coding
CTCCTGGCCCAGCGCCTACCTGATTTGTTCTTGTATTCAA
>chr11:117351158-117351286~3~ENSG00000177103~DSCAML1~protein_coding
CTCTGGGGGGTCGGGGGGCTCTAGGGTGCGGCAGTGGAGG
>chr11:117351889-117351985~5~ENSG00000177103~DSCAML1~protein_coding
GTGGGGCAGGTGAAGGTACCTTGCACAGTGAGTTGGATCA
>chr11:117351889-117351985~3~ENSG00000177103~DSCAML1~protein_coding
CCACGGTCAGCGGGCTTGAGCTGGGAGACCACCAGCAGGG
>chr11:117352678-117352877~5~ENSG00000177103~DSCAML1~protein_coding
CTGAGGTGGGGGTGCTCACCTTCAGTGTGGAGACGACCTC
>chr11:117352678-117352877~3~ENSG00000177103~DSCAML1~protein_coding
GGAAGTGATCATGGCCGGGACTGGGGGGCGGAGGCAGAGA
>chr11:117374560-117374736~5~ENSG00000177103~DSCAML1~protein_coding
GTGTGGGGACAGGACTCACTCTTGACTGTGAGGAACATGG
>chr11:117374560-117374736~3~ENSG00000177103~DSCAML1~protein_coding
CTGCTGGGGGTTCCCGCTCCCTGGAAGGAGGCAGCTGTTA
>chr11:117375639-117375758~5~ENSG00000177103~DSCAML1~protein_coding
GGCTGGGCCAGGGGCTTACCCTTGGCATGCTTCCACATGA
>chr11:117375639-117375758~3~ENSG00000177103~DSCAML1~protein_coding
CACCACAAATCGAGGGGGCACTGCAGAAAGAGGGAAGGTA
>chr11:117376169-117376447~5~ENSG00000177103~DSCAML1~protein_coding
CTGGCCTGTCCCTGCTCACCACGCACGATGAGCTGGCGCT
>chr11:117376169-117376447~3~ENSG00000177103~DSCAML1~protein_coding
GGGCTGGATCAGAGGGGGCACTGGGAAGGCAAGCGGGTGC
>chr11:117387182-117387454~5~ENSG00000177103~DSCAML1~protein_coding
GCTGGTGAGGGAGGCCTACCTTTGACGGCTACGTGAACGC
>chr11:117387182-117387454~3~ENSG00000177103~DSCAML1~protein_coding
AGCCCGGATGCTGGGTGGGCCTGGGCAGGAGTCAGAAGAG
>chr11:117389181-117389477~5~ENSG00000177103~DSCAML1~protein_coding
TTTAAATGTAGACAGGCACCTCTTACGTTTATTCGCGCCT
>chr11:117389181-117389477~3~ENSG00000177103~DSCAML1~protein_coding
GACGATGCGGGGCGTGCCATCTGCAGGGAGCGAGAAGCCC
>chr11:117391845-117392120~5~ENSG00000177103~DSCAML1~protein_coding
TCCTGGCGCCCCAGCTCACCCTCAAGTGCAATGATGGCAA
>chr11:117391845-117392120~3~ENSG00000177103~DSCAML1~protein_coding
CAGGGTCACATGAAGGGGATCTGGGCCGGGCCAGGGAGAC
>chr11:117395520-117395724~5~ENSG00000177103~DSCAML1~protein_coding
AGGGGCTTCCCCGACTCACCAATGACCATGAGGATGCCTG
>chr11:117395520-117395724~3~ENSG00000177103~DSCAML1~protein_coding
CCCGAGGCGGTGCAGGGCAGCTCCACGGTGTGGCCGGCCC
>chr11:117395520-117395798~5~ENSG00000177103~DSCAML1~protein_coding
AGGGGCTTCCCCGACTCACCAATGACCATGAGGATGCCTG
>chr11:117395520-117395798~3~ENSG00000177103~DSCAML1~protein_coding
GGGGATCGACTCAGCAGGGTCTGGAAGGCAGAGAGGGTCG
>chr11:117403091-117403237~5~ENSG00000177103~DSCAML1~protein_coding
CCCAGGCCCTCTCCCCTACCTGTCACAGAGAGGCGTGCCC
>chr11:117403091-117403237~3~ENSG00000177103~DSCAML1~protein_coding
GGTAATAAAAAACCTGTGTTCTGGAGACACAATCAGGACA
>chr11:117647506-117647652~5~ENSG00000177103~DSCAML1~protein_coding
GCCCCGGGACGCTTCTTACCTGGGATGATGGAGACTGTGT
>chr11:117647506-117647652~3~ENSG00000177103~DSCAML1~protein_coding
GGTGTAGGGTTCCCTGAAAACTGCAGAGAGATTGGCAGTG
>chr11:117647524-117647652~5~ENSG00000177103~DSCAML1~protein_coding
CCTGGGATGATGGAGACTGTGTCTTTCTCCCAAGATACAA
>chr11:117647524-117647652~3~ENSG00000177103~DSCAML1~protein_coding
GGTGTAGGGTTCCCTGAAAACTGCAGAGAGATTGGCAGTG
>chr11:117651208-117651276~5~ENSG00000177103~DSCAML1~protein_coding
CCAGTGTCTTGTCCCTTACCTGCTTTGACGCGGATGTTGG
>chr11:117651208-117651276~3~ENSG00000177103~DSCAML1~protein_coding
CGCGGTGCAGAAGTAGTCATTGTCGTGGATAAAGCTATTG
>chr11:117651208-117651525~5~ENSG00000177103~DSCAML1~protein_coding
CCAGTGTCTTGTCCCTTACCTGCTTTGACGCGGATGTTGG
>chr11:117651208-117651525~3~ENSG00000177103~DSCAML1~protein_coding
GCCAACATCTTCAGGGCGGGCTGCAGGAGAGGCAAGGGGA
>chr11:117651470-117651525~5~ENSG00000177103~DSCAML1~protein_coding
CGGAGCTGGAAAAGGTCACCTGCTGCAAGGAGTCATTTAC
>chr11:117651470-117651525~3~ENSG00000177103~DSCAML1~protein_coding
GCCAACATCTTCAGGGCGGGCTGCAGGAGAGGCAAGGGGA
>chr11:117667749-117667794~5~ENSG00000177103~DSCAML1~protein_coding
ccgcccgcgcAGGTCTCACCTTTGTGTAAAGAGTCCAGGA
>chr11:117667749-117667794~3~ENSG00000177103~DSCAML1~protein_coding
AGGAAAGTTACCAGCCACATGCCATAAAGAGGCCCTATTC
>chr5:70331507-70331511~3~ENSG00000145736~GTF2H2~protein_coding
TACATGCTGGAATCAAACACCTGAAGGAGCTGGAATCTTA
>chr5:70358535-70358590~5~ENSG00000145736~GTF2H2~protein_coding
GCAATAAAGCTCTCCTTACCATGTTCTTTCATAGCCTCCT
>chr5:70331507-70331623~5~ENSG00000145736~GTF2H2~protein_coding
ATACTACATGCTGGAATCAAACACCTGAAGGAGCTGGAAT
>chr5:70331507-70331623~3~ENSG00000145736~GTF2H2~protein_coding
CACACAGCACAAACATAAACCTGTAGTGAAAAGAAGAAAA
>chr5:70333334-70333373~5~ENSG00000145736~GTF2H2~protein_coding
AGAAAGCCAAAGAACTTACATGTTGGTCTTTCAATTCCCC
>chr5:70333334-70333373~3~ENSG00000145736~GTF2H2~protein_coding
CCTGACATCCATAACAAAATCTGAAAAAAAAGTTTAACAA
>chr5:70337349-70337451~5~ENSG00000145736~GTF2H2~protein_coding
TTAGTCCAAACTGAAATACCTTTCTCCATTATATTCTTCT
>chr5:70337349-70337451~3~ENSG00000145736~GTF2H2~protein_coding
AGCAGACACCAAAGTAAGACCTAACACATTAAGCAGAGAG
>chr5:70338008-70338111~5~ENSG00000145736~GTF2H2~protein_coding
TGAATAGTTGTTTTCTTACCACAGATTTTACACTCAACAG
>chr5:70338008-70338111~3~ENSG00000145736~GTF2H2~protein_coding
CAGTATTGCCATCCAAATGCCTGTAGGGGGAAAAAGGGTA
>chr5:70341271-70341334~5~ENSG00000145736~GTF2H2~protein_coding
TTTCAAGGTCTTTACTTACGCCATGCTGAAAGAGGGTTTT
>chr5:70341271-70341334~3~ENSG00000145736~GTF2H2~protein_coding
AATGGTGTGCTGAGGAAATCCTTCATAGAAGAAAATGTAT
>chr5:70343833-70343940~5~ENSG00000145736~GTF2H2~protein_coding
AAAACATAAAAACACTTACCCATACGAATAAGTGAGCATT
>chr5:70343833-70343940~3~ENSG00000145736~GTF2H2~protein_coding
TAAAATAACATGGTACGTGCCTAACAAGATGAAAAGGGAA
>chr5:70344589-70344676~5~ENSG00000145736~GTF2H2~protein_coding
aaataaattatatatataCCACCAGTTTCACGAGCAAGTA
>chr5:70344589-70344676~3~ENSG00000145736~GTF2H2~protein_coding
ATTTTAGCTGCCTTTAGGGTCTTCATAAAATCCAAGTAGA
>chr5:70344895-70344985~5~ENSG00000145736~GTF2H2~protein_coding
TTTTGATTTTTTGGTCTACCTTGATTAGATCATAAATATT
>chr5:70344895-70344985~3~ENSG00000145736~GTF2H2~protein_coding
TTGTATGTCCAGGCATGTGTCTTAAAAGAAAGATAAAATA
>chr5:70346090-70346132~5~ENSG00000145736~GTF2H2~protein_coding
aagcgggcacatcacgaggtcaggagatcgagaccatcct
>chr5:70346090-70346132~3~ENSG00000145736~GTF2H2~protein_coding
ctaacacggtgaaaccccgtctctactaaaaatacaaaaa
>chr5:70351179-70351284~5~ENSG00000145736~GTF2H2~protein_coding
CATAATGTATAATACTAACTTTAGAGTCTGCATAGCTATG
>chr5:70351179-70351284~3~ENSG00000145736~GTF2H2~protein_coding
TATATGTTTTCTTGGGTTTCCTAAAATAGAAATAAGATCT
>chr5:70355517-70355571~5~ENSG00000145736~GTF2H2~protein_coding
AAGGTAATTTTATGCATACCTGAAAGTTCAGTCAATTTTT
>chr5:70355517-70355571~3~ENSG00000145736~GTF2H2~protein_coding
TTAGTTACAATTATTCCAATCTTGaaataaaaacaaaaat
>chr5:70355947-70355997~5~ENSG00000145736~GTF2H2~protein_coding
CTATCACTTAGATACGTACCTGACTAATAGGATTTTGATC
>chr5:70355947-70355997~3~ENSG00000145736~GTF2H2~protein_coding
TCTACAAAGTATTCCAACAACTGTTTAAACAAAAAAAGAC
>chr5:70356671-70356757~5~ENSG00000145736~GTF2H2~protein_coding
GTATAAACTTAAATTTTACCTTTAAAGTACACGTCAGTCT
>chr5:70356671-70356757~3~ENSG00000145736~GTF2H2~protein_coding
ACCACATAAAGGTGGCGCATCTATCGGAAAAAAGAAAGGG
>chr5:70356739-70356757~5~ENSG00000145736~GTF2H2~protein_coding
GTTCTTGATCCATCTACTACCACATAAAGGTGGCGCATCT
>chr5:70356739-70356757~3~ENSG00000145736~GTF2H2~protein_coding
ACCACATAAAGGTGGCGCATCTATCGGAAAAAAGAAAGGG
>chr5:70357099-70357135~5~ENSG00000145736~GTF2H2~protein_coding
AGAAAAAATAATGACATACCATTCCAAGTCGAACTTGTCC
>chr5:70357099-70357135~3~ENSG00000145736~GTF2H2~protein_coding
GTCCATGGTGCTCAAATACTCTGTTAAAATTATACAAACA
>chr5:70357515-70357592~5~ENSG00000145736~GTF2H2~protein_coding
ACATAGGAAGGTTACATACCTTTTTCTCTTTGCCTTGAAT
>chr5:70357515-70357592~3~ENSG00000145736~GTF2H2~protein_coding
CATCTTCTTTAAGAATCTCCCTATAAGTCATAATTATTTG
>chr5:70357578-70357592~5~ENSG00000145736~GTF2H2~protein_coding
AAGTGATCCAGATTCATCTTCTTTAAGAATCTCCCTATAA
>chr5:70357578-70357592~3~ENSG00000145736~GTF2H2~protein_coding
CATCTTCTTTAAGAATCTCCCTATAAGTCATAATTATTTG
>chr6:30569329-30569435~3~ENSG00000204569~PPP1R10~protein_coding
GACAGGGCGGTTTGACATGTCTGTGGGAACGATGGCAAAA
>chr6:30577615-30577721~5~ENSG00000204569~PPP1R10~protein_coding
AAAAGGGGTAAAGACTCACCTGAAGATCTTGGAAATCCCA
>chr6:30569713-30570468~5~ENSG00000204569~PPP1R10~protein_coding
GGACAGGGAGCATCCTCACCTCCTCCATGGCTGTGGCCTC
>chr6:30569713-30570468~3~ENSG00000204569~PPP1R10~protein_coding
ACCAGGGCCTCCATGGGGACCTGTAAGGGGACAAAAAAGA
>chr6:30570623-30570736~5~ENSG00000204569~PPP1R10~protein_coding
CCTTTTACTCACCACCTACCTGGCATAGGTCCCCCAGGTC
>chr6:30570623-30570736~3~ENSG00000204569~PPP1R10~protein_coding
GCCTAGGAGTCCATGTGGCACTGTTAATGAAAACAAGAGT
>chr6:30570987-30571062~5~ENSG00000204569~PPP1R10~protein_coding
GGCTGGCCCTGAAGATTACCCAGCATCTGCTTGATCTTGT
>chr6:30570987-30571062~3~ENSG00000204569~PPP1R10~protein_coding
GGATGACTGTTTGGGCTACCCTGTGAGGATGTAAGAAGGC
>chr6:30571249-30571443~5~ENSG00000204569~PPP1R10~protein_coding
GGGGAAGGAGGGTGCGTACCATGATGGAGGTGAGGATCTC
>chr6:30571249-30571443~3~ENSG00000204569~PPP1R10~protein_coding
GTCTCATCCATGGAACACTCCTGAAAGAAGAACAAAAAAA
>chr6:30571557-30571620~5~ENSG00000204569~PPP1R10~protein_coding
TCACAGAACATTGACTTACCTCATCTAGGGGGATGAGTTT
>chr6:30571557-30571620~3~ENSG00000204569~PPP1R10~protein_coding
CAGGATCAGGCTCATGAGGACTATCAGGAACAACACAGGT
>chr6:30571785-30572031~5~ENSG00000204569~PPP1R10~protein_coding
CGAACCCCACTCTGCTCACCTCTCCTTGTTCAGGAAGAGC
>chr6:30571785-30572031~3~ENSG00000204569~PPP1R10~protein_coding
CTTGATCTTATTCACATTTACTGTCGGCAGGGGAAGAAAA
>chr6:30572130-30572288~5~ENSG00000204569~PPP1R10~protein_coding
GTAGGAAATGACCTCTTACCTCGTTCAGTTTCATCCAATT
>chr6:30572130-30572288~3~ENSG00000204569~PPP1R10~protein_coding
AGCTCCTGGCTCCAAAGAGGCTGGAAGCAGAAGAGGTTTC
>chr6:30572365-30572512~5~ENSG00000204569~PPP1R10~protein_coding
GAACCAGTTTCTAGATTACCTGTATCCATGAGCTCCGGGA
>chr6:30572365-30572512~3~ENSG00000204569~PPP1R10~protein_coding
TTCCCTTCAAAGGGGCTTGGCTATTGTGAAAGAAAAGGAA
>chr6:30572771-30572871~5~ENSG00000204569~PPP1R10~protein_coding
TACTTCTGGGAGCCCATACCTTGGCAGCCGTAGGTGACAG
>chr6:30572771-30572871~3~ENSG00000204569~PPP1R10~protein_coding
AAAGCCCAGGCCCTCCATAGCTACAAAAAGAAAGAGCACC
>chr6:30573700-30573812~5~ENSG00000204569~PPP1R10~protein_coding
TTCCCCACTTTAGACTCACGCTGTGGCGGGATGATCTTCA
>chr6:30573700-30573812~3~ENSG00000204569~PPP1R10~protein_coding
CTCCTGGAGCAGCTACGTTGCTGTCAGAAGAGGAACTGTC
>chr6:30573915-30574020~5~ENSG00000204569~PPP1R10~protein_coding
CTGAGAATATGGTCCATACCTCTGACGTTTGAGGGGGATG
>chr6:30573915-30574020~3~ENSG00000204569~PPP1R10~protein_coding
TGGTGTCTCCAGCTCTAGTCCTGGGGAAAGAAGCACGGTG
>chr6:30574245-30574418~5~ENSG00000204569~PPP1R10~protein_coding
GGCCAGCCGCCAGTCTTACCAGTGGAACGGAACTTGGCAT
>chr6:30574245-30574418~3~ENSG00000204569~PPP1R10~protein_coding
ACGTTTCTTCTTATCTTTCTCTGTTGTGAAAAAACAAAGC
>chr6:30574556-30574633~5~ENSG00000204569~PPP1R10~protein_coding
AAAGGACTAAGGAGCTTACCAGCAGGCTGGGTACTGCTCT
>chr6:30574556-30574633~3~ENSG00000204569~PPP1R10~protein_coding
TGAGGCCAATTTCCGGAGCTCTGCAGGTGACAGAAAGGGG
>chr6:30575617-30575668~5~ENSG00000204569~PPP1R10~protein_coding
AGCAGAAGTGGCACCCTACCTTCATCCTCACTTGACTTGC
>chr6:30575617-30575668~3~ENSG00000204569~PPP1R10~protein_coding
ACCAGTTTAGCTGTGTTGTTCTATGAGAGATGGGAGCAGC
>chr6:30576556-30576691~5~ENSG00000204569~PPP1R10~protein_coding
GTTTAAAGACTAAAGGTACCTGCTTGAGATGGTCTACAGT
>chr6:30576556-30576691~3~ENSG00000204569~PPP1R10~protein_coding
AGCCGCCAACGTCAATAAATCTGCAGGCAGGCAGGAGAGT
>chr6:30576854-30576940~5~ENSG00000204569~PPP1R10~protein_coding
CATCCAGATCCCCACTTACTTGACCAATATTTCTGGTGAA
>chr6:30576854-30576940~3~ENSG00000204569~PPP1R10~protein_coding
TTCGTGCTTCCTTCATCAAACTGCAGAAGATGAGTTAGGG
>chr5:78985731-78985879~3~ENSG00000164309~CMYA5~protein_coding
gaggaggagCCGGACTCCAGGTAGCGCGAGCCTCTCTCCT
>chr5:79095193-79095436~5~ENSG00000164309~CMYA5~protein_coding
CCATTCGCTTTCATTTCAGATACACATTTTTCTACAGTGG
>chr5:79024738-79035226~5~ENSG00000164309~CMYA5~protein_coding
atattGTTATTTGCTATAGGTTATCAGACCAGGATGAAGA
>chr5:79024738-79035226~3~ENSG00000164309~CMYA5~protein_coding
CAGCTATAAGTGCTGTAAAGGTAAATAGATGTTGAACACA
>chr5:79039650-79039745~5~ENSG00000164309~CMYA5~protein_coding
TCTTAATTCTTTTCTTCAGGTTCAATTAGCAGAATTTCTA
>chr5:79039650-79039745~3~ENSG00000164309~CMYA5~protein_coding
CCTTTTTTAATACCATTGAGGTAAGTTAACACACCCATTT
>chr5:79041045-79041278~5~ENSG00000164309~CMYA5~protein_coding
TTTGCTTGTTTGTTTTCAGGAAAACTGTAGTAAAAATGAG
>chr5:79041045-79041278~3~ENSG00000164309~CMYA5~protein_coding
ATGAGGCCGTCTTCCTGACTGTAAGTGCCAAGTAAAATGG
>chr5:79042914-79042936~5~ENSG00000164309~CMYA5~protein_coding
ctctctctttctccctAAGTCGTTTGAGGAAATCAATGAA
>chr5:79042914-79042936~3~ENSG00000164309~CMYA5~protein_coding
TTTGAGGAAATCAATGAAAGGTATATAAAACATGATACAA
>chr5:79048499-79048617~5~ENSG00000164309~CMYA5~protein_coding
GAGCTCTATTCCCCGATAGGTTGCTTTCTGCAATGGAGAG
>chr5:79048499-79048617~3~ENSG00000164309~CMYA5~protein_coding
GATGTTAAAACAAGTGGCTGGTAAGCATTTTAATATATTA
>chr5:79054576-79054725~5~ENSG00000164309~CMYA5~protein_coding
AAACTTGTTTATATTCCAGTTCCACAGCCTCCTAGATTAG
>chr5:79054576-79054725~3~ENSG00000164309~CMYA5~protein_coding
AGATGATCAAGAAGTAAATGGTAGGATTGCTAACACAAAT
>chr5:79057634-79057780~5~ENSG00000164309~CMYA5~protein_coding
TAATTGTGTCTTATGCTAGAGTTGGTAGAAGAATACAGAC
>chr5:79057634-79057780~3~ENSG00000164309~CMYA5~protein_coding
AAGGGCCATCTTTAGGACAGGTAAGGAGATGGATGCTAAG
>chr5:79058885-79059032~5~ENSG00000164309~CMYA5~protein_coding
CCTGACTCTCTTTCTGCAGCACCCTCCACCCCTGTGATCC
>chr5:79058885-79059032~3~ENSG00000164309~CMYA5~protein_coding
CCTGAGGGAGAGGGCCTCAGGTGAGGGGCCCTCTCCATGG
>chr5:79084794-79084927~5~ENSG00000164309~CMYA5~protein_coding
ATTTTCCTCTTGTATTTAGATCTTTCTCTGGAATCAAAGG
>chr5:79084794-79084927~3~ENSG00000164309~CMYA5~protein_coding
TGCTCTCATCTCCACCAGAGGTACTTTCTCCTTTGCACAC
>chr5:79086793-79086892~5~ENSG00000164309~CMYA5~protein_coding
ATTTTCTCACCTGCAATAGGAACCAGATTTCTCTTGTTGA
>chr5:79086793-79086892~3~ENSG00000164309~CMYA5~protein_coding
GAGAGGAGACGGCTGACGGAGTAAGTAGAAGAAGAAAGCA
>chr5:79089260-79089433~5~ENSG00000164309~CMYA5~protein_coding
TGATTGACTTCACCCACAGAATCCCGTCAGTGCTGGGTGA
>chr5:79089260-79089433~3~ENSG00000164309~CMYA5~protein_coding
CACTGCTCTGAGCCACAGAGGTAAGCGAGCCCTTCCCCTC
>chr13:96329510-96329591~3~ENSG00000102580~DNAJC3~protein_coding
GGTGGATCTGCAGTACGAAGGTGAGTCCTGCCCTGCCCCG
>chr13:96443127-96443281~5~ENSG00000102580~DNAJC3~protein_coding
TTTTCTGATTTCTTTCTAGAAATGAGAAAGAAGTTTGACG
>chr13:96361481-96361591~5~ENSG00000102580~DNAJC3~protein_coding
TTTTTAATTTTATTTTTAGGTGCTGAATGTGGAGTAAATG
>chr13:96361481-96361591~3~ENSG00000102580~DNAJC3~protein_coding
TCAGTTTCATGCTGCCGTAGGTTTGTATCATGGAACCAAA
>chr13:96375496-96375620~5~ENSG00000102580~DNAJC3~protein_coding
ATATTATTTTAATTTTCAGATGGTGACCCTGATAACTATA
>chr13:96375496-96375620~3~ENSG00000102580~DNAJC3~protein_coding
TGAAGATGGACTTCACTGCAGTAAGTATATCTCAACTTTC
>chr13:96377432-96377506~5~ENSG00000102580~DNAJC3~protein_coding
CTGCCCCCTTTTTTTCTAGGCAAGATTACAGAGAGGTCAC
>chr13:96377432-96377506~3~ENSG00000102580~DNAJC3~protein_coding
AAGATGATTTTAAAAAAGTGGTAAGTTCAATATGTATTTG
>chr13:96409898-96410050~5~ENSG00000102580~DNAJC3~protein_coding
TTTTTTATTTTCCTTATAGCTCAAATCTAATCCAAGTGAA
>chr13:96409898-96410050~3~ENSG00000102580~DNAJC3~protein_coding
TCCTTGATAAGATTTTAGAGGTAAGTTTCTTAGATACTGC
>chr13:96412294-96412475~5~ENSG00000102580~DNAJC3~protein_coding
AGTTCTTTTGTTCCTCAAGGTTTGTGTTTGGGATGCAGAA
>chr13:96412294-96412475~3~ENSG00000102580~DNAJC3~protein_coding
GACCACGAACTGTCCCTCAGGTCAGTTCTAGTGACACACA
>chr13:96412933-96413052~5~ENSG00000102580~DNAJC3~protein_coding
TTTTTAAATACATGAACAGTGAAGTTCGGGAATGTCTTAA
>chr13:96412933-96413052~3~ENSG00000102580~DNAJC3~protein_coding
GAGCTCATCAGAGATGGCAGGTGAGAATATGGTTGTTCCA
>chr13:96415897-96416002~5~ENSG00000102580~DNAJC3~protein_coding
TGATTTGCTCATTTCTTAGATACACAGATGCTACCAGCAA
>chr13:96415897-96416002~3~ENSG00000102580~DNAJC3~protein_coding
TTTGCCACTGCTTTTCTAAGGTAACAGTTGACTTGTTCCC
>chr13:96416087-96416207~5~ENSG00000102580~DNAJC3~protein_coding
GTCTCACATTTCCTTTTAGGACGAGAAGCCTGTTGAAGCT
>chr13:96416087-96416207~3~ENSG00000102580~DNAJC3~protein_coding
AGAGGAAATGTATGATGAAGGTAAATCTTTAAGGATTTGA
>chr13:96438193-96438325~5~ENSG00000102580~DNAJC3~protein_coding
CTTAAACATATTTTGACAGCTATTCAGGATTATGAAACTG
>chr13:96438193-96438325~3~ENSG00000102580~DNAJC3~protein_coding
AAAATCTTGGGAGTAAAAAGGTGAATTATTAATTTAAAAT
>chr13:96439261-96439409~5~ENSG00000102580~DNAJC3~protein_coding
TTATTTTACCACCCCTCAGAAATGCCAAAAAGCAAGAAAT
>chr13:96439261-96439409~3~ENSG00000102580~DNAJC3~protein_coding
AGAAGTCCTCTCTGATCCAGGTATTATTAGCTTTTATTCC
>chr9:107546599-107546736~3~ENSG00000165029~ABCA1~protein_coding
TTGGCAAAGTTCACAAATACCTGTTAAAAGATTAAGATGG
>chr9:107665895-107665960~5~ENSG00000165029~ABCA1~protein_coding
CTGAAAAACCCAAGCTTACTGTTTGTCTTCTTCTGAAAGT
>chr9:107547677-107547920~5~ENSG00000165029~ABCA1~protein_coding
TTTGACACTCAAAGCTTACTTGGTCAAGTGTTGTCTGAGA
>chr9:107547677-107547920~3~ENSG00000165029~ABCA1~protein_coding
TTGTATAACCATCTCCAAACCTGAAAGCAGGAAAAAATAC
>chr9:107548579-107548671~5~ENSG00000165029~ABCA1~protein_coding
AAGAAATTATCTTTATTACCTATTTTTTAGATGCTGGACA
>chr9:107548579-107548671~3~ENSG00000165029~ABCA1~protein_coding
GAGCTTCACATTCTTCCATACTGCGGTAAAACAGAAAGAG
>chr9:107549154-107549257~5~ENSG00000165029~ABCA1~protein_coding
CCAAGACTTTACTACGGACCTATGAGATGTAAGCACTACT
>chr9:107549154-107549257~3~ENSG00000165029~ABCA1~protein_coding
ATGCCTGTGGTGGGTTCATCCTGTAATTAGAATAAAATAA
>chr9:107550201-107550335~5~ENSG00000165029~ABCA1~protein_coding
CATCCACAGTTATACTCACCAGAAACACCACAGGAGGCCC
>chr9:107550201-107550335~3~ENSG00000165029~ABCA1~protein_coding
CGAATCGCCCACTCACCAACCTACAGTGATAAAAAGCACC
>chr9:107550707-107550848~5~ENSG00000165029~ABCA1~protein_coding
TTTCAGGTGCCCACAGTACCTTGCCAACTTCTTTCTCTGG
>chr9:107550707-107550848~3~ENSG00000165029~ABCA1~protein_coding
CATGGATGTTTGATAAGATACTGCAAAGGACAAGAAAACT
>chr9:107553203-107553309~5~ENSG00000165029~ABCA1~protein_coding
AAGCCACTTCTTTTCTCACCTATTTTTGTTAAGGAAAGCA
>chr9:107553203-107553309~3~ENSG00000165029~ABCA1~protein_coding
ACTCCCAGGAGCCCAAAGCACTGAAAAGGAAAGATTAAGT
>chr9:107554217-107554279~5~ENSG00000165029~ABCA1~protein_coding
ATAGACAAAGTGTCTTTACCTCACCAGGAGGAATGCCCAC
>chr9:107554217-107554279~3~ENSG00000165029~ABCA1~protein_coding
TTCCGCTTCCTTCTATATATCTGCAACAAACAAAATGTAA
>chr9:107555067-107555187~5~ENSG00000165029~ABCA1~protein_coding
GTAACCTGTACTCTCTCACCTTCGTCAACTCCTTGATTTC
>chr9:107555067-107555187~3~ENSG00000165029~ABCA1~protein_coding
ATAGCTTTGCATTTACAGGTCTTGGGGGAAAAAACAAGAA
>chr9:107555452-107555581~5~ENSG00000165029~ABCA1~protein_coding
GTTCTAAGAAAAAGCTCACCTGGGCCTGATGAAGAATCTG
>chr9:107555452-107555581~3~ENSG00000165029~ABCA1~protein_coding
TGACACAAAGCGATTCTCCCCTAGTAGACACAATGCAGAG
>chr9:107556668-107556791~5~ENSG00000165029~ABCA1~protein_coding
CAGCCACTGCTTCACTCACCAAACCTTTCCAGGGCATCAG
>chr9:107556668-107556791~3~ENSG00000165029~ABCA1~protein_coding
TCATTGATATTATTCAGCTTCTAAAAAAAAAAAAAAAAAA
>chr9:107558334-107558478~5~ENSG00000165029~ABCA1~protein_coding
TTCTCTCTGCATGACTCACATTGTCGGTGAACAGCTCCAG
>chr9:107558334-107558478~3~ENSG00000165029~ABCA1~protein_coding
TGAGAGGTGTGATTGACCACCTGTTGAGACACAAAAAGAT
>chr9:107558590-107558705~5~ENSG00000165029~ABCA1~protein_coding
TCACTCAGAGGTGACTTACCCATACAGCAAAAGTAGAAGG
>chr9:107558590-107558705~3~ENSG00000165029~ABCA1~protein_coding
GCAGGGACAACGTAATTGCACTAAAAGTGAAAACAAAGAC
>chr9:107560702-107560879~5~ENSG00000165029~ABCA1~protein_coding
AGCAGGCCTGTGTCCTTACCATATCCCAGACAAAATTAGA
>chr9:107560702-107560879~3~ENSG00000165029~ABCA1~protein_coding
CATCCACTGATGTGGTCATCCTGGAGAGAAAAAGCGTGTG
>chr9:107562100-107562269~5~ENSG00000165029~ABCA1~protein_coding
CAGACACAGCCACACTTACAGAGCCACCTCTGAGAGCTGC
>chr9:107562100-107562269~3~ENSG00000165029~ABCA1~protein_coding
CCCTTGTTATTGAACCACACCTGAAAGAAAACATACCAGG
>chr9:107562791-107562865~5~ENSG00000165029~ABCA1~protein_coding
AACAAAGACAGCGGTTTACCTTGACATTATTTTTGGTGTC
>chr9:107562791-107562865~3~ENSG00000165029~ABCA1~protein_coding
AATCGATCTGCAGAACTGTCCTGTAAACAACAGAAACCTG
>chr9:107564335-107564440~5~ENSG00000165029~ABCA1~protein_coding
CTTACGATAGATATTTTACCTTGGCCAGCTTTAGGTGTTT
>chr9:107564335-107564440~3~ENSG00000165029~ABCA1~protein_coding
CCAGGGAAAAGCCGCCATACCTAAAAGAACAGCCTGACAT
>chr9:107565565-107565597~5~ENSG00000165029~ABCA1~protein_coding
CAGAAAGACAGCAACTTACCTAAACTCATTCACCCAGATC
>chr9:107565565-107565597~3~ENSG00000165029~ABCA1~protein_coding
CCCAGATCTTGTTCTTTAAGCTGCAGAGACAAAGAAACAA
>chr9:107566907-107567001~5~ENSG00000165029~ABCA1~protein_coding
AAGTTTAGTAAAAAGTCACCTTTTGGCTATGATCTGCACA
>chr9:107566907-107567001~3~ENSG00000165029~ABCA1~protein_coding
TCTGCAGTGTTTTGTTTTCTCTGTCATCACATGAAAACCA
>chr9:107568522-107568711~5~ENSG00000165029~ABCA1~protein_coding
CCCCCTGAAAGTGACTCACTTGTGGAGGAGGCAGCCCCCC
>chr9:107568522-107568711~3~ENSG00000165029~ABCA1~protein_coding
CTGCCTGGCAGGGCGTGTCTCTGCAAAGGGAAGACAGCAA
>chr9:107571747-107571845~5~ENSG00000165029~ABCA1~protein_coding
TGGCTAAAGTGGCACTCACGGGATTGGGTTTCCTTCCATA
>chr9:107571747-107571845~3~ENSG00000165029~ABCA1~protein_coding
TGTCCTCAGGAGCATCATTGCTGTGGGTACATGAGAGGCA
>chr9:107573081-107573205~5~ENSG00000165029~ABCA1~protein_coding
ATGTAGAAGACAAACATACCTGACAAATGTGTACTGTTCG
>chr9:107573081-107573205~3~ENSG00000165029~ABCA1~protein_coding
AACACAGCTGGCAAGACAATCTTTACCCAGGCAGTGGAGG
>chr9:107574855-107575003~5~ENSG00000165029~ABCA1~protein_coding
CGAAAACAGCACGTCTCACCTGAGCAAAAAATCCTTTCCG
>chr9:107574855-107575003~3~ENSG00000165029~ABCA1~protein_coding
CAAGTCTGTCTCTCTGGATTCTGCAAGAAGCCAACACTGA
>chr9:107576399-107576512~5~ENSG00000165029~ABCA1~protein_coding
TGATCTTGCCCTAACAGACCTGGGTCTATGTCAGAATCAT
>chr9:107576399-107576512~3~ENSG00000165029~ABCA1~protein_coding
TCTTGCTGGCAAGGTACCATCTGAAGGCACAAGGAAAGAA
>chr9:107576708-107576756~5~ENSG00000165029~ABCA1~protein_coding
TCTCCCTCAAGGCAGTTACCTGAGGTCTCAGCATCCACCC
>chr9:107576708-107576756~3~ENSG00000165029~ABCA1~protein_coding
TCGGCCACCTTGAGGAATATCTGGAAAATGAGAGAGATGA
>chr9:107578424-107578626~5~ENSG00000165029~ABCA1~protein_coding
AGTCAGCCACTTAACTTACTTCTTCCAGGGTCGTCTCTGA
>chr9:107578424-107578626~3~ENSG00000165029~ABCA1~protein_coding
GTTGGAGATAGCAGAGACATCTGCAGGGACCAGAATGCAA
>chr9:107579613-107579685~5~ENSG00000165029~ABCA1~protein_coding
GAAACCCCAGAGTCCTTACCGATGGTCAGCGTGTCACTCT
>chr9:107579613-107579685~3~ENSG00000165029~ABCA1~protein_coding
CTCTGAGAAACACTGTCCTCCTGATGGCAAAGAAGGAGGT
>chr9:107580944-107581164~5~ENSG00000165029~ABCA1~protein_coding
CACCAAGACTGCAGCTCACCTTTTTCAGGTATGACACAGT
>chr9:107580944-107581164~3~ENSG00000165029~ABCA1~protein_coding
AGAGAGAATAATGGTGCGGCCTGCCAGGCACAAACACAAG
>chr9:107581867-107582004~5~ENSG00000165029~ABCA1~protein_coding
ATAAATACACATCAGGCACCTTGTCGGTATTTCAGCAGCA
>chr9:107581867-107582004~3~ENSG00000165029~ABCA1~protein_coding
TAGCTTTCTCTGCATTCCACCTACAAAAAAACAGAGCAAG
>chr9:107582208-107582350~5~ENSG00000165029~ABCA1~protein_coding
AGGTAGCTCTGGGCCGCACCTGACAGCTGGCTTGTTTTGC
>chr9:107582208-107582350~3~ENSG00000165029~ABCA1~protein_coding
TGTGTTCTTCGACAGTCAGCCTGGGGACAGGGAGGCAGGT
>chr9:107583656-107583787~5~ENSG00000165029~ABCA1~protein_coding
ACGTGCTGCTGGTACTCACATGTCAAACAGCACGTTATGC
>chr9:107583656-107583787~3~ENSG00000165029~ABCA1~protein_coding
ACAACCCGGTCAGGATTGACCTGAGGACAAAAATTTAGAA
>chr9:107584777-107584948~5~ENSG00000165029~ABCA1~protein_coding
AACCACACCCTCTTCTTACATGGTGGTCGTCTTCCCCGCT
>chr9:107584777-107584948~3~ENSG00000165029~ABCA1~protein_coding
GGGTTCCTCCTCCATGCAGACTGTGACAGGAGAGAAGACA
>chr9:107586746-107586859~5~ENSG00000165029~ABCA1~protein_coding
GGAGGTCAACAGCACTTACTTTCTGATATTCTCTTCTGGT
>chr9:107586746-107586859~3~ENSG00000165029~ABCA1~protein_coding
CCTGGGAATTCCGTACTGGCCTGAAAGCAAAGCACAGGTA
>chr9:107587964-107588168~5~ENSG00000165029~ABCA1~protein_coding
GATGCCCAAAGCAGTGTACCTGGAAAGACAGCCTCAATGT
>chr9:107587964-107588168~3~ENSG00000165029~ABCA1~protein_coding
GCCACAGGAGACAGCAGGCTCTGTGAGAAACAGGCAAAGT
>chr9:107589229-107589450~5~ENSG00000165029~ABCA1~protein_coding
AAAGGCCAGAGGTACTCACAGCGAAGATCTTGAGTGTGAA
>chr9:107589229-107589450~3~ENSG00000165029~ABCA1~protein_coding
TAGGGCAGCAGGTTTCCTAACTGGGAAGGAAGAGACACAT
>chr9:107591197-107591419~5~ENSG00000165029~ABCA1~protein_coding
GCGAGTGAGGCTGCCTTACCTTCAGGATGACCACTAGCAG
>chr9:107591197-107591419~3~ENSG00000165029~ABCA1~protein_coding
GGCTCATCACCCGCAGAAAGCTGGAGGCCCCAAGGAAGGA
>chr9:107593206-107593382~5~ENSG00000165029~ABCA1~protein_coding
TGGCTTGCAGGTAACTTACATGTCATCAACGTAACAGGGA
>chr9:107593206-107593382~3~ENSG00000165029~ABCA1~protein_coding
GAGGACCAGGGTCCCAGTACCTAAAACCAAACCACAGGTA
>chr9:107593903-107594108~5~ENSG00000165029~ABCA1~protein_coding
GTGATGGGATTCCACTTACCCATCCTTGATTTTATTTGTC
>chr9:107593903-107594108~3~ENSG00000165029~ABCA1~protein_coding
AGCTTGTTCAGGTTGACACACTGATAGAAGAACAGCCTTC
>chr9:107594855-107595052~5~ENSG00000165029~ABCA1~protein_coding
ATCCCAGCAACAGATTCACCTCCATGAAGCGAGATATGGT
>chr9:107594855-107595052~3~ENSG00000165029~ABCA1~protein_coding
TCCCTGCTGTCCAACAGCATCTGCCATTCCAGTGAGAAAG
>chr9:107599261-107599377~5~ENSG00000165029~ABCA1~protein_coding
TAATGGGAGGGACACTCACCCGGACAAGGTCCATTTCTTG
>chr9:107599261-107599377~3~ENSG00000165029~ABCA1~protein_coding
TCCTGGAAGGTCTTGTTCACCTGGAGTCAGGTGGGGAGCC
>chr9:107599709-107599848~5~ENSG00000165029~ABCA1~protein_coding
TGGGCTGGGGGCAGCTTACCTCAGCCATGACCTGCCTTGT
>chr9:107599709-107599848~3~ENSG00000165029~ABCA1~protein_coding
CAAATCATTGCAGTAAGGAGCTATGAAGAAGAGGAGAGAC
>chr9:107602560-107602800~5~ENSG00000165029~ABCA1~protein_coding
GGTCTGCATGGACACTCACTTGTAGAGTTGTCATAGAAGG
>chr9:107602560-107602800~3~ENSG00000165029~ABCA1~protein_coding
CAGCTTCTCATGCTGAACAGCTGGCGTCagggatggggac
>chr9:107607758-107607850~5~ENSG00000165029~ABCA1~protein_coding
CTGGAAAGACACAACTTACCTCCTGGGCCAGAGTCCCAAG
>chr9:107607758-107607850~3~ENSG00000165029~ABCA1~protein_coding
GATGTAGAGTTTAGTGTTCTCTGTAATGAGAAAGAAAACT
>chr9:107618001-107618369~5~ENSG00000165029~ABCA1~protein_coding
acagggactaaataatttatccgacatcaatgctggtaaa
>chr9:107618001-107618369~3~ENSG00000165029~ABCA1~protein_coding
TCATCACATGTCACATCCATCTACCATCACAAATGTTGAA
>chr9:107620803-107620979~5~ENSG00000165029~ABCA1~protein_coding
AGTGAGCAAGTCTACTCACCAGGATTGGCTTCAGGATGTC
>chr9:107620803-107620979~3~ENSG00000165029~ABCA1~protein_coding
TGGTAGCCTTGCAAAAATACCTGGAAGCATTTCATGCAAA
>chr9:107623954-107624081~5~ENSG00000165029~ABCA1~protein_coding
GAGGAAGCTGGAGGCATCAGCTTACCTTGTGGAGAATGAC
>chr9:107623954-107624081~3~ENSG00000165029~ABCA1~protein_coding
GAAATCTTGAAGCTTCAAGTCTATTGAGAAATAGTGTTTT
>chr9:107623960-107624081~5~ENSG00000165029~ABCA1~protein_coding
GCTGGAGGCATCAGCTTACCTTGTGGAGAATGACATCAGC
>chr9:107623960-107624081~3~ENSG00000165029~ABCA1~protein_coding
GAAATCTTGAAGCTTCAAGTCTATTGAGAAATAGTGTTTT
>chr9:107645320-107645438~5~ENSG00000165029~ABCA1~protein_coding
AGAGAAGGTTTTTACTTACTTGAGCTGGATTTCTTGATCT
>chr9:107645320-107645438~3~ENSG00000165029~ABCA1~protein_coding
CTGAGAACAGGCGAGCCACACTGTAAAGGGTGCAAGAAAA
>chr9:107646708-107646829~5~ENSG00000165029~ABCA1~protein_coding
AACCTGATCTGATACTTACATGGATTTGTTAAAGTTTCCA
>chr9:107646708-107646829~3~ENSG00000165029~ABCA1~protein_coding
AGTGTTCCTGCAGAGGGCATGGCTTTATTTGGAAAATGGC
>chr9:107646708-107646849~5~ENSG00000165029~ABCA1~protein_coding
AACCTGATCTGATACTTACATGGATTTGTTAAAGTTTCCA
>chr9:107646708-107646849~3~ENSG00000165029~ABCA1~protein_coding
GGCTTTATTTGGAAAATGGCCTGTTGAAATCGAGGAGTAG
>chr9:107651383-107651476~5~ENSG00000165029~ABCA1~protein_coding
AACATCCACAGTTACTTACATTCATGTTGTTCATAGGGTG
>chr9:107651383-107651476~3~ENSG00000165029~ABCA1~protein_coding
ACTTCCAGCAGCAGCTGACACTGAGTGGGAAATAAGATAG
>chr11:120040518-120040861~3~ENSG00000176984~AP000679.2~protein_coding
CTCCCTGGCTTTCTCACAGCGCGGCTCGCGGGAAACGACG
>chr11:120040518-120041486~5~ENSG00000176984~AP000679.2~protein_coding
tactatttccaccatcctcatgatggatctggaatccacg
>chr9:27284724-27284970~3~ENSG00000120160~EQTN~protein_coding
GACTCTCACAACTTTTATAACTGAAGAAGAAAAGAACATA
>chr9:27296978-27297053~5~ENSG00000120160~EQTN~protein_coding
GTTTTAAATGCTCTCTCACCTTCAATAGTAGGCTTCAAAG
>chr9:27286207-27286360~5~ENSG00000120160~EQTN~protein_coding
CAGAGGTCTGCAGACTTACCTCAGATGCCTCAGTTTGTAC
>chr9:27286207-27286360~3~ENSG00000120160~EQTN~protein_coding
TGTAGCATTCACATCAGACTCTGAAAAGAAAGAGAATGCA
>chr9:27289670-27289729~5~ENSG00000120160~EQTN~protein_coding
TGAAATATTTTGTTCTTACCTGGAATTGGGTGAAATAATT
>chr9:27289670-27289729~3~ENSG00000120160~EQTN~protein_coding
CACTGCTGTTCCATTTATAGCTGTTAAAACAAATTGGGGT
>chr9:27291017-27291061~5~ENSG00000120160~EQTN~protein_coding
CCTAGCTGTATGACTTTACCTTTAGCTAACATTGTCCAAA
>chr9:27291017-27291061~3~ENSG00000120160~EQTN~protein_coding
AGGCACGTTTGGGGTTGATCCTGTTaaaacaaaacaaaac
>chr9:27292394-27292485~5~ENSG00000120160~EQTN~protein_coding
AATACAGTGTAGTAATTTAAATACTTTGAATATTTTTATG
>chr9:27292394-27292485~3~ENSG00000120160~EQTN~protein_coding
AGTTGCATTGACAGTTTTATCTAGGAAAAGGGAAAAAGAA
>chr9:27292399-27292485~5~ENSG00000120160~EQTN~protein_coding
AGTGTAGTAATTTAAATACTTTGAATATTTTTATGAGAGG
>chr9:27292399-27292485~3~ENSG00000120160~EQTN~protein_coding
AGTTGCATTGACAGTTTTATCTAGGAAAAGGGAAAAAGAA
>chr9:27294314-27294400~5~ENSG00000120160~EQTN~protein_coding
GGTGCCTTTCACTTCTTACCGTTTTTTAGAGCAAAATTCA
>chr9:27294314-27294400~3~ENSG00000120160~EQTN~protein_coding
ATTTTGTGTTGTGAACACATCTAAAAACAAAAGCGAAAGT
>chr9:27296611-27296736~5~ENSG00000120160~EQTN~protein_coding
ATTCACTTTAAAGACTTACATTGTTTTATATCTTTATAAT
>chr9:27296611-27296736~3~ENSG00000120160~EQTN~protein_coding
AGGTAGCACATTAGGCAATGCTAAAAAAAAGTATCACACA
>chrX:135579844-135580029~3~ENSG00000102241~HTATSF1~protein_coding
AAAAGGCTTGGTTCCCCAAGGTAGGAGAGTGCCACGGGCG
>chrX:135592967-135594169~5~ENSG00000102241~HTATSF1~protein_coding
AGTCTCCATTTATCCACAGGTGGAGGAAACCTCAAGAGAA
>chrX:135581757-135581937~5~ENSG00000102241~HTATSF1~protein_coding
TGTTGAATTGCTTGTGTAGATTACTGAAGATTTCATTGCT
>chrX:135581757-135581937~3~ENSG00000102241~HTATSF1~protein_coding
AAAAAGAAAGGCTGAGTCAGGTAAGTGGTTCTAGCTTACA
>chrX:135582317-135582364~5~ENSG00000102241~HTATSF1~protein_coding
aattaattttGATTTCTAGGATGGTTTCATGTTGAAGAAG
>chrX:135582317-135582364~3~ENSG00000102241~HTATSF1~protein_coding
TACAAATGTATACGTGTCTGGTATGTATAACTTTTTAAAC
>chrX:135582823-135582977~5~ENSG00000102241~HTATSF1~protein_coding
AATTTTTCTTAAATGACAGGTTTGCCTCCAGATATTACAG
>chrX:135582823-135582977~3~ENSG00000102241~HTATSF1~protein_coding
GTCTTTGCTGTTATTTGAAAGTAAGTTGTATGATCAAATA
>chrX:135584937-135585036~5~ENSG00000102241~HTATSF1~protein_coding
TTGTCTTACATTTATAAAGAGAGAATCTGTGGAACTTGCA
>chrX:135584937-135585036~3~ENSG00000102241~HTATSF1~protein_coding
GTTTCAACTGAAGGGAGAATATGATGCCTCAAAGAAGAAG
>chrX:135584937-135585100~5~ENSG00000102241~HTATSF1~protein_coding
TTGTCTTACATTTATAAAGAGAGAATCTGTGGAACTTGCA
>chrX:135584937-135585100~3~ENSG00000102241~HTATSF1~protein_coding
AAGCTGTCTATGCAACAAAAGTTTGTAATTTTTTTCCCTT
>chrX:135586523-135586622~5~ENSG00000102241~HTATSF1~protein_coding
TACTGCTTCATTGCCTCAGGCAGTTGGATTGGAGACCTGA
>chrX:135586523-135586622~3~ENSG00000102241~HTATSF1~protein_coding
TTCATCCTATGGATTTTGAGGTAGGAAGTGGTGTGCTTAC
>chrX:135591250-135591339~5~ENSG00000102241~HTATSF1~protein_coding
AATCATGCATATTTTTCAGGATGATCCGTTGGTGCTGAAT
>chrX:135591250-135591339~3~ENSG00000102241~HTATSF1~protein_coding
GGAAACTCCTTCTCTTTGATGTAAGTTCATGGCTTGGACA
>chrX:135592241-135592378~5~ENSG00000102241~HTATSF1~protein_coding
TTCTTTCTTATCTTTCTAGAGGCACCCAGATGGTGTGGCC
>chrX:135592241-135592378~3~ENSG00000102241~HTATSF1~protein_coding
ATGGGACTACAGATTATCAGGTAAATTTTGCTGCTTGTCA
>chr3:196730246-196730322~3~ENSG00000163975~MFI2~protein_coding
cgCCCCGGGCGCCGGGGCCGCTGGGGACGAACGCGGCGGG
>chr3:196756525-196756573~5~ENSG00000163975~MFI2~protein_coding
TCTCACAGCGGGGCCTCACCGGTGCGCAGAGCCAGGAGCA
>chr3:196730772-196730970~5~ENSG00000163975~MFI2~protein_coding
CAGGGCGGGCCTGTCCTACCTGCGCCCGAGCACTGCTGAG
>chr3:196730772-196730970~3~ENSG00000163975~MFI2~protein_coding
TGGTCGTCTCCAAACAGGTCCTGGAAGCACCGCAGGCAGA
>chr3:196733420-196733607~5~ENSG00000163975~MFI2~protein_coding
TAGCCCCACCCTGGCTCACCTGGGCCTTGTCCAGCAGTCC
>chr3:196733420-196733607~3~ENSG00000163975~MFI2~protein_coding
CCAGGGCTCGGAATTGTGGCCTGAGGGGGGTAAAGCAGTG
>chr3:196735528-196735595~5~ENSG00000163975~MFI2~protein_coding
TGCTCTTGCCCCCACCTACCGTTTGTGTTGTCAAAGACGG
>chr3:196735528-196735595~3~ENSG00000163975~MFI2~protein_coding
CCGCATTCTCCACCAGGCACCTGCCACACAGAGGGCAGGG
>chr3:196735680-196735836~5~ENSG00000163975~MFI2~protein_coding
TGCCAGGCCACCCGGGTACCTGAAGGCGCCGCGGTAGCCG
>chr3:196735680-196735836~3~ENSG00000163975~MFI2~protein_coding
ATTGAAGAACTCGCTCACTGCTGGGGTGGAGGGAAGGGCA
>chr3:196736489-196736683~5~ENSG00000163975~MFI2~protein_coding
CCTAAAAAGGGGGGGGTACCTGTGAGGACGTCACAGTCCT
>chr3:196736489-196736683~3~ENSG00000163975~MFI2~protein_coding
CGAGTTGCTGCTGTCTTCCGCTGGGGAGAGAGGGACTCAC
>chr3:196737569-196737665~5~ENSG00000163975~MFI2~protein_coding
CGGCAGGCCCTGCACTCACGGGCATAGTGCTCCCCGGCTG
>chr3:196737569-196737665~3~ENSG00000163975~MFI2~protein_coding
ACAGCGTCGACCTGCTCAGCCTGAAGGGAATAGAAGAAGC
>chr3:196742236-196742387~5~ENSG00000163975~MFI2~protein_coding
GCACCTGCGTGACTCCCACCTGGATCCGCTCCATGCAGTG
>chr3:196742236-196742387~3~ENSG00000163975~MFI2~protein_coding
GCGCAGGTAGGGGGGCAGCCCTGGGGTGGGGCAAGCAAGC
>chr3:196743060-196743240~5~ENSG00000163975~MFI2~protein_coding
TGGGGACAGGTGGACTTACGGTTGGGGTCACAGAGCAGAC
>chr3:196743060-196743240~3~ENSG00000163975~MFI2~protein_coding
CCCTCGTGGCTGAACAGACGCTGTGTGTCAAGGGGTGTGG
>chr3:196743974-196744161~5~ENSG00000163975~MFI2~protein_coding
TGGGGGACCCTGAGCCCACCTGGCCTTCGTTGAGCAGCCG
>chr3:196743974-196744161~3~ENSG00000163975~MFI2~protein_coding
CCAGGAGGGAAGCGTCTTCCCTGGGAAGCAGGAAGCCTGG
>chr3:196746479-196746672~5~ENSG00000163975~MFI2~protein_coding
TTGAAAGAGCTGATTCTTAACCCAACATATCCCTACTCTT
>chr3:196746479-196746672~3~ENSG00000163975~MFI2~protein_coding
TTGCCTTCGTGATGGACTTTCTGATTTAAAAGGCAATGGT
>chr3:196748275-196748342~5~ENSG00000163975~MFI2~protein_coding
GTGCCCCTCCCCCACTCACCATCCGTGTTCTCCAGTACCG
>chr3:196748275-196748342~3~ENSG00000163975~MFI2~protein_coding
CTGCCCCTTCCGCCAGGCACCTGCGGAGGAGAAGCTGTGG
>chr3:196749828-196749984~5~ENSG00000163975~MFI2~protein_coding
CTGCCCCCACTCCGCTCACCGGAAGGCCCCGCTGTAGTCG
>chr3:196749828-196749984~3~ENSG00000163975~MFI2~protein_coding
CCCAAAATAGTCGCTGACAGCTGTGGGAAGGAGGTAGAGA
>chr3:196750725-196750781~5~ENSG00000163975~MFI2~protein_coding
GCGGGTTTACACGGCTGGTTGGGCTGATGAGCCACTTGGG
>chr3:196750725-196750781~3~ENSG00000163975~MFI2~protein_coding
GTCGGCACCTCGTTTGGGTCCTGAAAAAATAGCATTTCTG
>chr3:196751174-196751356~5~ENSG00000163975~MFI2~protein_coding
CCCAGCCCAAAGCCCTCACCTTTGAGTACATCGCAGCCCA
>chr3:196751174-196751356~3~ENSG00000163975~MFI2~protein_coding
GTAATAGGAGGTACCGACCTCTAGGAGGGGAGGGGAGTGG
>chr3:196753531-196753630~5~ENSG00000163975~MFI2~protein_coding
TCCCACTGCACCCTCTTACCTTGATCGTACACTTCGCCCA
>chr3:196753531-196753630~3~ENSG00000163975~MFI2~protein_coding
ATGGCGTCAGCCTCCTGGGCCTGCAAGGAAATGTGGCTCA
>chr3:196754627-196754781~5~ENSG00000163975~MFI2~protein_coding
TGGAAGGGAGAGGACTCACCGCGATGAGCTGGACGCAGTG
>chr3:196754627-196754781~3~ENSG00000163975~MFI2~protein_coding
CACCTCCATGCCACCGAGCACTGCGGGCAGGGGACCGTGA
>chr14:36295723-36295864~3~ENSG00000100916~BRMS1L~protein_coding
CGAGGATGGAGATAGCTCAGGTGCGCGACCCACTGCTGGG
>chr14:36400929-36400977~5~ENSG00000100916~BRMS1L~protein_coding
TCTATGCCTTATTTTTCAGGTCATACAATGCTGCATATGT
>chr14:36299001-36299002~5~ENSG00000100916~BRMS1L~protein_coding
ATTTAACTCTTTCTCATAGTTTGACTTTTATTTGATGAAG
>chr14:36299001-36299002~3~ENSG00000100916~BRMS1L~protein_coding
TTTAACTCTTTCTCATAGTTTGACTTTTATTTGATGAAGA
>chr14:36300616-36300706~5~ENSG00000100916~BRMS1L~protein_coding
TTTGCCTTTTTATTAACAGAAATGGATGATGAAGACTGTG
>chr14:36300616-36300706~3~ENSG00000100916~BRMS1L~protein_coding
TTTACCGATCTCAAAGATCAGTAAGTAGTGACTTTAGAAG
>chr14:36300618-36300706~5~ENSG00000100916~BRMS1L~protein_coding
TGCCTTTTTATTAACAGAAATGGATGATGAAGACTGTGAA
>chr14:36300618-36300706~3~ENSG00000100916~BRMS1L~protein_coding
TTTACCGATCTCAAAGATCAGTAAGTAGTGACTTTAGAAG
>chr14:36302184-36302311~5~ENSG00000100916~BRMS1L~protein_coding
TAATTTTTGCTTTGTTAAGACTTTATAAAGAACGATTAAG
>chr14:36302184-36302311~3~ENSG00000100916~BRMS1L~protein_coding
AATTCGTACAAAGGTAGCAGGTAGGAAAGTGAAGAATCTT
>chr14:36302207-36302311~5~ENSG00000100916~BRMS1L~protein_coding
TATAAAGAACGATTAAGTCAGGTGGATGCAAAACTACAAG
>chr14:36302207-36302311~3~ENSG00000100916~BRMS1L~protein_coding
AATTCGTACAAAGGTAGCAGGTAGGAAAGTGAAGAATCTT
>chr14:36304050-36304129~5~ENSG00000100916~BRMS1L~protein_coding
TAATTGTGTTTGGTTGCAGGAATCTATAGAGAGCTCTGCT
>chr14:36304050-36304129~3~ENSG00000100916~BRMS1L~protein_coding
CTTCTCGCCAGCATTGTGAGGTACTGTCATTTTGCATAAC
>chr14:36331796-36331892~5~ENSG00000100916~BRMS1L~protein_coding
AATCTGTTTTTCTCCCCAGAGCGAAAAGCTGTTGCTATAT
>chr14:36331796-36331892~3~ENSG00000100916~BRMS1L~protein_coding
CAGCATTGATATTACCTCAGGTAAGGAGAATGATATGATT
>chr14:36333076-36333159~5~ENSG00000100916~BRMS1L~protein_coding
ATCTTTATTTACCTGCCAGAGCTGTGGAATGATGAGCTTC
>chr14:36333076-36333159~3~ENSG00000100916~BRMS1L~protein_coding
GAAGCCAGTTGTTGTTTCAGATATCCTTTTCCAAATTTTC
>chr14:36334141-36334205~5~ENSG00000100916~BRMS1L~protein_coding
TTGACCTTGACTATTCAACGTCCATATATAGTTTATATGC
>chr14:36334141-36334205~3~ENSG00000100916~BRMS1L~protein_coding
ACTGGACAACAATTAGGAAGGTATGATTAATGAGCAGTGG
>chr14:36334928-36334967~5~ENSG00000100916~BRMS1L~protein_coding
ttttttttttttaattaaGGCAATGGCTACATTGGGGCCA
>chr14:36334928-36334967~3~ENSG00000100916~BRMS1L~protein_coding
ACACAGAGTGAAAACGGAACGTAAGTCATTTAGTCTGAGT
>chr14:36337112-36337238~5~ENSG00000100916~BRMS1L~protein_coding
TTTGAACTGATCCCTTTAGCACCTGTGAAACTGGAAAAAC
>chr14:36337112-36337238~3~ENSG00000100916~BRMS1L~protein_coding
AAAGATGAATGTCCTACAAGGTAAAAAAGCCTTTGTTATT
>chr14:36339566-36339680~5~ENSG00000100916~BRMS1L~protein_coding
CTTTTTTTTTTCTTTTTAGTGCTGTAATTACAACAATTAA
>chr14:36339566-36339680~3~ENSG00000100916~BRMS1L~protein_coding
AATATTCAATTAAACATTCATAATCATGATTTAAGTGTTA
>chr8:99205209-99205318~3~ENSG00000104361~NIPAL2~protein_coding
TTTGTCCAACATTTGTTTCCCTGTGGAGATAATAATCATA
>chr8:99306231-99306365~5~ENSG00000104361~NIPAL2~protein_coding
GCTGCGGGGCGGCCCTTACCTGGTTCCTGCGGTACCAGTC
>chr8:99205282-99205318~5~ENSG00000104361~NIPAL2~protein_coding
AGTTCCATAGGATAAGCTATGTGAATCTGGTTGTATTTTG
>chr8:99205282-99205318~3~ENSG00000104361~NIPAL2~protein_coding
TTTGTCCAACATTTGTTTCCCTGTGGAGATAATAATCATA
>chr8:99205613-99205640~5~ENSG00000104361~NIPAL2~protein_coding
ACATGAAGCATTCACTCACCTCCAAGCCTTTCTCTCTGGG
>chr8:99205613-99205640~3~ENSG00000104361~NIPAL2~protein_coding
CTTTCTCTCTGGGGTTGTGTCTTCTTTTCCACGTCGAATG
>chr8:99206956-99207050~5~ENSG00000104361~NIPAL2~protein_coding
AAAGAATATATGATTTTACCAGGAATATTTCCAAAATCAA
>chr8:99206956-99207050~3~ENSG00000104361~NIPAL2~protein_coding
CAAGGAATGACAGAAAACACCTGTAAGGATAATATTAATA
>chr8:99208170-99208233~5~ENSG00000104361~NIPAL2~protein_coding
CTCTGAGACATTTACTCACCCAAAAAGATATATAAATACA
>chr8:99208170-99208233~3~ENSG00000104361~NIPAL2~protein_coding
TTCCTGATAAAATATGATACCTGTAACACAGGAAAAGAAG
>chr8:99215336-99215424~5~ENSG00000104361~NIPAL2~protein_coding
ATAGAAAACCAAAACTCACCTGCAATGATGGCACTGATTG
>chr8:99215336-99215424~3~ENSG00000104361~NIPAL2~protein_coding
TCGTGGCTTGATTCAGGAACCTAGGGCAGAAGGCACTTAC
>chr8:99217339-99217474~5~ENSG00000104361~NIPAL2~protein_coding
TATGCAGAAGCTAACTTACTTGACTTGGAAAACACAAGAT
>chr8:99217339-99217474~3~ENSG00000104361~NIPAL2~protein_coding
TGAAATAACAGTCAATGAGGCTGAAAAAGAAAACAAAAAA
>chr8:99224633-99224729~5~ENSG00000104361~NIPAL2~protein_coding
AAACAAAATATGCCTTTACCTAGAATTGCCACCAGGGTTA
>chr8:99224633-99224729~3~ENSG00000104361~NIPAL2~protein_coding
AAAATTAATATTTCTAAAATCTAGAAATGAAAAAGATGGA
>chr8:99234707-99234828~5~ENSG00000104361~NIPAL2~protein_coding
AAATATTTAGAATTCTTACCACATAGATCAGGAACTGCCA
>chr8:99234707-99234828~3~ENSG00000104361~NIPAL2~protein_coding
TGCAAATGCCAGTGTCGTACCTTTAAATAAAATTGAAAAG
>chr8:99248383-99248442~5~ENSG00000104361~NIPAL2~protein_coding
GAATTAAATAATTACTTACCGAGTAAGTCTGAGGCTCTCA
>chr8:99248383-99248442~3~ENSG00000104361~NIPAL2~protein_coding
AACAGAAATAATGGCACTACCTATAAAGAAAATGGCCATT
>chr8:99264691-99264862~5~ENSG00000104361~NIPAL2~protein_coding
AAAATACAGAATGGCTTACCTGTAACAGACACACAGCCTA
>chr8:99264691-99264862~3~ENSG00000104361~NIPAL2~protein_coding
AGCTGAAGGTGAGAATATTTCTGAAAGTAAATCAGAAGAC
>chr8:99266247-99266315~5~ENSG00000104361~NIPAL2~protein_coding
AAATAAGCTTTTTTCTTACCTGAATATTTAGAGAAATACT
>chr8:99266247-99266315~3~ENSG00000104361~NIPAL2~protein_coding
AAAACTCCAAAAAGGTGAATCTGTAAAAGAAAATGTTTTC
>chr8:41513248-41513272~3~ENSG00000029534~ANK1~protein_coding
TTGGGTGTCGAGGTGTGATCCTGGGAGACACAAAGAGAGA
>chr8:41753873-41753998~5~ENSG00000029534~ANK1~protein_coding
CACCGCCGCCCCCTCCTACCTTCTTCTTTCGGTCACGGGA
>chr8:41513249-41513272~5~ENSG00000029534~ANK1~protein_coding
GCAGAGTGTGTGGGGTTCAGGGGTTGGGTGTCGAGGTGTG
>chr8:41513249-41513272~3~ENSG00000029534~ANK1~protein_coding
TTGGGTGTCGAGGTGTGATCCTGGGAGACACAAAGAGAGA
>chr8:41518984-41519082~5~ENSG00000029534~ANK1~protein_coding
CAAGGAGAGCGGCTCGGGGTCACTGTTTCCCCCTTTTCAG
>chr8:41518984-41519082~3~ENSG00000029534~ANK1~protein_coding
CCACTCCCTCTCAGCTCCACCTGCAGACAGCAGCAGAGAC
>chr8:41518987-41519082~5~ENSG00000029534~ANK1~protein_coding
GGAGAGCGGCTCGGGGTCACTGTTTCCCCCTTTTCAGGCT
>chr8:41518987-41519082~3~ENSG00000029534~ANK1~protein_coding
CCACTCCCTCTCAGCTCCACCTGCAGACAGCAGCAGAGAC
>chr8:41519045-41519082~5~ENSG00000029534~ANK1~protein_coding
CGCCCCCTTCCTGCCCTCTATCAGGTCCGGCTGTAGGCCA
>chr8:41519045-41519082~3~ENSG00000029534~ANK1~protein_coding
CCACTCCCTCTCAGCTCCACCTGCAGACAGCAGCAGAGAC
>chr8:41519319-41519459~5~ENSG00000029534~ANK1~protein_coding
GCCGCGGGCGCCTCAGTACCTTGGAGTGTTTCATAAAGTA
>chr8:41519319-41519459~3~ENSG00000029534~ANK1~protein_coding
CGAACCACCTTGCGAATGATCTAGGAAAGGAAGGGAAGGA
>chr8:41519394-41519459~5~ENSG00000029534~ANK1~protein_coding
GGGGCCCCTCTACAGTCACCTCCTCGTGCTCCTGGGCGGC
>chr8:41519394-41519459~3~ENSG00000029534~ANK1~protein_coding
CGAACCACCTTGCGAATGATCTAGGAAAGGAAGGGAAGGA
>chr8:41521177-41521260~5~ENSG00000029534~ANK1~protein_coding
GGGAACACTCTGCACCCACCTTCTTGGTGACAATGTTGCC
>chr8:41521177-41521260~3~ENSG00000029534~ANK1~protein_coding
ATATTCTGAAACTCATTCCCCTGGAATTAGAGAAAGGGAG
>chr8:41522323-41522541~5~ENSG00000029534~ANK1~protein_coding
CCTCCTGCCAGGCGGTTACCTTCAGGAAGACCCGCCGCCG
>chr8:41522323-41522541~3~ENSG00000029534~ANK1~protein_coding
TGGGTGACGAAAGTCCACATCCTCGCCTCCTCACCAGCCC
>chr8:41525785-41526082~5~ENSG00000029534~ANK1~protein_coding
GCTCCCCTCGGGCTCTCACCTGCACCACTTGGGTGAAGGT
>chr8:41525785-41526082~3~ENSG00000029534~ANK1~protein_coding
CTGCATCCCAGTCCTGCAGTCTGGGGTCCAGAAGAAGCAG
>chr8:41529872-41529944~5~ENSG00000029534~ANK1~protein_coding
CCCACAGTCAAGCTCTTACCTGTCCTGACTCCTCTCCGTC
>chr8:41529872-41529944~3~ENSG00000029534~ANK1~protein_coding
GGCTTGCCCCCTCTGATGGCCTGAAACAAGAGACACTTCA
>chr8:41529872-41530430~5~ENSG00000029534~ANK1~protein_coding
CCCACAGTCAAGCTCTTACCTGTCCTGACTCCTCTCCGTC
>chr8:41529872-41530430~3~ENSG00000029534~ANK1~protein_coding
GTCCTGCAGTGAGGAGTAACCTGGATGGGCAGACAGAGGG
>chr8:41530007-41530047~5~ENSG00000029534~ANK1~protein_coding
TGTCGCGTCATCCTGCCTCTTAGAACCTGGCAGCTTCTCT
>chr8:41530007-41530047~3~ENSG00000029534~ANK1~protein_coding
TCTGACCTCTGACCTTCCTCCTGTTCAAGCAAATCGATAA
>chr8:41542062-41542208~5~ENSG00000029534~ANK1~protein_coding
TGGTCCAGGTGACACTCACCATTCATCTGGGAGGGTGACA
>chr8:41542062-41542208~3~ENSG00000029534~ANK1~protein_coding
GGCTGTGTACAGATTCTCCACTGTGGGCGCAGAAGAGAGA
>chr8:41543670-41543801~5~ENSG00000029534~ANK1~protein_coding
TCAGTGGGACGGTACTGACTGTTTGCGTTTTGGCCTTCAC
>chr8:41543670-41543801~3~ENSG00000029534~ANK1~protein_coding
CTGCAGCTCCCGGGCCAACTCTGCAAGCAAAGAACCAACA
>chr8:41545674-41545748~5~ENSG00000029534~ANK1~protein_coding
CCCCCAATTCCCCACTCACCTGCCCAGCTGAGACCGAGGT
>chr8:41545674-41545748~3~ENSG00000029534~ANK1~protein_coding
CTCTGTCCCACTGAGAGAACCTGGGGAGAAGCATTAGATT
>chr8:41546029-41546107~5~ENSG00000029534~ANK1~protein_coding
CATCACACAGAGGCCGTACCTGGTGTGGACTCACTGAGAA
>chr8:41546029-41546107~3~ENSG00000029534~ANK1~protein_coding
CTATCTTCGGCTCCACTTCCCTGCAGAAGAAGAAAGGGTG
>chr8:41547745-41547803~5~ENSG00000029534~ANK1~protein_coding
TCGGCAGGTGCCAGCTCACCTTGGCGCAGGGGGGCATGGT
>chr8:41547745-41547803~3~ENSG00000029534~ANK1~protein_coding
AATGTGCTGGGTGTCCTCGTACTTCATCGCCTTGCGCAGA
>chr8:41547745-41547864~5~ENSG00000029534~ANK1~protein_coding
TCGGCAGGTGCCAGCTCACCTTGGCGCAGGGGGGCATGGT
>chr8:41547745-41547864~3~ENSG00000029534~ANK1~protein_coding
TCTCGACTGCTGTCCCTCACCTAAACTCAATCACACAAAG
>chr8:41547992-41548117~5~ENSG00000029534~ANK1~protein_coding
AGCCAGAGGGTGCCGGCACCTTTACAGGCATGGCCAGACG
>chr8:41547992-41548117~3~ENSG00000029534~ANK1~protein_coding
AGGGACATTCCTTCCAACACCTGCAGGAGAGGAAAAGCAG
>chr8:41550166-41550394~5~ENSG00000029534~ANK1~protein_coding
CAGGGCCCAGCCCTGTTACCTCTATGTCCCTGCTCCGGGC
>chr8:41550166-41550394~3~ENSG00000029534~ANK1~protein_coding
GACAGTCCGACAGCCAAAACCTAAAAAGTAGGGCGAGTTA
>chr8:41550623-41550719~5~ENSG00000029534~ANK1~protein_coding
TGGGCTGGCCTCGTCTCACCTGGCAGAGACATTGGTGGTG
>chr8:41550623-41550719~3~ENSG00000029534~ANK1~protein_coding
CTGGGCTTGGTCTGTTCCTCCTGTAACAGCGGCAGAAATG
>chr8:41551416-41551620~5~ENSG00000029534~ANK1~protein_coding
AGGCAGGGGCCCCTCTCACCAATGACGCTGCAAAGCAGGC
>chr8:41551416-41551620~3~ENSG00000029534~ANK1~protein_coding
TCATCCGGGACAGGCTGGGCCTGTGAAATGACAGAGGCAG
>chr8:41552110-41552321~5~ENSG00000029534~ANK1~protein_coding
CGGGGAGGAGGGCTGTCACCTGCAGAGCCAGCTTCACTCT
>chr8:41552110-41552321~3~ENSG00000029534~ANK1~protein_coding
CTCCTCCAGGCTCCCCAGCTCTGGAATCACACACACAGGC
>chr8:41552695-41552849~5~ENSG00000029534~ANK1~protein_coding
TGGGATCCCCCGCCCCTACCTTCGTCCATCCCGTTGAGGA
>chr8:41552695-41552849~3~ENSG00000029534~ANK1~protein_coding
GGATCTCCACGATTACAGGGCTGAGGCAAGGACACAGTGG
>chr8:41553881-41554105~5~ENSG00000029534~ANK1~protein_coding
GCTGCCCGCGCAAGCTCACCTCAGGAACTGTGCCCCCGTG
>chr8:41553881-41554105~3~ENSG00000029534~ANK1~protein_coding
CCATGAAGCTCACCAGAAACCTAGGAGTGGGGCAGATGCA
>chr8:41554194-41554291~5~ENSG00000029534~ANK1~protein_coding
CCCTGCGCCCGCCACTCACCCTGTATGCACCGGGCTGGCC
>chr8:41554194-41554291~3~ENSG00000029534~ANK1~protein_coding
TCATCATACTCTTTAGATGCCTGAGGAGAGAGAAAGGGTC
>chr8:41555561-41555639~5~ENSG00000029534~ANK1~protein_coding
CAGAGAAGGAGCTTCTCACCTGCTCCTGCTCTTCTGACCT
>chr8:41555561-41555639~3~ENSG00000029534~ANK1~protein_coding
GGATGGCTGGAGATTCCACCCTGCGTGCCAAGAACACCAG
>chr8:41556970-41557066~5~ENSG00000029534~ANK1~protein_coding
TCCCGGGAGCACTGCTCACACTTGGTCTAGCTTCGGCACA
>chr8:41556970-41557066~3~ENSG00000029534~ANK1~protein_coding
GAAGCTGATGAGTTCTTCCCCTGAAACAGCAAGAGCTCAA
>chr8:41557949-41557972~5~ENSG00000029534~ANK1~protein_coding
AACAGAAAGCATTTCATACCCATTATAGTTATATGAGCAG
>chr8:41557949-41557972~3~ENSG00000029534~ANK1~protein_coding
TATAGTTATATGAGCAGTTCCTGGAAAGCAAAGGAGAGCA
>chr8:41559068-41559140~5~ENSG00000029534~ANK1~protein_coding
CTCTTTACCCCAACGTTACCTTCATCTTCCGAGACATCCA
>chr8:41559068-41559140~3~ENSG00000029534~ANK1~protein_coding
CGATGCTTATCACTGACTAACTAAAACGAGAAAAAGCAGA
>chr8:41559570-41559662~5~ENSG00000029534~ANK1~protein_coding
GGGGGAGAGGCAGACATACCACGAAACTGGTTTCATCCGT
>chr8:41559570-41559662~3~ENSG00000029534~ANK1~protein_coding
GCCAGAGGTGTGGTTCCATCCTGGGGAAAGAGCAGCCCGG
>chr8:41561559-41561657~5~ENSG00000029534~ANK1~protein_coding
GGAGAGAGAGTGTACTCACCGAGCTGACCTCGTTTGGGGA
>chr8:41561559-41561657~3~ENSG00000029534~ANK1~protein_coding
TGCAGGGGGCTGTATCCTAGCTGCAAAGTGAGCAGACATT
>chr8:41561892-41561990~5~ENSG00000029534~ANK1~protein_coding
GGCTGGGGCACCCCTGTACCTTGGTCTTGGCATTGACATC
>chr8:41561892-41561990~3~ENSG00000029534~ANK1~protein_coding
TGGAGGGGAGTGTAGCCCATCTGAAAAGCAGATGAGAAGG
>chr8:41563661-41563697~5~ENSG00000029534~ANK1~protein_coding
TTCCGGCTGCCTGCCTTACCCGGGTGGTGGCGTCCACCAT
>chr8:41563661-41563697~3~ENSG00000029534~ANK1~protein_coding
CCATGACGCCGTGTTTGATCAGCACATCTGCCACTGGAAC
>chr8:41563661-41563759~5~ENSG00000029534~ANK1~protein_coding
TTCCGGCTGCCTGCCTTACCCGGGTGGTGGCGTCCACCAT
>chr8:41563661-41563759~3~ENSG00000029534~ANK1~protein_coding
TGGAGGGGAGTGAGTCCGCTCTGCAAAGAAAAAGACGTTC
>chr8:41566296-41566493~5~ENSG00000029534~ANK1~protein_coding
CCGAAGACACCATGCCTACCTTGTTCCCCAGGTTGCCATT
>chr8:41566296-41566493~3~ENSG00000029534~ANK1~protein_coding
TGCAAAGGGGTGTAGCCATTCTGAAACAGAAGAAGCCGCC
>chr8:41571674-41571772~5~ENSG00000029534~ANK1~protein_coding
GGAGAGGGGCGGGCCTTACCCAGGCAGGGCTGTGCGGGGA
>chr8:41571674-41571772~3~ENSG00000029534~ANK1~protein_coding
TGCAGGGGGGTCAGGCCATTCTGCAGGGGACAAAGACAAA
>chr8:41572494-41572592~5~ENSG00000029534~ANK1~protein_coding
GGGCAGGGTTCAAACTCACTTTTCCGGCAGCATTCGGGTG
>chr8:41572494-41572592~3~ENSG00000029534~ANK1~protein_coding
TGCAGAGGGGTAAATCCTTTCTGAGGAGAAACAGGCTGTC
>chr8:41573170-41573367~5~ENSG00000029534~ANK1~protein_coding
ACGAGGCGGGAGGCTGTACCTTGGTCATGCAGGCCTGGGA
>chr8:41573170-41573367~3~ENSG00000029534~ANK1~protein_coding
TGAAGTGGGGTCTGGTCATCCTGGACCCCGAAGGGAAAAC
>chr8:41574471-41574569~5~ENSG00000029534~ANK1~protein_coding
TCCTGCCTTCACTACTCACCTTGGCCTTGGCATTGACTTT
>chr8:41574471-41574569~3~ENSG00000029534~ANK1~protein_coding
TGTAGCGGGGTCTCCACTTTCTATAAAATAACAAAATTAT
>chr8:41575122-41575220~5~ENSG00000029534~ANK1~protein_coding
TGCCTGCCTGAGGGCTTACCACGTTGGAGACGTTGGGCGA
>chr8:41575122-41575220~3~ENSG00000029534~ANK1~protein_coding
TGGAGAGGTGTCAGGCCAGACTGAAACAGACAAAGGCAGA
>chr8:41575624-41575722~5~ENSG00000029534~ANK1~protein_coding
CCTCTGCAGTCTCTCCTACCTCGGTGACCGCGTCGATCGA
>chr8:41575624-41575722~3~ENSG00000029534~ANK1~protein_coding
TGTAAGGGGGTAAAGCCATTCTGCAGCCCACACAAAGGGA
>chr8:41577179-41577376~5~ENSG00000029534~ANK1~protein_coding
CAGCAGCACCCCCACTCACCAGGGCTCTGGAGTTGGGTTT
>chr8:41577179-41577376~3~ENSG00000029534~ANK1~protein_coding
TGAATTGGGGACAGGCCGTTCTGGGTAAAGAGGAAAACAC
>chr8:41580643-41580741~5~ENSG00000029534~ANK1~protein_coding
ACAGGAAGGAAGTACACACCTTGGTTTTGGCTTGGATTGG
>chr8:41580643-41580741~3~ENSG00000029534~ANK1~protein_coding
TGGAGAGGTGTCAATTCGTCCTTTAAAAGACAGAGTCAAA
>chr8:41581053-41581151~5~ENSG00000029534~ANK1~protein_coding
AGCACCTGCTGGCACCCACCTTGGTCTTGGTTTCTATCTG
>chr8:41581053-41581151~3~ENSG00000029534~ANK1~protein_coding
TGCAGTGGCGTGATGCCGTTCTGAAGGGAGGAAGCAGGAC
>chr8:41581974-41582072~5~ENSG00000029534~ANK1~protein_coding
GCACGTGCCCCAGGGTTACCTGTGGTGTGAAATTGACGCT
>chr8:41581974-41582072~3~ENSG00000029534~ANK1~protein_coding
TGCAGGGGCGTGAATCCCGTCTGGGGCACAACAGAGGGGG
>chr8:41583279-41583464~5~ENSG00000029534~ANK1~protein_coding
CCCTCCTCCTCGCCCTCACCTTGGAAAGCACGTCCGGGTT
>chr8:41583279-41583464~3~ENSG00000029534~ANK1~protein_coding
GCCAGAGGCGTGAAGCCGTCCTGGCCAGAGGAGGAAAATG
>chr8:41584768-41584866~5~ENSG00000029534~ANK1~protein_coding
ATTTTTCCAAGGTACTTACTTCTGTGGCTACATTCTGGTT
>chr8:41584768-41584866~3~ENSG00000029534~ANK1~protein_coding
TACAGGGGTGTAAAACCTTTCTGTAAACCAAGAGAGGACA
>chr8:41585426-41585524~5~ENSG00000029534~ANK1~protein_coding
CAGACCAGAGAGCCATTACCTGTGACTGGGCGTTGACGTT
>chr8:41585426-41585524~3~ENSG00000029534~ANK1~protein_coding
TGCAGGGCCGTGTTCCCCTTCTGAAACACATGGGGGAAGG
>chr8:41591489-41591587~5~ENSG00000029534~ANK1~protein_coding
CACTCCCTGTGAGACATACCTTGGTTGTCGTTTCTAGAAT
>chr8:41591489-41591587~3~ENSG00000029534~ANK1~protein_coding
TGCAAGCCATTCAACCCATTCTGTAAAGAGCAGAGAGGCG
>chr8:41615554-41615655~5~ENSG00000029534~ANK1~protein_coding
CTGCCTCCATCCCACTTACCTGGTTACAGGTGTTAATATC
>chr8:41615554-41615655~3~ENSG00000029534~ANK1~protein_coding
AAGCTGGTAGCAGCATCGGCCTGTGAGGAAAAACAACAGG
>chr8:41655030-41655056~5~ENSG00000029534~ANK1~protein_coding
GCAGCCGCCCAGTACTCACTTCGCGGAAGCCCACAGAATA
>chr8:41655030-41655056~3~ENSG00000029534~ANK1~protein_coding
AAGCCCACAGAATAGGGCATGCCGGTCTTTCAGCAGGGGC
>chr2:237994608-237994685~3~ENSG00000198612~COPS8~protein_coding
GCGAGAACCAGGAGCTCGAGGTAACCCTTTGCGTCGCGCT
>chr2:238006306-238006385~5~ENSG00000198612~COPS8~protein_coding
TTGTTTCTTTAACATACAGAGCCTGCTCCAGTTCCCCCAA
>chr2:237995770-237995840~5~ENSG00000198612~COPS8~protein_coding
ttCATTTTTGGCCTTCTAGGCCCCTGGAGGAATTGCTACA
>chr2:237995770-237995840~3~ENSG00000198612~COPS8~protein_coding
TATTTGCTCCATAATGACATGTAAGTATGTTTAACCTAAA
>chr2:237995839-237995840~5~ENSG00000198612~COPS8~protein_coding
ATATTTGCTCCATAATGACATGTAAGTATGTTTAACCTAA
>chr2:237995839-237995840~3~ENSG00000198612~COPS8~protein_coding
TATTTGCTCCATAATGACATGTAAGTATGTTTAACCTAAA
>chr2:237996107-237996149~5~ENSG00000198612~COPS8~protein_coding
ACCTTTTTGTCTTTTTAAGAAACTTTTATGACCTCTATTT
>chr2:237996107-237996149~3~ENSG00000198612~COPS8~protein_coding
TTAACTTCATATATAATCAATAAAACAAAAGAAGTGAAAA
>chr2:237997248-237997296~5~ENSG00000198612~COPS8~protein_coding
TTGTGGTGGCGTAAATTAGGAATAATGCAAGATATCTTTG
>chr2:237997248-237997296~3~ENSG00000198612~COPS8~protein_coding
TACCACCTGCTATAAAATCTGTAAGTATCCTTTAAACCTA
>chr2:237998505-237998637~5~ENSG00000198612~COPS8~protein_coding
GCAATAATATTTATTGCAGGCAAATTCTGAACTTGGGGGA
>chr2:237998505-237998637~3~ENSG00000198612~COPS8~protein_coding
AATTATGGAAGCACTTAGAGGTAGTGTTTCTTTGTGGTTA
>chr2:238002733-238002840~5~ENSG00000198612~COPS8~protein_coding
CCCACCACTCCCACAATAGATGCAACAAGGAGACGCGCCT
>chr2:238002733-238002840~3~ENSG00000198612~COPS8~protein_coding
TGTAGAAGAGGCTGTGAAAGGTAATTTTGGCTTACTTTTT
>chr2:238002782-238002840~5~ENSG00000198612~COPS8~protein_coding
TCTCTCAAGCGTATACTTCAATCATCGCCGATGATTTTGC
>chr2:238002782-238002840~3~ENSG00000198612~COPS8~protein_coding
TGTAGAAGAGGCTGTGAAAGGTAATTTTGGCTTACTTTTT
>chr2:238004465-238004527~5~ENSG00000198612~COPS8~protein_coding
GTGTAATATACTTTTTTAGGCATATTAGAACAAGGATGGC
>chr2:238004465-238004527~3~ENSG00000198612~COPS8~protein_coding
GGTTCTGCCCAGAAAGCCAGGTAGGTGGAGCTTTCACCCA
>chr2:238004474-238004527~5~ENSG00000198612~COPS8~protein_coding
ACTTTTTTAGGCATATTAGAACAAGGATGGCAAGCTGATT
>chr2:238004474-238004527~3~ENSG00000198612~COPS8~protein_coding
GGTTCTGCCCAGAAAGCCAGGTAGGTGGAGCTTTCACCCA
>chr2:238005465-238005512~5~ENSG00000198612~COPS8~protein_coding
ATTTTTTTTTTGAATTTAGTTGCAGGGGCCCTGGATGTTT
>chr2:238005465-238005512~3~ENSG00000198612~COPS8~protein_coding
CAAGTTTATTCCCTTATCAGGTATGTATTTTCATATGCAC
>chr2:238006306-238006382~5~ENSG00000198612~COPS8~protein_coding
TTGTTTCTTTAACATACAGAGCCTGCTCCAGTTCCCCCAA
>chr2:238006306-238006382~3~ENSG00000198612~COPS8~protein_coding
ATGTGGCTTTCCTTGAAAACTGATTTATCACTCTGAGTTC
>chr15:78917300-78917633~3~ENSG00000117971~CHRNB4~protein_coding
TACTTCCAGTCCTCAACGACCTGCAGGCAGACAGAGGAGT
>chr15:78941721-78941766~5~ENSG00000117971~CHRNB4~protein_coding
tgaactgtgggatactcacataatacaatatgatctggag
>chr15:78917478-78917633~5~ENSG00000117971~CHRNB4~protein_coding
ACAACCCAGGGGGCCCTCAGTCACGCTGGGCAGCGTAGGG
>chr15:78917478-78917633~3~ENSG00000117971~CHRNB4~protein_coding
TACTTCCAGTCCTCAACGACCTGCAGGCAGACAGAGGAGT
>chr15:78921309-78922287~5~ENSG00000117971~CHRNB4~protein_coding
GGGCTGGTTAGCAACTTACACTCTGGTCTTCATCGTCATT
>chr15:78921309-78922287~3~ENSG00000117971~CHRNB4~protein_coding
CCTCATAGGTCCCGTCGGCGCTGGGCAGGGTCAGGGCATG
>chr15:78923418-78923527~5~ENSG00000117971~CHRNB4~protein_coding
CACCAACCCTGCCACTCACTTGTTGTAAAGCACGATGTCA
>chr15:78923418-78923527~3~ENSG00000117971~CHRNB4~protein_coding
AGGCGGTAATCAGTCCATTCCTGGACAGACAGGCAAGGCC
>chr15:78923630-78923674~5~ENSG00000117971~CHRNB4~protein_coding
GGCCCTTCAGGGCACTTACCTGTTTCAGCCAGACATTGGT
>chr15:78923630-78923674~3~ENSG00000117971~CHRNB4~protein_coding
ATGATCTGCTCTCGCTCATTCTGGGGAGGGAAACGGGGCT
>chr15:78927079-78927081~5~ENSG00000117971~CHRNB4~protein_coding
TTCCAGGGACGGAGTTCTAACCCTGTGGATGGGGACATGG
>chr15:78927079-78927081~3~ENSG00000117971~CHRNB4~protein_coding
CCAGGGACGGAGTTCTAACCCTGTGGATGGGGACATGGGA
>chr15:78927781-78927929~5~ENSG00000117971~CHRNB4~protein_coding
AGCTGCCCTCTGCACCTACCACGCTGATAAGCTGGGCCAG
>chr15:78927781-78927929~3~ENSG00000117971~CHRNB4~protein_coding
ATTGGCCACGCGGCAGTTCCCTGAGAAAACACACAGTCAG
>chr15:78933421-78933475~5~ENSG00000117971~CHRNB4~protein_coding
TTCCCCGAAAAGAACTCACCGCGCCCGCAAAGGGCGACCA
>chr15:78933421-78933475~3~ENSG00000117971~CHRNB4~protein_coding
AGGGAAGGCGCGCGCCTCATGGCCGGCGGGGCCGGGTGGC
>chr21:15588508-15588603~3~ENSG00000185272~RBM11~protein_coding
TGTACGAGCTGTTCCTTCAGGTACCGTCTCTGGGAAGGGG
>chr21:15599201-15599611~5~ENSG00000185272~RBM11~protein_coding
GAATGTCTTGTTTTCACAGCAGTGGCATGTGTATAATCCA
>chr21:15591884-15592046~5~ENSG00000185272~RBM11~protein_coding
ATTTTTAAGTTTCTTATAGGCGGGGCCACTAACCAAAGTG
>chr21:15591884-15592046~3~ENSG00000185272~RBM11~protein_coding
TAACGTGCAGTATCGATTTGGTAGGTCCTGTCACTGATTA
>chr21:15593418-15593490~5~ENSG00000185272~RBM11~protein_coding
TACTCTGTTTCTTTCAAAGGGAGTTCTCGCTCTTCTGAAC
>chr21:15593418-15593490~3~ENSG00000185272~RBM11~protein_coding
ATAAATTCACACAACTACAGGTAATTTTAAAAATATTTCT
>chr21:15596759-15596858~5~ENSG00000185272~RBM11~protein_coding
TTCTTTCATCTCCTCAAAGGAATGAAGAAATGTTGGTGGG
>chr21:15596759-15596858~3~ENSG00000185272~RBM11~protein_coding
ATTTTCTCTTTCAGAAGATGGTAAGTTTAATATGCATTTT
>chr1:62921085-62921127~3~ENSG00000116641~DOCK7~protein_coding
TCATTCGACTGAAGGAATCTCTGGGAAAAAAATGAGAGGA
>chr1:63153898-63153935~5~ENSG00000116641~DOCK7~protein_coding
ccccACGCCGGATATTTACCTGCTGATCTTCTGGGCGAAG
>chr1:62921088-62921127~5~ENSG00000116641~DOCK7~protein_coding
AACAAGTGCATTCAGTTTAGAGATCCATTTTGCGAAGGCT
>chr1:62921088-62921127~3~ENSG00000116641~DOCK7~protein_coding
TCATTCGACTGAAGGAATCTCTGGGAAAAAAATGAGAGGA
>chr1:62923209-62923376~5~ENSG00000116641~DOCK7~protein_coding
CACTTAAAAATAAGCATACCTGTGGCAGGTGACAGGCAAT
>chr1:62923209-62923376~3~ENSG00000116641~DOCK7~protein_coding
TTCTTAAGGCATCTTCACACCTAGGAAAAACAGGATGTTA
>chr1:62939653-62939759~5~ENSG00000116641~DOCK7~protein_coding
CGCAGAAAGCCTTGAATACCTTTTAGTAAAATCTTTAAAG
>chr1:62939653-62939759~3~ENSG00000116641~DOCK7~protein_coding
TGGGCAACTTCCAAAGGCCCCTGCAAAATAAGAAAATAAG
>chr1:62940879-62941022~5~ENSG00000116641~DOCK7~protein_coding
GCTAGCAAAAAGCACTAACCTGATTCACTGTGGTGCCTAC
>chr1:62940879-62941022~3~ENSG00000116641~DOCK7~protein_coding
TCAATTGGTGTTAAGATGATCTGAGTAAAAGAGCATCTGT
>chr1:62941378-62941614~5~ENSG00000116641~DOCK7~protein_coding
TGCCCATTAATGGACTTACCTCTTCTTTATGAGTGACATT
>chr1:62941378-62941614~3~ENSG00000116641~DOCK7~protein_coding
TAGGTAATCTGAATATATGCCTAGGAAAGAAAAAAGTCCT
>chr1:62941738-62941827~5~ENSG00000116641~DOCK7~protein_coding
ATAGTCGAATCAACTATACCTTGTTAGGATCTAATTTACA
>chr1:62941738-62941827~3~ENSG00000116641~DOCK7~protein_coding
AATCTTTCTCCGTAAAATCCCTACAATAAAGAAAAAGAAA
>chr1:62943371-62943496~5~ENSG00000116641~DOCK7~protein_coding
GAACCACCACAGCATTCACCTCCAATCTGTGAGATATCTC
>chr1:62943371-62943496~3~ENSG00000116641~DOCK7~protein_coding
AAATAGGTGCCAAACATCCGCTTACCATCCTAGGTTTAGG
>chr1:62943371-62943505~5~ENSG00000116641~DOCK7~protein_coding
GAACCACCACAGCATTCACCTCCAATCTGTGAGATATCTC
>chr1:62943371-62943505~3~ENSG00000116641~DOCK7~protein_coding
CCAAACATCCGCTTACCATCCTAGGTTTAGGAAAATGGAG
>chr1:62953069-62953083~5~ENSG00000116641~DOCK7~protein_coding
TAACTAAAACATTACCTACCTCCCAGCCAGTACTCTGTAT
>chr1:62953069-62953083~3~ENSG00000116641~DOCK7~protein_coding
CCTACCTCCCAGCCAGTACTCTGTATAATAAAAAGTAAAA
>chr1:62954605-62954736~5~ENSG00000116641~DOCK7~protein_coding
TAGAAATTGGAATCATTACCTGATGAACAATTTTGCTGAA
>chr1:62954605-62954736~3~ENSG00000116641~DOCK7~protein_coding
ACTGCTTCATACATGCCAGCCTATAAGAAAAAATTTTGTT
>chr1:62958375-62958518~5~ENSG00000116641~DOCK7~protein_coding
ATTAACAAGAGTCATCTACCATAGAGAAGGAAGCAGCTGC
>chr1:62958375-62958518~3~ENSG00000116641~DOCK7~protein_coding
AAAACATTAGATGAAATATTCTAGGGAAAAAATATATTGA
>chr1:62959946-62960138~5~ENSG00000116641~DOCK7~protein_coding
ACATCTGGAAGATTCCTACCTGAAATGTTACACATCCCAC
>chr1:62959946-62960138~3~ENSG00000116641~DOCK7~protein_coding
TCTGGTAACCCTTGGCAATTCTAATTAGAACAGAAATTCT
>chr1:62961252-62961352~5~ENSG00000116641~DOCK7~protein_coding
TGAATCAAATAAATGCTACCTGTACATTAGATCAATCAAC
>chr1:62961252-62961352~3~ENSG00000116641~DOCK7~protein_coding
TTGAAAACCAGATCCTGGACCTGCAGCAGAGAATTATATG
>chr1:62962010-62962168~5~ENSG00000116641~DOCK7~protein_coding
AGAAAGCAGCATTTCTGACCTGATCAGGAAATGTTGTTTC
>chr1:62962010-62962168~3~ENSG00000116641~DOCK7~protein_coding
ATTTTAACCCTGGCAAAGTTCTGTAACAGAGAAATTGTCC
>chr1:62970301-62970453~5~ENSG00000116641~DOCK7~protein_coding
TTCATGATAAAATACTTACATTCCCAATCTCAAAGTTTTG
>chr1:62970301-62970453~3~ENSG00000116641~DOCK7~protein_coding
TCAAATAAGAGTTCAGGAAACTGTAAAACAACAAAACAAA
>chr1:62971353-62971487~5~ENSG00000116641~DOCK7~protein_coding
CAGGTACAAAATAACCTACCTTTGAAACCAAGGCTCTCTG
>chr1:62971353-62971487~3~ENSG00000116641~DOCK7~protein_coding
GATTCCGTTACAGAAACGGTCTGCAATTTAAAAATAAACA
>chr1:62973633-62973729~5~ENSG00000116641~DOCK7~protein_coding
CTCTTCTTTGCATTCTTACCTGAACAACAATCTCTAATGT
>chr1:62973633-62973729~3~ENSG00000116641~DOCK7~protein_coding
GTTCAATCTCTGCTCTTGATCTAATACAAAATATTGTAAG
>chr1:62976248-62976344~5~ENSG00000116641~DOCK7~protein_coding
AAATAGAAAGCTGTATTACTTGTCAAGCTTCTCTGTGTTT
>chr1:62976248-62976344~3~ENSG00000116641~DOCK7~protein_coding
ACTTCCAGATGGGCTTCTCTCTGTCAAATAAATTTCAAAA
>chr1:62979115-62979277~5~ENSG00000116641~DOCK7~protein_coding
AAATTGAAGAAATTCTCACCAGGAGGAGAAGCTATTGTGT
>chr1:62979115-62979277~3~ENSG00000116641~DOCK7~protein_coding
CGTTCAAACACTTTTTTCCCCTAAAATGTAAACATTAGAA
>chr1:62979142-62979277~5~ENSG00000116641~DOCK7~protein_coding
GAAGCTATTGTGTACGTACCGAGCTGTCCTCGGCTTCGCC
>chr1:62979142-62979277~3~ENSG00000116641~DOCK7~protein_coding
CGTTCAAACACTTTTTTCCCCTAAAATGTAAACATTAGAA
>chr1:62979387-62979569~5~ENSG00000116641~DOCK7~protein_coding
TGGTACAATGACCACTTACTTTATACTCAAAGCAAGACAC
>chr1:62979387-62979569~3~ENSG00000116641~DOCK7~protein_coding
GTAGTGTGTTGCCTGCCACTCTGAAAATAAAGAGCAGTAG
>chr1:62993822-62993976~5~ENSG00000116641~DOCK7~protein_coding
GTAGGAGGATTGTTTTTACCGTTGACGTGAGGAGGAAACT
>chr1:62993822-62993976~3~ENSG00000116641~DOCK7~protein_coding
TCCTCGTTGATTGTGAGTTTCTAAAGAAAAATAATCCAAA
>chr1:62994948-62995117~5~ENSG00000116641~DOCK7~protein_coding
CCTTAATTATACTAGGTACCTGTAAAATCATACAGCTGAG
>chr1:62994948-62995117~3~ENSG00000116641~DOCK7~protein_coding
TCTTATGCAATCCAAACAGTCTATTTAAAAAGAAGAAGAC
>chr1:63001164-63001303~5~ENSG00000116641~DOCK7~protein_coding
TAAAAACTAGTGTACTCACCCTTCAGCATCAGGGTCTAAA
>chr1:63001164-63001303~3~ENSG00000116641~DOCK7~protein_coding
TTCGTAGAAAATCCAGAACTCTGTTGGAAAGTGAGGCAGA
>chr1:63003562-63003732~5~ENSG00000116641~DOCK7~protein_coding
ATTCACACAATTTGCATACCTGAGATGTTGCAGAAGAAAC
>chr1:63003562-63003732~3~ENSG00000116641~DOCK7~protein_coding
GAGTAAAGCTTTGAAGACACCTTGTAAGCAATGCATAAGT
>chr1:63005216-63005329~5~ENSG00000116641~DOCK7~protein_coding
ATTCCTAACTATGCATTACCTGTTTATAGCAGGACTTTAT
>chr1:63005216-63005329~3~ENSG00000116641~DOCK7~protein_coding
CTCTCAACCATTTCTGTGTCCTGTGAAACAGAATATAAAA
>chr1:63005423-63005563~5~ENSG00000116641~DOCK7~protein_coding
GGGAAAAAGTTATCATTACCTTCTGAAATCGTGAAACTAT
>chr1:63005423-63005563~3~ENSG00000116641~DOCK7~protein_coding
TGGTGCACCATGCTCTTTACCTGAAAAAAAGATATAAATT
>chr1:63008279-63008374~5~ENSG00000116641~DOCK7~protein_coding
ATGCTCAGTTTTTGCTCACCATTAATTCAAAAAAGAACCA
>chr1:63008279-63008374~3~ENSG00000116641~DOCK7~protein_coding
GCCAGCTCCTCGTGAAAAAGCTATCCAGAAGTAAATCCAA
>chr1:63009327-63009416~5~ENSG00000116641~DOCK7~protein_coding
TGTCTTCATATGAATCTACCTTTTTAGTTGGTAAGCGTCC
>chr1:63009327-63009416~3~ENSG00000116641~DOCK7~protein_coding
TTACAACTTCGATCCATAGCCTATGGAGTGAAGATGAATG
>chr1:63010618-63010710~5~ENSG00000116641~DOCK7~protein_coding
CCTCTAATATAAACACCACCTGTGTTGATTCTGCACTTGG
>chr1:63010618-63010710~3~ENSG00000116641~DOCK7~protein_coding
GAATTGGAGCGATCTAAACCCTAAGCATATAATAGAAAGC
>chr1:63018403-63018572~5~ENSG00000116641~DOCK7~protein_coding
ATGCATGTCTTCAGTTTACCTTACTCCCGATGATTGATCG
>chr1:63018403-63018572~3~ENSG00000116641~DOCK7~protein_coding
TCCTCCCAAACCCCCAGGACCTAGAGTTGTATATGAAATA
>chr1:63021496-63021605~5~ENSG00000116641~DOCK7~protein_coding
AGTAAAAAGAATAAAATACCTGGTGATGATGAATTAGGGT
>chr1:63021496-63021605~3~ENSG00000116641~DOCK7~protein_coding
GATTTCCTTCCAAGTTTTTGTGAAGTCGATTTATAATTGA
>chr1:63021496-63021660~5~ENSG00000116641~DOCK7~protein_coding
AGTAAAAAGAATAAAATACCTGGTGATGATGAATTAGGGT
>chr1:63021496-63021660~3~ENSG00000116641~DOCK7~protein_coding
AGATGCTTGACCTAGGTTAACTTTTAAGAAAGAAGAAGTA
>chr1:63024660-63024891~5~ENSG00000116641~DOCK7~protein_coding
CCAAACAAAAGTAAATTACCTATTTGGCCAGCAATGACAG
>chr1:63024660-63024891~3~ENSG00000116641~DOCK7~protein_coding
AATTTGTCAAGATAAGGATCCTAAAACAAAGAATAAACAA
>chr1:63027288-63027374~5~ENSG00000116641~DOCK7~protein_coding
AAAAATTATTAAAACTCACTTGTGTATGGATAGACGAAAC
>chr1:63027288-63027374~3~ENSG00000116641~DOCK7~protein_coding
TTCATGCCAGGTAGAGGAACCTGTAAGATATTAAATATAA
>chr1:63042933-63043034~5~ENSG00000116641~DOCK7~protein_coding
CAACATGGGAGACACTGACCTCAGGAGACAGTACAGAATA
>chr1:63042933-63043034~3~ENSG00000116641~DOCK7~protein_coding
TTCTGAAGCATTGGTATCCACTTTTAAATGAAAAGAAAAC
>chr1:63044499-63044637~5~ENSG00000116641~DOCK7~protein_coding
TTGAACCAAAAGGACTCACTGTATATCCAACTGGTGTTTC
>chr1:63044499-63044637~3~ENSG00000116641~DOCK7~protein_coding
CTTCATGAAAATCAGGAGACCTTCATACAAAAAAAAAAAA
>chr1:63048855-63048925~5~ENSG00000116641~DOCK7~protein_coding
AAATATTTGAATTCAGTACCTGTTATGATATACTACGGCT
>chr1:63048855-63048925~3~ENSG00000116641~DOCK7~protein_coding
CTAGATTTACCAAAGATTACCTGAAACAAATAACAGCATG
>chr1:63050454-63050549~5~ENSG00000116641~DOCK7~protein_coding
aagaaatatagaatcatcaagtgataaagtcccatgaaag
>chr1:63050454-63050549~3~ENSG00000116641~DOCK7~protein_coding
ggatgggtgcagctggggctctgtagaggaggccacatat
>chr1:63052178-63052295~5~ENSG00000116641~DOCK7~protein_coding
GTAAAAGAACATTTCTTACCGGCATGGCATTGCTTGGATC
>chr1:63052178-63052295~3~ENSG00000116641~DOCK7~protein_coding
GGTATATGTAGAGAAGATTTCTGTGAAAGCAACAGTATAG
>chr1:63084377-63084539~5~ENSG00000116641~DOCK7~protein_coding
CCAAATTAAAATCTCTTACCTGTAAGTAGTGTTTGGAACA
>chr1:63084377-63084539~3~ENSG00000116641~DOCK7~protein_coding
AATGTCTATCTTGAGCTGAGCTGCAAATTATATATTAAAA
>chr1:63085571-63085664~5~ENSG00000116641~DOCK7~protein_coding
ACTCAAAATTTTTAAATACCTGTAATAGGTCTTAGTCGCC
>chr1:63085571-63085664~3~ENSG00000116641~DOCK7~protein_coding
TCACTTAAGCGGTCTCCTTCCTGATTTCAATAATAGAGGA
>chr1:63090930-63091072~5~ENSG00000116641~DOCK7~protein_coding
CTACATGACAGAACAATACCTGCTTAAAAAAATTTGTCAC
>chr1:63090930-63091072~3~ENSG00000116641~DOCK7~protein_coding
TGACCAAGACCCTTTTCGTTCTACAAAAGAATTAAAAAAA
>chr1:63096911-63097076~5~ENSG00000116641~DOCK7~protein_coding
TTGTATGAAACACTCTTACCTCCAGTACTGATTTCTACTT
>chr1:63096911-63097076~3~ENSG00000116641~DOCK7~protein_coding
TTCTCCAGTTTTTCTTTATTCTGCAAAACAGAACTTTATA
>chr1:63099169-63099249~5~ENSG00000116641~DOCK7~protein_coding
GAGAAGCATAACATTCTACCTTGGTGGCATCTGCTTCTTT
>chr1:63099169-63099249~3~ENSG00000116641~DOCK7~protein_coding
TGCTGTAGGACTTTTTCTAGCTGTCAAAGGCAAAAAAAGT
>chr1:63100444-63100593~5~ENSG00000116641~DOCK7~protein_coding
TATTTAACATTATTCTCACCTTTATTACAAGAAAAACATC
>chr1:63100444-63100593~3~ENSG00000116641~DOCK7~protein_coding
AAATAAAAGTTTTCTGAAATCTAAAAAATATTAGTATGTT
>chr1:63102208-63102274~5~ENSG00000116641~DOCK7~protein_coding
TCAAATTATATAATCTTACCTTTTTCTTTTCCTTGACATC
>chr1:63102208-63102274~3~ENSG00000116641~DOCK7~protein_coding
GTTCAATTTCAATTTCAAACCTTTATGAAGAAAAAGGATA
>chr1:63113362-63113447~5~ENSG00000116641~DOCK7~protein_coding
AAAAGAAATAAATACTCACTTGAGTGATAAGCATTTTACA
>chr1:63113362-63113447~3~ENSG00000116641~DOCK7~protein_coding
AGCCGTTCTATTGGTTCTTCCTACAAATTGAAAAGCAACA
>chr1:63113777-63113989~5~ENSG00000116641~DOCK7~protein_coding
TATATGCAAACATCTATACCTCATCTGGTGATGGATGCAA
>chr1:63113777-63113989~3~ENSG00000116641~DOCK7~protein_coding
GAACGTCTTTTAAGGTCATCCTGTCATGCAAAACattaaa
>chr1:63114086-63114215~5~ENSG00000116641~DOCK7~protein_coding
TTAAGAATAAAAGTATTACTTGATCATCCTGGTAGCTGTT
>chr1:63114086-63114215~3~ENSG00000116641~DOCK7~protein_coding
CTGTTCCCAATTTATGATATCTATTAAAGAAAAAAAGTTA
>chr1:63119396-63119464~5~ENSG00000116641~DOCK7~protein_coding
TAATAAACATATAACTTACTTTCTGATGACAATTGCCCAG
>chr1:63119396-63119464~3~ENSG00000116641~DOCK7~protein_coding
TAACATGTGGATCCATTTCACTATTTTAAAAAGGAAAATA
>chr1:63119655-63119830~5~ENSG00000116641~DOCK7~protein_coding
TAAGTCAATGTCTCCTTACCTTTCTTCAGGTACAGCTGAA
>chr1:63119655-63119830~3~ENSG00000116641~DOCK7~protein_coding
ACTGCTTCGGTAAGGGGCACCTTTGTAAAAAGTTGGGATA
>chr1:63128696-63128801~5~ENSG00000116641~DOCK7~protein_coding
TTTTGAATACGTTACTTACTGTGGTGTGATGGGATATATT
>chr1:63128696-63128801~3~ENSG00000116641~DOCK7~protein_coding
TAACTTCGGCTGCCACCGTTCTACAATGAAGAAAGCAAAA
>chr14:89029478-89029513~3~ENSG00000100722~ZC3H14~protein_coding
AGATCAGCCGCAAGATCCGGGTGAGGCCCGTGCCGGTCGG
>chr14:89078089-89078095~5~ENSG00000100722~ZC3H14~protein_coding
TTTGGTTCTGTTCATTCAGCGAATAGCACCCAGTCCTGCC
>chr14:89029995-89030037~5~ENSG00000100722~ZC3H14~protein_coding
TTTGCTCTTTTTCTCTCAGAGTGCCATTAAGGGGAAATTA
>chr14:89029995-89030037~3~ENSG00000100722~ZC3H14~protein_coding
AGAATTAGGAGCTTATGTTGGTAAGTGTTTTTTTGGTTGT
>chr14:89034221-89034260~5~ENSG00000100722~ZC3H14~protein_coding
TATTTGAAATACCTGTGGAATGAAGAGAAAAAAATTAAAG
>chr14:89034221-89034260~3~ENSG00000100722~ZC3H14~protein_coding
GCTAAGCCATCTTGTCCAATGTAATTCCAGTAGAGCTCTG
>chr14:89034383-89034495~5~ENSG00000100722~ZC3H14~protein_coding
TACCTTTCCTTTTAAATAGATGAAGAACTTCCTGATTACA
>chr14:89034383-89034495~3~ENSG00000100722~ZC3H14~protein_coding
ACACAATTCGATTCACCGTATGGTATGTTTCTGAATTTTT
>chr14:89034383-89034497~5~ENSG00000100722~ZC3H14~protein_coding
TACCTTTCCTTTTAAATAGATGAAGAACTTCCTGATTACA
>chr14:89034383-89034497~3~ENSG00000100722~ZC3H14~protein_coding
ACAATTCGATTCACCGTATGGTATGTTTCTGAATTTTTGT
>chr14:89034406-89034497~5~ENSG00000100722~ZC3H14~protein_coding
AGAACTTCCTGATTACATTATGGTGATGGTGGCCAACAAG
>chr14:89034406-89034497~3~ENSG00000100722~ZC3H14~protein_coding
ACAATTCGATTCACCGTATGGTATGTTTCTGAATTTTTGT
>chr14:89037428-89037468~5~ENSG00000100722~ZC3H14~protein_coding
TTTTTGTTTTTTTCCTCAGGCTTCATGGTGTATTAGATAA
>chr14:89037428-89037468~3~ENSG00000100722~ZC3H14~protein_coding
ACTTCGCTCTGTTACAACTGGTAAGATTCATAACTTTTTT
>chr14:89038374-89038374~5~ENSG00000100722~ZC3H14~protein_coding
ACTGTATTTTTCTTTTCAGAACCCTCTAGTCTGAAGTCTT
>chr14:89038374-89038374~3~ENSG00000100722~ZC3H14~protein_coding
ACTGTATTTTTCTTTTCAGAACCCTCTAGTCTGAAGTCTT
>chr14:89038374-89038457~5~ENSG00000100722~ZC3H14~protein_coding
ACTGTATTTTTCTTTTCAGAACCCTCTAGTCTGAAGTCTT
>chr14:89038374-89038457~3~ENSG00000100722~ZC3H14~protein_coding
CAATTTCAGTCGGGGAGATGAGAGGAGGCATGAAGCTGCA
>chr14:89038374-89038523~5~ENSG00000100722~ZC3H14~protein_coding
ACTGTATTTTTCTTTTCAGAACCCTCTAGTCTGAAGTCTT
>chr14:89038374-89038523~3~ENSG00000100722~ZC3H14~protein_coding
GAGACCTGAAAAAAGAGATTCCAGAGTTTCTACAAGTTCG
>chr14:89038374-89038569~5~ENSG00000100722~ZC3H14~protein_coding
ACTGTATTTTTCTTTTCAGAACCCTCTAGTCTGAAGTCTT
>chr14:89038374-89038569~3~ENSG00000100722~ZC3H14~protein_coding
TCAAAAACCACAAATGTCAGGTAAGAGTCTGGTGTAGACC
>chr14:89038392-89038569~5~ENSG00000100722~ZC3H14~protein_coding
GAACCCTCTAGTCTGAAGTCTTCTGATACCAACATCTTTG
>chr14:89038392-89038569~3~ENSG00000100722~ZC3H14~protein_coding
TCAAAAACCACAAATGTCAGGTAAGAGTCTGGTGTAGACC
>chr14:89038922-89038990~5~ENSG00000100722~ZC3H14~protein_coding
TTGTTGTTCTTTTAAATAGACAGACTTACGATGATGGAGC
>chr14:89038922-89038990~3~ENSG00000100722~ZC3H14~protein_coding
CCTTTGAGGGAGCCAGCACCCTCTGAAGATGTGATTGATA
>chr14:89038922-89039158~5~ENSG00000100722~ZC3H14~protein_coding
TTGTTGTTCTTTTAAATAGACAGACTTACGATGATGGAGC
>chr14:89038922-89039158~3~ENSG00000100722~ZC3H14~protein_coding
CCACCTGCAAGTAGAAATGCAGATAGTGGTGTTCATTTAA
>chr14:89038922-89039238~5~ENSG00000100722~ZC3H14~protein_coding
TTGTTGTTCTTTTAAATAGACAGACTTACGATGATGGAGC
>chr14:89038922-89039238~3~ENSG00000100722~ZC3H14~protein_coding
TGCCAAGCAGCTTGATATGCAGAGTAGTTGGGTATATGAA
>chr14:89038922-89039351~5~ENSG00000100722~ZC3H14~protein_coding
TTGTTGTTCTTTTAAATAGACAGACTTACGATGATGGAGC
>chr14:89038922-89039351~3~ENSG00000100722~ZC3H14~protein_coding
CGGAGAAAATGAGTATGGAGGTTTGTATGTACTTTTAAAT
>chr14:89038956-89039351~5~ENSG00000100722~ZC3H14~protein_coding
TGGAGCTGCAACCCGACTAATGTCAACAGTGAAACCTTTG
>chr14:89038956-89039351~3~ENSG00000100722~ZC3H14~protein_coding
CGGAGAAAATGAGTATGGAGGTTTGTATGTACTTTTAAAT
>chr14:89041037-89041197~5~ENSG00000100722~ZC3H14~protein_coding
AAATTTTATCTGATTGCAGGATGAAAACTTTCGGAAGAGA
>chr14:89041037-89041197~3~ENSG00000100722~ZC3H14~protein_coding
CCTGCAAAGCCTGAAAGGAGGTACCTTGAACATGGCTGTA
>chr14:89041133-89041197~5~ENSG00000100722~ZC3H14~protein_coding
AGAGGAGGAAGAAGATGATGATTACGGGTCTCGAACAGGA
>chr14:89041133-89041197~3~ENSG00000100722~ZC3H14~protein_coding
CCTGCAAAGCCTGAAAGGAGGTACCTTGAACATGGCTGTA
>chr14:89042184-89042284~5~ENSG00000100722~ZC3H14~protein_coding
CCTTTCTTAACTCTTTTAGACCTTCTCTTCCACCTTCTAA
>chr14:89042184-89042284~3~ENSG00000100722~ZC3H14~protein_coding
AACAACTAACTACTCTACAGGTAATTTAAATGTATTATGT
>chr14:89044329-89044484~5~ENSG00000100722~ZC3H14~protein_coding
TTTTGCTTTTATGTGAAAGTTCCACAGAAACAGACACTTC
>chr14:89044329-89044484~3~ENSG00000100722~ZC3H14~protein_coding
TTCTGTAGAAAAAAATCAAGGTAATAACTTAAATGATGTT
>chr14:89044337-89044416~5~ENSG00000100722~ZC3H14~protein_coding
TTATGTGAAAGTTCCACAGAAACAGACACTTCCAGTTGCT
>chr14:89044337-89044416~3~ENSG00000100722~ZC3H14~protein_coding
GTGGTCCAGGGACAAAGTAGGACCCCCAGAATAAGTCCCC
>chr14:89061071-89061455~5~ENSG00000100722~ZC3H14~protein_coding
TGAGGTTCCTGTCACCTTTATGAGAATGTCTTCAAAGTTT
>chr14:89061071-89061455~3~ENSG00000100722~ZC3H14~protein_coding
CCTTAGAAACGTTGAGAAAGGTAAACTCTTAATATATGAT
>chr14:89063078-89063152~5~ENSG00000100722~ZC3H14~protein_coding
TTTAAAATTTATATTCTAGGAACTCAACAGAGGCAATTAT
>chr14:89063078-89063152~3~ENSG00000100722~ZC3H14~protein_coding
AACTCTGCAGATGAGTCAAGGTTGGTAATGTTTCAAGTTG
>chr14:89068268-89068427~5~ENSG00000100722~ZC3H14~protein_coding
GCCAATTTTTTTGGCTCAGATTACTATGACATGGAATCCA
>chr14:89068268-89068427~3~ENSG00000100722~ZC3H14~protein_coding
GGACACCTTATGCAGACACGGTAGATGGTTTCTTTTTCTT
>chr14:89069172-89069244~5~ENSG00000100722~ZC3H14~protein_coding
TTTTTTATCTGTCTGGCAGAGATCTTGTACAACCAGATAA
>chr14:89069172-89069244~3~ENSG00000100722~ZC3H14~protein_coding
ATGGTGTCCCCAGCCCCCCAGGATACATGTCAGATCAAGA
>chr14:89069172-89069389~5~ENSG00000100722~ZC3H14~protein_coding
TTTTTTATCTGTCTGGCAGAGATCTTGTACAACCAGATAA
>chr14:89069172-89069389~3~ENSG00000100722~ZC3H14~protein_coding
GCAGCTTGAGGACCCAAATGGTAGCTTTTCTAACGGTGTG
>chr14:89069172-89069404~5~ENSG00000100722~ZC3H14~protein_coding
TTTTTTATCTGTCTGGCAGAGATCTTGTACAACCAGATAA
>chr14:89069172-89069404~3~ENSG00000100722~ZC3H14~protein_coding
AAATGGTAGCTTTTCTAACGGTGTGTTGAGAGCTCAGATT
>chr14:89073587-89073707~5~ENSG00000100722~ZC3H14~protein_coding
ATTTCCTTTCCCTTTGTAGCTGAGATGAGTGAACTGAGTG
>chr14:89073587-89073707~3~ENSG00000100722~ZC3H14~protein_coding
CACCCCATCTCACCCTGCAAGTGAGTACCATCCCCCCATC
>chr14:89073628-89073707~5~ENSG00000100722~ZC3H14~protein_coding
GGCACAGAAACCAGAAAAACTTTTGGAGCGCTGCAAGTAC
>chr14:89073628-89073707~3~ENSG00000100722~ZC3H14~protein_coding
CACCCCATCTCACCCTGCAAGTGAGTACCATCCCCCCATC
>chr14:89075611-89075747~5~ENSG00000100722~ZC3H14~protein_coding
CTTTTTTTTTGTTTTGTAGAGCCTTCCCCAATTGTAAATT
>chr14:89075611-89075747~3~ENSG00000100722~ZC3H14~protein_coding
AGTACTGTCTCCAAAACCAGGTGAGTGAGTGACTGTGCTA
>chr14:89076023-89076147~5~ENSG00000100722~ZC3H14~protein_coding
AAATGGGTTTTCCAAACAGATTGGAGATCAGTCCTGGTTT
>chr14:89076023-89076147~3~ENSG00000100722~ZC3H14~protein_coding
GTCCCTTCTATCATCCAAAAGTAAGAACTTCTATTTTCTC
>chr14:89076056-89076147~5~ENSG00000100722~ZC3H14~protein_coding
CTGGTTTTTATTTTGTTAGCAGTTGCACCACCAGCACCAC
>chr14:89076056-89076147~3~ENSG00000100722~ZC3H14~protein_coding
GTCCCTTCTATCATCCAAAAGTAAGAACTTCTATTTTCTC
>chr14:89076059-89076147~5~ENSG00000100722~ZC3H14~protein_coding
GTTTTTATTTTGTTAGCAGTTGCACCACCAGCACCACCTT
>chr14:89076059-89076147~3~ENSG00000100722~ZC3H14~protein_coding
GTCCCTTCTATCATCCAAAAGTAAGAACTTCTATTTTCTC
>chr14:89076071-89076147~5~ENSG00000100722~ZC3H14~protein_coding
TTAGCAGTTGCACCACCAGCACCACCTTCCAGTAGTCAGC
>chr14:89076071-89076147~3~ENSG00000100722~ZC3H14~protein_coding
GTCCCTTCTATCATCCAAAAGTAAGAACTTCTATTTTCTC
>chr14:89077178-89077284~5~ENSG00000100722~ZC3H14~protein_coding
CTCTGTTATCTCTATTCAGCATTGTAGGTTTAACACTCAA
>chr14:89077178-89077284~3~ENSG00000100722~ZC3H14~protein_coding
TGGATTCGACCTCAAACCAGGTAAACATTCAAATTCGTTT
>chr14:89078089-89078092~5~ENSG00000100722~ZC3H14~protein_coding
TTTGGTTCTGTTCATTCAGCGAATAGCACCCAGTCCTGCC
>chr14:89078089-89078092~3~ENSG00000100722~ZC3H14~protein_coding
GGTTCTGTTCATTCAGCGAATAGCACCCAGTCCTGCCTGG
>chr10:76871307-76871480~3~ENSG00000156671~SAMD8~protein_coding
GCCCGACTCGGACCGCGGAGGTGAGCGGGAGCTGAGGCTG
>chr10:76936146-76936447~5~ENSG00000156671~SAMD8~protein_coding
CTTTCTGTCCTTTTCCTAGATACACCAAGAAGCTGGAATT
>chr10:76910272-76910864~5~ENSG00000156671~SAMD8~protein_coding
TCCTGTTTTCTCTCTACAGGCAGCGGAGGAGGAAATGGCA
>chr10:76910272-76910864~3~ENSG00000156671~SAMD8~protein_coding
CCAGATATATTCTTAGACAGGTAAGTTTTGTTTCTAGTTG
>chr10:76910287-76910864~5~ENSG00000156671~SAMD8~protein_coding
ACAGGCAGCGGAGGAGGAAATGGCAGGTCCTAATCAACTC
>chr10:76910287-76910864~3~ENSG00000156671~SAMD8~protein_coding
CCAGATATATTCTTAGACAGGTAAGTTTTGTTTCTAGTTG
>chr10:76924403-76924498~5~ENSG00000156671~SAMD8~protein_coding
TCATTTTTTTCTGTTCCAGCGTTCCTAGAATCCCATGGGC
>chr10:76924403-76924498~3~ENSG00000156671~SAMD8~protein_coding
CTTCTTCTTCACAAGCACAGGTACCTCATTACTCCATTAA
>chr10:76928299-76928385~5~ENSG00000156671~SAMD8~protein_coding
TTTGGTTGATCTGTTACAGGTCAATACTTCTGCGAAGGCT
>chr10:76928299-76928385~3~ENSG00000156671~SAMD8~protein_coding
TTTGTGACCTCCCTCTCCGTGCCAGGACAACACCTGCAGT
>chr10:76928299-76928416~5~ENSG00000156671~SAMD8~protein_coding
TTTGGTTGATCTGTTACAGGTCAATACTTCTGCGAAGGCT
>chr10:76928299-76928416~3~ENSG00000156671~SAMD8~protein_coding
ACCTGCAGTGTACTGGAAAGGTAGCCTGCTACCTTCTTTA
>chr10:76935824-76935974~5~ENSG00000156671~SAMD8~protein_coding
TCATAACTTTTCTTCATAGATATATGGCAGTGTATGGGAG
>chr10:76935824-76935974~3~ENSG00000156671~SAMD8~protein_coding
GAATTTCTTTGTCACCGAATGTAAGTATCTTTTTAGTGCT
>chr10:76935824-76936009~5~ENSG00000156671~SAMD8~protein_coding
TCATAACTTTTCTTCATAGATATATGGCAGTGTATGGGAG
>chr10:76935824-76936009~3~ENSG00000156671~SAMD8~protein_coding
GTGCTTCTATGCGTATTAGGTAACTAGCTGCAGTGAAGGC
>chr3:161214596-161214959~3~ENSG00000182447~OTOL1~protein_coding
TGGAGAGACTGGACAGCCAGGTATTAGAAAATATAAGAAG
>chr3:161220814-161221727~5~ENSG00000182447~OTOL1~protein_coding
TTTTAATTTTCCATTTCAGGTGAACCTGGCCCTAAGGGAG
>chr3:161216959-161217048~5~ENSG00000182447~OTOL1~protein_coding
TTTAAAATCCCATTTCTAGGTCCTAAAGGAGAGGCTGGAA
>chr3:161216959-161217048~3~ENSG00000182447~OTOL1~protein_coding
AGGCTACAAAGGAGAGAAAGGTAGGTAATTCATTCATGTC
>chr3:161220095-161220157~5~ENSG00000182447~OTOL1~protein_coding
AATCTTGGTATCATCTTAGGACTCAAAGGAGAACGTGGGG
>chr3:161220095-161220157~3~ENSG00000182447~OTOL1~protein_coding
AGGAAAACCGGGAGCACAAGGTAGAGCATGAAATGTATCT
>chr12:6666162-6666808~3~ENSG00000111641~NOP2~protein_coding
TGTGGCTGTTTCAGAATTTCCTGGGGTTAAAATTAAACAG
>chr12:6676982-6677084~5~ENSG00000111641~NOP2~protein_coding
GGCCACAACTAATCCTTACCTGCAGGCAAGAATCTGACGA
>chr12:6667197-6667303~5~ENSG00000111641~NOP2~protein_coding
acacctgtaatcctagctacttgggagtctgaggcacaag
>chr12:6667197-6667303~3~ENSG00000111641~NOP2~protein_coding
gcgacaaagcaagacaccgtctcaaaaaaaaaaaaaaaaa
>chr12:6669264-6669492~5~ENSG00000111641~NOP2~protein_coding
GAAGAAAAAGATTACTTACCTGTCTGGGACTGAGGGATAG
>chr12:6669264-6669492~3~ENSG00000111641~NOP2~protein_coding
ACCCACTCATTCTCTTCTACCTGGATGTGGGGGGAAGACA
>chr12:6669613-6669735~5~ENSG00000111641~NOP2~protein_coding
GCCATGGCAGAGGTCTCACTGTGATAGAACAGGTGCAGTA
>chr12:6669613-6669735~3~ENSG00000111641~NOP2~protein_coding
CGCAGGATGTCCTTCTCATCCTGTCCCAAAAAGAGACCCA
>chr12:6669864-6669953~5~ENSG00000111641~NOP2~protein_coding
CCACCACCTGACTCCTCACCTTGTTAGTCTTCACGGCTGG
>chr12:6669864-6669953~3~ENSG00000111641~NOP2~protein_coding
CGGTCAAAGCCCCCCACCACCTGGAGAAAAGATACAGATG
>chr12:6670097-6670236~5~ENSG00000111641~NOP2~protein_coding
CACACAGCTCGAGTCTCACCTTGGGGAACTGGCGCCCATC
>chr12:6670097-6670236~3~ENSG00000111641~NOP2~protein_coding
CGTGTTCTTCATCAGCTGGGCTAAAGAGAGGGCAGTAACA
>chr12:6670830-6670970~5~ENSG00000111641~NOP2~protein_coding
CTGCCTGCCCCTCTCATACCCATGTAGCTGGTCTTTCCTC
>chr12:6670830-6670970~3~ENSG00000111641~NOP2~protein_coding
CAGGTACTCGGGGGTAGCACCTGTGGAGAAGGACCACCCT
>chr12:6670840-6670970~5~ENSG00000111641~NOP2~protein_coding
CTCTCATACCCATGTAGCTGGTCTTTCCTCCAGGGGCACA
>chr12:6670840-6670970~3~ENSG00000111641~NOP2~protein_coding
CAGGTACTCGGGGGTAGCACCTGTGGAGAAGGACCACCCT
>chr12:6671050-6671137~5~ENSG00000111641~NOP2~protein_coding
TTGGGTGGGGGAGACTTACCAATGGGCACAGAAGAATCAT
>chr12:6671050-6671137~3~ENSG00000111641~NOP2~protein_coding
ACCCCACGATTGATTAGAGCCTGAAAAGGGATGAAGAttt
>chr12:6672247-6672336~5~ENSG00000111641~NOP2~protein_coding
CTCAAAGGCCACCCCTCACCTGTGCAAGGTCTCGGCGTCG
>chr12:6672247-6672336~3~ENSG00000111641~NOP2~protein_coding
GCTTCTAAGAACTCCACCAGCTGCGGGGCAAGACAGCAGG
>chr12:6672481-6672680~5~ENSG00000111641~NOP2~protein_coding
CATTCTGGCAATCCAGTACCTCAGACAGAGGGAAGAGGTC
>chr12:6672481-6672680~3~ENSG00000111641~NOP2~protein_coding
CAGGTCTGGAGCCTGGGCATGTGGGCCTGTTAAGGAACTG
>chr12:6672606-6672680~5~ENSG00000111641~NOP2~protein_coding
CGCCCTTCCTCCCGCTGAGCCCCAAAATCACGCAGAATTC
>chr12:6672606-6672680~3~ENSG00000111641~NOP2~protein_coding
CAGGTCTGGAGCCTGGGCATGTGGGCCTGTTAAGGAACTG
>chr12:6672780-6672937~5~ENSG00000111641~NOP2~protein_coding
CTCTGCCCTGCAAGGATATCCTGCTCCATCTCCCCAGCAG
>chr12:6672780-6672937~3~ENSG00000111641~NOP2~protein_coding
CCTCTTCACTCCACTGGATCCTAGAAACAGGTCCAGGAAC
>chr12:6673057-6673112~5~ENSG00000111641~NOP2~protein_coding
AATAGCTTCCAAAACTCACCCAGCAGCAGCTTCCCGGGCC
>chr12:6673057-6673112~3~ENSG00000111641~NOP2~protein_coding
GCTCTTTCAATGGGCAGCAACTGAAGAGAGACAAGGGCTA
>chr12:6673316-6673414~5~ENSG00000111641~NOP2~protein_coding
Agggcatggtggcacacacctgtaaatcccagctacttgg
>chr12:6673316-6673414~3~ENSG00000111641~NOP2~protein_coding
ccgagccactgcactccagcctgggcaacagagaaagact
>chr12:6675264-6675502~5~ENSG00000111641~NOP2~protein_coding
TGCCCAAAAAGATGAATCTCACCGCTTCACCTTCCTCCTC
>chr12:6675264-6675502~3~ENSG00000111641~NOP2~protein_coding
GACAGCTCCTGCAGAGATCCCTAAGGGTTTGAAGAGTCCT
>chr12:6675267-6675368~5~ENSG00000111641~NOP2~protein_coding
CCAAAAAGATGAATCTCACCGCTTCACCTTCCTCCTCATC
>chr12:6675267-6675368~3~ENSG00000111641~NOP2~protein_coding
AGGTCCCCGTGGTTCACCATACCATCTTCTTCAGAGTCTT
>chr12:6675267-6675490~5~ENSG00000111641~NOP2~protein_coding
CCAAAAAGATGAATCTCACCGCTTCACCTTCCTCCTCATC
>chr12:6675267-6675490~3~ENSG00000111641~NOP2~protein_coding
ACCAGCTGTCTGGACAGCTCCTGCAGAGATCCCTAAGGGT
>chr12:6675267-6675502~5~ENSG00000111641~NOP2~protein_coding
CCAAAAAGATGAATCTCACCGCTTCACCTTCCTCCTCATC
>chr12:6675267-6675502~3~ENSG00000111641~NOP2~protein_coding
GACAGCTCCTGCAGAGATCCCTAAGGGTTTGAAGAGTCCT
>chr12:6675365-6675502~5~ENSG00000111641~NOP2~protein_coding
CAGAGGTCCCCGTGGTTCACCATACCATCTTCTTCAGAGT
>chr12:6675365-6675502~3~ENSG00000111641~NOP2~protein_coding
GACAGCTCCTGCAGAGATCCCTAAGGGTTTGAAGAGTCCT
>chr12:6675690-6675783~5~ENSG00000111641~NOP2~protein_coding
CATCCAGCTCTTAGTTTCACGGACCTTTTGGTAGCTTTCC
>chr12:6675690-6675783~3~ENSG00000111641~NOP2~protein_coding
CCAATCTCCTCTTGGCTGCCCTGAAAAGACACAAGAGATT
>chr12:6675695-6675725~5~ENSG00000111641~NOP2~protein_coding
AGCTCTTAGTTTCACGGACCTTTTGGTAGCTTTCCAGGCA
>chr12:6675695-6675725~3~ENSG00000111641~NOP2~protein_coding
TTTCCAGGCAATGGTTTGGCCTCAGGAGACTTATTTGTCT
>chr12:6675695-6675783~5~ENSG00000111641~NOP2~protein_coding
AGCTCTTAGTTTCACGGACCTTTTGGTAGCTTTCCAGGCA
>chr12:6675695-6675783~3~ENSG00000111641~NOP2~protein_coding
CCAATCTCCTCTTGGCTGCCCTGAAAAGACACAAGAGATT
>chr12:6675943-6675988~5~ENSG00000111641~NOP2~protein_coding
TTTTGACACCCACACTTACCTCTTTCGAGCACGACTAGAC
>chr12:6675943-6675988~3~ENSG00000111641~NOP2~protein_coding
CTTGGAATTTTCGTCACTTACTGTTTAAAAAAGAAAAACG
>chr12:6675967-6675988~5~ENSG00000111641~NOP2~protein_coding
TCGAGCACGACTAGACAGCCTCTTGGAATTTTCGTCACTT
>chr12:6675967-6675988~3~ENSG00000111641~NOP2~protein_coding
CTTGGAATTTTCGTCACTTACTGTTTAAAAAAGAAAAACG
>chr7:142638342-142638500~3~ENSG00000197993~KEL~protein_coding
CTGGGCTTCCTACACATCACCTGAGCAGGAAGAGAGGTCA
>chr7:142659291-142659293~5~ENSG00000197993~KEL~protein_coding
ACTCCAAAAGGGGACTTACCATCTGTCTATCTTCTGTGGC
>chr7:142639521-142639616~5~ENSG00000197993~KEL~protein_coding
GGAGGTGGCCGCTGCCTACCTGGGCATAGCTTCGAAAGAA
>chr7:142639521-142639616~3~ENSG00000197993~KEL~protein_coding
AACAGCCTCTTGCTGTATGCCTGGGTAGGGGTGGGTAGAG
>chr7:142639962-142640131~5~ENSG00000197993~KEL~protein_coding
GCCCTTGACACTTGCATACCTGCAGCGCGATGGCTAGCCC
>chr7:142639962-142640131~3~ENSG00000197993~KEL~protein_coding
GAGGCAGCCCCCAGGCAGTACTGTTGAAAATGGGACAAGA
>chr7:142640363-142640430~5~ENSG00000197993~KEL~protein_coding
AGTGGCCCCTGTTACCCACAGAGCTGGTAGAAGATGTGCA
>chr7:142640363-142640430~3~ENSG00000197993~KEL~protein_coding
CAGCGCCAAAGTTCACGGCTCTAGGGAGACAAGGGCTTAT
>chr7:142640573-142640683~5~ENSG00000197993~KEL~protein_coding
CTTACAGAGTGACCCATACCTGGGATAGCCAGGGTGGAAG
>chr7:142640573-142640683~3~ENSG00000197993~KEL~protein_coding
CCCAAGGGGACACCTTCCACCTGTGGGAAGAGGACATGTG
>chr7:142640870-142640970~5~ENSG00000197993~KEL~protein_coding
GTCTCCCCTGCTGTCATACCTGTGTTGGGGGTGAGGCTGC
>chr7:142640870-142640970~3~ENSG00000197993~KEL~protein_coding
AAGCTCGATCCAAGCTGTATCTGGGGAAGAGGCAGGAGGT
>chr7:142641410-142641487~5~ENSG00000197993~KEL~protein_coding
GGAAAACACAGGGACCCACATCGTTGTATTCTTGTCGGGC
>chr7:142641410-142641487~3~ENSG00000197993~KEL~protein_coding
TCCACCTGCAGTTGAGCAACCTGGAGAGAGACACAGAAGA
>chr7:142641730-142641828~5~ENSG00000197993~KEL~protein_coding
CCAGGACGCCTGGCCTGACCTTGTCCTGGGCCATGTTCTG
>chr7:142641730-142641828~3~ENSG00000197993~KEL~protein_coding
GCAGTGAATAATTTCATGGCCTGTGGGAGTGAGGTCCAGG
>chr7:142643294-142643404~5~ENSG00000197993~KEL~protein_coding
GGGAAGAGCTCTCACATACAGCACTTCGGGTGCTCGGGCC
>chr7:142643294-142643404~3~ENSG00000197993~KEL~protein_coding
ATCCATCGTGGGCGGGCAGGCTATGGAGACAAAGCTGGAA
>chr7:142649596-142649725~5~ENSG00000197993~KEL~protein_coding
CACCCGCTCCTCTCCTCACCATGGGTGGTTGCTCTGTCAG
>chr7:142649596-142649725~3~ENSG00000197993~KEL~protein_coding
TGTGGCTCTGCAGAAAGTCCCTATGGAGACAAAAGAGACC
>chr7:142650895-142651043~5~ENSG00000197993~KEL~protein_coding
AATCCCACCTGCGGCGAACCTCTGCTTTAGCAGCATCTCC
>chr7:142650895-142651043~3~ENSG00000197993~KEL~protein_coding
TCGATGGCGGGGGCCATTTCCTTAGAGGAGGGACACAAAG
>chr7:142651271-142651459~5~ENSG00000197993~KEL~protein_coding
GGCCCCCAGTTCCAGGCACCTTGAGCTGGTCGATAGTGAC
>chr7:142651271-142651459~3~ENSG00000197993~KEL~protein_coding
GTCAGGTATTCCCGAAAGATCTGGAGGAAGGAAATGTCAG
>chr7:142651431-142651459~5~ENSG00000197993~KEL~protein_coding
CAGCAAGGTTCCCAGCTGATTCAGGTAAGTCAGGTATTCC
>chr7:142651431-142651459~3~ENSG00000197993~KEL~protein_coding
GTCAGGTATTCCCGAAAGATCTGGAGGAAGGAAATGTCAG
>chr7:142651552-142651614~5~ENSG00000197993~KEL~protein_coding
TGTCCATGTGCCATCTTACCTGGGCATAGATCTTCTGTTC
>chr7:142651552-142651614~3~ENSG00000197993~KEL~protein_coding
TCAAACTCTGGCTGGTCTATCTGGGCACAAGAGAGACTGG
>chr7:142654914-142655060~5~ENSG00000197993~KEL~protein_coding
TCGCCAGTGCATCCCTCACCTGGATGACTGGTGTGTGTGG
>chr7:142654914-142655060~3~ENSG00000197993~KEL~protein_coding
GAGATGCGCCAGCCTCCAAGCTTTAAAGGAGAGAGAGGGG
>chr7:142654917-142655060~5~ENSG00000197993~KEL~protein_coding
CCAGTGCATCCCTCACCTGGATGACTGGTGTGTGTGGAGA
>chr7:142654917-142655060~3~ENSG00000197993~KEL~protein_coding
GAGATGCGCCAGCCTCCAAGCTTTAAAGGAGAGAGAGGGG
>chr7:142655391-142655515~5~ENSG00000197993~KEL~protein_coding
ATATCCCAACTTTTCTCACCTCCTCAATAACTTGTCTGAG
>chr7:142655391-142655515~3~ENSG00000197993~KEL~protein_coding
GTGCCAGGAATTCTGGACCTCTAGAAAGGAAGCATGGGAG
>chr7:142658015-142658191~5~ENSG00000197993~KEL~protein_coding
TCCACCCTGCTTTCCTCACCCAGTATTCTCCGAAGTCGGT
>chr7:142658015-142658191~3~ENSG00000197993~KEL~protein_coding
CACAGATGTCTCACAGGGGCCTGTGGGGAAAAGCTCAGAG
>chr7:142658447-142658588~5~ENSG00000197993~KEL~protein_coding
GGTCTGGGATCTTGCTTACGAGGGCCACAGTTCTGGAAGT
>chr7:142658447-142658588~3~ENSG00000197993~KEL~protein_coding
AGCCTCTCTTCTGGAGTGCTCTGTGGGAGGAACCAAGAGG
>chr7:142658882-142658905~5~ENSG00000197993~KEL~protein_coding
AGGAGAGGAGGCCACTTACCTCTTGGCTCCAGAGAGTTCC
>chr7:142658882-142658905~3~ENSG00000197993~KEL~protein_coding
TGGCTCCAGAGAGTTCCCATTCCACCTGCCTGGCTGCGTT
>chr7:142658882-142658959~5~ENSG00000197993~KEL~protein_coding
AGGAGAGGAGGCCACTTACCTCTTGGCTCCAGAGAGTTCC
>chr7:142658882-142658959~3~ENSG00000197993~KEL~protein_coding
TCACTTTGGTCCCCACCTTCCTGAAGTGAGTGGAGGGAGA
>chr7:142659202-142659235~5~ENSG00000197993~KEL~protein_coding
TCTACTCTGTAAGCCTTACATTCCCTCCCCTCCAGTGGGG
>chr7:142659202-142659235~3~ENSG00000197993~KEL~protein_coding
AGTGGGGGCAGGACTTTTGCACACAGCCACCCTCACCCCT
>chr20:44166175-44166189~3~ENSG00000249139~EPPIN-WFDC6~protein_coding
ATTTATGTAGACAGAGAGGCCTAGAGAAAAAAGCCAGGAA
>chr20:44175906-44175996~5~ENSG00000249139~EPPIN-WFDC6~protein_coding
GGCTGAGGCCAATACTTACTGGGAAATAACCAATCAGTCA
>chr20:44166603-44166733~5~ENSG00000249139~EPPIN-WFDC6~protein_coding
TAGGAAGCATCTGAGTTACCTTTCTGAAGTCTAAACATTT
>chr20:44166603-44166733~3~ENSG00000249139~EPPIN-WFDC6~protein_coding
TTTGATTTTGGGACACGGCTCTAAGGGAGGGGAAGATATA
>chr20:44171339-44171506~5~ENSG00000249139~EPPIN-WFDC6~protein_coding
CGGGGCCCCTAGGACTTACGTTTATTCTTGCAGGTGTTCA
>chr20:44171339-44171506~3~ENSG00000249139~EPPIN-WFDC6~protein_coding
TTTTGGCATTTCGCATACATCTGCAGAGAGACTCCAGAGT
>chr20:44174278-44174409~5~ENSG00000249139~EPPIN-WFDC6~protein_coding
CTGCAGCTCTGAATATTACCTTGTTTGAGATCTAAACATT
>chr20:44174278-44174409~3~ENSG00000249139~EPPIN-WFDC6~protein_coding
TCTGATTTTGGGACATCTCCCTAGGGAAAGAGCGGTTTTA
>chr18:7567817-7567889~3~ENSG00000173482~PTPRM~protein_coding
GGCGGGCGAGACGTTCTCAGGTAAGCGGGACCGCCTCTgc
>chr18:8406107-8406157~5~ENSG00000173482~PTPRM~protein_coding
TTCCCCTCCTGTTTTCCAGGATCAGTACAAGTTCTGCTAC
>chr18:7774147-7774269~5~ENSG00000173482~PTPRM~protein_coding
TTATTCTTTTACATTTTAGGTGGCTGCCTCTTTGATGAGC
>chr18:7774147-7774269~3~ENSG00000173482~PTPRM~protein_coding
TGATCCATGGATGCCATCAGGTTTGCTTTTAGTTTTAAGT
>chr18:7774260-7774269~5~ENSG00000173482~PTPRM~protein_coding
ACCGACTTCTGATCCATGGATGCCATCAGGTTTGCTTTTA
>chr18:7774260-7774269~3~ENSG00000173482~PTPRM~protein_coding
TGATCCATGGATGCCATCAGGTTTGCTTTTAGTTTTAAGT
>chr18:7888104-7888375~5~ENSG00000173482~PTPRM~protein_coding
CTTGATTTTGTTTTTGCAGGTTCTTTCATGCTGGTGAATG
>chr18:7888104-7888375~3~ENSG00000173482~PTPRM~protein_coding
TCTGGCCTAACTTTTATCAGGTATGTGCTTTCTTTTTATT
>chr18:7906503-7906581~5~ENSG00000173482~PTPRM~protein_coding
ATCTTTCTTAATTTTCCAGGTGATTTTTGAAGTGATAACT
>chr18:7906503-7906581~3~ENSG00000173482~PTPRM~protein_coding
GGTGTTAGGACATCCATGTAGTAAGTTGTCTTTATTTGTA
>chr18:7926566-7926681~5~ENSG00000173482~PTPRM~protein_coding
ATTCTTTTTCTTTATGTAGCCAGGACTCCTCACTTCCTGC
>chr18:7926566-7926681~3~ENSG00000173482~PTPRM~protein_coding
GAGACAGGCTCTGGTTACAGGTACAGTAACTCATTTTCAT
>chr18:7946952-7946975~5~ENSG00000173482~PTPRM~protein_coding
tttggggagctgactgcctatgggaaccctctccctccat
>chr18:7946952-7946975~3~ENSG00000173482~PTPRM~protein_coding
gaaccctctccctccatcctgtgagttttacagcagcact
>chr18:7949179-7949353~5~ENSG00000173482~PTPRM~protein_coding
CCCACCCCACTTGATACAGGGCATTGATGTGCGAGATGCT
>chr18:7949179-7949353~3~ENSG00000173482~PTPRM~protein_coding
TGCAGAGTTGGTAGTTAAAGGTATTTAATGTGTTTTTATA
>chr18:7955119-7955412~5~ENSG00000173482~PTPRM~protein_coding
TTTCTGGTTTGTCTTTCAGAACCACCCGTTCCTATTGCCC
>chr18:7955119-7955412~3~ENSG00000173482~PTPRM~protein_coding
GACAAGAACAAAGTGTGCTGGTGAGTATAAGGAACCCTGC
>chr18:8069684-8069710~5~ENSG00000173482~PTPRM~protein_coding
TGTCTTCTTTTCTAAATAGATCCCATGCGAGGCCCAAGAA
>chr18:8069684-8069710~3~ENSG00000173482~PTPRM~protein_coding
GCGAGGCCCAAGAAAACTAGAAGTAGTGGAGGTCAAATCT
>chr18:8069684-8069992~5~ENSG00000173482~PTPRM~protein_coding
TGTCTTCTTTTCTAAATAGATCCCATGCGAGGCCCAAGAA
>chr18:8069684-8069992~3~ENSG00000173482~PTPRM~protein_coding
AGTGCAGACAGATGAAGACCGTGAGTACCTTTGAATGATA
>chr18:8076453-8076562~5~ENSG00000173482~PTPRM~protein_coding
TCCTCCCACCCTCCTTTAGTCCCAGGTGCTGTTCCCACTG
>chr18:8076453-8076562~3~ENSG00000173482~PTPRM~protein_coding
GTGTAATCACTTTATATGAGGTAATATATATGTTTGTTAG
>chr18:8085669-8085870~5~ENSG00000173482~PTPRM~protein_coding
CTTTCTCATTCTTTTGCAGATCACCTACAAAGCAGTCAGT
>chr18:8085669-8085870~3~ENSG00000173482~PTPRM~protein_coding
GTTCACCACCAAAATATCAGGTACTCTACATTCGTGAGTT
>chr18:8085700-8085870~5~ENSG00000173482~PTPRM~protein_coding
GCAGTCAGTTCCTTTGACCCAGAAATAGATTTATCCAATC
>chr18:8085700-8085870~3~ENSG00000173482~PTPRM~protein_coding
GTTCACCACCAAAATATCAGGTACTCTACATTCGTGAGTT
>chr18:8088747-8088849~5~ENSG00000173482~PTPRM~protein_coding
TCTACGCCTTTTTCCCCAGCACCCTCTATGCCAGCTTATG
>chr18:8088747-8088849~3~ENSG00000173482~PTPRM~protein_coding
AGCAGAGGAGCACCTGTCAGGTATGGAACAGAGGGTTGGG
>chr18:8113484-8113757~5~ENSG00000173482~PTPRM~protein_coding
GGTACTCTTGTTTTTCTAGTGTCTATCAAATAGTTGTTGA
>chr18:8113484-8113757~3~ENSG00000173482~PTPRM~protein_coding
CTGCTAGTAGAGCCAATGGGGTAAGTTGTACAGATAACTG
>chr18:8113569-8113757~5~ENSG00000173482~PTPRM~protein_coding
GTGCTACCCAGTGCCAATTCACTTCCAGAATGCTTCTCTG
>chr18:8113569-8113757~3~ENSG00000173482~PTPRM~protein_coding
CTGCTAGTAGAGCCAATGGGGTAAGTTGTACAGATAACTG
>chr18:8114789-8114825~5~ENSG00000173482~PTPRM~protein_coding
CTCTCTTTATTTGACACAGGAAACCAAAATAGACTGTGTC
>chr18:8114789-8114825~3~ENSG00000173482~PTPRM~protein_coding
TGTCCAAGTGGCCACAAAAGGTAGGTTGAAATTGTGGGAT
>chr18:8122240-8122314~5~ENSG00000173482~PTPRM~protein_coding
AAATCCTCCTTTGCCTTAGCTGCGATAATCGTGACTCAGC
>chr18:8122240-8122314~3~ENSG00000173482~PTPRM~protein_coding
AGGCGACGGCCAACTAACAGGTCAGATGTTCAAGTATAGA
>chr18:8143645-8143776~5~ENSG00000173482~PTPRM~protein_coding
CATTTCCTTTCATCTTCAGGAGCTGCCACTCCGAAACCAG
>chr18:8143645-8143776~3~ENSG00000173482~PTPRM~protein_coding
TGTGTTGGTAATGAAGAAAAGGTGAGCTCCTAGCTGTTGC
>chr18:8143645-8143777~5~ENSG00000173482~PTPRM~protein_coding
CATTTCCTTTCATCTTCAGGAGCTGCCACTCCGAAACCAG
>chr18:8143645-8143777~3~ENSG00000173482~PTPRM~protein_coding
GTGTTGGTAATGAAGAAAAGGTGAGCTCCTAGCTGTTGCC
>chr18:8244056-8244207~5~ENSG00000173482~PTPRM~protein_coding
TTGAATTCTTTATCCTAAGGAAACTGGCCAAGAAGCGGAA
>chr18:8244056-8244207~3~ENSG00000173482~PTPRM~protein_coding
GCACAATCTGAATGGGAGATGTAAGTGCATATGTTTCTTG
>chr18:8247843-8247917~5~ENSG00000173482~PTPRM~protein_coding
GCCTCTCTTTTATTTACAGCTGTGTCTTCACCATCGTCCT
>chr18:8247843-8247917~3~ENSG00000173482~PTPRM~protein_coding
GCCTAATTCCTATTACCCAGGTAACAGTTTTTTCCATTGT
>chr18:8248148-8248174~5~ENSG00000173482~PTPRM~protein_coding
TGCTTACGGTGTATGACAGACCCATTTGTGCCAACTGCAA
>chr18:8248148-8248174~3~ENSG00000173482~PTPRM~protein_coding
TGTGCCAACTGCAATTTTAGGTGAGAACATTTCCCTTTAC
>chr18:8248336-8248350~5~ENSG00000173482~PTPRM~protein_coding
GGGGTTAAAGGAAAAAGAGACTTTTCTCTAAACAGTCGCC
>chr18:8248336-8248350~3~ENSG00000173482~PTPRM~protein_coding
AAGAGACTTTTCTCTAAACAGTCGCCATTAATAAGAGGGG
>chr18:8252486-8252497~5~ENSG00000173482~PTPRM~protein_coding
ATATGTATCTTCTTAAAAGTGCCAATAAATGGTAAGTTCC
>chr18:8252486-8252497~3~ENSG00000173482~PTPRM~protein_coding
CTTAAAAGTGCCAATAAATGGTAAGTTCCCCGATTCGCCC
>chr18:8253225-8253412~5~ENSG00000173482~PTPRM~protein_coding
CCTGGCCTTCTTTTCCTAGATGAAACCCACACAATGGCCA
>chr18:8253225-8253412~3~ENSG00000173482~PTPRM~protein_coding
GCTTCAAGGAGGAATACGAGGTGAGCACAAGCTCTGTGCC
>chr18:8296366-8296376~5~ENSG00000173482~PTPRM~protein_coding
AGTCTCACTTTCCTTCTAGAGCTTCTTTGAAGGGCAGTCT
>chr18:8296366-8296376~3~ENSG00000173482~PTPRM~protein_coding
TCCTTCTAGAGCTTCTTTGAAGGGCAGTCTGCACCATGGG
>chr18:8296366-8296453~5~ENSG00000173482~PTPRM~protein_coding
AGTCTCACTTTCCTTCTAGAGCTTCTTTGAAGGGCAGTCT
>chr18:8296366-8296453~3~ENSG00000173482~PTPRM~protein_coding
ATACGGGAATATCATTGCATGTAAGTGTCAACAGTGTCAT
>chr18:8314779-8314855~5~ENSG00000173482~PTPRM~protein_coding
TGTCCCTTTTCCTTTGCAGACGATCATTCCCGAGTGAGGC
>chr18:8314779-8314855~3~ENSG00000173482~PTPRM~protein_coding
TCAATGGCAATTATATCGATGTATGTATTTTATTAttttt
>chr18:8319176-8319212~5~ENSG00000173482~PTPRM~protein_coding
CTCTTTTATTTATTTTTAGGGTTATCATCGACCCAATCAT
>chr18:8319176-8319212~3~ENSG00000173482~PTPRM~protein_coding
TCATTACATTGCTACCCAAGGTAAGTTTATTTCTACTTTG
>chr18:8343421-8343518~5~ENSG00000173482~PTPRM~protein_coding
CTGTTGTGTTTTGCTGCAGGGCCAATGCAGGAAACCATCT
>chr18:8343421-8343518~3~ENSG00000173482~PTPRM~protein_coding
ATCTTGTGGAAGTGGGAAGGGTGAGTGGACCGTCTGCTGC
>chr18:8370888-8371004~5~ENSG00000173482~PTPRM~protein_coding
TCTTTTATGTTTTCTAAAGGTCAAATGCTGCAAATACTGG
>chr18:8370888-8371004~3~ENSG00000173482~PTPRM~protein_coding
GAACATTTGCTGTTGAAAAGGTAAGTTTTCATACTGCTTT
>chr18:8370931-8371004~5~ENSG00000173482~PTPRM~protein_coding
GATGACACAGAGATATATAAAGACATTAAAGTTACCCTAA
>chr18:8370931-8371004~3~ENSG00000173482~PTPRM~protein_coding
GAACATTTGCTGTTGAAAAGGTAAGTTTTCATACTGCTTT
>chr18:8371758-8371808~5~ENSG00000173482~PTPRM~protein_coding
CCTCTTTCTGCTGACATAGGGAGGGGCCGGAGGTGAAGCA
>chr18:8371758-8371808~3~ENSG00000173482~PTPRM~protein_coding
CATCCAGAGAAGTGTCACAGGTAGGCTCTGGGGAAAGTGG
>chr18:8376044-8376198~5~ENSG00000173482~PTPRM~protein_coding
GGCTAACCAACTACTGCAGAGAGGTGTGCATGAAATCCGA
>chr18:8376044-8376198~3~ENSG00000173482~PTPRM~protein_coding
CCACTGGTGGTGCACTGCAGGTAAGCAGAGCTCCAGAGCC
>chr18:8376460-8376595~5~ENSG00000173482~PTPRM~protein_coding
GACCCCCCTTTTCATTCAGTGCTGGTGCAGGGAGGACTGG
>chr18:8376460-8376595~3~ENSG00000173482~PTPRM~protein_coding
TGAACATGGTGCAAACAGAGGTACTCCCGCTCATCACCTA
>chr18:8378263-8378412~5~ENSG00000173482~PTPRM~protein_coding
GTTCCATCTCCTTCTCCAGGAGCAGTATGTGTTTATCCAC
>chr18:8378263-8378412~3~ENSG00000173482~PTPRM~protein_coding
AGATTAAAGAGGAATTCCGGGTAAGTGATGCCTAAGGGAG
>chr18:8379165-8379311~5~ENSG00000173482~PTPRM~protein_coding
CCTTTCTTTTCTCACGCAGACGCTAAACATGGTGACACCA
>chr18:8379165-8379311~3~ENSG00000173482~PTPRM~protein_coding
CCATCGATGGGGAGAGCAGCAACTACATCAATGCTGCCCT
>chr18:8379165-8379338~5~ENSG00000173482~PTPRM~protein_coding
CCTTTCTTTTCTCACGCAGACGCTAAACATGGTGACACCA
>chr18:8379165-8379338~3~ENSG00000173482~PTPRM~protein_coding
TCAATGCTGCCCTCATGGACGTGAGTGCCCCGCTTCCCGC
>chr18:8380294-8380425~5~ENSG00000173482~PTPRM~protein_coding
TTCTTGTTTGTGTTTGCAGAGCTATAAACAGCCTTCAGCT
>chr18:8380294-8380425~3~ENSG00000173482~PTPRM~protein_coding
ATGATGTGGATCCTGCCCAGGTGAGACCCGGACTTCTTAC
>chr18:8384559-8384684~5~ENSG00000173482~PTPRM~protein_coding
TTATATGTTTTGAATTCAGTTGTGTCCACAGTACTGGCCA
>chr18:8384559-8384684~3~ENSG00000173482~PTPRM~protein_coding
GCATTTACAATGCCGCCAGAGTAAGAGACGGGCCTGTCAT
>chr18:8387070-8387233~5~ENSG00000173482~PTPRM~protein_coding
GTTGCCTTGTTCTTCGTAGCCCCAAGATGGATATCGGATG
>chr18:8387070-8387233~3~ENSG00000173482~PTPRM~protein_coding
CGCACGGTTGTGCACTGCTTGTAAGTGCTTGACAGAGCTC
>chr18:8394474-8394609~5~ENSG00000173482~PTPRM~protein_coding
CTGATCTTTTTCACGACAGGAACGGGGGAGGCCGCAGTGG
>chr18:8394474-8394609~3~ENSG00000173482~PTPRM~protein_coding
CCAACATGGTCGACCTCCTGGTAGGACACCCCCTCTGAGC
>chr7:91924293-91924480~3~ENSG00000001629~ANKIB1~protein_coding
GGAATGAATAAAATATTAGGGTAAGTATTACTATAAACTA
>chr7:92027526-92028260~5~ENSG00000001629~ANKIB1~protein_coding
TTGCTTTCTGTTGCTTCAGGCTCTGAGTTCCTTGGATGAA
>chr7:91936673-91936886~5~ENSG00000001629~ANKIB1~protein_coding
CCCTTTCTTTCCATTTTAGGACTTTTCTTGGTAGAGATGG
>chr7:91936673-91936886~3~ENSG00000001629~ANKIB1~protein_coding
TTGACCAGGGTGAATATGAGAGAGCAGCTATTGATGCTGT
>chr7:91936673-91936970~5~ENSG00000001629~ANKIB1~protein_coding
CCCTTTCTTTCCATTTTAGGACTTTTCTTGGTAGAGATGG
>chr7:91936673-91936970~3~ENSG00000001629~ANKIB1~protein_coding
GGATGAAAGCCTGTGTAGAGGtaaatttttttttttttta
>chr7:91948644-91948826~5~ENSG00000001629~ANKIB1~protein_coding
TGAAAAAAAACTTTTTTAGCTTTTAGTAAAACATGGAGGA
>chr7:91948644-91948826~3~ENSG00000001629~ANKIB1~protein_coding
CTGCATTAGACAAACGAGAGGTCAGTTTATTTTTTCTTCT
>chr7:91955242-91955247~5~ENSG00000001629~ANKIB1~protein_coding
TTTTCTTTCTTTATGTCAGTACTGACTGCTTTGAAGGTTA
>chr7:91955242-91955247~3~ENSG00000001629~ANKIB1~protein_coding
TTTCTTTATGTCAGTACTGACTGCTTTGAAGGTTATTGCT
>chr7:91957097-91957214~5~ENSG00000001629~ANKIB1~protein_coding
ATTTTTTTTCTTTTCAAAGCCATATGAAGGATTAAGGCCT
>chr7:91957097-91957214~3~ENSG00000001629~ANKIB1~protein_coding
AGCTTTACTTCGAGCTCATGGTAATGAAAGAAATGTCTTA
>chr7:91972338-91972546~5~ENSG00000001629~ANKIB1~protein_coding
CATTCCATTTTTCTTTAAGACTGGGACAGGGAGAAATTAC
>chr7:91972338-91972546~3~ENSG00000001629~ANKIB1~protein_coding
GGGATTTAGACACCAGTTTGGTATGGTTTGGTATTCACTG
>chr7:91972452-91972546~5~ENSG00000001629~ANKIB1~protein_coding
GGGTATAATGCCTGGGACACGCTCCCATCTCCAAGAACTC
>chr7:91972452-91972546~3~ENSG00000001629~ANKIB1~protein_coding
GGGATTTAGACACCAGTTTGGTATGGTTTGGTATTCACTG
>chr7:91974292-91974380~5~ENSG00000001629~ANKIB1~protein_coding
TGTTCTTCTTCATCTCCAGTGTGACATTTGTATGTGCAGT
>chr7:91974292-91974380~3~ENSG00000001629~ANKIB1~protein_coding
TGTAGAGGATGTTGGGAGTCGTGAGTATATGAGCACCTTA
>chr7:91977261-91977330~5~ENSG00000001629~ANKIB1~protein_coding
ttattatCATATTCCTAAGCATTGTAATAAGCAGAGAGAG
>chr7:91977261-91977330~3~ENSG00000001629~ANKIB1~protein_coding
CCTGCAAGATAAAAATATAGGTAAGGTTTGCCCCAGATTT
>chr7:91980264-91980408~5~ENSG00000001629~ANKIB1~protein_coding
CATTGATCCATTTTAATAGGTTTTTGAATCTGAAAATTCA
>chr7:91980264-91980408~3~ENSG00000001629~ANKIB1~protein_coding
ACCTACAGTTTGATATTAAGGTAAGGTATACTGCCAATTA
>chr7:91981790-91981956~5~ENSG00000001629~ANKIB1~protein_coding
GTTATTGCTGTTTAAACAGGCCTTTGTTGAAAATAATCCT
>chr7:91981790-91981956~3~ENSG00000001629~ANKIB1~protein_coding
AAAGGACACCTCTTCTGCTGGTTAGTATAAGACAAGTTGG
>chr7:91991499-91991587~5~ENSG00000001629~ANKIB1~protein_coding
CTGTGTTTATTTTCTTTAGGGAGTGCCTTGGTGAAGCACA
>chr7:91991499-91991587~3~ENSG00000001629~ANKIB1~protein_coding
CGAAATGAAACCAGAAGAACGTAAGAGGAATTTTAGATAG
>chr7:92000791-92000921~5~ENSG00000001629~ANKIB1~protein_coding
TGTGTTTAATATCCCAAAGTTGTGGGAGTTAGTGAAGCCT
>chr7:92000791-92000921~3~ENSG00000001629~ANKIB1~protein_coding
ATCACATGCAGTGTGCTAAGGTAAGAAGTTAAAGAGGATT
>chr7:92000886-92000921~5~ENSG00000001629~ANKIB1~protein_coding
CTGTAAGTCTCCAATACAGAAGAATGAAGGCTGCAATCAC
>chr7:92000886-92000921~3~ENSG00000001629~ANKIB1~protein_coding
ATCACATGCAGTGTGCTAAGGTAAGAAGTTAAAGAGGATT
>chr7:92015823-92015949~5~ENSG00000001629~ANKIB1~protein_coding
TCTGTGTTTTCTTTTGAAGTGCAAGTATGACTTTTGCTGG
>chr7:92015823-92015949~3~ENSG00000001629~ANKIB1~protein_coding
GGAGCAATCCAAGGAAATGACTGTGGAGGTAAAGAGAACC
>chr7:92015823-92015957~5~ENSG00000001629~ANKIB1~protein_coding
TCTGTGTTTTCTTTTGAAGTGCAAGTATGACTTTTGCTGG
>chr7:92015823-92015957~3~ENSG00000001629~ANKIB1~protein_coding
CCAAGGAAATGACTGTGGAGGTAAAGAGAACCAATTAAGC
>chr7:92017112-92017198~5~ENSG00000001629~ANKIB1~protein_coding
GTGGACTTTTGTTTTCTAGGCTGAGAAAAAACACAAACGA
>chr7:92017112-92017198~3~ENSG00000001629~ANKIB1~protein_coding
ACCATGAGCATAGTTATCAGGTATGTCCCAAATCATTTCA
>chr7:92017289-92017355~5~ENSG00000001629~ANKIB1~protein_coding
TTTATTTCTATTCCTTTAGCTAGAACAACGCCTTCTTAAA
>chr7:92017289-92017355~3~ENSG00000001629~ANKIB1~protein_coding
GAGCAGAGCTCTCAAAGAAAGTAAGTTATAAGTTGTATGT
>chr7:92019285-92019430~5~ENSG00000001629~ANKIB1~protein_coding
TGCCTCAATTACTTTTTAGCTGAAGGAGGCTGTCCAGATA
>chr7:92019285-92019430~3~ENSG00000001629~ANKIB1~protein_coding
AAATTTTTGAACTAATGCAAGTAAGATTTTTTTAATTACA
>chr7:92020480-92020658~5~ENSG00000001629~ANKIB1~protein_coding
TTTTCTCTGCTTACTATAGACAGACCTAGAAATGGTCACT
>chr7:92020480-92020658~3~ENSG00000001629~ANKIB1~protein_coding
CCAGAAGCTCCAAGGCGCAGGTAAAAAGGACGTACACTGT
>chr7:92021555-92021606~5~ENSG00000001629~ANKIB1~protein_coding
ATGTCTAATTTCTTTGTAGCTTTGCTGGTGGAACATGGGA
>chr7:92021555-92021606~3~ENSG00000001629~ANKIB1~protein_coding
TAGGATTTGCATCACCAGAGGTAATTGTTTTATGGGGTTT
>chr7:92025679-92025790~5~ENSG00000001629~ANKIB1~protein_coding
TAACCTTTGGTTTATGCAGGAATATGCTGAATTTCAGTAT
>chr7:92025679-92025790~3~ENSG00000001629~ANKIB1~protein_coding
GCCAAGTGAAAGCACTTTAGGTAAGTCCTTGCATTGAGTA
>chr7:92027037-92027173~5~ENSG00000001629~ANKIB1~protein_coding
ACCAATTGCTTTGAAACAGATATTCCAGAAGGCGGCAGCA
>chr7:92027037-92027173~3~ENSG00000001629~ANKIB1~protein_coding
AAAACCAGGACTCTCTTCAGGTAGCCTTTCTGAACAGCCT
>chr19:6664940-6665361~3~ENSG00000125735~TNFSF14~protein_coding
GGTCAAGCTGGAGTTGGCCCCTGTTGGGAAGAGAGAGACA
>chr19:6669970-6670080~5~ENSG00000125735~TNFSF14~protein_coding
GCAAGAGACCCAGACCCACCCGGGCCACACTGCACGACTG
>chr19:6667124-6667165~5~ENSG00000125735~TNFSF14~protein_coding
GATCCAGGGTCCCTCTCACCTGTGAGATGCGCTGCTGGGT
>chr19:6667124-6667165~3~ENSG00000125735~TNFSF14~protein_coding
GACCTCGTGAGACCTTCGCTCTGGGGAAAGAGGGTCAGAG
>chr19:6667424-6667460~5~ENSG00000125735~TNFSF14~protein_coding
GGCCAGGACCCTGACTCACCTTGTATCAGCTGCTCCCAGG
>chr19:6667424-6667460~3~ENSG00000125735~TNFSF14~protein_coding
CAGGAGCCTGCAGGTCCGTCCTGAAAATGCAGAAGGGGCC
>chr19:6669862-6670080~5~ENSG00000125735~TNFSF14~protein_coding
GCCCCCCGGTCCCACTCACAGGCAGGCGGGTGACCATCTC
>chr19:6669862-6670080~3~ENSG00000125735~TNFSF14~protein_coding
CGTACGACACTCTCCTCCATGCCCAAGGTGTCTGGAGCAG
>chr20:43992172-43992333~3~ENSG00000204070~SYS1~protein_coding
ACCAGATGTTCGACGCCGAGGTAGGGTCCCCGGACTGGGG
>chr20:44002934-44002934~5~ENSG00000204070~SYS1~protein_coding
tcctttctttttttttaagacagggtcttgctctcttgcc
>chr20:43992235-43992333~5~ENSG00000204070~SYS1~protein_coding
CCTGTCGCAGATCGTCCTCATGCAGACCGTGTATTACGGC
>chr20:43992235-43992333~3~ENSG00000204070~SYS1~protein_coding
ACCAGATGTTCGACGCCGAGGTAGGGTCCCCGGACTGGGG
>chr20:43994187-43994195~5~ENSG00000204070~SYS1~protein_coding
AAGAATGCTTGTTCCTTAGGAGGCTTGCTGAGATCCTGGG
>chr20:43994187-43994195~3~ENSG00000204070~SYS1~protein_coding
TTGTTCCTTAGGAGGCTTGCTGAGATCCTGGGGCTCTGCC
>chr20:43994259-43994324~5~ENSG00000204070~SYS1~protein_coding
ATTTGTGATTCCCCCTCAGATCCTGGGCTTTTCCACCCCT
>chr20:43994259-43994324~3~ENSG00000204070~SYS1~protein_coding
TCATCCTCAACGCCCTCACCTGGTGAGTATCACCAGTTTT
>chr20:43994259-43994326~5~ENSG00000204070~SYS1~protein_coding
ATTTGTGATTCCCCCTCAGATCCTGGGCTTTTCCACCCCT
>chr20:43994259-43994326~3~ENSG00000204070~SYS1~protein_coding
ATCCTCAACGCCCTCACCTGGTGAGTATCACCAGTTTTGC
>chr20:43995515-43995639~5~ENSG00000204070~SYS1~protein_coding
TGCTGTCCTCTCCCCACAGTGCCCTGGGCTTGCTGTACTT
>chr20:43995515-43995639~3~ENSG00000204070~SYS1~protein_coding
TTTCCCCTCGGCGCTGACCTGGTGGCTGGTCCAAGCCGTG
>chr20:43995515-43995752~5~ENSG00000204070~SYS1~protein_coding
TGCTGTCCTCTCCCCACAGTGCCCTGGGCTTGCTGTACTT
>chr20:43995515-43995752~3~ENSG00000204070~SYS1~protein_coding
CAGCCCCTAAATCCAATGTCTAGAATCAGGCCCTTTGGAC
>chr19:51301355-51301705~3~ENSG00000167747~C19orf48~protein_coding
ACGGCCTCCAGCACTGTCATGCCCTTGACCAGCTAGTGCT
>chr19:51301631-51301705~5~ENSG00000167747~C19orf48~protein_coding
ATGAGCCTGGTGGCCTGGCGGGCCCTGGCACCATGGAGAG
>chr19:51301460-51301705~5~ENSG00000167747~C19orf48~protein_coding
AGGTCTCACGGTGGCGTATGGACAGCTCCTCCCCATAGGC
>chr19:51301460-51301705~3~ENSG00000167747~C19orf48~protein_coding
ACGGCCTCCAGCACTGTCATGCCCTTGACCAGCTAGTGCT
>chr19:51301463-51301705~5~ENSG00000167747~C19orf48~protein_coding
TCTCACGGTGGCGTATGGACAGCTCCTCCCCATAGGCCTG
>chr19:51301463-51301705~3~ENSG00000167747~C19orf48~protein_coding
ACGGCCTCCAGCACTGTCATGCCCTTGACCAGCTAGTGCT
>chr19:51301560-51301705~5~ENSG00000167747~C19orf48~protein_coding
CCCACTTATCCACCTTCTCCTGGGTGTGTGGCTCAGCAGC
>chr19:51301560-51301705~3~ENSG00000167747~C19orf48~protein_coding
ACGGCCTCCAGCACTGTCATGCCCTTGACCAGCTAGTGCT
>chr19:51301577-51301613~5~ENSG00000167747~C19orf48~protein_coding
TCCTGGGTGTGTGGCTCAGCAGCCAAGTCCTTGTGCACTG
>chr19:51301577-51301613~3~ENSG00000167747~C19orf48~protein_coding
ACTGGGTTGGGTCCCAGCATGAGCCTGGTGGCCTGGCGGG
>chr19:51301592-51301705~5~ENSG00000167747~C19orf48~protein_coding
TCAGCAGCCAAGTCCTTGTGCACTGGGTTGGGTCCCAGCA
>chr19:51301592-51301705~3~ENSG00000167747~C19orf48~protein_coding
ACGGCCTCCAGCACTGTCATGCCCTTGACCAGCTAGTGCT
>chr8:19796952-19797039~3~ENSG00000175445~LPL~protein_coding
AGGGGTGGCCGCCGCCGACCGTAAGTTTTGCGCGCAAACT
>chr8:19822821-19822821~5~ENSG00000175445~LPL~protein_coding
TTCCTGTGCTTTTTCTCAGAAACTGGGCGAATCTACAGAA
>chr8:19804053-19804081~5~ENSG00000175445~LPL~protein_coding
ATTGGCCTGACTTCCGCAGTTATTTTGAAGTTACAGATTT
>chr8:19804053-19804081~3~ENSG00000175445~LPL~protein_coding
AGTTACAGATTTTTAAATTTTGAGTTGAAAAAAAAGAGCA
>chr8:19805691-19805851~5~ENSG00000175445~LPL~protein_coding
TCCAATTTTTCCTTTCCAGAAAGAAGAGATTTTATCGACA
>chr8:19805691-19805851~3~ENSG00000175445~LPL~protein_coding
TGGTGATCCATGGCTGGACGGTAAGGGAGGCTCTTTGGGG
>chr8:19805831-19805851~5~ENSG00000175445~LPL~protein_coding
TCACAGCAGCAAAACCTTCATGGTGATCCATGGCTGGACG
>chr8:19805831-19805851~3~ENSG00000175445~LPL~protein_coding
TGGTGATCCATGGCTGGACGGTAAGGGAGGCTCTTTGGGG
>chr8:19809280-19809347~5~ENSG00000175445~LPL~protein_coding
CTTGTGTCATCATCTTCAGGTAACAGGAATGTATGAGAGT
>chr8:19809280-19809347~3~ENSG00000175445~LPL~protein_coding
TACAAGAGAGAACCAGACTCCAATGTCATTGTGGTGGACT
>chr8:19809280-19809419~5~ENSG00000175445~LPL~protein_coding
CTTGTGTCATCATCTTCAGGTAACAGGAATGTATGAGAGT
>chr8:19809280-19809419~3~ENSG00000175445~LPL~protein_coding
TCCGCGGGCTACACCAAACTGGTGGGACAGGATGTGGCCC
>chr8:19809280-19809459~5~ENSG00000175445~LPL~protein_coding
CTTGTGTCATCATCTTCAGGTAACAGGAATGTATGAGAGT
>chr8:19809280-19809459~3~ENSG00000175445~LPL~protein_coding
GGTTTATCAACTGGATGGAGGTAAGACTGGGAGAAGGAGA
>chr8:19810821-19810932~5~ENSG00000175445~LPL~protein_coding
TTTTCTTTTTCTTCCAAAGGAGGAGTTTAACTACCCTCTG
>chr8:19810821-19810932~3~ENSG00000175445~LPL~protein_coding
GAAAGTCAACAGAATTACTGGTAAGAAAGCAATTTCGTTG
>chr8:19811631-19811662~5~ENSG00000175445~LPL~protein_coding
TGCTTTTTTCCCTTTTAAGGCCTCGATCCAGCTGGACCTA
>chr8:19811631-19811662~3~ENSG00000175445~LPL~protein_coding
CTGGACCTAACTTTGAGTATGCAGAAGCCCCGAGTCGTCT
>chr8:19811631-19811864~5~ENSG00000175445~LPL~protein_coding
TGCTTTTTTCCCTTTTAAGGCCTCGATCCAGCTGGACCTA
>chr8:19811631-19811864~3~ENSG00000175445~LPL~protein_coding
TGCAGAGAGAGGACTTGGAGGTAAATATTATTTAGAAGCG
>chr8:19813352-19813594~5~ENSG00000175445~LPL~protein_coding
GTGTCTCTTTTTTACCCAGATGTGGACCAGCTAGTGAAGT
>chr8:19813352-19813594~3~ENSG00000175445~LPL~protein_coding
TTCTCAGATGCCCTACAAAGGTAGGCTGGAGACTGTTGTA
>chr8:19816771-19816891~5~ENSG00000175445~LPL~protein_coding
CGAATTTCCTCCCCAACAGTCTTCCATTACCAAGTAAAGA
>chr8:19816771-19816891~3~ENSG00000175445~LPL~protein_coding
GAGAACATCCCATTCACTCTGTGAGTAGCACAGGGGGGCG
>chr8:19818412-19818594~5~ENSG00000175445~LPL~protein_coding
TTATTGCTTTTTTGTTTAGGCCTGAAGTTTCCACAAATAA
>chr8:19818412-19818594~3~ENSG00000175445~LPL~protein_coding
GCAGGAGAGACTCAGAAAAAGTAATTAAATGTATTTTTCT
>chr8:19819626-19819728~5~ENSG00000175445~LPL~protein_coding
CATCCATTTTCTTCCACAGGGTGATCTTCTGTTCTAGGGA
>chr8:19819626-19819728~3~ENSG00000175445~LPL~protein_coding
CTCTGAATAAGAAGTCAGGCTGGTGAGCATTCTGGGCTAA
>chr6:29691241-29691304~3~ENSG00000204642~HLA-F~protein_coding
CCTGACCGATACTTGGGCGGGTGAGTGCGGGGTCCAGAGA
>chr6:29704192-29704197~5~ENSG00000204642~HLA-F~protein_coding
CTAATTTTTTCCAATGCAGCATTTCTAAGGACTTTCAGTA
>chr6:29691435-29691704~5~ENSG00000204642~HLA-F~protein_coding
AGCCCCTCCTCGCCCCCAGGCTCCCACTCCTTGAGGTATT
>chr6:29691435-29691704~3~ENSG00000204642~HLA-F~protein_coding
CTACAACCAGAGCGAGGCTGGTGAGTGAACCCGGCCGGGG
>chr6:29691816-29691859~5~ENSG00000204642~HLA-F~protein_coding
CCCCGAGGCAGCGGGACCCGCCCAGACCCTCCACCCGGGA
>chr6:29691816-29691859~3~ENSG00000204642~HLA-F~protein_coding
TCCCAGGCGCCTTTACCCAGGTTCATTTTCAGTTTAGGCC
>chr6:29691950-29692008~5~ENSG00000204642~HLA-F~protein_coding
GACTGCGGGGACCGGCTAGGGTCTCACACCCTCCAGGGAA
>chr6:29691950-29692008~3~ENSG00000204642~HLA-F~protein_coding
GGCCCGACGGACGCCTCCTCCGCGGGTATCACCAGCACGC
>chr6:29691950-29692225~5~ENSG00000204642~HLA-F~protein_coding
GACTGCGGGGACCGGCTAGGGTCTCACACCCTCCAGGGAA
>chr6:29691950-29692225~3~ENSG00000204642~HLA-F~protein_coding
GGAGACGCTACAGCGCGCAGGTACCAGGGGCCATGGGCGC
>chr6:29691970-29692225~5~ENSG00000204642~HLA-F~protein_coding
GTCTCACACCCTCCAGGGAATGAATGGCTGCGACATGGGG
>chr6:29691970-29692225~3~ENSG00000204642~HLA-F~protein_coding
GGAGACGCTACAGCGCGCAGGTACCAGGGGCCATGGGCGC
>chr6:29692024-29692225~5~ENSG00000204642~HLA-F~protein_coding
CCTCCGCGGGTATCACCAGCACGCGTACGACGGCAAGGAT
>chr6:29692024-29692225~3~ENSG00000204642~HLA-F~protein_coding
GGAGACGCTACAGCGCGCAGGTACCAGGGGCCATGGGCGC
>chr6:29692808-29693083~5~ENSG00000204642~HLA-F~protein_coding
ATTTTCTGACTCTTCTCAGATCCTCCAAAGGCACACGTTG
>chr6:29692808-29693083~3~ENSG00000204642~HLA-F~protein_coding
GCCCCTCATCCTGAGATGGGGTAAGGAGGGAGATGGGTAA
>chr6:29693224-29693340~5~ENSG00000204642~HLA-F~protein_coding
CCTTCCCTTCCTTTCCCAGAGCAGTCTCCCCAGCCCACCA
>chr6:29693224-29693340~3~ENSG00000204642~HLA-F~protein_coding
GTGGAGGAAGAAGAGCTCAGGTAGGAAGGGGTGAGGAGTG
>chr6:29693311-29693340~5~ENSG00000204642~HLA-F~protein_coding
GTCACTGGAGCTGTGGTCGCTGCTGTGATGTGGAGGAAGA
>chr6:29693311-29693340~3~ENSG00000204642~HLA-F~protein_coding
GTGGAGGAAGAAGAGCTCAGGTAGGAAGGGGTGAGGAGTG
>chr6:29693770-29693820~5~ENSG00000204642~HLA-F~protein_coding
CCTTTCTGGCCTCTCACAGGACATTTTCTTCCCATAGATA
>chr6:29693770-29693820~3~ENSG00000204642~HLA-F~protein_coding
GAGCTACTCTCAGGCTGCAGGTAAGATGAAGGAGGCTGAT
>chr6:29693788-29693820~5~ENSG00000204642~HLA-F~protein_coding
GGACATTTTCTTCCCATAGATAGAAACAGAGGGAGCTACT
>chr6:29693788-29693820~3~ENSG00000204642~HLA-F~protein_coding
GAGCTACTCTCAGGCTGCAGGTAAGATGAAGGAGGCTGAT
>chr6:29694180-29694181~5~ENSG00000204642~HLA-F~protein_coding
ATGAATATTTTCTCTATAGTGTGAGACAGCTTCCTTGTGT
>chr6:29694180-29694181~3~ENSG00000204642~HLA-F~protein_coding
TGAATATTTTCTCTATAGTGTGAGACAGCTTCCTTGTGTG
>chr6:29694180-29694184~5~ENSG00000204642~HLA-F~protein_coding
ATGAATATTTTCTCTATAGTGTGAGACAGCTTCCTTGTGT
>chr6:29694180-29694184~3~ENSG00000204642~HLA-F~protein_coding
ATATTTTCTCTATAGTGTGAGACAGCTTCCTTGTGTGGGA
>chr6:29694660-29694781~5~ENSG00000204642~HLA-F~protein_coding
TTTTCTATCTTCTTCACAGCCTACTCAGTGGTCAGCGGAA
>chr6:29694660-29694781~3~ENSG00000204642~HLA-F~protein_coding
GTGTCTTGGGCCGCCGGAAGGTGGGTGACATGTGGATCTT
>chr6:29694660-29694949~5~ENSG00000204642~HLA-F~protein_coding
TTTTCTATCTTCTTCACAGCCTACTCAGTGGTCAGCGGAA
>chr6:29694660-29694949~3~ENSG00000204642~HLA-F~protein_coding
TCCAGATTAAGATTTTTGActgagtcattctaaagtaagt
>chr6:29694660-29694952~5~ENSG00000204642~HLA-F~protein_coding
TTTTCTATCTTCTTCACAGCCTACTCAGTGGTCAGCGGAA
>chr6:29694660-29694952~3~ENSG00000204642~HLA-F~protein_coding
AGATTAAGATTTTTGActgagtcattctaaagtaagttgc
>chr6:31543519-31543704~3~ENSG00000232810~TNF~protein_coding
TCGGCCCCCAGAGGGAAGAGGTGAGTGCCTGGCCAGCCTT
>chr6:31544893-31545311~5~ENSG00000232810~TNF~protein_coding
CCTCTCTCCCTCCCTCCAGCAAACCCTCAAGCTGAGGGGC
>chr6:31544311-31544356~5~ENSG00000232810~TNF~protein_coding
TTCTCCTTCTCCCCAACAGTTCCCCAGGGACCTCTCTCTA
>chr6:31544311-31544356~3~ENSG00000232810~TNF~protein_coding
CCCTCTGGCCCAGGCAGTCAGTAAGTGTCTCCAAACCTCT
>chr6:31544544-31544591~5~ENSG00000232810~TNF~protein_coding
TTTTCTCTCTCCTCTTCAGGATCATCTTCTCGAACCCCGA
>chr6:31544544-31544591~3~ENSG00000232810~TNF~protein_coding
GCCTGTAGCCCATGTTGTAGGTAAGAGCTCTGAGGATGTG
>chrX:154290121-154290266~3~ENSG00000182712~CMC4~protein_coding
TGATTCCATGTAGCTGTTGGCTGAAAAACATACAGGCAGA
>chrX:154292241-154292298~5~ENSG00000182712~CMC4~protein_coding
GCATTTTACAATATACTACCTTGTAAACATTTCTGTATCT
>chr2:113587941-113588150~3~ENSG00000125538~IL1B~protein_coding
TAATTTTTGGGATCTACACTCTGCAGCGAAAGAGAAAGAA
>chr2:113593760-113593806~5~ENSG00000125538~IL1B~protein_coding
TCTCAGCGTCTCCACTGACCTGTAATAAGCCATCATTTCA
>chr2:113588869-113588999~5~ENSG00000125538~IL1B~protein_coding
TTCCATAGCATTCACTTACCTCCAGCTGTAGAGTGGGCTT
>chr2:113588869-113588999~3~ENSG00000125538~IL1B~protein_coding
AAAGGACATGGAGAACACCACTGAAGAAAGAAGGGGGTCT
>chr2:113590239-113590403~5~ENSG00000125538~IL1B~protein_coding
CCAGGATGTTTCCATTTACCTTGTTGCTCCATATCCTGTC
>chr2:113590239-113590403~3~ENSG00000125538~IL1B~protein_coding
TGTGTCGAAGAAGATAGGTTCTGAAATGTGGAGCACATGT
>chr2:113590276-113590403~5~ENSG00000125538~IL1B~protein_coding
GTCCCTGGAGGTGGAGAGCTTTCAGTTCATATGGACCAGA
>chr2:113590276-113590403~3~ENSG00000125538~IL1B~protein_coding
TGTGTCGAAGAAGATAGGTTCTGAAATGTGGAGCACATGT
>chr2:113590329-113590403~5~ENSG00000125538~IL1B~protein_coding
TTTTGCTGTGAGTCCCGGAGCGTGCAGTTCAGTGATCGTA
>chr2:113590329-113590403~3~ENSG00000125538~IL1B~protein_coding
TGTGTCGAAGAAGATAGGTTCTGAAATGTGGAGCACATGT
>chr2:113590372-113590403~5~ENSG00000125538~IL1B~protein_coding
GTGCATCGTGCACATAAGCCTCGTTATCCCATGTGTCGAA
>chr2:113590372-113590403~3~ENSG00000125538~IL1B~protein_coding
TGTGTCGAAGAAGATAGGTTCTGAAATGTGGAGCACATGT
>chr2:113590951-113591152~5~ENSG00000125538~IL1B~protein_coding
CCTGCTCTTGGCTAACTACCTTCTTCAAAGATGAAGGGAA
>chr2:113590951-113591152~3~ENSG00000125538~IL1B~protein_coding
TCCAGGTCCTGGAAGGAGCACTGCGGAGAGAGCGAGGGAG
>chr2:113593143-113593194~5~ENSG00000125538~IL1B~protein_coding
GTTAAACCCATAGTCTTACCTTCATCTGTTTAGGGCCATC
>chr2:113593143-113593194~3~ENSG00000125538~IL1B~protein_coding
ACAAGTCATCCTCATTGCCACTGTAATAAAAACAGGGACA
>chr5:170215620-170215672~3~ENSG00000094755~GABRP~protein_coding
CTGAGTCTCTTCACTGAGAGGTGAGCTTTGCTACCCCCAG
>chr5:170238960-170239259~5~ENSG00000094755~GABRP~protein_coding
TGCATTGTCTATGAACTAGGGGACAACAAAGGAAGTAGAA
>chr5:170216133-170216236~5~ENSG00000094755~GABRP~protein_coding
AAGCCCATTTCTTTTCCAGGATGTGCATCCAGGGGAGTCA
>chr5:170216133-170216236~3~ENSG00000094755~GABRP~protein_coding
AGGATATAACAAATTTCTCAGGCCCAATTTTGGTGGTAGG
>chr5:170216133-170216251~5~ENSG00000094755~GABRP~protein_coding
AAGCCCATTTCTTTTCCAGGATGTGCATCCAGGGGAGTCA
>chr5:170216133-170216251~3~ENSG00000094755~GABRP~protein_coding
TCTCAGGCCCAATTTTGGTGGTAGGTCATCCTCTGTGTCC
>chr5:170221235-170221240~5~ENSG00000094755~GABRP~protein_coding
TTGTTTTTTTTTATCTTAGGAGAACCCGTACAGATAGCGC
>chr5:170221235-170221240~3~ENSG00000094755~GABRP~protein_coding
TTTTTTTATCTTAGGAGAACCCGTACAGATAGCGCTGACT
>chr5:170221235-170221302~5~ENSG00000094755~GABRP~protein_coding
TTGTTTTTTTTTATCTTAGGAGAACCCGTACAGATAGCGC
>chr5:170221235-170221302~3~ENSG00000094755~GABRP~protein_coding
GCATTTCAGAGAGTAACATGGTAAGCGCTGTTCCTTTGTA
>chr5:170222212-170222248~5~ENSG00000094755~GABRP~protein_coding
CCCTGCCTCCCCCTCCCAGGACTACACAGCCACCATATAC
>chr5:170222212-170222248~3~ENSG00000094755~GABRP~protein_coding
ATACCTCCGACAGCGCTGGATGGACCAGCGGCTGGTGTTT
>chr5:170222212-170222429~5~ENSG00000094755~GABRP~protein_coding
CCCTGCCTCCCCCTCCCAGGACTACACAGCCACCATATAC
>chr5:170222212-170222429~3~ENSG00000094755~GABRP~protein_coding
ACGGTCCTGTATGCCCTCAGGTACGCGGACACCTGTGACC
>chr5:170224470-170224525~5~ENSG00000094755~GABRP~protein_coding
ACCTGTTTTTCCCTCTTAGAATCACGACAACTGTTGCATG
>chr5:170224470-170224525~3~ENSG00000094755~GABRP~protein_coding
TAAATACCCCATGGACACACAGACATGCAAGTTGCAGCTG
>chr5:170224470-170224552~5~ENSG00000094755~GABRP~protein_coding
ACCTGTTTTTCCCTCTTAGAATCACGACAACTGTTGCATG
>chr5:170224470-170224552~3~ENSG00000094755~GABRP~protein_coding
CAAGTTGCAGCTGGAAAGCTGTAAGTATACATCCTACAGG
>chr5:170232720-170232746~5~ENSG00000094755~GABRP~protein_coding
GCTCCATTTTATTTGCCAGGGGGCTATGATGGAAATGATG
>chr5:170232720-170232746~3~ENSG00000094755~GABRP~protein_coding
TGATGGAAATGATGTGGAGTTCACCTGGCTGAGAGGGAAC
>chr5:170232720-170232857~5~ENSG00000094755~GABRP~protein_coding
GCTCCATTTTATTTGCCAGGGGGCTATGATGGAAATGATG
>chr5:170232720-170232857~3~ENSG00000094755~GABRP~protein_coding
CAGATCGCAGCAGGAGACAGGTAACTCATGTGACAAACTG
>chr5:170235604-170235756~5~ENSG00000094755~GABRP~protein_coding
CTGTTGTTTACCCTTTCAGGAAATTACACTAGATTGGTCT
>chr5:170235604-170235756~3~ENSG00000094755~GABRP~protein_coding
CCCTGCAAGAACCTGCATTGGTAAGCAGCTCCAACAGGAG
>chr5:170236572-170236759~5~ENSG00000094755~GABRP~protein_coding
CCCCTGCCTGTTTTCCCAGGAGTGACGACCGTGTTATCAA
>chr5:170236572-170236759~3~ENSG00000094755~GABRP~protein_coding
AGATGGCAGCCAAAGATAGGGTAAGAGTCTTGAGGGCCCT
>chr5:170236987-170237013~5~ENSG00000094755~GABRP~protein_coding
aatatgtttaattttccagcagaaaatatgttatctgtat
>chr5:170236987-170237013~3~ENSG00000094755~GABRP~protein_coding
tatgttatctgtatgcagcataaaatcacaaccacaggag
>chr5:170238960-170238994~5~ENSG00000094755~GABRP~protein_coding
TGCATTGTCTATGAACTAGGGGACAACAAAGGAAGTAGAA
>chr5:170238960-170238994~3~ENSG00000094755~GABRP~protein_coding
GTAGAAGAAGTCAGTATTACTAATATCATCAACAGCTCCA
>chr5:171212876-171212980~3~ENSG00000185662~SMIM23~protein_coding
ACTGTGATGACGAGAAGCAGGTGAGGCCAGGCCAGGTACA
>chr5:171221569-171221602~5~ENSG00000185662~SMIM23~protein_coding
TTTCTTTTCTTTGTTTCAGGCACCTGGAGCATGAGGTCAG
>chr5:171212890-171212980~5~ENSG00000185662~SMIM23~protein_coding
AGGCCATGGCAACCCAGCAAGTGGACAGCAGAAGGCAGGT
>chr5:171212890-171212980~3~ENSG00000185662~SMIM23~protein_coding
ACTGTGATGACGAGAAGCAGGTGAGGCCAGGCCAGGTACA
>chr5:171217234-171217285~5~ENSG00000185662~SMIM23~protein_coding
TCCTCTTCTTGCACCCTAGACGCTGTTGGCATTGCTGATC
>chr5:171217234-171217285~3~ENSG00000185662~SMIM23~protein_coding
CTTGAGCACAGAGATATGGGGTGAGCATTCTGGAATCTGA
>chr5:171217486-171217553~5~ENSG00000185662~SMIM23~protein_coding
ATGTTTGTGCCTGTTTCAGGAAGCAGTTGGGAGGTGTCAG
>chr5:171217486-171217553~3~ENSG00000185662~SMIM23~protein_coding
AGAATCTTGCAGTTCCCCAGGTAACATGTCCAGCAAGGTA
>chr5:171217799-171217933~5~ENSG00000185662~SMIM23~protein_coding
TTCTGTGTCTGCCTTCCAGGGGCTTGAATATCAGACCAAC
>chr5:171217799-171217933~3~ENSG00000185662~SMIM23~protein_coding
TGGAGCAGCTAGCGTGGGACCTGGAACTGTGGCTGGATGC
>chr5:171217799-171218007~5~ENSG00000185662~SMIM23~protein_coding
TTCTGTGTCTGCCTTCCAGGGGCTTGAATATCAGACCAAC
>chr5:171217799-171218007~3~ENSG00000185662~SMIM23~protein_coding
TCCACATATAAAAGTCACTTGTGGGAGTGGGCCTGGGCCC
>chr19:49573323-49574135~3~ENSG00000104848~KCNA7~protein_coding
CCATTCAGCGGAGCGGGGAACTGCAGGGAGGAAAGTGTTC
>chr19:49575288-49575842~5~ENSG00000104848~KCNA7~protein_coding
CCCACGCCCCGCCTCTCACCGGGCCGGCTGCGGCTGCAGC
>chrX:54776331-54776539~3~ENSG00000102313~ITIH6~protein_coding
GTCTGCGTGCTGGAACTGCCCTGAGGGAGAGAGATGCAGT
>chrX:54824542-54824643~5~ENSG00000102313~ITIH6~protein_coding
CCCTCATCCCAGAACTGACCTTTGTGCTTGATGAAGCGGG
>chrX:54777436-54777813~5~ENSG00000102313~ITIH6~protein_coding
CAGCCTCAGCTGCACTTACCTATCAGGCCACGGGCTGAGG
>chrX:54777436-54777813~3~ENSG00000102313~ITIH6~protein_coding
CTTCCCACTCACATGCAGCCCTGGAGGGAGGGGAGTGTGG
>chrX:54780084-54780197~5~ENSG00000102313~ITIH6~protein_coding
GAGTTCTTGGGGCTCTTACCTGCCTTTGGGTCCTCTATGA
>chrX:54780084-54780197~3~ENSG00000102313~ITIH6~protein_coding
AAAGTGGGGGTCCCCGTCCACTGCAAGGCAGAAGATACAA
>chrX:54780363-54780398~5~ENSG00000102313~ITIH6~protein_coding
ATGGGGGTGACTGGCTTACCTGAGGAGGAGAAGGTGAAGA
>chrX:54780363-54780398~3~ENSG00000102313~ITIH6~protein_coding
GAAGATGCTAGGCAATGTGCCTGCAAAGGAGAGAGAGACT
>chrX:54781450-54781542~5~ENSG00000102313~ITIH6~protein_coding
AGGAGAGCTCCTTGCTCACCTTTTGCTAACCCCACAGAAC
>chrX:54781450-54781542~3~ENSG00000102313~ITIH6~protein_coding
GCCATCCCAGTTTGGACTTCCTGCCAAGCACAAAAGAAAT
>chrX:54783398-54785431~5~ENSG00000102313~ITIH6~protein_coding
TCTTACCCATGGCACTCACCATCTTCATCAGGAGTGAGGA
>chrX:54783398-54785431~3~ENSG00000102313~ITIH6~protein_coding
AGCTGAGTTGACGTCTGTCCCTAATTGGGGAATAGATTGT
>chrX:54786189-54786360~5~ENSG00000102313~ITIH6~protein_coding
GGGTAGATCTAACACTTACAGCCATCGGCTTCCATGCAAT
>chrX:54786189-54786360~3~ENSG00000102313~ITIH6~protein_coding
ACATTCATGGCCGTTTTAGTCTGTGGGATATGGATGAAAT
>chrX:54800514-54800630~5~ENSG00000102313~ITIH6~protein_coding
TTTCCAGGATCCTTGTTACCTGTTCCATCTTGGTACCAAA
>chrX:54800514-54800630~3~ENSG00000102313~ITIH6~protein_coding
ATGAAATAGTCATCGTAAATCTGGACCAAAAAAAAAAAAA
>chrX:54814913-54815082~5~ENSG00000102313~ITIH6~protein_coding
CTTCCCCAGGCCCCCTCACCTGCACGTCTCCAATGATGTC
>chrX:54814913-54815082~3~ENSG00000102313~ITIH6~protein_coding
TGGGGGTGAATCCACCTCACCTGTATGGGTGGGGAGGATC
>chrX:54817270-54817517~5~ENSG00000102313~ITIH6~protein_coding
CATAGTGCTGCCCACATACTTGCATGGGCATTGGTGCGCA
>chrX:54817270-54817517~3~ENSG00000102313~ITIH6~protein_coding
ACTTCTCTGATTCCCGGTCCCTGGGCAGGAAAGGGAGGAT
>chrX:54818359-54818469~5~ENSG00000102313~ITIH6~protein_coding
ggacTGGATGGGGCCTTACCTGATGCCTACATGAGCAGCT
>chrX:54818359-54818469~3~ENSG00000102313~ITIH6~protein_coding
AGACTTTATTGTTGATGGTCCTAATGGGGCAGGAAAGAGG
>chrX:54823375-54823529~5~ENSG00000102313~ITIH6~protein_coding
ACTTTGGAAGCAGACTTACATAGTGAAATTGGAGATAAAG
>chrX:54823375-54823529~3~ENSG00000102313~ITIH6~protein_coding
GAATAGCTTGTCATTAACAACTGAGAGAGAAGACAGGAGG
>chr19:36606463-36606576~3~ENSG00000105254~TBCB~protein_coding
TCACCATCGCTGAGTTCAAGGTGTGGCCATGGGGGCGGGG
>chr19:36616570-36616681~5~ENSG00000105254~TBCB~protein_coding
CCCCTATCCTTTCCTGCAGTGTGAATGGGAAACGCTACTT
>chr19:36606514-36606576~5~ENSG00000105254~TBCB~protein_coding
GACCGTTTTCATCAGCAGCTCCCTCAACACCTTCCGCTCC
>chr19:36606514-36606576~3~ENSG00000105254~TBCB~protein_coding
TCACCATCGCTGAGTTCAAGGTGTGGCCATGGGGGCGGGG
>chr19:36606943-36607086~5~ENSG00000105254~TBCB~protein_coding
CCCTGCCTCCTCCTCACAGTGTAAACTGGAGTTGCTGGTG
>chr19:36606943-36607086~3~ENSG00000105254~TBCB~protein_coding
ATGACGGCTGCCGCATCCACGTGAGGACTCTCTATCTGGG
>chr19:36606982-36607086~5~ENSG00000105254~TBCB~protein_coding
GGGCAGCCCTGCTTCCTGCATGGAACTGGAGCTGTATGGA
>chr19:36606982-36607086~3~ENSG00000105254~TBCB~protein_coding
ATGACGGCTGCCGCATCCACGTGAGGACTCTCTATCTGGG
>chr19:36608693-36608830~5~ENSG00000105254~TBCB~protein_coding
tttattttttttgagacagagtcttgctctgtctcccagg
>chr19:36608693-36608830~3~ENSG00000105254~TBCB~protein_coding
atgcccgccactacaccagggtaatttttgtatttttagt
>chr19:36609430-36609459~5~ENSG00000105254~TBCB~protein_coding
gtctctcctaaaaatacagaaattagctgggcgtggtggc
>chr19:36609430-36609459~3~ENSG00000105254~TBCB~protein_coding
ggcgtggtggcagatgcctgtaatcctagctactcaggag
>chr19:36611612-36611665~5~ENSG00000105254~TBCB~protein_coding
AGCCCCTCCCCTCACACAGGTCATTGACCACAGTGGCGCC
>chr19:36611612-36611665~3~ENSG00000105254~TBCB~protein_coding
ATGAGGACGTGTCCCGGGTGGAGAAGTACACGATCTCACA
>chr19:36611612-36611708~5~ENSG00000105254~TBCB~protein_coding
AGCCCCTCCCCTCACACAGGTCATTGACCACAGTGGCGCC
>chr19:36611612-36611708~3~ENSG00000105254~TBCB~protein_coding
AGCCTACGACCAGAGGCAAGGTACGGGCAGGTGGGCGTCG
>chr19:36612429-36612571~5~ENSG00000105254~TBCB~protein_coding
CAGCCCCCTCTGCCCACAGACACGGTCCGCTCTTTCCTGA
>chr19:36612429-36612571~3~ENSG00000105254~TBCB~protein_coding
CCGTGGGCAGCCGCTGTGAGGTGCGGGCGGCGGGACAATC
>chr19:36612429-36612620~5~ENSG00000105254~TBCB~protein_coding
CAGCCCCCTCTGCCCACAGACACGGTCCGCTCTTTCCTGA
>chr19:36612429-36612620~3~ENSG00000105254~TBCB~protein_coding
GGGCACCGTCATGTATGTAGGTGCGTGGCTCGCGGGCCCG
>chr19:36616353-36616425~5~ENSG00000105254~TBCB~protein_coding
ATTTCTCTTCTGTTGGCAGGTCTCACAGATTTCAAGCCTG
>chr19:36616353-36616425~3~ENSG00000105254~TBCB~protein_coding
CTGGGGAAAAATGATGGCAGGTAACAAGAATTCCCACTCA
>chr19:36616570-36616571~5~ENSG00000105254~TBCB~protein_coding
CCCCTATCCTTTCCTGCAGTGTGAATGGGAAACGCTACTT
>chr19:36616570-36616571~3~ENSG00000105254~TBCB~protein_coding
CCCTATCCTTTCCTGCAGTGTGAATGGGAAACGCTACTTC
>chr19:36616570-36616611~5~ENSG00000105254~TBCB~protein_coding
CCCCTATCCTTTCCTGCAGTGTGAATGGGAAACGCTACTT
>chr19:36616570-36616611~3~ENSG00000105254~TBCB~protein_coding
GAATGCCAGGCCAAGTATGGCGCCTTTGTCAAGCCAGCAG
>chr17:44668142-44668153~3~ENSG00000073969~NSF~protein_coding
CCGCGAAGATGGCGGGCCGGGTGAGTGCCGGTCTGGGAGC
>chr17:44833168-44833186~5~ENSG00000073969~NSF~protein_coding
TTTGGTATTTCTTTTGCAGTAGCCCCCTTGATTTTGATTG
>chr17:44701610-44701695~5~ENSG00000073969~NSF~protein_coding
TAATCATTGATTCTTACAGAGCATGCAAGCGGCAAGATGT
>chr17:44701610-44701695~3~ENSG00000073969~NSF~protein_coding
AAGGATTTCCAGTCTGGCCAGTGAGTATCTGACTTTGTTT
>chr17:44701613-44701695~5~ENSG00000073969~NSF~protein_coding
TCATTGATTCTTACAGAGCATGCAAGCGGCAAGATGTCCT
>chr17:44701613-44701695~3~ENSG00000073969~NSF~protein_coding
AAGGATTTCCAGTCTGGCCAGTGAGTATCTGACTTTGTTT
>chr17:44703979-44704029~5~ENSG00000073969~NSF~protein_coding
CTGTGTTTCTGTCCTTTAGGCATGTGATTGTGAGGACCTC
>chr17:44703979-44704029~3~ENSG00000073969~NSF~protein_coding
AGGTACACATTTACACTGAAGACACATCCATCGGTGGTTC
>chr17:44703979-44704078~5~ENSG00000073969~NSF~protein_coding
CTGTGTTTCTGTCCTTTAGGCATGTGATTGTGAGGACCTC
>chr17:44703979-44704078~3~ENSG00000073969~NSF~protein_coding
TTGCATTCAGTTTACCTCAGGTAACTCAGATGTTAATTTG
>chr17:44707777-44707816~5~ENSG00000073969~NSF~protein_coding
CTTTTTTTCTCCTTTACAGAGAAAATGGGCTGGGCTTTCT
>chr17:44707777-44707816~3~ENSG00000073969~NSF~protein_coding
TATTGGGCAAGAAATAGAAGGTAGGTATATTTTTTAGCCA
>chr17:44714742-44714786~5~ENSG00000073969~NSF~protein_coding
GCTTCTTTTTTTCCCCTAGTCTCCTTATATACATTTGACA
>chr17:44714742-44714786~3~ENSG00000073969~NSF~protein_coding
CAAACAGTGTATTGGCACAATGACCATCGAGATTGATTTC
>chr17:44714742-44714908~5~ENSG00000073969~NSF~protein_coding
GCTTCTTTTTTTCCCCTAGTCTCCTTATATACATTTGACA
>chr17:44714742-44714908~3~ENSG00000073969~NSF~protein_coding
CCTTCTCAGTGGGACAACAGGTAGTTTTTAATTTTCTTTC
>chr17:44714786-44714908~5~ENSG00000073969~NSF~protein_coding
CAAACAGTGTATTGGCACAATGACCATCGAGATTGATTTC
>chr17:44714786-44714908~3~ENSG00000073969~NSF~protein_coding
CCTTCTCAGTGGGACAACAGGTAGTTTTTAATTTTCTTTC
>chr17:44717420-44717513~5~ENSG00000073969~NSF~protein_coding
TTACCTCTTTTCTACATAGCTTGTCTTTAGCTTCAATGAA
>chr17:44717420-44717513~3~ENSG00000073969~NSF~protein_coding
GAAGGGAGAGCCTGCGACAGGGAAAAGGCAGAAGGTAGCT
>chr17:44717420-44717527~5~ENSG00000073969~NSF~protein_coding
TTACCTCTTTTCTACATAGCTTGTCTTTAGCTTCAATGAA
>chr17:44717420-44717527~3~ENSG00000073969~NSF~protein_coding
CGACAGGGAAAAGGCAGAAGGTAGCTTTTATTTCTGATCA
>chr17:44718009-44718084~5~ENSG00000073969~NSF~protein_coding
TTATTGTCTTTCTCTACAGATTGAAGTAGGACTGGTTGTT
>chr17:44718009-44718084~3~ENSG00000073969~NSF~protein_coding
TTCGTCACTTAATCTTATTGGTAAGATTTACAGTTTTTAG
>chr17:44720470-44720625~5~ENSG00000073969~NSF~protein_coding
TAATATTCGTTTGACATAGGCAAAGCTAAAACCAAGGAAA
>chr17:44720470-44720625~3~ENSG00000073969~NSF~protein_coding
AGAGATTGTGGAGCAGATGGGTAAGTTTAAAAAGGAAAAT
>chr17:44751780-44751979~5~ENSG00000073969~NSF~protein_coding
GTTTTCTTTTCCTTTTCAGGTTGTAAACATGTTAAAGGCA
>chr17:44751780-44751979~3~ENSG00000073969~NSF~protein_coding
CTGAAGAGGAGCAAAGGAGGGTAATGTGAACATAAGTGTG
>chr17:44770269-44770434~5~ENSG00000073969~NSF~protein_coding
TAATTTCTTCCCCTAATAGCTTGGTGCTAACAGTGGTTTG
>chr17:44770269-44770434~3~ENSG00000073969~NSF~protein_coding
AAACAACATCCTAGTCATTGGTATGTTTACTTTTTAAAAA
>chr17:44771213-44771287~5~ENSG00000073969~NSF~protein_coding
TTTTAACATCTGTGTTCAGGAATGACCAATAGACCAGATC
>chr17:44771213-44771287~3~ENSG00000073969~NSF~protein_coding
GGAAGTTAAAATGGAGATAGGTAAGGAGATCTGTCACTGA
>chr17:44771841-44772028~5~ENSG00000073969~NSF~protein_coding
TTATTTTTAATTTCATCAGGCTTGCCAGATGAGAAAGGCC
>chr17:44771841-44772028~3~ENSG00000073969~NSF~protein_coding
CTATGAATAGACACATAAAGGTCAGGAAAATCAGCTAAAC
>chr17:44782125-44782220~5~ENSG00000073969~NSF~protein_coding
TGTTTTTATCTCTTCTTAGGCCAGTACTAAAGTGGAAGTG
>chr17:44782125-44782220~3~ENSG00000073969~NSF~protein_coding
TGGAGAATGATATCAAACCAGTGAGTATGCCCATTGAGTG
>chr17:44788329-44788485~5~ENSG00000073969~NSF~protein_coding
GACTCCTTTTTCTTAATAGGCCTTTGGCACAAACCAAGAA
>chr17:44788329-44788485~3~ENSG00000073969~NSF~protein_coding
GGTCAGCGTGCTTCTGGAAGGTGAGAATGAATGAGGAGAT
>chr17:44791219-44791352~5~ENSG00000073969~NSF~protein_coding
TGCTCATATCTTTATGCAGGCCCTCCTCACAGTGGGAAGA
>chr17:44791219-44791352~3~ENSG00000073969~NSF~protein_coding
AATGTCAGGCCATGAAGAAGGTATCAAGATTTTACTTTCA
>chr17:44791308-44791352~5~ENSG00000073969~NSF~protein_coding
GATCTGTTCTCCTGATAAAATGATTGGCTTTTCTGAAACA
>chr17:44791308-44791352~3~ENSG00000073969~NSF~protein_coding
AATGTCAGGCCATGAAGAAGGTATCAAGATTTTACTTTCA
>chr17:44803915-44803981~5~ENSG00000073969~NSF~protein_coding
TGACTTTGTTTTCTTTCAGATCTTTGATGATGCGTACAAA
>chr17:44803915-44803981~3~ENSG00000073969~NSF~protein_coding
TGACATTGAGAGATTGCTTGGTGAGTCCTAACTTCTGCTG
>chr17:44803922-44803981~5~ENSG00000073969~NSF~protein_coding
GTTTTCTTTCAGATCTTTGATGATGCGTACAAATCCCAGC
>chr17:44803922-44803981~3~ENSG00000073969~NSF~protein_coding
TGACATTGAGAGATTGCTTGGTGAGTCCTAACTTCTGCTG
>chr17:44806221-44806300~5~ENSG00000073969~NSF~protein_coding
AATAATGTTTCTTTTCCAGATTACGTCCCTATTGGCCCTC
>chr17:44806221-44806300~3~ENSG00000073969~NSF~protein_coding
TGAAAAAGGCACCTCCTCAGGTAAAATAATACTACTAATA
>chr17:44827139-44827273~5~ENSG00000073969~NSF~protein_coding
ATTTTCTCCCTATGATCAGGGCCGCAAGCTTCTTATCATT
>chr17:44827139-44827273~3~ENSG00000073969~NSF~protein_coding
AGCTGTTGGAAGCTTTGGAGGTAAAAATGAGTCAATGGAT
>chr17:44828869-44828949~5~ENSG00000073969~NSF~protein_coding
TTGTTTATTGTTTTTGTAGCTTTTGGGCAACTTCAAGGAT
>chr17:44828869-44828949~3~ENSG00000073969~NSF~protein_coding
AGGTCTGGATAGGAATCAAGAAGTTACTAATGCTGATCGA
>chr17:44828869-44828982~5~ENSG00000073969~NSF~protein_coding
TTGTTTATTGTTTTTGTAGCTTTTGGGCAACTTCAAGGAT
>chr17:44828869-44828982~3~ENSG00000073969~NSF~protein_coding
TGATCGAGATGTCCCTACAGGTAAGGTACTTCGTTCTCCG
>chr17:44832680-44832735~5~ENSG00000073969~NSF~protein_coding
TTTCTTCTGATGTATTTAGATGGATCCTGAATACCGTGTG
>chr17:44832680-44832735~3~ENSG00000073969~NSF~protein_coding
CTCTTAAGAGAAGAAGGAGCGTAAGTACATACAACATTTA
>chr17:44832680-44832736~5~ENSG00000073969~NSF~protein_coding
TTTCTTCTGATGTATTTAGATGGATCCTGAATACCGTGTG
>chr17:44832680-44832736~3~ENSG00000073969~NSF~protein_coding
TCTTAAGAGAAGAAGGAGCGTAAGTACATACAACATTTAA
>chr17:44832865-44832961~5~ENSG00000073969~NSF~protein_coding
ATTCTTCGCTGTGTTGTAGGTCCGAGAGACCAAGCAAGGA
>chr17:44832865-44832961~3~ENSG00000073969~NSF~protein_coding
ACAATGCAGGAAAAACTTAATGGTACATATTTATTGGAAC
>chr17:38974731-38974734~3~ENSG00000186395~KRT10~protein_coding
TACTCTGGTTTTGTTAGTATCTGTGTGAATGATGGAAAAA
>chr17:38978211-38978837~5~ENSG00000186395~KRT10~protein_coding
ATTTAAAAATACCTCTTACCTGATTTTTAAGGTCATCGAT
>chr17:38975039-38975413~5~ENSG00000186395~KRT10~protein_coding
CCAGCTAGTTTCTGCTGACCTTGGTCCCTTAGATGAAGAC
>chr17:38975039-38975413~3~ENSG00000186395~KRT10~protein_coding
cgcgtccgccgcctccgGAACTAAACGGGGTGAGGTCACA
>chr17:38975769-38975986~5~ENSG00000186395~KRT10~protein_coding
TTTTCATTTTAAAATTTACCTTCCCTCTCCTTCTAGCAGG
>chr17:38975769-38975986~3~ENSG00000186395~KRT10~protein_coding
GAGGCTTCCAGGGATTGTTTCTGAAACGGATTTTTTTGTG
>chr17:38976301-38976426~5~ENSG00000186395~KRT10~protein_coding
TTCATGAGAGTTAACATACCAAGGCCAGTTGGGACTGTAG
>chr17:38976301-38976426~3~ENSG00000186395~KRT10~protein_coding
TCTGTAGTCAGTTCCTTGCTCTAGAGTATTAAAAACAAGG
>chr17:38976514-38976675~5~ENSG00000186395~KRT10~protein_coding
ATAAGGAAGATTACTTTACCTTTTCATTGAACCAGGCTTC
>chr17:38976514-38976675~3~ENSG00000186395~KRT10~protein_coding
TTTCGAAGGTCTTTCATTTCCTGTTTGAGGAACAGAAAGA
>chr17:38976763-38976919~5~ENSG00000186395~KRT10~protein_coding
AGTATAACTTTTGTGTCACCTCCTCGTGGTTCTTCTTCAG
>chr17:38976763-38976919~3~ENSG00000186395~KRT10~protein_coding
GAGCTACCTCATTCTCATACCTGAAACAAGCATGATATCA
>chr17:38977287-38977369~5~ENSG00000186395~KRT10~protein_coding
CAACGATCACTTAACTTACTTCAGCCTGAAGTCATCAGCT
>chr17:38977287-38977369~3~ENSG00000186395~KRT10~protein_coding
TCAGTTGTTAGGTTGAGAATCTGGAGGGAGAGGCACAGTT
>chr1:161692463-161692493~3~ENSG00000162746~FCRLB~protein_coding
GACAGCCCTTCTGCTCCTGGGTGAGTCCACAGTGAGGCAG
>chr1:161697037-161697449~5~ENSG00000162746~FCRLB~protein_coding
GGGCGTAATGCATTCACAGGTTCTCCCCTGGACCCGGCCT
>chr1:161692779-161692799~5~ENSG00000162746~FCRLB~protein_coding
CTTCTTTCCTGTTCTGCAGTTCCAAGCAGTGGGCAAGCTG
>chr1:161692779-161692799~3~ENSG00000162746~FCRLB~protein_coding
TCCAAGCAGTGGGCAAGCTGGTGAGTCTTATAAATTTCTC
>chr1:161693157-161693411~5~ENSG00000162746~FCRLB~protein_coding
ACCCCACTCCCCACCCCAGCTACTCTGGAGAAGCCCATAT
>chr1:161693157-161693411~3~ENSG00000162746~FCRLB~protein_coding
CCACCTCTCTGTATCCAATGGTGAGTGGACTGAGCACGAG
>chr1:161695611-161695877~5~ENSG00000162746~FCRLB~protein_coding
TCTGTGGTGTCTGTCGCAGATTGGCTGATTCTGCAAGTGC
>chr1:161695611-161695877~3~ENSG00000162746~FCRLB~protein_coding
GGTGGCTGTGACAGTGCAAGGTGGGAGAGACCAGGGGCCC
>chr1:161696493-161696783~5~ENSG00000162746~FCRLB~protein_coding
CTCCCCGCCCTCTCCGTAGAGCTGTTCCGGGCGCCGGTGC
>chr1:161696493-161696783~3~ENSG00000162746~FCRLB~protein_coding
GCTGCAGCTCCCGGGGCCGGGTGAGTGCCTGCACACCCTC
>chr1:161696597-161696783~5~ENSG00000162746~FCRLB~protein_coding
CACGCGCCTGCACCCGCAGAAGCGCGACACGCCGCTGCAG
>chr1:161696597-161696783~3~ENSG00000162746~FCRLB~protein_coding
GCTGCAGCTCCCGGGGCCGGGTGAGTGCCTGCACACCCTC
>chr1:161696638-161696783~5~ENSG00000162746~FCRLB~protein_coding
TCGCGTTTTACAAGTACAGCCGCGCGGTGCGCCGCTTCGA
>chr1:161696638-161696783~3~ENSG00000162746~FCRLB~protein_coding
GCTGCAGCTCCCGGGGCCGGGTGAGTGCCTGCACACCCTC
>chr1:161697037-161697100~5~ENSG00000162746~FCRLB~protein_coding
GGGCGTAATGCATTCACAGGTTCTCCCCTGGACCCGGCCT
>chr1:161697037-161697100~3~ENSG00000162746~FCRLB~protein_coding
GCCGCAGCCTTGGCTCCTGGTAATAGGCCGCTTTCCTTCA
>chr1:161697037-161697270~5~ENSG00000162746~FCRLB~protein_coding
GGGCGTAATGCATTCACAGGTTCTCCCCTGGACCCGGCCT
>chr1:161697037-161697270~3~ENSG00000162746~FCRLB~protein_coding
GGAACAATCGGCTGGAGCCCTGAAACCCGACGTGGACCTT
>chr20:17950503-17950773~3~ENSG00000125871~MGME1~protein_coding
GCATAAGCTGCCAAACCAAGGTGAGGACAGACGAGTGCCA
>chr20:17970582-17970826~5~ENSG00000125871~MGME1~protein_coding
GCCCTGTGTTTCTTCCTAGGTTCAATGTGGCTTAATTGTG
>chr20:17950503-17951013~5~ENSG00000125871~MGME1~protein_coding
AAAGTGAAAACAAATCTGAATGAAGATGAAGTTATTTCAG
>chr20:17950503-17951013~3~ENSG00000125871~MGME1~protein_coding
CTTTAAAGAATACACTTCAAGTAATTATCTCAATTCTGAT
>chr20:17956327-17956546~5~ENSG00000125871~MGME1~protein_coding
TCCCTGATTTTCTTTTCAGACGTCTTTTTACAAGGGAAAC
>chr20:17956327-17956546~3~ENSG00000125871~MGME1~protein_coding
GACTGTGTGGCTGAGTATCAGTAAGTATGAGATTGGAGGT
>chr20:17968809-17968941~5~ENSG00000125871~MGME1~protein_coding
TCCTGTGGTTTCTCTTTAGGGGCAAGCTCTGTGTGATTGA
>chr20:17968809-17968941~3~ENSG00000125871~MGME1~protein_coding
ATACCAACTACAGCTTTCAGGTCAGGACACTGAGCCTTTA
>chr20:17970582-17970749~5~ENSG00000125871~MGME1~protein_coding
GCCCTGTGTTTCTTCCTAGGTTCAATGTGGCTTAATTGTG
>chr20:17970582-17970749~3~ENSG00000125871~MGME1~protein_coding
AGAAACCAGAATATTCAGAATAGGGAGCAAGTTGCTATTT
>chr11:125616200-125616251~3~ENSG00000171053~PATE1~protein_coding
cctgctctgctgctttaggGGTGAGTCCCTAGGGTTGACA
>chr11:125618495-125618625~5~ENSG00000171053~PATE1~protein_coding
TTTTTTCTCCCCTCCACAGGGGATGGTAATCCCTGGTTAA
>chr11:125616556-125616591~5~ENSG00000171053~PATE1~protein_coding
CTCTTTTTTTTTCCAACAGCATTATCTGGATCACTTTCAA
>chr11:125616556-125616591~3~ENSG00000171053~PATE1~protein_coding
TTCAATGAGAAATGATGCAGGTGAGTAGGAATAGATAAGT
>chr11:125617271-125617306~5~ENSG00000171053~PATE1~protein_coding
CTTTCTCTTGCCAGTACAGTCAATGAAATAGTTGCTGTGA
>chr11:125617271-125617306~3~ENSG00000171053~PATE1~protein_coding
TGTGAAAAACAATTTTCCTGGTAAGTATGAAGAGGACCTG
>chr11:125617595-125617717~5~ENSG00000171053~PATE1~protein_coding
TCCCCTCTCTCTGGCCAAGTGATAGAAATTGTTCAGTGTA
>chr11:125617595-125617717~3~ENSG00000171053~PATE1~protein_coding
GGTTGGAAGGATGTTCAAAAGTAAGTTGTGGGTTGGGGAA
>chr19:57832222-57832239~3~ENSG00000178229~ZNF543~protein_coding
GGATGGCAGCCTCGGCGCAGGTGAGTGGACGAGGTTTTGG
>chr19:57839072-57840630~5~ENSG00000178229~ZNF543~protein_coding
TGTATTGTGTTCGTTCCAGGTGACAACACAAAACCCAAGA
>chr19:57835050-57835176~5~ENSG00000178229~ZNF543~protein_coding
TCTCTGTTTAATTTTCCAGGTGTCTGTGACCTTTGAGGAT
>chr19:57835050-57835176~3~ENSG00000178229~ZNF543~protein_coding
CGGACTTCTCATGTCTCTGGGTAAGGCCCCTTCTGGTCCT
>chr19:57838001-57838096~5~ENSG00000178229~ZNF543~protein_coding
TTTTGTTCTCCATGCACAGGCTGTCCTTTGTTCAAACCAG
>chr19:57838001-57838096~3~ENSG00000178229~ZNF543~protein_coding
CTCCCAAAGCTCCTATCCAGGTAGGAGCCAACAGCTGGGA
>chr8:71487170-71487240~3~ENSG00000067167~TRAM1~protein_coding
TGTTCCATTCACACCATTTTCTGCAAAAAGAAAAGAATCC
>chr8:71520312-71520434~5~ENSG00000067167~TRAM1~protein_coding
GGACTCGGGGCGGGCTCACCTCAAACATGAGCCCCAGCAG
>chr8:71495399-71495559~5~ENSG00000067167~TRAM1~protein_coding
TTGCTTACTGAATACAAACCTGTTCCTTTTTTAGAAGATC
>chr8:71495399-71495559~3~ENSG00000067167~TRAM1~protein_coding
TGGATGCCAGAACAGCGATTCTAAGAAATATTAAGACATA
>chr8:71495885-71496028~5~ENSG00000067167~TRAM1~protein_coding
AATGTTAAATTGATCGTACCTAACAGCTAACACATTGAAG
>chr8:71495885-71496028~3~ENSG00000067167~TRAM1~protein_coding
GAACTGCCCACAGAGAAAATCTGCAAGAAAAAGGCCGTAA
>chr8:71499130-71499234~5~ENSG00000067167~TRAM1~protein_coding
GAATGGCTAAACAACTTACCCTTTCTGATACTTTTCATTG
>chr8:71499130-71499234~3~ENSG00000067167~TRAM1~protein_coding
CAAGTCCTAGATGATTCAAGCTGTTAAAAGAGCAAATTAA
>chr8:71499341-71499411~5~ENSG00000067167~TRAM1~protein_coding
ATGAAATATCCCAACTCACTTCAAAAGGTAAGCTCCAGCA
>chr8:71499341-71499411~3~ENSG00000067167~TRAM1~protein_coding
AGCTGACGAGGAATATCTTCCTGTAAAAAAATACATTATA
>chr8:71506741-71506825~5~ENSG00000067167~TRAM1~protein_coding
CTACAAAATCCCAGCTTACTTTTTTGGTTTTCTGGAAGTA
>chr8:71506741-71506825~3~ENSG00000067167~TRAM1~protein_coding
AGAAAAACTTCATTTGAAATCTGTACAACACAAGAAAATG
>chr8:71508498-71508556~5~ENSG00000067167~TRAM1~protein_coding
GCTGCTAAAAATGACTTACGTCATCAGGTTATGGGGATAA
>chr8:71508498-71508556~3~ENSG00000067167~TRAM1~protein_coding
GGGTCTGAGATGTAGTTTTCCTAAGAAAGAAGATATAAAA
>chr8:71510126-71510246~5~ENSG00000067167~TRAM1~protein_coding
ACAACCTAAGAGGACATACTTACAGAGATGAGAATGAATG
>chr8:71510126-71510246~3~ENSG00000067167~TRAM1~protein_coding
TGCATTCGCCTGTTAATTTTCTAAAAATAAAAACAGCCAT
>chr8:71510130-71510246~5~ENSG00000067167~TRAM1~protein_coding
CCTAAGAGGACATACTTACAGAGATGAGAATGAATGTGCC
>chr8:71510130-71510246~3~ENSG00000067167~TRAM1~protein_coding
TGCATTCGCCTGTTAATTTTCTAAAAATAAAAACAGCCAT
>chr8:71510369-71510419~5~ENSG00000067167~TRAM1~protein_coding
TCTAAGACTGCATACTTACATCCAACATATACTCTTGAAT
>chr8:71510369-71510419~3~ENSG00000067167~TRAM1~protein_coding
ATAATTATCGCCACTAGCATGTAGAAGAAAACAGTAGCCA
>chr8:71510369-71510490~5~ENSG00000067167~TRAM1~protein_coding
TCTAAGACTGCATACTTACATCCAACATATACTCTTGAAT
>chr8:71510369-71510490~3~ENSG00000067167~TRAM1~protein_coding
TGATTCAGTAGCTTGTTCTTCTGAAGACCAAAAAGGACAC
>chr8:71512254-71512317~5~ENSG00000067167~TRAM1~protein_coding
CTTAGCGTAAATTACCTACCTGTTGCTGGGAGGGTGACAT
>chr8:71512254-71512317~3~ENSG00000067167~TRAM1~protein_coding
ATAGAAGCTTTTGCCGTTATCTACAAAGAAGGAAAAACAA
>chr8:71520312-71520341~5~ENSG00000067167~TRAM1~protein_coding
GGACTCGGGGCGGGCTCACCTCAAACATGAGCCCCAGCAG
>chr8:71520312-71520341~3~ENSG00000067167~TRAM1~protein_coding
AGCCCCAGCAGGAAGACCATCGCCACACAGGAGACGATGT
>chrX:120093332-120093453~3~ENSG00000226023~CT47A6~protein_coding
GGGCTGAGATTTAGTGACTTCTTTAGGGAAGAATAATACA
>chrX:120094341-120095082~5~ENSG00000226023~CT47A6~protein_coding
CCGCTAGCCCGTTCCTTACCCTCTGGGGCCGTGGCCTCCT
>chr9:139872031-139872144~3~ENSG00000107317~PTGDS~protein_coding
CCAACTTCCAGCAGGACAAGGTGAGGGGCTTTCCTGCGTC
>chr9:139875285-139875307~5~ENSG00000107317~PTGDS~protein_coding
CTGGCTTCTTTCTTGGCAGATAAGTGCATGACGGAACAAT
>chr9:139873264-139873584~5~ENSG00000107317~PTGDS~protein_coding
gtcatctcctggggcggggattgaggggcgggggtcagtt
>chr9:139873264-139873584~3~ENSG00000107317~PTGDS~protein_coding
CTGACCTCCACCTTCCTCAGGTGGGACAGCGGGCAGGTGG
>chr9:139873445-139873584~5~ENSG00000107317~PTGDS~protein_coding
TGGGGGTCGCTCGCCGCAGTTCCTGGGGCGCTGGTTCAGC
>chr9:139873445-139873584~3~ENSG00000107317~PTGDS~protein_coding
CTGACCTCCACCTTCCTCAGGTGGGACAGCGGGCAGGTGG
>chr9:139873675-139873751~5~ENSG00000107317~PTGDS~protein_coding
TGAGGTCACCCACCTACAGGAAAAACCAGTGTGAGACCCG
>chr9:139873675-139873751~3~ENSG00000107317~PTGDS~protein_coding
CTACAGCTACCGGAGTCCCCGTGAGTGGGGCCTCCACCGG
>chr9:139873675-139873853~5~ENSG00000107317~PTGDS~protein_coding
TGAGGTCACCCACCTACAGGAAAAACCAGTGTGAGACCCG
>chr9:139873675-139873853~3~ENSG00000107317~PTGDS~protein_coding
GGAGATCCATGGGGTGGGAGGTGATGGCTGCCCCACCAGC
>chr9:139873675-139873900~5~ENSG00000107317~PTGDS~protein_coding
TGAGGTCACCCACCTACAGGAAAAACCAGTGTGAGACCCG
>chr9:139873675-139873900~3~ENSG00000107317~PTGDS~protein_coding
GCAAAGGCCAGGCCTGGGCGTGACTACCCATGCACAAGTG
>chr9:139874398-139874514~5~ENSG00000107317~PTGDS~protein_coding
TTGTCTCTTGGGTTCCCAGACTGGGGCAGCACCTACTCCG
>chr9:139874398-139874514~3~ENSG00000107317~PTGDS~protein_coding
CCGCATGGCCACCCTCTACAGTACGTGCCCCGTGGACGCC
>chr9:139874635-139874671~5~ENSG00000107317~PTGDS~protein_coding
CGTCTCCACCCTGTCCCAGGCCGAACCCAGACCCCCAGGG
>chr9:139874635-139874671~3~ENSG00000107317~PTGDS~protein_coding
AGGGCTGAGTTAAAGGAGAAATTCACCGCCTTCTGCAAGG
>chr9:139874635-139874736~5~ENSG00000107317~PTGDS~protein_coding
CGTCTCCACCCTGTCCCAGGCCGAACCCAGACCCCCAGGG
>chr9:139874635-139874736~3~ENSG00000107317~PTGDS~protein_coding
TGTCTTCCTGCCCCAAACCGGTGAGGGGTCCTAATCTGAT
>chr9:139874707-139874736~5~ENSG00000107317~PTGDS~protein_coding
AAGGCCCAGGGCTTCACAGAGGATACCATTGTCTTCCTGC
>chr9:139874707-139874736~3~ENSG00000107317~PTGDS~protein_coding
TGTCTTCCTGCCCCAAACCGGTGAGGGGTCCTAATCTGAT
>chr9:139875132-139875288~5~ENSG00000107317~PTGDS~protein_coding
ACCCTCTCTTTGTTTCCAGTGCCCAGGGAGAGGTGGGAGG
>chr9:139875132-139875288~3~ENSG00000107317~PTGDS~protein_coding
GCTTCTTTCTTGGCAGATAAGTGCATGACGGAACAATAGG
>chr9:139875285-139875304~5~ENSG00000107317~PTGDS~protein_coding
CTGGCTTCTTTCTTGGCAGATAAGTGCATGACGGAACAAT
>chr9:139875285-139875304~3~ENSG00000107317~PTGDS~protein_coding
ATAAGTGCATGACGGAACAATAGGTGAGCCACTCcattca
>chr4:121957422-121958812~3~ENSG00000173376~NDNF~protein_coding
CTCAAGAGGTTCCAGATCACCTAGAAAATACAGGAGAAGC
>chr4:121966805-121966992~5~ENSG00000173376~NDNF~protein_coding
AATACTGCAGGGAGAATACCTCTTAGGTGTATCTCTAAAG
>chr4:121958691-121958812~5~ENSG00000173376~NDNF~protein_coding
AAAGAAGATCCAACTGATATAAACCGGATGGGGAACTAGA
>chr4:121958691-121958812~3~ENSG00000173376~NDNF~protein_coding
CTCAAGAGGTTCCAGATCACCTAGAAAATACAGGAGAAGC
>chr4:121958776-121958812~5~ENSG00000173376~NDNF~protein_coding
AGTGCCTTCCTCATTAATGATCTGCTGCTTCTGCTGCTCA
>chr4:121958776-121958812~3~ENSG00000173376~NDNF~protein_coding
CTCAAGAGGTTCCAGATCACCTAGAAAATACAGGAGAAGC
>chr4:121961085-121961209~5~ENSG00000173376~NDNF~protein_coding
GATCTATCCTGCTGCTTACCTGAGCCTTCCCCGCTCCTGT
>chr4:121961085-121961209~3~ENSG00000173376~NDNF~protein_coding
CTTCAACCACAAAGAAATACCTGTGGGAAAGTGGACCACT
>chr17:26937496-26937717~3~ENSG00000167524~SGK494~protein_coding
AGGGGGTTCTGGCATAAGAGCTGAAGGAAAATAGAGCATG
>chr17:26941105-26941179~5~ENSG00000167524~SGK494~protein_coding
CCAGAGCCCCACAGCCTACCTTGTGAGGGACAGCCACCCG
>chr17:26937499-26937717~5~ENSG00000167524~SGK494~protein_coding
TTTACAGTAGAGAGGCTCAAGCAGGGATAGGGTAGAGCAA
>chr17:26937499-26937717~3~ENSG00000167524~SGK494~protein_coding
AGGGGGTTCTGGCATAAGAGCTGAAGGAAAATAGAGCATG
>chr17:26938161-26938271~5~ENSG00000167524~SGK494~protein_coding
AAGCAGTGCTCATCCTTACCTCATGGAGCAGGAGTGAGAG
>chr17:26938161-26938271~3~ENSG00000167524~SGK494~protein_coding
CTCTCTGCAGCCACTGGAAACTGAGTTAAGAGGTAGGGAG
>chr17:26938411-26938499~5~ENSG00000167524~SGK494~protein_coding
ACTACTACTATTCTCTCACCTTTCCAGTCGCCAGAGAGAA
>chr17:26938411-26938499~3~ENSG00000167524~SGK494~protein_coding
TCCACTTAGGACCTCTGGGGCTACAGATTTCAAAGATACT
>chr17:26938411-26938518~5~ENSG00000167524~SGK494~protein_coding
ACTACTACTATTCTCTCACCTTTCCAGTCGCCAGAGAGAA
>chr17:26938411-26938518~3~ENSG00000167524~SGK494~protein_coding
GCTACAGATTTCAAAGATACTCATCACAGACATCCTTTAG
>chr17:26938571-26938674~5~ENSG00000167524~SGK494~protein_coding
CAATGCTTACCCATCAGCTTTAACCTCTCTCACCCATGTA
>chr17:26938571-26938674~3~ENSG00000167524~SGK494~protein_coding
GTCTGTCAGTTTCAGATGGCCTATGAAAGAAGGTAAGGCA
>chr17:26938585-26938674~5~ENSG00000167524~SGK494~protein_coding
CAGCTTTAACCTCTCTCACCCATGTACTGAAGAGTGCCAC
>chr17:26938585-26938674~3~ENSG00000167524~SGK494~protein_coding
GTCTGTCAGTTTCAGATGGCCTATGAAAGAAGGTAAGGCA
>chr17:26938786-26938813~5~ENSG00000167524~SGK494~protein_coding
AGGAAGGAAAAAGACTTACCTCGTTCATCTAGAAGAATAT
>chr17:26938786-26938813~3~ENSG00000167524~SGK494~protein_coding
TCTAGAAGAATATTCTCCATCTGAAAGATCACAGGTGAGA
>chr17:26939062-26939102~5~ENSG00000167524~SGK494~protein_coding
AAAAAGCACTTAACTCTACCTTCACATCTCGATGCATGAT
>chr17:26939062-26939102~3~ENSG00000167524~SGK494~protein_coding
GCCCAAGTCATGGAGATAACCTGTGGATAACAAGTATGGG
>chr17:26939280-26939384~5~ENSG00000167524~SGK494~protein_coding
TTACCACTGTTTCACTTACACAGTACCAGCACCAACTCGG
>chr17:26939280-26939384~3~ENSG00000167524~SGK494~protein_coding
TGTGCTGCAGTAGCTACACACTGCAAAGCCAGTGTGGAGC
>chr17:26939361-26939384~5~ENSG00000167524~SGK494~protein_coding
GCCGACCAAAGGGAGTACAGATCTGTGCTGCAGTAGCTAC
>chr17:26939361-26939384~3~ENSG00000167524~SGK494~protein_coding
TGTGCTGCAGTAGCTACACACTGCAAAGCCAGTGTGGAGC
>chr17:26939636-26939705~5~ENSG00000167524~SGK494~protein_coding
AGAGAGTCCAGTCACTCACTAATGAAAAGGTGCCGTTTTC
>chr17:26939636-26939705~3~ENSG00000167524~SGK494~protein_coding
AAGGGATGGTTGATCTGTCGCTAGGAACAAAGAAAACAGG
>chr17:26940050-26940164~5~ENSG00000167524~SGK494~protein_coding
GAAAGGTACTTTCCCTACCTGTGGCCTAGCTCTTCCCACA
>chr17:26940050-26940164~3~ENSG00000167524~SGK494~protein_coding
ACCTTTACCTTGGGCACCACCTATAAAAGGAGAGTAGTGA
>chr17:26940096-26940164~5~ENSG00000167524~SGK494~protein_coding
TCCAGGACTCTGTGCATACCTGGATGCTAACCTCCTCTTT
>chr17:26940096-26940164~3~ENSG00000167524~SGK494~protein_coding
ACCTTTACCTTGGGCACCACCTATAAAAGGAGAGTAGTGA
>chr17:26940108-26940164~5~ENSG00000167524~SGK494~protein_coding
TGCATACCTGGATGCTAACCTCCTCTTTGCACTGCCTCAC
>chr17:26940108-26940164~3~ENSG00000167524~SGK494~protein_coding
ACCTTTACCTTGGGCACCACCTATAAAAGGAGAGTAGTGA
>chr17:26940280-26940363~5~ENSG00000167524~SGK494~protein_coding
GTGGTATCTACGCCCCTACCTTCACTGCAAATACAGCTTT
>chr17:26940280-26940363~3~ENSG00000167524~SGK494~protein_coding
TTAGCCACGAGGCCTAAAATCTGTACAGAGGAATGGAGAA
>chr17:26940458-26940703~5~ENSG00000167524~SGK494~protein_coding
AGGGATTCCACTGACTTACCTTCAGCTGCTGCTGCCCCCT
>chr17:26940458-26940703~3~ENSG00000167524~SGK494~protein_coding
GGACCCCGGATGTTGCCACCCTGCTGAGAACCAAGGGAGC
>chr17:26940458-26940706~5~ENSG00000167524~SGK494~protein_coding
AGGGATTCCACTGACTTACCTTCAGCTGCTGCTGCCCCCT
>chr17:26940458-26940706~3~ENSG00000167524~SGK494~protein_coding
CCCCGGATGTTGCCACCCTGCTGAGAACCAAGGGAGCCAC
>chr18:72103739-72103954~3~ENSG00000187773~FAM69C~protein_coding
AATATTTTGTCACAGATGACCTGAGGGAAAGAAGGGTGGA
>chr18:72124297-72124494~5~ENSG00000187773~FAM69C~protein_coding
GAGCGGCGGCGGGACCTACCAGCGCGGCCAGGATGCGCCG
>chr18:72109187-72109330~5~ENSG00000187773~FAM69C~protein_coding
CCCTGGCGGACTCTCATACCTGCAGGTTGTTGTTTACGCG
>chr18:72109187-72109330~3~ENSG00000187773~FAM69C~protein_coding
TTAGGTTCAAAAAAGGCCATGTCCACATCAATAGCCACCA
>chr18:72109187-72109351~5~ENSG00000187773~FAM69C~protein_coding
CCCTGGCGGACTCTCATACCTGCAGGTTGTTGTTTACGCG
>chr18:72109187-72109351~3~ENSG00000187773~FAM69C~protein_coding
TCCACATCAATAGCCACCACCTGTAATCAAAACAGCACGG
>chr18:72113841-72114518~5~ENSG00000187773~FAM69C~protein_coding
ACCGACCTGCGCCACTTACTGTGAAGTCGCTCCGGATGGC
>chr18:72113841-72114518~3~ENSG00000187773~FAM69C~protein_coding
CCGCCCTGGTAGTCCTGGCACTGGAAGGAAGGGAACAGTC
>chr4:172735732-172735869~3~ENSG00000174473~GALNTL6~protein_coding
CGGAGCCCGGGGAGCAGCAGGTAAGTGCCACCCAGAGAAA
>chr4:173961084-173961248~5~ENSG00000174473~GALNTL6~protein_coding
TTCTTCCTCACTCCTCCAGGACAGAACATTATTCCATCCT
>chr4:172735732-172735914~5~ENSG00000174473~GALNTL6~protein_coding
TTCTCTGTTACCATTTGCAATGAAGAGGAAACAGAAGAGA
>chr4:172735732-172735914~3~ENSG00000174473~GALNTL6~protein_coding
CACAAGGATTGGTAAGGCAGTGATCCTCGCGCGGGGACTC
>chr4:172973596-172973682~5~ENSG00000174473~GALNTL6~protein_coding
CAACCCATTCACCAGCCAGATGAGAGCCAAGTTCAGAGCC
>chr4:172973596-172973682~3~ENSG00000174473~GALNTL6~protein_coding
TGCATGAGCTGGTTTACCAGGTAACCGGTAAAAAGCAAAC
>chr4:173150807-173150915~5~ENSG00000174473~GALNTL6~protein_coding
ATACTTTCCTTTTCCACAGACATTTCCACTGGGCCTGGGA
>chr4:173150807-173150915~3~ENSG00000174473~GALNTL6~protein_coding
GAAAGAGGCTATGCGCTCAGGTATGAAGCTCAGTGTACGC
>chr4:173232765-173232903~5~ENSG00000174473~GALNTL6~protein_coding
TTTTGTTTTCTCCTGCTAGGGAAAGGTGAACATGGGAAAC
>chr4:173232765-173232903~3~ENSG00000174473~GALNTL6~protein_coding
CCAGATATTCGTCATGCTAAGTGAGTATCAGCATATCAGT
>chr4:173269674-173269840~5~ENSG00000174473~GALNTL6~protein_coding
TCTTTTCCCTCATCTCCAGCTGTAAGCATAAGATGTATCT
>chr4:173269674-173269840~3~ENSG00000174473~GALNTL6~protein_coding
AGATGACTTCAGTGAGAGAGGTAAGATACAGTTGATAACA
>chr4:173730512-173730697~5~ENSG00000174473~GALNTL6~protein_coding
TTCTCTACTTCCTACCTAGAACACCTGAAGGATAAATTGG
>chr4:173730512-173730697~3~ENSG00000174473~GALNTL6~protein_coding
CTGGCTGCCCCCACTCCTCAGTGAGTACAGGTTGCTAAGC
>chr4:173734691-173734874~5~ENSG00000174473~GALNTL6~protein_coding
TTGTGCTTTCATTTTTCAGACCAAATTGCACTAAACCACA
>chr4:173734691-173734874~3~ENSG00000174473~GALNTL6~protein_coding
GATCCCAGCGACCCTTTTGAGTGAGTAGCAGCCAAGGGAG
>chr4:173803941-173804058~5~ENSG00000174473~GALNTL6~protein_coding
TATTTTGTTCATTTCACAGGTCTCCTGTTATGGCTGGAGG
>chr4:173803941-173804058~3~ENSG00000174473~GALNTL6~protein_coding
AGTATGAAATCTCTTTTAAGGTAAGCCCCAAGACCCTCTT
>chr4:173852312-173852419~5~ENSG00000174473~GALNTL6~protein_coding
TCTATTTTTCCCTCTTCAGGTTTGGATGTGTGGAGGAGAA
>chr4:173852312-173852419~3~ENSG00000174473~GALNTL6~protein_coding
CTGGGACAAGCCTGGCAAGAGTGAGTAACTCAGCATCAGA
>chr4:173873188-173873409~5~ENSG00000174473~GALNTL6~protein_coding
TTGTTTTCCTGCTGCACAGAACCTGAAGCGGGTAGCTGAG
>chr4:173873188-173873409~3~ENSG00000174473~GALNTL6~protein_coding
CGCCTGCTGCCTGGGGGGAGGTGAGGAAAGGTTGCCTGAA
>chr4:173930329-173930445~5~ENSG00000174473~GALNTL6~protein_coding
TTCTTTCTTCTTTCCACAGATCCGAAATGTGGCAGCAAAT
>chr4:173930329-173930445~3~ENSG00000174473~GALNTL6~protein_coding
GAACATGGTCTCATGAACAGGTGAGTCACCTCCCAGAAGC
>chr4:173942627-173942776~5~ENSG00000174473~GALNTL6~protein_coding
GCTACTGTTGCTTTGCTAGCTTTTTACCTTTGGATGGAGA
>chr4:173942627-173942776~3~ENSG00000174473~GALNTL6~protein_coding
AGCTCTGGGGATACCGGAAGGTAAGAGTCAGTCCACTGTG
>chr5:175477609-175477735~3~ENSG00000248469~RP11-826N14.2~protein_coding
TGGCTCTCCCACTCGCATTGCTGTAGCAAGAGATCCATAG
>chr5:175487235-175487293~5~ENSG00000248469~RP11-826N14.2~protein_coding
GAGTTGCCATTGAACAAACCTGTAGGCATAGGTAAGTGCT
>chr16:70154396-70154622~3~ENSG00000090857~PDPR~protein_coding
GTCCTTTTGGAGCAGGGCAGGTAAGGATCAGACTGCATTT
>chr16:70190378-70190779~5~ENSG00000090857~PDPR~protein_coding
CGTTTCCTTTCTTTCTTAGGGCATGGATTTCATTGGTCGC
>chr16:70161163-70161296~5~ENSG00000090857~PDPR~protein_coding
TTTTGCATCCATCCTGCAGGCTGGCTGCTGGCTCTACCAG
>chr16:70161163-70161296~3~ENSG00000090857~PDPR~protein_coding
AGAAACAGGGATCCAAACAGGTAAGCAAGTGTCTTCCATT
>chr16:70161236-70161296~5~ENSG00000090857~PDPR~protein_coding
CTTGACCATTGAGCAGAAGATGGCAGACTACTCAAACAAA
>chr16:70161236-70161296~3~ENSG00000090857~PDPR~protein_coding
AGAAACAGGGATCCAAACAGGTAAGCAAGTGTCTTCCATT
>chr16:70162687-70162768~5~ENSG00000090857~PDPR~protein_coding
GGGCTCATTTTTCTTACAGGTTACACAAGGACAGGCTCAA
>chr16:70162687-70162768~3~ENSG00000090857~PDPR~protein_coding
CGCATCAACGCAGGGCTGAAGTACGTAAGAGTCTAGAAGC
>chr16:70162862-70163025~5~ENSG00000090857~PDPR~protein_coding
CCCTTGTGTTCTGTGGCAGTGTTATAGGTATCCCTTCTGA
>chr16:70162862-70163025~3~ENSG00000090857~PDPR~protein_coding
AAGTGCTGCCTCCCAAAATGGTGAGCAGGTTTTTGCATTT
>chr16:70164326-70164447~5~ENSG00000090857~PDPR~protein_coding
TTTCTTTACCTTGGAACAGGTGTTCAGATCTATGACCGGA
>chr16:70164326-70164447~3~ENSG00000090857~PDPR~protein_coding
TTGTCAACTGTGCTGGCCAGGTAGGTCAGCACCAACACTG
>chr16:70165205-70165322~5~ENSG00000090857~PDPR~protein_coding
TCAACCTGTCCATTTGTAGTGGGCATACGAGCTGGGTCTG
>chr16:70165205-70165322~3~ENSG00000090857~PDPR~protein_coding
TCTGCAGAGCAGCACACCAAGTGAGGACTTGCACTTTTTT
>chr16:70166054-70166203~5~ENSG00000090857~PDPR~protein_coding
TGTCATTTCTCCACCTCAGCTATTGTGGATGCTGATGGAA
>chr16:70166054-70166203~3~ENSG00000090857~PDPR~protein_coding
GGAAGACTGGGATCACTTTGGTATGTGAACTGCATTATAA
>chr16:70170097-70170289~5~ENSG00000090857~PDPR~protein_coding
TTTTGTTGTCATTGCTCAGAGCCTCTGTTGAGTTCCCTTC
>chr16:70170097-70170289~3~ENSG00000090857~PDPR~protein_coding
TTTGGTGGAGGAGCCGGAAAGTAAGTCTTTCTCACTCAAA
>chr16:70172802-70172926~5~ENSG00000090857~PDPR~protein_coding
GTGCCCTCTGTCTATATAGGTACCTTGCCGAATGGATGGT
>chr16:70172802-70172926~3~ENSG00000090857~PDPR~protein_coding
CCGGGTCATGGAAGTCATGCGTAAGTGAAGCTTTATCGCA
>chr16:70176137-70176292~5~ENSG00000090857~PDPR~protein_coding
CTACTCGTGTCTTTTCTAGCTTTGATGTATGATCTGAAGG
>chr16:70176137-70176292~3~ENSG00000090857~PDPR~protein_coding
CTTTGTTCCCCCCGACAAGGGTAAGAAGTCACATTCTCAT
>chr16:70176374-70176375~5~ENSG00000090857~PDPR~protein_coding
CATATTTTCAAATGCATAGGCTAGAATGTGTTCACAGAAG
>chr16:70176374-70176375~3~ENSG00000090857~PDPR~protein_coding
ATATTTTCAAATGCATAGGCTAGAATGTGTTCACAGAAGA
>chr16:70176456-70176589~5~ENSG00000090857~PDPR~protein_coding
TGATTTTTCCATTCCGTAGACCTCCTGGCATTGGAGCAGA
>chr16:70176456-70176589~3~ENSG00000090857~PDPR~protein_coding
TCACAAAGTTTGAGATAACAGTAAGTATTTGGGAACCAAA
>chr16:70177413-70177561~5~ENSG00000090857~PDPR~protein_coding
TCATTCCCTAACCCTGCAGTCCACTGGGGATCAGGCATTA
>chr16:70177413-70177561~3~ENSG00000090857~PDPR~protein_coding
GCACGACTGAACAAGCGCAGGTGAGATGAGCTGCCGTCCC
>chr16:70178324-70178436~5~ENSG00000090857~PDPR~protein_coding
TTGGGGTCTCACTTTTCAGTTTCTTCATGATCTCTCCAAC
>chr16:70178324-70178436~3~ENSG00000090857~PDPR~protein_coding
CGTCACCTGGAAGTACACAGGTACGGGGGTTCGGGCTCTG
>chr16:70179636-70179651~5~ENSG00000090857~PDPR~protein_coding
AACACTGGTGTCCAGAATAATGCTTTCCTTATCTAGTAAG
>chr16:70179636-70179651~3~ENSG00000090857~PDPR~protein_coding
AATAATGCTTTCCTTATCTAGTAAGCATTAGGATATGTTT
>chr16:70180037-70180131~5~ENSG00000090857~PDPR~protein_coding
CTTGTTCTTTTCCATTTAGCCCTCAATCTGATTGGCCCTC
>chr16:70180037-70180131~3~ENSG00000090857~PDPR~protein_coding
TCCCAAGCCTCTTTTGCAAGGTAAGTGCTGATAAAGTTCT
>chr16:70180096-70180131~5~ENSG00000090857~PDPR~protein_coding
TGAGTTGTCCTATGCCCCTATGACTCCAGACCACTTCCCA
>chr16:70180096-70180131~3~ENSG00000090857~PDPR~protein_coding
TCCCAAGCCTCTTTTGCAAGGTAAGTGCTGATAAAGTTCT
>chr16:70181444-70181518~5~ENSG00000090857~PDPR~protein_coding
TAATTTTCTTTCCTATAAGTGGCAACCACAGCTGAGTGAA
>chr16:70181444-70181518~3~ENSG00000090857~PDPR~protein_coding
AATCCTCCCCAGGAAGCTGCTGATTAGAGAGGGCCAAACG
>chr16:70182367-70182456~5~ENSG00000090857~PDPR~protein_coding
GCTGCCTTTGTCCCTGCAGGAGATGAGTGTGGGCTATGCA
>chr16:70182367-70182456~3~ENSG00000090857~PDPR~protein_coding
TGCTCTACATCCCCATAGAGGTGAGAGGGCAcccttccct
>chr16:70182370-70182456~5~ENSG00000090857~PDPR~protein_coding
GCCTTTGTCCCTGCAGGAGATGAGTGTGGGCTATGCAAAT
>chr16:70182370-70182456~3~ENSG00000090857~PDPR~protein_coding
TGCTCTACATCCCCATAGAGGTGAGAGGGCAcccttccct
>chr16:70187294-70187468~5~ENSG00000090857~PDPR~protein_coding
TTTCTGTCTCTTCCTATAGTACGCCCTGCATGTATACAAT
>chr16:70187294-70187468~3~ENSG00000090857~PDPR~protein_coding
ACGAGAGTCTCGGGTGAAATTAGAGAAGGTACTGTGTTTA
>chr16:70187294-70187476~5~ENSG00000090857~PDPR~protein_coding
TTTCTGTCTCTTCCTATAGTACGCCCTGCATGTATACAAT
>chr16:70187294-70187476~3~ENSG00000090857~PDPR~protein_coding
CTCGGGTGAAATTAGAGAAGGTACTGTGTTTACCCAGACT
>chr16:70190378-70190517~5~ENSG00000090857~PDPR~protein_coding
CGTTTCCTTTCTTTCTTAGGGCATGGATTTCATTGGTCGC
>chr16:70190378-70190517~3~ENSG00000090857~PDPR~protein_coding
GGAGAGCCCATTTACCGGAATGGGCAGTATGTTGGCAAGA
>chr16:70190378-70190585~5~ENSG00000090857~PDPR~protein_coding
CGTTTCCTTTCTTTCTTAGGGCATGGATTTCATTGGTCGC
>chr16:70190378-70190585~3~ENSG00000090857~PDPR~protein_coding
GGAGCGCCACGTTTGCCTGGGCTTTGTGCACAATTTTTCT
>chr12:25362732-25362845~3~ENSG00000133703~KRAS~protein_coding
TAGAAGGCATCATCAACACCCTGAAATACATAAAAAGTAT
>chr12:25398208-25398318~5~ENSG00000133703~KRAS~protein_coding
ATATTAAAACAAGATTTACCTCTATTGTTGGATCATATTC
>chr12:25368378-25368494~5~ENSG00000133703~KRAS~protein_coding
ACTTAAACTTACCAGATTACATTATAATGCATTTTTTAAT
>chr12:25368378-25368494~3~ENSG00000133703~KRAS~protein_coding
TAAAAAGCATCCTCCACTCTCTGCATTGTAAAACACAACT
>chr12:25378548-25378707~5~ENSG00000133703~KRAS~protein_coding
TTATTTCAGTGTTACTTACCTGTCTTGTCTTTGCTGATGT
>chr12:25378548-25378707~3~ENSG00000133703~KRAS~protein_coding
TAACTCTTTTAATTTGTTCTCTGGGAAAGAAAAAAAAGTT
>chr12:25380168-25380346~5~ENSG00000133703~KRAS~protein_coding
ATATTCAATTTAAACCCACCTATAATGGTGAATATCTTCA
>chr12:25380168-25380346~3~ENSG00000133703~KRAS~protein_coding
ACTTGCTTCCTGTAGGAATCCTGAGAAGGGAGAAACACAG
>chr12:25388143-25388160~5~ENSG00000133703~KRAS~protein_coding
GTATTGTAAGGACTTTTTACATACTGCTTAATAACACCTG
>chr12:25388143-25388160~3~ENSG00000133703~KRAS~protein_coding
TACATACTGCTTAATAACACCTGTAGGAAAAGATGAGAAA
>chr5:176910648-176910731~3~ENSG00000196923~PDLIM7~protein_coding
TCCAGGTTGATCTGACATATCTAAGGACAGCAAAGGCCCA
>chr5:176923418-176923513~5~ENSG00000196923~PDLIM7~protein_coding
TCCCCAAACCTAGGCTCACCCGGGAAATGGAGAGGGGCAC
>chr5:176910868-176910983~5~ENSG00000196923~PDLIM7~protein_coding
CGAGGGGCGGGGCTCTCACCGCACAGACGAAGCAGGTGTC
>chr5:176910868-176910983~3~ENSG00000196923~PDLIM7~protein_coding
GCCAAACATCTTCTCATAGTCTGAGAATGGGGGCAGAGAG
>chr5:176911071-176911191~5~ENSG00000196923~PDLIM7~protein_coding
CTCACTGGCCAGTGGGTACCTCGCTCGCAATAGGGCACGC
>chr5:176911071-176911191~3~ENSG00000196923~PDLIM7~protein_coding
TTCAGGGCGTGCATGATCTCCTGGAAGGAGGTCCCAGTCA
>chr5:176915069-176915249~5~ENSG00000196923~PDLIM7~protein_coding
GCCAGCCAGCCCTACTCACGCCTGTAATCTTCTTCTTGCA
>chr5:176915069-176915249~3~ENSG00000196923~PDLIM7~protein_coding
GCGCCACCAGGTAGCGGCCCCTGCAGGGAGGCGAGAGCGG
>chr5:176915196-176915249~5~ENSG00000196923~PDLIM7~protein_coding
GACCTTCCCACACTGGCTACACACAAACTCCTCCGGGTGG
>chr5:176915196-176915249~3~ENSG00000196923~PDLIM7~protein_coding
GCGCCACCAGGTAGCGGCCCCTGCAGGGAGGCGAGAGCGG
>chr5:176916394-176916628~5~ENSG00000196923~PDLIM7~protein_coding
ACAGGAACAGGCCACCCACCGGATGACCTTGTGGCACTGG
>chr5:176916394-176916628~3~ENSG00000196923~PDLIM7~protein_coding
AGGGCTGGGGGCGGTAGGGCCTGCCGGGGAAAGTGACTCT
>chr5:176916772-176916833~5~ENSG00000196923~PDLIM7~protein_coding
CGAGCCCACTCCCTCTCACCAGGCCAGGGCTCCTGGGGTG
>chr5:176916772-176916833~3~ENSG00000196923~PDLIM7~protein_coding
CTTCTGTCCTGGGCACCTGGCTGCAAGATCTGCCATTCAA
>chr5:176916812-176917100~5~ENSG00000196923~PDLIM7~protein_coding
TAGATGAGGCTGGGGCTGGGGCTTCTGTCCTGGGCACCTG
>chr5:176916812-176917100~3~ENSG00000196923~PDLIM7~protein_coding
CCCTCATGCCAGGAAGCCATCTGTGATGGCAGGGCAGGGC
>chr5:176917032-176917032~5~ENSG00000196923~PDLIM7~protein_coding
AGCTGGTGTGCGGTCTCTAGCTGGGAGACGAGGCAGGGCT
>chr5:176917032-176917032~3~ENSG00000196923~PDLIM7~protein_coding
AGCTGGTGTGCGGTCTCTAGCTGGGAGACGAGGCAGGGCT
>chr5:176917501-176917594~5~ENSG00000196923~PDLIM7~protein_coding
GCTGGAGAGGGCCGGGCTACGACTGCACGTTGAGCACGTG
>chr5:176917501-176917594~3~ENSG00000196923~PDLIM7~protein_coding
GCTCCAGGACATACTTTTCCCTGAGGGGCAGAGAGAGagg
>chr5:176917871-176917907~5~ENSG00000196923~PDLIM7~protein_coding
CTGGTGCCCGTCCCTGTACCTTGATTTCTTCAGGTGCTCC
>chr5:176917871-176917907~3~ENSG00000196923~PDLIM7~protein_coding
CTCCTCATCCGGGTCTTGCACTGAGAGGGCAGAGGCAGGC
>chr5:176918011-176918147~5~ENSG00000196923~PDLIM7~protein_coding
GCCCTGGGCTGGCACTTACTGAACTCGGTGCCTGTGAGGT
>chr5:176918011-176918147~3~ENSG00000196923~PDLIM7~protein_coding
CCAGCGGTCGGAGCGGCTGTCTGTGGGGAGGGTGTGGCTC
>chr5:176918026-176918147~5~ENSG00000196923~PDLIM7~protein_coding
TTACTGAACTCGGTGCCTGTGAGGTGGGCAAGGATGCGGA
>chr5:176918026-176918147~3~ENSG00000196923~PDLIM7~protein_coding
CCAGCGGTCGGAGCGGCTGTCTGTGGGGAGGGTGTGGCTC
>chr5:176918104-176918147~5~ENSG00000196923~PDLIM7~protein_coding
TCCTCTGTGTTCTCCATCAGCCGCTGCTTGCTGGCATCTG
>chr5:176918104-176918147~3~ENSG00000196923~PDLIM7~protein_coding
CCAGCGGTCGGAGCGGCTGTCTGTGGGGAGGGTGTGGCTC
>chr5:176918405-176918421~5~ENSG00000196923~PDLIM7~protein_coding
CAGAGGGGGGCTCACTGACTTGTCAGGGGTCTGCACCTGT
>chr5:176918405-176918421~3~ENSG00000196923~PDLIM7~protein_coding
GACTTGTCAGGGGTCTGCACCTGTGAAGGAAATAagacag
>chr5:176918808-176918926~5~ENSG00000196923~PDLIM7~protein_coding
CGGGCAGGGGCCGACGTACCCATTCTGCTGCGGGGCGCTG
>chr5:176918808-176918926~3~ENSG00000196923~PDLIM7~protein_coding
TCCGCGGCGGGGGCGGAGGCCTGGGCAGAGACACAGCCGG
>chr5:176918808-176918977~5~ENSG00000196923~PDLIM7~protein_coding
CGGGCAGGGGCCGACGTACCCATTCTGCTGCGGGGCGCTG
>chr5:176918808-176918977~3~ENSG00000196923~PDLIM7~protein_coding
GGGCAGGGTAAGGTGGGGGCCTGGGTGGAAGTGGGGCGCC
>chr5:176918829-176918996~5~ENSG00000196923~PDLIM7~protein_coding
ATTCTGCTGCGGGGCGCTGTCAGCGGGCGGGGGCGCCCCA
>chr5:176918829-176918996~3~ENSG00000196923~PDLIM7~protein_coding
CCTGGGTGGAAGTGGGGCGCCTGCAGCAGAGGACAGCGGC
>chr5:176919406-176919436~5~ENSG00000196923~PDLIM7~protein_coding
GTCCCGGCCAGCCTCGTACCTTCTGCGGTTTGCTCTGAAC
>chr5:176919406-176919436~3~ENSG00000196923~PDLIM7~protein_coding
TGCTCTGAACCGGCTGGGCCCTGGAGGAGAAGGAAAGCGT
>chr5:176919414-176919436~5~ENSG00000196923~PDLIM7~protein_coding
CAGCCTCGTACCTTCTGCGGTTTGCTCTGAACCGGCTGGG
>chr5:176919414-176919436~3~ENSG00000196923~PDLIM7~protein_coding
TGCTCTGAACCGGCTGGGCCCTGGAGGAGAAGGAAAGCGT
>chr5:176919527-176919678~5~ENSG00000196923~PDLIM7~protein_coding
TCCATGTCCACCCGCATACCTGCTGAGGCCCAGGCTGAGG
>chr5:176919527-176919678~3~ENSG00000196923~PDLIM7~protein_coding
GCTTTGCCCCCAGGAGTGAGCTGTGGAGAGAGAAGCAAAG
>chr5:176923418-176923428~5~ENSG00000196923~PDLIM7~protein_coding
TCCCCAAACCTAGGCTCACCCGGGAAATGGAGAGGGGCAC
>chr5:176923418-176923428~3~ENSG00000196923~PDLIM7~protein_coding
TAGGCTCACCCGGGAAATGGAGAGGGGCACATTGAAGTCC
>chr12:57623562-57623594~3~ENSG00000182199~SHMT2~protein_coding
CTTTGTTTTGGGCGGCTCGGGTAAGAATGGGGCTCCAAAC
>chr12:57628017-57628141~5~ENSG00000182199~SHMT2~protein_coding
CCTCACCCTCTCTCTCTAGCCAAGCTCCAGGATTTCAAAT
>chr12:57624586-57624783~5~ENSG00000182199~SHMT2~protein_coding
TGACTTTTCCTGCCTTCAGCCTCTGCAGAGATGTGGGCAG
>chr12:57624586-57624783~3~ENSG00000182199~SHMT2~protein_coding
TGGAGCTCATTGCCTCAGAGGTGGGACCTGGGGAGATGGG
>chr12:57624616-57624783~5~ENSG00000182199~SHMT2~protein_coding
ATGTGGGCAGCTGGTCAGGATGGCCATTCGGGCTCAGCAC
>chr12:57624616-57624783~3~ENSG00000182199~SHMT2~protein_coding
TGGAGCTCATTGCCTCAGAGGTGGGACCTGGGGAGATGGG
>chr12:57625264-57625343~5~ENSG00000182199~SHMT2~protein_coding
TTGCCCCCCACCACCCCAGAACTTCTGCAGCCGAGCTGCG
>chr12:57625264-57625343~3~ENSG00000182199~SHMT2~protein_coding
GAGGGTTATCCTGGCAAGAGGTGAGGGCTGGAGGGCAGTG
>chr12:57625496-57625522~5~ENSG00000182199~SHMT2~protein_coding
TACCCCTCTCCCACGGCAGATACTATGGGGGAGCAGAGGT
>chr12:57625496-57625522~3~ENSG00000182199~SHMT2~protein_coding
GGGGGAGCAGAGGTGGTGGATGAAATTGAGCTGCTGTGCC
>chr12:57625496-57625673~5~ENSG00000182199~SHMT2~protein_coding
TACCCCTCTCCCACGGCAGATACTATGGGGGAGCAGAGGT
>chr12:57625496-57625673~3~ENSG00000182199~SHMT2~protein_coding
CTCACGACCGGATCATGGGGCTGGACCTGCCCGATGGGGG
>chr12:57625496-57625689~5~ENSG00000182199~SHMT2~protein_coding
TACCCCTCTCCCACGGCAGATACTATGGGGGAGCAGAGGT
>chr12:57625496-57625689~3~ENSG00000182199~SHMT2~protein_coding
GGGGCTGGACCTGCCCGATGGGGGCCAGTGAGTATGGATG
>chr12:57625496-57625696~5~ENSG00000182199~SHMT2~protein_coding
TACCCCTCTCCCACGGCAGATACTATGGGGGAGCAGAGGT
>chr12:57625496-57625696~3~ENSG00000182199~SHMT2~protein_coding
GACCTGCCCGATGGGGGCCAGTGAGTATGGATGGGCTGGC
>chr12:57625496-57625697~5~ENSG00000182199~SHMT2~protein_coding
TACCCCTCTCCCACGGCAGATACTATGGGGGAGCAGAGGT
>chr12:57625496-57625697~3~ENSG00000182199~SHMT2~protein_coding
ACCTGCCCGATGGGGGCCAGTGAGTATGGATGGGCTGGCT
>chr12:57625501-57625696~5~ENSG00000182199~SHMT2~protein_coding
CTCTCCCACGGCAGATACTATGGGGGAGCAGAGGTGGTGG
>chr12:57625501-57625696~3~ENSG00000182199~SHMT2~protein_coding
GACCTGCCCGATGGGGGCCAGTGAGTATGGATGGGCTGGC
>chr12:57625668-57625696~5~ENSG00000182199~SHMT2~protein_coding
GCAACCTCACGACCGGATCATGGGGCTGGACCTGCCCGAT
>chr12:57625668-57625696~3~ENSG00000182199~SHMT2~protein_coding
GACCTGCCCGATGGGGGCCAGTGAGTATGGATGGGCTGGC
>chr12:57625994-57626021~5~ENSG00000182199~SHMT2~protein_coding
ACTTCCTCTCACTTCGCAGTCTCACCCACGGCTACATGTC
>chr12:57625994-57626021~3~ENSG00000182199~SHMT2~protein_coding
ACGGCTACATGTCTGACGTCAAGCGGATATCAGCCACGTC
>chr12:57625994-57626024~5~ENSG00000182199~SHMT2~protein_coding
ACTTCCTCTCACTTCGCAGTCTCACCCACGGCTACATGTC
>chr12:57625994-57626024~3~ENSG00000182199~SHMT2~protein_coding
GCTACATGTCTGACGTCAAGCGGATATCAGCCACGTCCAT
>chr12:57625994-57626075~5~ENSG00000182199~SHMT2~protein_coding
ACTTCCTCTCACTTCGCAGTCTCACCCACGGCTACATGTC
>chr12:57625994-57626075~3~ENSG00000182199~SHMT2~protein_coding
CTATGCCCTATAAGCTCAACGTGAGTGCTCTAGGGTGTGG
>chr12:57626208-57626252~5~ENSG00000182199~SHMT2~protein_coding
TGCCCTGCTTCCTTCTCAGGGCTTTAGCTGTTTGTGTGTC
>chr12:57626208-57626252~3~ENSG00000182199~SHMT2~protein_coding
CAGCCCAAAACTGGCCTCATTGACTACAACCAGCTGGCAC
>chr12:57626208-57626358~5~ENSG00000182199~SHMT2~protein_coding
TGCCCTGCTTCCTTCTCAGGGCTTTAGCTGTTTGTGTGTC
>chr12:57626208-57626358~3~ENSG00000182199~SHMT2~protein_coding
ACTACGCCCGCATGAGAGAGGTTGGTGGGGGGGGCTGGAG
>chr12:57626236-57626351~5~ENSG00000182199~SHMT2~protein_coding
TGTTTGTGTGTCTGTCCAGCCCAAAACTGGCCTCATTGAC
>chr12:57626236-57626351~3~ENSG00000182199~SHMT2~protein_coding
CTCATTGACTACGCCCGCATGAGAGAGGTTGGTGGGGGGG
>chr12:57626236-57626358~5~ENSG00000182199~SHMT2~protein_coding
TGTTTGTGTGTCTGTCCAGCCCAAAACTGGCCTCATTGAC
>chr12:57626236-57626358~3~ENSG00000182199~SHMT2~protein_coding
ACTACGCCCGCATGAGAGAGGTTGGTGGGGGGGGCTGGAG
>chr12:57626244-57626358~5~ENSG00000182199~SHMT2~protein_coding
TGTCTGTCCAGCCCAAAACTGGCCTCATTGACTACAACCA
>chr12:57626244-57626358~3~ENSG00000182199~SHMT2~protein_coding
ACTACGCCCGCATGAGAGAGGTTGGTGGGGGGGGCTGGAG
>chr12:57626266-57626358~5~ENSG00000182199~SHMT2~protein_coding
CCTCATTGACTACAACCAGCTGGCACTGACTGCTCGACTT
>chr12:57626266-57626358~3~ENSG00000182199~SHMT2~protein_coding
ACTACGCCCGCATGAGAGAGGTTGGTGGGGGGGGCTGGAG
>chr12:57626487-57626605~5~ENSG00000182199~SHMT2~protein_coding
TGCCTCTGTACCTGCCCAGGTGTGTGATGAAGTCAAAGCA
>chr12:57626487-57626605~3~ENSG00000182199~SHMT2~protein_coding
ATCGTCACCACCACTACTCACAAGACTCTTCGAGGGGCCA
>chr12:57626487-57626626~5~ENSG00000182199~SHMT2~protein_coding
TGCCTCTGTACCTGCCCAGGTGTGTGATGAAGTCAAAGCA
>chr12:57626487-57626626~3~ENSG00000182199~SHMT2~protein_coding
AAGACTCTTCGAGGGGCCAGGTCAGGCTCCCTGAGGTCGG
>chr12:57626963-57627128~5~ENSG00000182199~SHMT2~protein_coding
CCATCCACCTCTCACACAGGTCAGGGCTCATCTTCTACCG
>chr12:57626963-57627128~3~ENSG00000182199~SHMT2~protein_coding
TAGCTGTGGCCCTAAAGCAGGTTGGGGATCCTGTCTTTGT
>chr12:57627346-57627445~5~ENSG00000182199~SHMT2~protein_coding
GCTACTGTCTCATCTCCAGGCCTGCACCCCCATGTTCCGG
>chr12:57627346-57627445~3~ENSG00000182199~SHMT2~protein_coding
AGGCTACTCACTGGTATCAGGTAAGCCAGCAGGTGATGGG
>chr12:57627532-57627594~5~ENSG00000182199~SHMT2~protein_coding
CATTTCTTACCCACCTTAGGTGGTACTGACAACCACCTGG
>chr12:57627532-57627594~3~ENSG00000182199~SHMT2~protein_coding
GGGCCTGGATGGAGCTCGGGCTGAGCGGGTGCTAGAGCTT
>chr12:57627532-57627687~5~ENSG00000182199~SHMT2~protein_coding
CATTTCTTACCCACCTTAGGTGGTACTGACAACCACCTGG
>chr12:57627532-57627687~3~ENSG00000182199~SHMT2~protein_coding
ACCGGGCGGCCTGCGGCTTGGTGAGACCTGGGGTTTGAGG
>chr12:57627786-57627893~5~ENSG00000182199~SHMT2~protein_coding
CCCTTGTGCCTCGTTCCAGGGGCCCCAGCCTTAACTTCTC
>chr12:57627786-57627893~3~ENSG00000182199~SHMT2~protein_coding
AGAGGTGAAGAGCAAGACTGGTGAGTGAGCAAGAAGGAGC
>chr12:57627786-57627901~5~ENSG00000182199~SHMT2~protein_coding
CCCTTGTGCCTCGTTCCAGGGGCCCCAGCCTTAACTTCTC
>chr12:57627786-57627901~3~ENSG00000182199~SHMT2~protein_coding
AGAGCAAGACTGGTGAGTGAGCAAGAAGGAGCCCCGGGCC
>chr18:77156225-77156351~3~ENSG00000131196~NFATC1~protein_coding
CATGAAGTCAGCGGAGGAAGGTAAGCCCCGCGCGgcctcc
>chr18:77287528-77287574~5~ENSG00000131196~NFATC1~protein_coding
AATTTTTCTTTTCTTACAGTAAATGAAATAATACGAAATG
>chr18:77160392-77160479~5~ENSG00000131196~NFATC1~protein_coding
ggccccggcccgACCCGCCATGACGGGGCTGGAGGACCAG
>chr18:77160392-77160479~3~ENSG00000131196~NFATC1~protein_coding
cgccgccgcggccgccccAGGTGGGTCAGTCCCGGAgggc
>chr18:77170403-77171501~5~ENSG00000131196~NFATC1~protein_coding
TGCTTCTTTTTCTCTCTAGAACACTATGGCTATGCATCCT
>chr18:77170403-77171501~3~ENSG00000131196~NFATC1~protein_coding
TCCCCTACGTCCTACATGAGGTGAGCCGGCAGCgcggggc
>chr18:77193579-77193703~5~ENSG00000131196~NFATC1~protein_coding
CTGCTCTGTTCCCTTCCAGCCCGACCCTGCCCGCCCTGGA
>chr18:77193579-77193703~3~ENSG00000131196~NFATC1~protein_coding
GGAGGGCAGCCGGGGGGCCGTGAAGGCGTCGGCCGGAGGA
>chr18:77193579-77193738~5~ENSG00000131196~NFATC1~protein_coding
CTGCTCTGTTCCCTTCCAGCCCGACCCTGCCCGCCCTGGA
>chr18:77193579-77193738~3~ENSG00000131196~NFATC1~protein_coding
GAGGACACCCCATCGTGCAGGTAGGCACTGCGGCCAGACT
>chr18:77208782-77208984~5~ENSG00000131196~NFATC1~protein_coding
TTTTCTGTTCTCTCGCCAGCTGCATGGCTACTTGGAGAAT
>chr18:77208782-77208984~3~ENSG00000131196~NFATC1~protein_coding
GAGAACAGCATGCGAGCCGTGTAAGCCGCGGGGGACCTCC
>chr18:77208812-77208984~5~ENSG00000131196~NFATC1~protein_coding
CTTGGAGAATGAGCCGCTGATGCTGCAGCTTTTCATTGGG
>chr18:77208812-77208984~3~ENSG00000131196~NFATC1~protein_coding
GAGAACAGCATGCGAGCCGTGTAAGCCGCGGGGGACCTCC
>chr18:77210954-77211041~5~ENSG00000131196~NFATC1~protein_coding
GGGCTTTTGTTTTGGGCAGCATTGACTGTGCCGGAATCCT
>chr18:77210954-77211041~3~ENSG00000131196~NFATC1~protein_coding
TCGGGAGGAAGAACACACGGGTACGGCTGGTGTTCCGCGT
>chr18:77210954-77211126~5~ENSG00000131196~NFATC1~protein_coding
GGGCTTTTGTTTTGGGCAGCATTGACTGTGCCGGAATCCT
>chr18:77210954-77211126~3~ENSG00000131196~NFATC1~protein_coding
CTCCAACCCCATCGAATGCTGTAAGTGGACGTCCACGCGC
>chr18:77211676-77211816~5~ENSG00000131196~NFATC1~protein_coding
CCCTCTCCTTCTGATGCAGCCCAGCGCTCAGCTCAGGAGC
>chr18:77211676-77211816~3~ENSG00000131196~NFATC1~protein_coding
TTTCGTGGAGAAAGCCCCAGGTATGCTCTTCACCAGGGGC
>chr18:77221311-77221366~5~ENSG00000131196~NFATC1~protein_coding
TCCTGCTCCTTTCTTCCAGATGGCCACCATGTCTGGGAGA
>chr18:77221311-77221366~3~ENSG00000131196~NFATC1~protein_coding
ACCGGGACCTGTGCAAGCCGGTGAGTGCCTTTGGCGCAGC
>chr18:77227450-77227492~5~ENSG00000131196~NFATC1~protein_coding
GTGTGCCCTTCTCCTGTAGAATTCTCTGGTGGTTGAGATC
>chr18:77227450-77227492~3~ENSG00000131196~NFATC1~protein_coding
GCCATTTCGGAATCAGAGGATAACCAGCCCCGTTCACGTC
>chr18:77227450-77227582~5~ENSG00000131196~NFATC1~protein_coding
GTGTGCCCTTCTCCTGTAGAATTCTCTGGTGGTTGAGATC
>chr18:77227450-77227582~3~ENSG00000131196~NFATC1~protein_coding
CACCTACCTTCCCGCCAACGGTAACGCCATCTTTCTAACC
>chr18:77227450-77227638~5~ENSG00000131196~NFATC1~protein_coding
GTGTGCCCTTCTCCTGTAGAATTCTCTGGTGGTTGAGATC
>chr18:77227450-77227638~3~ENSG00000131196~NFATC1~protein_coding
AGCGCGTGGGGTGCTTTTTCTAAAGACGCAGAAACGACGT
>chr18:77246248-77246630~5~ENSG00000131196~NFATC1~protein_coding
TTTTTTTTCCTTCTCACAGTTCCAATTATAAAAACAGAAC
>chr18:77246248-77246630~3~ENSG00000131196~NFATC1~protein_coding
CGGCCCTGCTGCCACAGCAGGTGAGTGCGCCTCCAAGCAG
>chr18:77246248-77246937~5~ENSG00000131196~NFATC1~protein_coding
TTTTTTTTCCTTCTCACAGTTCCAATTATAAAAACAGAAC
>chr18:77246248-77246937~3~ENSG00000131196~NFATC1~protein_coding
CCAGTTGTACCTGGATGACGGTGAGTGCCCGCAGCCATGC
>chr12:51489027-51489058~3~ENSG00000135457~TFCP2~protein_coding
ATGATAGCTATCATTGGTTTCTGCTGTTAAAAAAAAGAGA
>chr12:51566084-51566205~5~ENSG00000135457~TFCP2~protein_coding
CTGGGAAAATCTCACTCACCTCATGCTATAGGCACCAGCA
>chr12:51489027-51489061~5~ENSG00000135457~TFCP2~protein_coding
ACGAAACGCCGCACTCCTACTTCAGTATGATATGATAGCT
>chr12:51489027-51489061~3~ENSG00000135457~TFCP2~protein_coding
ATAGCTATCATTGGTTTCTGCTGTTAAAAAAAAGAGAGAG
>chr12:51489772-51489823~5~ENSG00000135457~TFCP2~protein_coding
ATGTTTGTCTTACTATTACCTTTCATTGTGTCCAGAATAA
>chr12:51489772-51489823~3~ENSG00000135457~TFCP2~protein_coding
TCCTGAAAGTTCTGTATCATCTGAAAAATGCAAGAAAATT
>chr12:51489806-51489823~5~ENSG00000135457~TFCP2~protein_coding
GAATAAAACATGCTTCTTCCTGAAAGTTCTGTATCATCTG
>chr12:51489806-51489823~3~ENSG00000135457~TFCP2~protein_coding
TCCTGAAAGTTCTGTATCATCTGAAAAATGCAAGAAAATT
>chr12:51492559-51492701~5~ENSG00000135457~TFCP2~protein_coding
ACTGTACTGAAAAATCTACCTCATCACTGATGAGCACATG
>chr12:51492559-51492701~3~ENSG00000135457~TFCP2~protein_coding
TAGATAGATAGCATGGTAAACTGCAAAAGGGAGAGAGCAA
>chr12:51493438-51493562~5~ENSG00000135457~TFCP2~protein_coding
TGTGTCCAGAACAACCTACCGAAGAAAGTACCATTTGAGT
>chr12:51493438-51493562~3~ENSG00000135457~TFCP2~protein_coding
TTAACCTTGGACGCACCATCCTAAGGGGAGGAAAAAGGCT
>chr12:51495718-51495808~5~ENSG00000135457~TFCP2~protein_coding
TTTAACACTAATTACATACCGGCCTTTTAATGCATTAAAA
>chr12:51495718-51495808~3~ENSG00000135457~TFCP2~protein_coding
TAATTTCAATAAATCTGCCCCTGGAATAAATATAAGAAAA
>chr12:51497453-51497546~5~ENSG00000135457~TFCP2~protein_coding
AAGAAAAAGAAAATTTAACCTGAGAAGTTTGTGAAAAGCC
>chr12:51497453-51497546~3~ENSG00000135457~TFCP2~protein_coding
GTGGTTGTTGGTAAGAGGTTCTGAAAGGGAGAGCACGTTT
>chr12:51497938-51497986~5~ENSG00000135457~TFCP2~protein_coding
CATTCAACTTTAGACTTACATCTGTGACTGGAGGGGGTGG
>chr12:51497938-51497986~3~ENSG00000135457~TFCP2~protein_coding
GGTGGTTTGGTGAACCATTTCTAAAGAAACATTTAAAATG
>chr12:51500308-51500396~5~ENSG00000135457~TFCP2~protein_coding
TTTTATTTCCCAGACTTACCCTTCCCCAAGAGAAAAACTG
>chr12:51500308-51500396~3~ENSG00000135457~TFCP2~protein_coding
ATCTCGGGCCATGGAGAACACTAAAAACAAAGGATAAGTT
>chr12:51501019-51501129~5~ENSG00000135457~TFCP2~protein_coding
CCAAAAGAAATCTTTTTACCTCTGTGAGTATGGTTGTCTC
>chr12:51501019-51501129~3~ENSG00000135457~TFCP2~protein_coding
TTTCTGTCTGCACCTTTGGGCTGAAATGAGAAATATTTTG
>chr12:51502904-51503056~5~ENSG00000135457~TFCP2~protein_coding
GCACATTGCCCAGGAATACCTTGAAAACTTTGATCTGGCA
>chr12:51502904-51503056~3~ENSG00000135457~TFCP2~protein_coding
TCTGTGCTAATACAGTGCACCTGAAAAGAATACAACAGCA
>chr12:51504660-51504766~5~ENSG00000135457~TFCP2~protein_coding
CCTATCTGCAACGCCTTACCTGAATAAACACAGATGTCCT
>chr12:51504660-51504766~3~ENSG00000135457~TFCP2~protein_coding
ACCCACAGACATCGGGATATCTGAGAAACAAAATGGTAAT
>chr12:51510098-51510203~5~ENSG00000135457~TFCP2~protein_coding
ATAGATTCTCTTAACTCACCTATGTCAAGAATTCTGTCTC
>chr12:51510098-51510203~3~ENSG00000135457~TFCP2~protein_coding
AACACCACACGGAATATACTCTAAAAGGATACAACAAAAT
>chr12:51511454-51511510~5~ENSG00000135457~TFCP2~protein_coding
AATGATTTATTCGTTTTACCTTCACCAATTTGCCATTAAT
>chr12:51511454-51511510~3~ENSG00000135457~TFCP2~protein_coding
AGTTTCCTATTGTCTAGCATTCGAATTTCATAAGACTGTC
>chr12:51511454-51511530~5~ENSG00000135457~TFCP2~protein_coding
AATGATTTATTCGTTTTACCTTCACCAATTTGCCATTAAT
>chr12:51511454-51511530~3~ENSG00000135457~TFCP2~protein_coding
TCGAATTTCATAAGACTGTCCTAGAAGAAAAAGTAATTAC
>chr12:51512404-51512555~5~ENSG00000135457~TFCP2~protein_coding
GAATGAGGAAGCATCTAACCTTGATTGAGATACGTTAGGG
>chr12:51512404-51512555~3~ENSG00000135457~TFCP2~protein_coding
TGGGCAATGCAAGGACATCACTAAAATAAAACAAATGACT
>chr10:13481175-13481497~3~ENSG00000165626~BEND7~protein_coding
GCAGGGCCCACCACAAGCACCTGTGgaatgaatgaatgag
>chr10:13570473-13570533~5~ENSG00000165626~BEND7~protein_coding
cgccccggcggccgcTTACCTCGGCTCACCAGTTTGAAGC
>chr10:13483746-13483750~5~ENSG00000165626~BEND7~protein_coding
GGTTTGCAGTCCTTCATCAGACCACTTGAGAAAACAAAGG
>chr10:13483746-13483750~3~ENSG00000165626~BEND7~protein_coding
TGCAGTCCTTCATCAGACCACTTGAGAAAACAAAGGGACT
>chr10:13489258-13489316~5~ENSG00000165626~BEND7~protein_coding
ATGAAAATGTAAATGCGTTTTATTTACCTGTTGGTGGTAG
>chr10:13489258-13489316~3~ENSG00000165626~BEND7~protein_coding
TTCATCACTGTCCGCGATCTCTGCTGGTTACAAACATAAG
>chr10:13489266-13489316~5~ENSG00000165626~BEND7~protein_coding
GTAAATGCGTTTTATTTACCTGTTGGTGGTAGAGCAATGC
>chr10:13489266-13489316~3~ENSG00000165626~BEND7~protein_coding
TTCATCACTGTCCGCGATCTCTGCTGGTTACAAACATAAG
>chr10:13489266-13489319~5~ENSG00000165626~BEND7~protein_coding
GTAAATGCGTTTTATTTACCTGTTGGTGGTAGAGCAATGC
>chr10:13489266-13489319~3~ENSG00000165626~BEND7~protein_coding
ATCACTGTCCGCGATCTCTGCTGGTTACAAACATAAGACA
>chr10:13494539-13494658~5~ENSG00000165626~BEND7~protein_coding
TTCTGCACCTTAGTCATACCTGAGCCTCTTTTTAACCTTC
>chr10:13494539-13494658~3~ENSG00000165626~BEND7~protein_coding
ACAGTACTTTTCTGTGAAGACTGAAAGAAAATGTAAAATA
>chr10:13522899-13523073~5~ENSG00000165626~BEND7~protein_coding
TGAAATGATGCAGACCAACCTTTTATTGCACCCACAATAT
>chr10:13522899-13523073~3~ENSG00000165626~BEND7~protein_coding
TTTGACAATATAGAGTCCAGCTGAGATTTAGGCATAAACA
>chr10:13522899-13523124~5~ENSG00000165626~BEND7~protein_coding
TGAAATGATGCAGACCAACCTTTTATTGCACCCACAATAT
>chr10:13522899-13523124~3~ENSG00000165626~BEND7~protein_coding
TCAGCAAGTTGTACTTCTGGCTACCAAAAGAACACAGATA
>chr10:13534611-13534876~5~ENSG00000165626~BEND7~protein_coding
CCAGAAAATGGCAACTTACATCTGAGGAAGGTGATTCCAG
>chr10:13534611-13534876~3~ENSG00000165626~BEND7~protein_coding
TTGTCTGTTTTGAGTTCCAACTGCGAATAATAAACAAAAA
>chr10:13538766-13538888~5~ENSG00000165626~BEND7~protein_coding
CGAGGCCTGATCCTTGTACCTGCTTGAATTTGCATTAATT
>chr10:13538766-13538888~3~ENSG00000165626~BEND7~protein_coding
ATTCACCACTGGAAGTTCTCCTGAGCATGAAAGAAAAGAA
>chr10:13541739-13542069~5~ENSG00000165626~BEND7~protein_coding
GAAATAGAACAGTACAAACCCCCATGAGAGCCTTCTGAAT
>chr10:13541739-13542069~3~ENSG00000165626~BEND7~protein_coding
ATTTGCTTTTTTATTTCCATGCTTTCATCTCCTAATGGAA
>chr10:13541739-13542080~5~ENSG00000165626~BEND7~protein_coding
GAAATAGAACAGTACAAACCCCCATGAGAGCCTTCTGAAT
>chr10:13541739-13542080~3~ENSG00000165626~BEND7~protein_coding
TATTTCCATGCTTTCATCTCCTAATGGAAACAGGGCCAAA
>chr10:13541778-13542069~5~ENSG00000165626~BEND7~protein_coding
TGTTTGTTGACAACCATACCATTGGAGCTCGTGGTAGGGT
>chr10:13541778-13542069~3~ENSG00000165626~BEND7~protein_coding
ATTTGCTTTTTTATTTCCATGCTTTCATCTCCTAATGGAA
>chr10:13541778-13542080~5~ENSG00000165626~BEND7~protein_coding
TGTTTGTTGACAACCATACCATTGGAGCTCGTGGTAGGGT
>chr10:13541778-13542080~3~ENSG00000165626~BEND7~protein_coding
TATTTCCATGCTTTCATCTCCTAATGGAAACAGGGCCAAA
>chr10:13568138-13568221~5~ENSG00000165626~BEND7~protein_coding
AATTGACATAGGAACCTACCTAAAAAAATGGGCTGTGTCT
>chr10:13568138-13568221~3~ENSG00000165626~BEND7~protein_coding
ATACACCTCGTGGTGATAATCTGGCATGAGAAAACAACCA
>chr4:47850183-47850353~3~ENSG00000170448~NFXL1~protein_coding
TCAAAAGCTTCTAGTTCAGCCTAAATAAAAACAGCATCAT
>chr4:47915986-47916220~5~ENSG00000170448~NFXL1~protein_coding
GGGCGGGAGCCATTCTCACCGCTGGCTGCGGTAGTCTGCA
>chr4:47853112-47853165~5~ENSG00000170448~NFXL1~protein_coding
GGGTATTTTGTTTGGTTACCTGTTGTCTTCGTTTTTCTTC
>chr4:47853112-47853165~3~ENSG00000170448~NFXL1~protein_coding
TTGGCTTCTGCTTCTTTTATCTGTTTATACACATACAAAA
>chr4:47853873-47853959~5~ENSG00000170448~NFXL1~protein_coding
ATATTTAACGAGACATTACCTCAGATGCTTTCCGCTTCAT
>chr4:47853873-47853959~3~ENSG00000170448~NFXL1~protein_coding
ACTTTGTTGCACTGCAATTCCTACAAACAACCCGATTTTC
>chr4:47857076-47857180~5~ENSG00000170448~NFXL1~protein_coding
AATAACTTAAAATATTTACCTTTTTTATTCTTTTACAAGG
>chr4:47857076-47857180~3~ENSG00000170448~NFXL1~protein_coding
CATCTATGACCACAAGGAAGCTAAAATAAAATCAAAATAA
>chr4:47864863-47864932~5~ENSG00000170448~NFXL1~protein_coding
AGGTTCTACTAAAGCTTACCTCTTTAGGGCACTGATTTTT
>chr4:47864863-47864932~3~ENSG00000170448~NFXL1~protein_coding
CATCAGCTGTGGTTATTTTTCTAAAAATAAGAAAGTTGAT
>chr4:47877144-47877310~5~ENSG00000170448~NFXL1~protein_coding
TTTTTTTCAGTCTACTTACCTACATTCCACATACAGGCTT
>chr4:47877144-47877310~3~ENSG00000170448~NFXL1~protein_coding
TGAAGGCATTCTGGGCCAGCCTGAAAAACAGCATGGAAAT
>chr4:47879089-47879208~5~ENSG00000170448~NFXL1~protein_coding
TACAAAAATCTTCTATTTAAATAACAtgagtagaagagca
>chr4:47879089-47879208~3~ENSG00000170448~NFXL1~protein_coding
cagagcttcagtttccctatctgcaaaacaaagagtatac
>chr4:47880542-47880682~5~ENSG00000170448~NFXL1~protein_coding
TTCAATCTAAGAACATTACCTTGTTTTTTCCAGTGCAGCC
>chr4:47880542-47880682~3~ENSG00000170448~NFXL1~protein_coding
TGGCATGGTAGTGGACTCACCTTAAAAAATAAAGGAAATC
>chr4:47881113-47881134~5~ENSG00000170448~NFXL1~protein_coding
AATTGTGCCTGTAACTTACCTCATGTTTCCCAAGACATTC
>chr4:47881113-47881134~3~ENSG00000170448~NFXL1~protein_coding
CATGTTTCCCAAGACATTCCCTACAAGGAAAAAATAAAAT
>chr4:47886363-47886454~5~ENSG00000170448~NFXL1~protein_coding
TTGAAATTCTAATACTTACATAGGAATAGGAACTTGACAT
>chr4:47886363-47886454~3~ENSG00000170448~NFXL1~protein_coding
CAAGGGCCTGTAGGCTGGTGCTACAAATAAAATACATAAG
>chr4:47887515-47887674~5~ENSG00000170448~NFXL1~protein_coding
AATAGTATTATTCCCTTACCCTGCCAGTCTGCTTTATTAA
>chr4:47887515-47887674~3~ENSG00000170448~NFXL1~protein_coding
GATGACAAGTTGGTGGTCGACTAAATCATAAAGTACAATT
>chr4:47887896-47888016~5~ENSG00000170448~NFXL1~protein_coding
TGCAAAGCTTCAAACTCACCTGCATTGCTCCTTGCACTTG
>chr4:47887896-47888016~3~ENSG00000170448~NFXL1~protein_coding
TGGGCAGGGATAGCAACTGCCTGAAAAAAAAGTCTGACAA
>chr4:47892630-47892720~5~ENSG00000170448~NFXL1~protein_coding
AGCTATTATTAAAGTTTACCTCTGTGACAGACAGATGGAC
>chr4:47892630-47892720~3~ENSG00000170448~NFXL1~protein_coding
GGACAGTTTCCAGGGCAACACTGAAGAGAAAGCAATATAT
>chr4:47896197-47896319~5~ENSG00000170448~NFXL1~protein_coding
CCAAGGTTAATACACAAACCTTTCTTCTACATTGATGCTT
>chr4:47896197-47896319~3~ENSG00000170448~NFXL1~protein_coding
CGACAATGCTTTTCCACTTCCTGGAAGAATAAAAGAAATG
>chr4:47898540-47898664~5~ENSG00000170448~NFXL1~protein_coding
ATTACAGGAGATGACTAACTTGTCTACATGTTTCACAGGG
>chr4:47898540-47898664~3~ENSG00000170448~NFXL1~protein_coding
TGTACAAGGCAAAGAAAACTCTAAAAACATACAAAAAGTC
>chr4:47899984-47900098~5~ENSG00000170448~NFXL1~protein_coding
AAAAAAAAACAAGTCTTACTTGATTTCTGACATGGACAGA
>chr4:47899984-47900098~3~ENSG00000170448~NFXL1~protein_coding
GGCAGTGTTTTTCCACATACCTAAAATAAAATGCAATAAA
>chr4:47900774-47900874~5~ENSG00000170448~NFXL1~protein_coding
AAAATGCATATAAACTTACTTGATCACAGTGCCATAGTGG
>chr4:47900774-47900874~3~ENSG00000170448~NFXL1~protein_coding
TGGACAAGGCTGACAGCTTCCTAAAACCAGAATGATAAAT
>chr4:47900976-47901137~5~ENSG00000170448~NFXL1~protein_coding
AATGGGTATGGCCTTTTACCTGCATGACAAGGATTTTCAC
>chr4:47900976-47901137~3~ENSG00000170448~NFXL1~protein_coding
TGGACAAGGAGGGCAGGGACCTAGAATTCAGTAAAAGCaa
>chr4:47901387-47901565~5~ENSG00000170448~NFXL1~protein_coding
AATGCAATATATAACTCACCTGGATGACAGAGGAGTAAAC
>chr4:47901387-47901565~3~ENSG00000170448~NFXL1~protein_coding
ATTCAAACCTACATTTTGGACTACAAAGAAGAAGAAAATT
>chr4:47905210-47905340~5~ENSG00000170448~NFXL1~protein_coding
ACTAATTAGAAAAAGTTACCAAGGCCAGGGACAATCTTTC
>chr4:47905210-47905340~3~ENSG00000170448~NFXL1~protein_coding
CATCCCGAACAGCTCCAAACCTAAGACAAATGTATCAGAA
>chr4:47907254-47907363~5~ENSG00000170448~NFXL1~protein_coding
AATAAGGAGAAAAACTTACTGCTTGGTTTCTCTTCACCGA
>chr4:47907254-47907363~3~ENSG00000170448~NFXL1~protein_coding
TAATTCACGTGTATCTCCATCTGGAAATTTAAAGATTGAA
>chr4:47912841-47913011~5~ENSG00000170448~NFXL1~protein_coding
AAATTTAAAAGATCAGTACCTGTCTGAGTAGTGTATGTTA
>chr4:47912841-47913011~3~ENSG00000170448~NFXL1~protein_coding
TTTTTTCTGAGACATTAGCTCTGTTTAAAAGAAAAAAGTT
>chrX:118920650-118920695~3~ENSG00000198918~RPL39~protein_coding
GTCTCCTTTTGGAGTTGTACCTACACAGAAAAAAATGTCA
>chrX:118925537-118925539~5~ENSG00000198918~RPL39~protein_coding
TGGGGGCCGATGGACTTACCATGGCGAGCAGCGGAGTCAA
>chrX:118923871-118923974~5~ENSG00000198918~RPL39~protein_coding
AGTATGATGGAGGTCTTACCTGATTTTATTTCCAGTTTTC
>chrX:118923871-118923974~3~ENSG00000198918~RPL39~protein_coding
CTGAAAGTCTTGTGAGAAGACTGGGAAGAAAATGCAATCA
>chr13:79889105-79889128~3~ENSG00000139746~RBM26~protein_coding
GCAATGATGATCTCTCTCTGCTGGAAAAAGAGAAGACTAT
>chr13:79979839-79979909~5~ENSG00000139746~RBM26~protein_coding
ATATCCCCCGGATACTCACATGGGCTCGAGAGTCTTGCTG
>chr13:79894759-79894845~5~ENSG00000139746~RBM26~protein_coding
TCAATGATCAGTCAAATCATCTTCTCCAAGAACGAGATTC
>chr13:79894759-79894845~3~ENSG00000139746~RBM26~protein_coding
ACCAAAGACTCTTCCTGAAACTTTAGGTTAAAATGTATTT
>chr13:79896484-79896597~5~ENSG00000139746~RBM26~protein_coding
TGGAAAAAAAATAACATACTTCTTCTTCATCAGGCTCAAC
>chr13:79896484-79896597~3~ENSG00000139746~RBM26~protein_coding
CGAGCTCCATGAACTGCAGCCTAAAATGATTAAAAATATT
>chr13:79908479-79908565~5~ENSG00000139746~RBM26~protein_coding
aattatttttaaaaCTTACTGCTTCAGCTTCTGCTCTTGT
>chr13:79908479-79908565~3~ENSG00000139746~RBM26~protein_coding
TCTTCAATTTCACCATATTGCTTTAAATTAAAAAAAAAGT
>chr13:79911237-79911437~5~ENSG00000139746~RBM26~protein_coding
TTGAGCAGTAAGAAAGTACCGCAAAATGAGGAAGAAGATC
>chr13:79911237-79911437~3~ENSG00000139746~RBM26~protein_coding
AGAATCCCTCGTTTGGCAGCCTAGAAGAGATTAGACACAC
>chr13:79915258-79915347~5~ENSG00000139746~RBM26~protein_coding
TAGTTGTGATTAAACATACTTCCAGCTGTAATTCTGTATA
>chr13:79915258-79915347~3~ENSG00000139746~RBM26~protein_coding
AAATCCAGTTCTGTGTCAAGTAATTCCTTCTGCATCTAAA
>chr13:79915258-79915362~5~ENSG00000139746~RBM26~protein_coding
TAGTTGTGATTAAACATACTTCCAGCTGTAATTCTGTATA
>chr13:79915258-79915362~3~ENSG00000139746~RBM26~protein_coding
TCAAGTAATTCCTTCTGCATCTAAAAAATAGTAATTAATA
>chr13:79916799-79916966~5~ENSG00000139746~RBM26~protein_coding
CAACAATGAAATTAAATACCTGAGTCTTGGTTTTTATACT
>chr13:79916799-79916966~3~ENSG00000139746~RBM26~protein_coding
TCCAGTTTTGAAATTAACATCTGCCAAATTTTTAAAAAGA
>chr13:79918383-79918457~5~ENSG00000139746~RBM26~protein_coding
TCTAACTTTAACATTTTACCTTCTGTGTTTCAATGTGCTT
>chr13:79918383-79918457~3~ENSG00000139746~RBM26~protein_coding
TGCTGAAGTTTCAATGCCTCCTAGAATCAGGGATCAAAAA
>chr13:79918804-79918929~5~ENSG00000139746~RBM26~protein_coding
CTATACCAGTTGTACTTACCTGTTTTTTTTTCTGTGCTTC
>chr13:79918804-79918929~3~ENSG00000139746~RBM26~protein_coding
CCAGTAGATGTAGACAACACCTACCAATACAAATTCAACT
>chr13:79927288-79927359~5~ENSG00000139746~RBM26~protein_coding
ATCATGCTATTCTTCTTACCTTTTCAGTTGCTGAAACAGA
>chr13:79927288-79927359~3~ENSG00000139746~RBM26~protein_coding
ACAGATAACTTAGTTACATTCTAAAAAAATTAAAATGGAC
>chr13:79928574-79928696~5~ENSG00000139746~RBM26~protein_coding
CGTAAGACCTTTGCTTTACCTGAGGAAGGTCTGAAGAGGC
>chr13:79928574-79928696~3~ENSG00000139746~RBM26~protein_coding
ATGGGCTGCTGGACTAAAGGCTGCATTACCTCAGAACAAG
>chr13:79928574-79928705~5~ENSG00000139746~RBM26~protein_coding
CGTAAGACCTTTGCTTTACCTGAGGAAGGTCTGAAGAGGC
>chr13:79928574-79928705~3~ENSG00000139746~RBM26~protein_coding
TGGACTAAAGGCTGCATTACCTCAGAACAAGGAAAAAATG
>chr13:79929355-79929519~5~ENSG00000139746~RBM26~protein_coding
ACACAAATTCCTCTCTTACCTTTGGAGAAGTAGTTTGTAA
>chr13:79929355-79929519~3~ENSG00000139746~RBM26~protein_coding
GGATCACCATTATAAGCAACCTAAGATTTAAAATATTAAG
>chr13:79932409-79932568~5~ENSG00000139746~RBM26~protein_coding
ACCATTTCATGGCTCTTACCTGTAAGTTAACCAAGGTTCC
>chr13:79932409-79932568~3~ENSG00000139746~RBM26~protein_coding
TTGTTCTATTAAAATTTGGTCTGCAAACAAAATTCAAGTT
>chr13:79933710-79933821~5~ENSG00000139746~RBM26~protein_coding
ATTTTCCTGGCCACCTTACTTATCAAACCAAGTCTTCTTT
>chr13:79933710-79933821~3~ENSG00000139746~RBM26~protein_coding
GCTTTTATTGGGAGGCTTTTCTGTTTTAAAACAAAAGAAA
>chr13:79939713-79939853~5~ENSG00000139746~RBM26~protein_coding
GAAAGATTAATTATAGTACCTCTGGGTGGCAAATCCATAT
>chr13:79939713-79939853~3~ENSG00000139746~RBM26~protein_coding
GCCATCTGTGTCATATGTATCTGGTAATACAAAAACTGTA
>chr13:79940190-79940330~5~ENSG00000139746~RBM26~protein_coding
AAAAGGGCCAAAACTGCACCTGCAGTAAAAAGAGAGGGTG
>chr13:79940190-79940330~3~ENSG00000139746~RBM26~protein_coding
AGGAAGTGGAGGTGGTGGTCCTGTCAAAACCAAAGAATAA
>chr13:79940768-79941007~5~ENSG00000139746~RBM26~protein_coding
AACAAACAGATTTACTTACCTGTAACAGGTGGGAGACTGG
>chr13:79940768-79941007~3~ENSG00000139746~RBM26~protein_coding
TCTCATACAAAAACCCTTTTCTATGAGGAAGGAATAGTTA
>chr13:79942865-79943125~5~ENSG00000139746~RBM26~protein_coding
AAACAGCTGAAAGACTTACCATCATAGTCTCTACACCGTT
>chr13:79942865-79943125~3~ENSG00000139746~RBM26~protein_coding
AGGTTTTACCAGATCCCTTTCTGCAACGAAAGATAAATGA
>chr13:79945080-79945297~5~ENSG00000139746~RBM26~protein_coding
ACCAAAATATATTATTTACCCCTGCTTCGTGTTCTGCTTC
>chr13:79945080-79945297~3~ENSG00000139746~RBM26~protein_coding
TTTTCCTCTCATCACGGCTTCTAAAGAAATATGTGATCAC
>chr13:79945977-79946065~5~ENSG00000139746~RBM26~protein_coding
GGTTCAATGAACTGCTCACCTATTTTCCCTGTATCGGGAG
>chr13:79945977-79946065~3~ENSG00000139746~RBM26~protein_coding
CGCTCTTCCTCCTTAGTGATCTGATTAAAAAAAAAAAAAA
>chr13:79951514-79951650~5~ENSG00000139746~RBM26~protein_coding
TATTAACACAAATCGTTACCTCTTCCTTCTTTATATCTTT
>chr13:79951514-79951650~3~ENSG00000139746~RBM26~protein_coding
TTCCACAAATATCTGTGTCTCTAAAAATAAAACCAAACAC
>chr13:79952924-79953042~5~ENSG00000139746~RBM26~protein_coding
TTTAAACCAAAGATCTTACCTTTCTGAAGAAATACATCCA
>chr13:79952924-79953042~3~ENSG00000139746~RBM26~protein_coding
CGGATGGATCTGCATCACAGCTAAAGAAAAAAACCAATGT
>chr4:28364120-28364214~3~ENSG00000250038~RP11-180C1.1~protein_coding
TGTGATACCGTATTTCCCACCTAAATTAAAAGACAGAGGA
>chr4:28394826-28394926~5~ENSG00000250038~RP11-180C1.1~protein_coding
ctaaaaatacaaaaattacctggtgttgtggcgcatgcct
>chr4:28372322-28372431~5~ENSG00000250038~RP11-180C1.1~protein_coding
AAGGGTTAGTTACTCTTACCAATAAAACATCTCCACTGCA
>chr4:28372322-28372431~3~ENSG00000250038~RP11-180C1.1~protein_coding
TGGTTGGTTTGTTTTTTTCCCTAAAAGATATTAAAAAata
>chr4:28383449-28383533~5~ENSG00000250038~RP11-180C1.1~protein_coding
AAGCTGGAAGCATTTGTTACTTCTGTGTCTTGACCTTGCT
>chr4:28383449-28383533~3~ENSG00000250038~RP11-180C1.1~protein_coding
ATTCCCCTAGAAGTTTTTTCCTACAATACAAAGTTAAAAA
>chr6:135286417-135286428~3~ENSG00000112339~HBS1L~protein_coding
CTGACCCATCATTCTTTTATCTGTTAAAACAAAAAAAAAA
>chr6:135424066-135424153~5~ENSG00000112339~HBS1L~protein_coding
TCTGACATTGAAGTCTTACCTGGGAGAAAGGTCACTGAGG
>chr6:135286420-135286428~5~ENSG00000112339~HBS1L~protein_coding
TAGAAATTCTGACCCATCATTCTTTTATCTGTTAAAACAA
>chr6:135286420-135286428~3~ENSG00000112339~HBS1L~protein_coding
CTGACCCATCATTCTTTTATCTGTTAAAACAAAAAAAAAA
>chr6:135287467-135287611~5~ENSG00000112339~HBS1L~protein_coding
TCACTTTAAAATAAAATACCTCAGTGACAACACCAGCAGC
>chr6:135287467-135287611~3~ENSG00000112339~HBS1L~protein_coding
TCTGGCCTTTAGTCAAAAACCTATTAAGAAAAAAAAAGAA
>chr6:135290376-135290476~5~ENSG00000112339~HBS1L~protein_coding
TCTGTATTAAAACACTCACTTAGGCTTTTTCTTTGTGACT
>chr6:135290376-135290476~3~ENSG00000112339~HBS1L~protein_coding
GTTTGGTAGTGTAACAGCACCTAAAACAAAAAATTATAAC
>chr6:135299817-135299925~5~ENSG00000112339~HBS1L~protein_coding
AAAACATTTTGGAACTTACAGGAAATCCTTTAGTGATAGG
>chr6:135299817-135299925~3~ENSG00000112339~HBS1L~protein_coding
CACAAAATATGCAGCCAACACTGTAAGAACAACAAAAAAA
>chr6:135300316-135300406~5~ENSG00000112339~HBS1L~protein_coding
AACTCATTTTCTCACTCACTTGATTTTGATGATATCCATC
>chr6:135300316-135300406~3~ENSG00000112339~HBS1L~protein_coding
TTCATCATGCAGAGTGATTCCTGGAAATGAGTAAGAACCA
>chr6:135303552-135303700~5~ENSG00000112339~HBS1L~protein_coding
TTTTTAAAAATCTGCTGTCTCAACTTAAGGCTTGTTTAGC
>chr6:135303552-135303700~3~ENSG00000112339~HBS1L~protein_coding
GCAAAATCCAGATCCTTGATCTGCAAAACATACCAAAATC
>chr6:135303596-135303700~5~ENSG00000112339~HBS1L~protein_coding
GCATCTTGCAGATAAATACCTTTCACGGTACAAGTTTCAT
>chr6:135303596-135303700~3~ENSG00000112339~HBS1L~protein_coding
GCAAAATCCAGATCCTTGATCTGCAAAACATACCAAAATC
>chr6:135306479-135306547~5~ENSG00000112339~HBS1L~protein_coding
CTACAAAGGTAGCACTTACCTTTGAAAACATCGGACACAC
>chr6:135306479-135306547~3~ENSG00000112339~HBS1L~protein_coding
CTGGGGAGGCTTAAAGGAATCTGGAAAAAAGAAATTGCAA
>chr6:135307204-135307321~5~ENSG00000112339~HBS1L~protein_coding
AGAATGGCAGTATACTTACCAATTTGTTCTAATAAACATA
>chr6:135307204-135307321~3~ENSG00000112339~HBS1L~protein_coding
ATAAAACCTACATCACTCTCCTATTAAAAAGATTGACTTA
>chr6:135307874-135307948~5~ENSG00000112339~HBS1L~protein_coding
AAATCTAAAATGATCTTACCTTAAAACCTGCTTGCTTAAG
>chr6:135307874-135307948~3~ENSG00000112339~HBS1L~protein_coding
CTTTCTTGTTGCCAATTAACCTGATAAAGATCCAATTTAT
>chr6:135308783-135308883~5~ENSG00000112339~HBS1L~protein_coding
CCACAAAGCCCTTAAATACCTGATCCATTTTATTAACTGC
>chr6:135308783-135308883~3~ENSG00000112339~HBS1L~protein_coding
TCCAGTCTCAAATCCAGCTTCAAACTCTCCCCTGCTGGCA
>chr6:135308783-135308929~5~ENSG00000112339~HBS1L~protein_coding
CCACAAAGCCCTTAAATACCTGATCCATTTTATTAACTGC
>chr6:135308783-135308929~3~ENSG00000112339~HBS1L~protein_coding
ACTAAAACAGCTACATCCGCCTAAAGAAGAAAAATAATCG
>chr6:135308792-135308929~5~ENSG00000112339~HBS1L~protein_coding
CCTTAAATACCTGATCCATTTTATTAACTGCAACTGCAAG
>chr6:135308792-135308929~3~ENSG00000112339~HBS1L~protein_coding
ACTAAAACAGCTACATCCGCCTAAAGAAGAAAAATAATCG
>chr6:135314896-135315013~5~ENSG00000112339~HBS1L~protein_coding
TGAAGAAAACAGCAGTTACCTGGGCTGCTCCTGTAATCAT
>chr6:135314896-135315013~3~ENSG00000112339~HBS1L~protein_coding
CAACATCCATGGTTACTCCCCTTAAACAAAACATAACATG
>chr6:135317915-135318051~5~ENSG00000112339~HBS1L~protein_coding
TTTGAAATATAGTGACTACCTTTCCCTTTCTTCGCCAGTT
>chr6:135317915-135318051~3~ENSG00000112339~HBS1L~protein_coding
AGATAAAGCATATGGCCCATCAGAGTACTTTTCCCAGCAT
>chr6:135317915-135318080~5~ENSG00000112339~HBS1L~protein_coding
TTTGAAATATAGTGACTACCTTTCCCTTTCTTCGCCAGTT
>chr6:135317915-135318080~3~ENSG00000112339~HBS1L~protein_coding
TTTCCCAGCATCAACATGACCTAAAGAAAATTGATTCAGG
>chr6:135317960-135318080~5~ENSG00000112339~HBS1L~protein_coding
CAAGACCCATGCATATGCAAACGAAGCTTTGCCAGCCTTT
>chr6:135317960-135318080~3~ENSG00000112339~HBS1L~protein_coding
TTTCCCAGCATCAACATGACCTAAAGAAAATTGATTCAGG
>chr6:135318071-135318080~5~ENSG00000112339~HBS1L~protein_coding
CAGAGTACTTTTCCCAGCATCAACATGACCTAAAGAAAAT
>chr6:135318071-135318080~3~ENSG00000112339~HBS1L~protein_coding
TTTCCCAGCATCAACATGACCTAAAGAAAATTGATTCAGG
>chr6:135318535-135318559~5~ENSG00000112339~HBS1L~protein_coding
GAGGGACAAAGAGCATTACCAATGACCACTAAGTTGAGTA
>chr6:135318535-135318559~3~ENSG00000112339~HBS1L~protein_coding
ACCACTAAGTTGAGTAGCTGCTTCCCTCCTTGCCGCTTCT
>chr6:135318535-135318794~5~ENSG00000112339~HBS1L~protein_coding
GAGGGACAAAGAGCATTACCAATGACCACTAAGTTGAGTA
>chr6:135318535-135318794~3~ENSG00000112339~HBS1L~protein_coding
CATTTTCTTCAGAAGATACTCTACAGAAGGCAGATAGGAA
>chr6:135323872-135323918~5~ENSG00000112339~HBS1L~protein_coding
GAGGTACTCAAAGTCTTACCCAGGCACTTCAAATCCCATA
>chr6:135323872-135323918~3~ENSG00000112339~HBS1L~protein_coding
TTCTTTCCAGATACAGTCATTTTAGCAACTTTTGGCACAA
>chr6:135323872-135323980~5~ENSG00000112339~HBS1L~protein_coding
GAGGTACTCAAAGTCTTACCCAGGCACTTCAAATCCCATA
>chr6:135323872-135323980~3~ENSG00000112339~HBS1L~protein_coding
CTGGGAATCTACTGGTTTTCCTAGTTAAGGAGTAAAATAT
>chr6:135323920-135323980~5~ENSG00000112339~HBS1L~protein_coding
CTTTCCAGATACAGTCATTTTAGCAACTTTTGGCACAATT
>chr6:135323920-135323980~3~ENSG00000112339~HBS1L~protein_coding
CTGGGAATCTACTGGTTTTCCTAGTTAAGGAGTAAAATAT
>chr6:135323953-135323980~5~ENSG00000112339~HBS1L~protein_coding
CACAATTTCAGATTCACTTCGCGATGTCTGGGAATCTACT
>chr6:135323953-135323980~3~ENSG00000112339~HBS1L~protein_coding
CTGGGAATCTACTGGTTTTCCTAGTTAAGGAGTAAAATAT
>chr6:135323979-135323980~5~ENSG00000112339~HBS1L~protein_coding
TCTGGGAATCTACTGGTTTTCCTAGTTAAGGAGTAAAATA
>chr6:135323979-135323980~3~ENSG00000112339~HBS1L~protein_coding
CTGGGAATCTACTGGTTTTCCTAGTTAAGGAGTAAAATAT
>chr6:135357699-135359164~5~ENSG00000112339~HBS1L~protein_coding
AGTTTTCCTTTTGTTACTATTCTCTAGTAAATGCTTTTTT
>chr6:135357699-135359164~3~ENSG00000112339~HBS1L~protein_coding
AGAAGAAGAAAATAAGACTCCTTACCTTACAAGAGCCATT
>chr6:135357922-135357932~5~ENSG00000112339~HBS1L~protein_coding
GGCAAAAGCTGAAGGTCTAGCAGCAAGGGCCTTGGTCCAA
>chr6:135357922-135357932~3~ENSG00000112339~HBS1L~protein_coding
GAAGGTCTAGCAGCAAGGGCCTTGGTCCAAGAGAGAGAAA
>chr6:135358950-135359164~5~ENSG00000112339~HBS1L~protein_coding
GTTCTTTTGTTAACTTACATGATTCTAGTTTCTTTTCACT
>chr6:135358950-135359164~3~ENSG00000112339~HBS1L~protein_coding
AGAAGAAGAAAATAAGACTCCTTACCTTACAAGAGCCATT
>chr6:135359054-135359169~5~ENSG00000112339~HBS1L~protein_coding
GATAATCCGTATTTTCCTACTGAGCTAGCAAAATCAAAGG
>chr6:135359054-135359169~3~ENSG00000112339~HBS1L~protein_coding
AAGAAAATAAGACTCCTTACCTTACAAGAGCCATTAATTT
>chr6:135360711-135360905~5~ENSG00000112339~HBS1L~protein_coding
AGAACAAGTAAAGGCATACCTTTTGCTATCTTTCCTGTAG
>chr6:135360711-135360905~3~ENSG00000112339~HBS1L~protein_coding
AAGGCATGAATAAAGACGAGCTAGAAAAGACGACAATGGT
>chr6:135363139-135363264~5~ENSG00000112339~HBS1L~protein_coding
ACACTACTTTTTGCTATACCTTGATCAAATCCACTGAGCT
>chr6:135363139-135363264~3~ENSG00000112339~HBS1L~protein_coding
TGAATAAATAAACTGAGCAGCTAGAATATAAAATGATCAA
>chr6:135371720-135371759~5~ENSG00000112339~HBS1L~protein_coding
ATTATTTTTAAAAATTCACCTGTTGACGGCGAAATACAAT
>chr6:135371720-135371759~3~ENSG00000112339~HBS1L~protein_coding
TAATCATCCTCTACAGACTGGCCGTAGAGATCATCATCTT
>chr6:135371720-135371782~5~ENSG00000112339~HBS1L~protein_coding
ATTATTTTTAAAAATTCACCTGTTGACGGCGAAATACAAT
>chr6:135371720-135371782~3~ENSG00000112339~HBS1L~protein_coding
GTAGAGATCATCATCTTCAAAATCTAAAATAAAGACAAAA
>chr6:135371720-135371785~5~ENSG00000112339~HBS1L~protein_coding
ATTATTTTTAAAAATTCACCTGTTGACGGCGAAATACAAT
>chr6:135371720-135371785~3~ENSG00000112339~HBS1L~protein_coding
GAGATCATCATCTTCAAAATCTAAAATAAAGACAAAAGAG
>chr6:135375787-135375829~5~ENSG00000112339~HBS1L~protein_coding
GCATGACCCTGCCACCTACCTTCATCGTAGTTATAGCCTC
>chr6:135375787-135375829~3~ENSG00000112339~HBS1L~protein_coding
ACATTCCGATGCCGGGCCATGACGGCGGAGAGGGCGTTTG
>chr7:142180515-142180809~3~ENSG00000211721~TRBV6-5~TR_V_gene
GACACCAGCATTCACTGGACCTGCAGAGAAGGAGAACAAA
>chr7:142180902-142180950~5~ENSG00000211721~TRBV6-5~TR_V_gene
GGCTCTGCCCAGGACCCACCTGCCCACAGGAGAGACAAGG
>chr7:128828993-128829323~3~ENSG00000128602~SMO~protein_coding
CAAGCTCGTGCTCTGGTCGGGTAAGTGCGGCGGAGCCGGG
>chr7:128851865-128852289~5~ENSG00000128602~SMO~protein_coding
TTGTCTCTCCTCCTGTCAGTGCCCCCAGAGGAACAAGCCA
>chr7:128843225-128843430~5~ENSG00000128602~SMO~protein_coding
ATGCTGTTGCCACCCCCAGGCCTCCGGAATGCCCCCCGCT
>chr7:128843225-128843430~3~ENSG00000128602~SMO~protein_coding
GCTTCCCTGAAGGCTGCACGGTGAGTGCTCTGTGAGACAA
>chr7:128845044-128845253~5~ENSG00000128602~SMO~protein_coding
TTCCCATCCCTGGTGCCAGAATGAGGTGCAGAACATCAAG
>chr7:128845044-128845253~3~ENSG00000128602~SMO~protein_coding
TCTGCACGCTCTTCACCCTGGTCAGCCGCGGGAGGGCAGG
>chr7:128845451-128845623~5~ENSG00000128602~SMO~protein_coding
GCCCACTTCTCTCTTCTAGGCCACATTCGTGGCTGACTGG
>chr7:128845451-128845623~3~ENSG00000128602~SMO~protein_coding
ATGAGGCTTGGGGAGCCCACGTAGGTGTCTTGGGGACCCA
>chr7:128845622-128845623~5~ENSG00000128602~SMO~protein_coding
CATGAGGCTTGGGGAGCCCACGTAGGTGTCTTGGGGACCC
>chr7:128845622-128845623~3~ENSG00000128602~SMO~protein_coding
ATGAGGCTTGGGGAGCCCACGTAGGTGTCTTGGGGACCCA
>chr7:128845991-128846210~5~ENSG00000128602~SMO~protein_coding
ACCTCACCTCTCTGCACAGCTCCAATGAGACTCTGTCCTG
>chr7:128845991-128846210~3~ENSG00000128602~SMO~protein_coding
CAATCCTTGCTGTGGCGCAGGTATAGTGACTGGTAGGAAC
>chr7:128846305-128846428~5~ENSG00000128602~SMO~protein_coding
CCACCCCTTCCTGCTGCAGGTGGATGGGGACTCTGTGAGT
>chr7:128846305-128846428~3~ENSG00000128602~SMO~protein_coding
AGGCTACTTCCTCATCCGAGGTGAGTGAAGACCAGGCCAG
>chr7:128848600-128848692~5~ENSG00000128602~SMO~protein_coding
AGGTCCCCCTTCTGTTCAGGAGTCATGACTCTGTTCTCCA
>chr7:128848600-128848692~3~ENSG00000128602~SMO~protein_coding
CGAGACCATGCTGCGCCTGGGTGAGTGGCCCCGGGGGACT
>chr7:128849130-128849238~5~ENSG00000128602~SMO~protein_coding
CTGCCCCTGTCCTCCACAGGCATTTTTGGCTTCCTGGCCT
>chr7:128849130-128849238~3~ENSG00000128602~SMO~protein_coding
AGCTTCCGGGACTATGTGCTGTGAGTGAGGGGCATGGAGG
>chr7:128850204-128850220~5~ENSG00000128602~SMO~protein_coding
CTACGTTCCCTCACTGTAGATGTCAGGCCAATGTGACCAT
>chr7:128850204-128850220~3~ENSG00000128602~SMO~protein_coding
TAGATGTCAGGCCAATGTGACCATCGGGCTGCCCACCAAG
>chr7:128850204-128850389~5~ENSG00000128602~SMO~protein_coding
CTACGTTCCCTCACTGTAGATGTCAGGCCAATGTGACCAT
>chr7:128850204-128850389~3~ENSG00000128602~SMO~protein_coding
TGGAGGCGTACCTGGTGCAGGTGGGCATGGCAGCCAGCCC
>chr7:128850349-128850389~5~ENSG00000128602~SMO~protein_coding
CATGAGCACCTGGGTCTGGACCAAGGCCACGCTGCTCATC
>chr7:128850349-128850389~3~ENSG00000128602~SMO~protein_coding
TGGAGGCGTACCTGGTGCAGGTGGGCATGGCAGCCAGCCC
>chr7:128850806-128850954~5~ENSG00000128602~SMO~protein_coding
CTATCCCTTCTGCTCTCAGGTTGACTGGGCAGAGTGACGA
>chr7:128850806-128850954~3~ENSG00000128602~SMO~protein_coding
GTCCCACGACGGGCCCGTGGGTGAGCCTCACCCCTCCTCT
>chr7:128851224-128851246~5~ENSG00000128602~SMO~protein_coding
CTTCTCATAAATTCTCCAGTTGCTCTCCCTGGGCAAGAGT
>chr7:128851224-128851246~3~ENSG00000128602~SMO~protein_coding
CTCTCCCTGGGCAAGAGTAAGTCAGGGTTCCAAGAACTGG
>chr7:128851477-128851611~5~ENSG00000128602~SMO~protein_coding
CTTCCTTCCATTCCCACAGCGGGCTTGGCCTTTGACCTCA
>chr7:128851477-128851611~3~ENSG00000128602~SMO~protein_coding
CACCCCTGTGGCAACTCCAGGTATGAGAGTTCAAGCTTCT
>chr15:84841254-84841337~3~ENSG00000259511~UBE2Q2L~protein_coding
TCCTGCAGCCGCCGAAACGGGTGCGCAGGGGGCGCGCGGG
>chr15:84850734-84850892~5~ENSG00000259511~UBE2Q2L~protein_coding
GTGTCTCTGGGTTAAACAGGAATCCTATTCATCTTCTTCA
>chr15:84842760-84842909~5~ENSG00000259511~UBE2Q2L~protein_coding
CTTGTTCCCGCATGTTCAGCCAATCGTGTTTAAGGAGAAA
>chr15:84842760-84842909~3~ENSG00000259511~UBE2Q2L~protein_coding
TTGTACCCTGGATGCAGCAGGTAAGAGTCCTGTCCAGGTG
>chr19:44602027-44602041~3~ENSG00000267680~ZNF224~protein_coding
GGAAAATGACCACGTTCAAGGTGGGTAGGACTTGCTTCTA
>chr19:44610549-44612434~5~ENSG00000267680~ZNF224~protein_coding
TAATTCTGTATTCTGATAGGAGACAAGATCCAAACTGAGA
>chr19:44604954-44605080~5~ENSG00000267680~ZNF224~protein_coding
CATATGTTTGATGCTATAGGAGGCAATGACCTTCAAGGAC
>chr19:44604954-44605080~3~ENSG00000267680~ZNF224~protein_coding
CAGGAACCTGCTCTCAGTGGGTGAGGACAGGCACCCTCTG
>chr19:44605286-44605303~5~ENSG00000267680~ZNF224~protein_coding
TAAGTTTGCCTGTTTGCAGGACATCAAGCATTCCACAGGG
>chr19:44605286-44605303~3~ENSG00000267680~ZNF224~protein_coding
AGGACATCAAGCATTCCACAGGGATACTTTCCACTTCCTA
>chr19:44605286-44605341~5~ENSG00000267680~ZNF224~protein_coding
TAAGTTTGCCTGTTTGCAGGACATCAAGCATTCCACAGGG
>chr19:44605286-44605341~3~ENSG00000267680~ZNF224~protein_coding
TAAGGGAAGAAAAGATTTGGATGATGAAGACAGCAATCCA
>chr19:44605286-44605378~5~ENSG00000267680~ZNF224~protein_coding
TAAGTTTGCCTGTTTGCAGGACATCAAGCATTCCACAGGG
>chr19:44605286-44605378~3~ENSG00000267680~ZNF224~protein_coding
CCAAAGGGAAGGGAATTCAGGTAAGAATCAAGCAACTGTG
>chr19:44610549-44610686~5~ENSG00000267680~ZNF224~protein_coding
TAATTCTGTATTCTGATAGGAGACAAGATCCAAACTGAGA
>chr19:44610549-44610686~3~ENSG00000267680~ZNF224~protein_coding
GATAAATAGCTCTCAGTTCTCCAAAGAAGGTGATTTCCCC
>chr18:54339747-54339905~3~ENSG00000091157~WDR7~protein_coding
ATCTTTCAGTAGAACTGCAAGTGAGTATGTGAAATGCCTA
>chr18:54694235-54694435~5~ENSG00000091157~WDR7~protein_coding
TGCTCTCCTGTCCCTCCAGATGAACACGTCACTGCTGGGA
>chr18:54346563-54346669~5~ENSG00000091157~WDR7~protein_coding
CATATTTTTGCATTTCTAGATTAATCCTCGAGCACTGTTG
>chr18:54346563-54346669~3~ENSG00000091157~WDR7~protein_coding
GTGAGTGCATCTGAAAGTGGGTAAGTATTTTCTCATTTGC
>chr18:54348544-54348622~5~ENSG00000091157~WDR7~protein_coding
CCATTATTTTGTTTTATAGAGAGATGTGCCTCTGGGATGT
>chr18:54348544-54348622~3~ENSG00000091157~WDR7~protein_coding
GCACACATACTGGCATACAGGTTAGTTTCTATTTCTGTGA
>chr18:54349910-54350071~5~ENSG00000091157~WDR7~protein_coding
CCTTTTGGCATGAATGTAGTTCTACCAGTTCTCTGTTGGG
>chr18:54349910-54350071~3~ENSG00000091157~WDR7~protein_coding
CCATGAGTATTATTCGATCCCACCGAACACAAGGTCAGTG
>chr18:54349910-54350084~5~ENSG00000091157~WDR7~protein_coding
CCTTTTGGCATGAATGTAGTTCTACCAGTTCTCTGTTGGG
>chr18:54349910-54350084~3~ENSG00000091157~WDR7~protein_coding
TCGATCCCACCGAACACAAGGTCAGTGTATTATGCCTGTT
>chr18:54353187-54353263~5~ENSG00000091157~WDR7~protein_coding
TTGTCCCTTCTCATTTTAGAGGACACAGTGGTAGCACTCT
>chr18:54353187-54353263~3~ENSG00000091157~WDR7~protein_coding
CGGAAATAAGTGACATGCAGGTGAGAAAAAGGAAACTGGG
>chr18:54354086-54354205~5~ENSG00000091157~WDR7~protein_coding
TACAAATCTTTCTTTTCAGGATACTGAGCCAATATTTGAG
>chr18:54354086-54354205~3~ENSG00000091157~WDR7~protein_coding
TGTGTTCCAAATATTGGAGGGTAAGATAATTATATAAATA
>chr18:54358447-54358592~5~ENSG00000091157~WDR7~protein_coding
ATTTCTTTCTTCCTTGCAGGTGTTCGATGCCGGAGACTAT
>chr18:54358447-54358592~3~ENSG00000091157~WDR7~protein_coding
ATTTACAAACTACCTGCCAGGTATGCAGCAAGTAATAAAT
>chr18:54358946-54359048~5~ENSG00000091157~WDR7~protein_coding
GTATTTTTCCCATATTCAGTTGCCTTCCAGCTAGTGATTC
>chr18:54358946-54359048~3~ENSG00000091157~WDR7~protein_coding
TGGATCGAAAAGATAAAGAGGTAAAATTCTTGAGGTGTCA
>chr18:54361850-54361991~5~ENSG00000091157~WDR7~protein_coding
CAAATACTTTTTTTGGCAGTTGCTAATTTGTCCTCCTGTT
>chr18:54361850-54361991~3~ENSG00000091157~WDR7~protein_coding
TAAACAGGGAAGTGAAGAAGGTAATAGTAAATCATGTGTA
>chr18:54362181-54362429~5~ENSG00000091157~WDR7~protein_coding
CAAAACCAAACCTCTACAGGGCTGGCAATGACAACTTCTA
>chr18:54362181-54362429~3~ENSG00000091157~WDR7~protein_coding
GGAACACATGCTCAGAAGAGGTATACTGAAGAGCTCCGTA
>chr18:54363473-54363693~5~ENSG00000091157~WDR7~protein_coding
TCCAAACCCTCATTCACAGGTTGGCCACCTCACAGAACAC
>chr18:54363473-54363693~3~ENSG00000091157~WDR7~protein_coding
TTCCACCTGAAAACTGTAGTGTAAGTTGATTTATATAAAA
>chr18:54385195-54385390~5~ENSG00000091157~WDR7~protein_coding
GGTTTATTCTTCTTTTCAGGCAAGAGTACAGCACTGCATC
>chr18:54385195-54385390~3~ENSG00000091157~WDR7~protein_coding
CGTCTGGCAAATGGATACTGGTAAGAACAAGTATGAAGAG
>chr18:54388778-54388814~5~ENSG00000091157~WDR7~protein_coding
AGCAACAAGATTTAGCCAGATGAACCTCTTGCTTCCCTCT
>chr18:54388778-54388814~3~ENSG00000091157~WDR7~protein_coding
CTCTTACGAAGTTATTAAAGGTGGGTCACTGACCTAGGTG
>chr18:54398614-54398828~5~ENSG00000091157~WDR7~protein_coding
GAATATATTTTTCTCGCAGGTGCATTGGATCGTTGTGTGA
>chr18:54398614-54398828~3~ENSG00000091157~WDR7~protein_coding
CTTCTGAGGCATCTGACAAGGTAAGTTTTATATGTGGGCC
>chr18:54398634-54398828~5~ENSG00000091157~WDR7~protein_coding
TGCATTGGATCGTTGTGTGATGGGGATAACAGCAGTTGAG
>chr18:54398634-54398828~3~ENSG00000091157~WDR7~protein_coding
CTTCTGAGGCATCTGACAAGGTAAGTTTTATATGTGGGCC
>chr18:54423814-54423929~5~ENSG00000091157~WDR7~protein_coding
ttaaaaatatttattaCAGGGAAATTTACCTAAATATTCT
>chr18:54423814-54423929~3~ENSG00000091157~WDR7~protein_coding
GAAGCGTTGATTATTCAACTCCTGACTGAAGAAGCCTCTA
>chr18:54423814-54424089~5~ENSG00000091157~WDR7~protein_coding
ttaaaaatatttattaCAGGGAAATTTACCTAAATATTCT
>chr18:54423814-54424089~3~ENSG00000091157~WDR7~protein_coding
CGATCAAAGAGAACATCAAGGAACACCTCCTTGATGATGA
>chr18:54423814-54424577~5~ENSG00000091157~WDR7~protein_coding
ttaaaaatatttattaCAGGGAAATTTACCTAAATATTCT
>chr18:54423814-54424577~3~ENSG00000091157~WDR7~protein_coding
GATCATATGAAGAAGGGTCCTACCAGGTGTGACCATGATA
>chr18:54423814-54424583~5~ENSG00000091157~WDR7~protein_coding
ttaaaaatatttattaCAGGGAAATTTACCTAAATATTCT
>chr18:54423814-54424583~3~ENSG00000091157~WDR7~protein_coding
ATGAAGAAGGGTCCTACCAGGTGTGACCATGATAGTTTGA
>chr18:54426096-54426184~5~ENSG00000091157~WDR7~protein_coding
TTTTTTCTTCTTTTTTAAGGCCACCTAGACCAAGCACCCC
>chr18:54426096-54426184~3~ENSG00000091157~WDR7~protein_coding
GCAAGGACAGATTAAACAAGGTAAAATTAAATCTTATTAA
>chr18:54444013-54444111~5~ENSG00000091157~WDR7~protein_coding
TTCTCTTTTCCTCTGCAAGTTGCTGCACCTGTCGTTTCCG
>chr18:54444013-54444111~3~ENSG00000091157~WDR7~protein_coding
CTGTTTCTTAGTAAATGAAGGTATCTCTCTCAACTTCTAA
>chr18:54446662-54446780~5~ENSG00000091157~WDR7~protein_coding
TATATTACATTTTTGACAGGTTGGAGTCAGTTAGCTGCTA
>chr18:54446662-54446780~3~ENSG00000091157~WDR7~protein_coding
GGCAAGATCGATGCTTGGAGGTAATGCTAAAGTGATAAGG
>chr18:54448764-54448887~5~ENSG00000091157~WDR7~protein_coding
TTTGGGTCTGTGGTCTTAGGTGAGAGAAGCCGCGCAGGCC
>chr18:54448764-54448887~3~ENSG00000091157~WDR7~protein_coding
CATAGACCACGTCATATCACGTAAGAGTTCTCATGCTTCT
>chr18:54483262-54483375~5~ENSG00000091157~WDR7~protein_coding
TGATTCATATTTGTTTTAGCTGGAGTCACATCAGAAGCCG
>chr18:54483262-54483375~3~ENSG00000091157~WDR7~protein_coding
TGACGATGACATCACCACTGGTAAGCACAGACATCTTTAA
>chr18:54547175-54547396~5~ENSG00000091157~WDR7~protein_coding
TCTATGTTTTGGTCTTCAGGTTGCTTATCAAGTGTCCCAC
>chr18:54547175-54547396~3~ENSG00000091157~WDR7~protein_coding
CTCGCTGGCCAGACATACTTGTAAGTTTTAAAACTTCTAA
>chr18:54558064-54558179~5~ENSG00000091157~WDR7~protein_coding
CACTTGTATTTTTATCTTTGAAAATCATCCTGGTTGCAGA
>chr18:54558064-54558179~3~ENSG00000091157~WDR7~protein_coding
TTGCAGAATGTTTTTAAAATGTGAGTATCTGAGCATTTAG
>chr18:54591153-54591339~5~ENSG00000091157~WDR7~protein_coding
TTTTATTCTATAATTTCAGGCAAGGCACTGACGTTTCTTC
>chr18:54591153-54591339~3~ENSG00000091157~WDR7~protein_coding
GCCGAGAAACAACTTGCCAAGTATGTGTGGATTCCGGTTA
>chr18:54603019-54603136~5~ENSG00000091157~WDR7~protein_coding
TTTTCTGATCCCTGTTTAGCATCACAATGGGGTTGCCTCT
>chr18:54603019-54603136~3~ENSG00000091157~WDR7~protein_coding
TCACCACCATAGCCAAAGAGGTGAGCGGAACTTCTCAGTG
>chr18:54603075-54603136~5~ENSG00000091157~WDR7~protein_coding
TCGGCCCGCTCTGCGAGGCATGCCCTCTCGCTCATTGCCA
>chr18:54603075-54603136~3~ENSG00000091157~WDR7~protein_coding
TCACCACCATAGCCAAAGAGGTGAGCGGAACTTCTCAGTG
>chr18:54603412-54603460~5~ENSG00000091157~WDR7~protein_coding
TTTTCAATCTGAATTACAGCAGGCATATGAAAACTCAAAT
>chr18:54603412-54603460~3~ENSG00000091157~WDR7~protein_coding
GGTGTTCACACTTTTCACATGTAAGTACCTACTTGTCATC
>chr18:54605764-54605840~5~ENSG00000091157~WDR7~protein_coding
GCATAGAAATGTTTTGTAGGTACACAGACATACGGCTCTT
>chr18:54605764-54605840~3~ENSG00000091157~WDR7~protein_coding
ACAACTCTTGCACGAGCTAAAGGGGAAATTTTGAGAGTCA
>chr18:54605764-54605911~5~ENSG00000091157~WDR7~protein_coding
GCATAGAAATGTTTTGTAGGTACACAGACATACGGCTCTT
>chr18:54605764-54605911~3~ENSG00000091157~WDR7~protein_coding
TGTTGTGGATCTTCTCGTGGAGGTAAGAATATCCTGTTTT
>chr18:54605764-54605913~5~ENSG00000091157~WDR7~protein_coding
GCATAGAAATGTTTTGTAGGTACACAGACATACGGCTCTT
>chr18:54605764-54605913~3~ENSG00000091157~WDR7~protein_coding
TTGTGGATCTTCTCGTGGAGGTAAGAATATCCTGTTTTAA
>chr18:54606542-54606624~5~ENSG00000091157~WDR7~protein_coding
CTGTTCTTTTCTGTCAAAGGTTATGGACATCATTATGTAC
>chr18:54606542-54606624~3~ENSG00000091157~WDR7~protein_coding
TGTTTCCCAGCCATCTGCAGGTAAAGAAGCCTTCAAGAGC
>chr18:54629661-54629760~5~ENSG00000091157~WDR7~protein_coding
GTTAAAATGTTCAACTCAGGTTCTACATGGTCAGCTATTA
>chr18:54629661-54629760~3~ENSG00000091157~WDR7~protein_coding
TCCGGACTGGAAAATGTCAGGTAAATAAATCATTGTGACT
>chr18:54629666-54629760~5~ENSG00000091157~WDR7~protein_coding
AATGTTCAACTCAGGTTCTACATGGTCAGCTATTATGAGC
>chr18:54629666-54629760~3~ENSG00000091157~WDR7~protein_coding
TCCGGACTGGAAAATGTCAGGTAAATAAATCATTGTGACT
>chr18:54677069-54677095~5~ENSG00000091157~WDR7~protein_coding
GACAATTTTGTGTCACCAGGCACTATACCAGGCAAAGGAG
>chr18:54677069-54677095~3~ENSG00000091157~WDR7~protein_coding
ACCAGGCAAAGGAGAGGTGACAAAGGAGCGGGAACACATG
>chr18:54687976-54688080~5~ENSG00000091157~WDR7~protein_coding
TATCTGAATTTTATTTTAGACAATCCATGGACACAAGGGA
>chr18:54687976-54688080~3~ENSG00000091157~WDR7~protein_coding
GCCACATTTCTTTTTGGCAGGTAAGAGTAGATGCTCCAGG
>chr1:31654550-31654559~3~ENSG00000084628~NKAIN1~protein_coding
GGGGCAGAGGCTACCCCGACCTGCGGGAAACAAAGGCAGG
>chr1:31712341-31712394~5~ENSG00000084628~NKAIN1~protein_coding
CTGGGCACGCGACGCTTACCAGCTGCAGGCAGCAGAAGGC
>chr1:31654553-31654559~5~ENSG00000084628~NKAIN1~protein_coding
GGGCGCGGGGCAGAGGCTACCCCGACCTGCGGGAAACAAA
>chr1:31654553-31654559~3~ENSG00000084628~NKAIN1~protein_coding
GGGGCAGAGGCTACCCCGACCTGCGGGAAACAAAGGCAGG
>chr1:31654707-31654788~5~ENSG00000084628~NKAIN1~protein_coding
GCAGGGGGCCGTGACCCACGTGTACAGAGGCTGCAGCTGT
>chr1:31654707-31654788~3~ENSG00000084628~NKAIN1~protein_coding
AAAGCCGCCGATGAAGTCAACTGCGGAAGAGGGGCGGCGC
>chr1:31655377-31655437~5~ENSG00000084628~NKAIN1~protein_coding
CCAGGGGCGCCTTACTCACAGCTGTCCTCCTCCTCCAGGA
>chr1:31655377-31655437~3~ENSG00000084628~NKAIN1~protein_coding
GCGAACACGAAGCCGAACAGCTGGGAGTGGAGATGACACG
>chr1:31655398-31655437~5~ENSG00000084628~NKAIN1~protein_coding
CTGTCCTCCTCCTCCAGGAACACTTTGCTCACGTAGCAGG
>chr1:31655398-31655437~3~ENSG00000084628~NKAIN1~protein_coding
GCGAACACGAAGCCGAACAGCTGGGAGTGGAGATGACACG
>chr1:31656664-31656861~5~ENSG00000084628~NKAIN1~protein_coding
GGGGGACAGAAGGACTTACTGCCAGGAAGATCTGCAGGGC
>chr1:31656664-31656861~3~ENSG00000084628~NKAIN1~protein_coding
GTCATGATGAAGTCCCGGTCCTGGGGGCAAAGGGGCCTGG
>chr1:31658094-31658174~5~ENSG00000084628~NKAIN1~protein_coding
TGCCAGGTCTGAGGCTTACCTGGGACAGCTGTCCAACCTC
>chr1:31658094-31658174~3~ENSG00000084628~NKAIN1~protein_coding
AGCACCAGCCAGGCTGCATACTGGGGAAAGCAGAGGTGGG
>chr1:31660897-31660956~5~ENSG00000084628~NKAIN1~protein_coding
GGGGCTAGGTGAGCCGTACCAGGATGAGGTACCGGGAGCG
>chr1:31660897-31660956~3~ENSG00000084628~NKAIN1~protein_coding
ATGCCCAGGATGACTGCCATGATGTGCAGGAAGTTGGCTA
>chr1:31660897-31661000~5~ENSG00000084628~NKAIN1~protein_coding
GGGGCTAGGTGAGCCGTACCAGGATGAGGTACCGGGAGCG
>chr1:31660897-31661000~3~ENSG00000084628~NKAIN1~protein_coding
GGGAGCCCACTGGTAGCCCAGGAAGTCAAAGATCTGCCGC
>chr1:31660897-31661034~5~ENSG00000084628~NKAIN1~protein_coding
GGGGCTAGGTGAGCCGTACCAGGATGAGGTACCGGGAGCG
>chr1:31660897-31661034~3~ENSG00000084628~NKAIN1~protein_coding
TGCCGCTCCAGCGCAGCCACCTGTGGAAGAGACAGGCTGA
>chr7:44553049-44553248~3~ENSG00000015520~NPC1L1~protein_coding
AGCCGGGTTAACGTCAGGCCCTGCGGAGAGACAGAGAACC
>chr7:44580805-44580858~5~ENSG00000015520~NPC1L1~protein_coding
GCCAAGCCCTGGGACTCACCAAGCGCAGGAGCAGGGCCCA
>chr7:44555402-44555564~5~ENSG00000015520~NPC1L1~protein_coding
AACAGGCCTGGGCACTCACCCACGTAGCTGAGGATGACGG
>chr7:44555402-44555564~3~ENSG00000015520~NPC1L1~protein_coding
ATGGCCACACCTGCAAACACCTGGGGGGTTCAGAGCCAGG
>chr7:44555683-44555796~5~ENSG00000015520~NPC1L1~protein_coding
CCCACTCCTCTCCACTCACCGCACTTCCCATAGAGATGGT
>chr7:44555683-44555796~3~ENSG00000015520~NPC1L1~protein_coding
TCCACAGACATGCCCACCGCCTATGGGCAGAGAGGGGGCA
>chr7:44556302-44556533~5~ENSG00000015520~NPC1L1~protein_coding
CCTGTGTCTGCTGGGTTACCGAGACCAGGTTGATGAGGGA
>chr7:44556302-44556533~3~ENSG00000015520~NPC1L1~protein_coding
CATAAAACACATTGGTGATCCTGCCAGAGCACAGAGCATG
>chr7:44556806-44556956~5~ENSG00000015520~NPC1L1~protein_coding
CAGCCACTCAGGTCCTCACGTGTAGGGGAAGACCTCAAAA
>chr7:44556806-44556956~3~ENSG00000015520~NPC1L1~protein_coding
ATAGGCCATGAACCTGGAGGCTGGACAGCCATGGCACACA
>chr7:44558185-44558265~5~ENSG00000015520~NPC1L1~protein_coding
gctgaggcaggagaattacttgaatccaggaggtagaggt
>chr7:44558185-44558265~3~ENSG00000015520~NPC1L1~protein_coding
tgacagaatggcaactgtgtctcaaaaaaaaaaaaaaaGT
>chr7:44560364-44560419~5~ENSG00000015520~NPC1L1~protein_coding
CAGGCAAGGCCATGCTTACCTAAAACCTGGCCATCTGAAG
>chr7:44560364-44560419~3~ENSG00000015520~NPC1L1~protein_coding
TGCTGTATGCTGCCAGGCCGCTGCAAGAAGGTCAGGGCAA
>chr7:44560591-44560717~5~ENSG00000015520~NPC1L1~protein_coding
AAGGCCCTCCCAAGCTTACCCTTTGGGACATTTGATGTTG
>chr7:44560591-44560717~3~ENSG00000015520~NPC1L1~protein_coding
CTTTAGGCAGTTCAGAGAGTCTGCAGAGAAAGCAGGGGTC
>chr7:44561311-44561435~5~ENSG00000015520~NPC1L1~protein_coding
CCCATGGCCCCACACTCACTGACGGTCGAGGGGCAGAACT
>chr7:44561311-44561435~3~ENSG00000015520~NPC1L1~protein_coding
CAGGGATGGCCAGGTAAGACCTAAGGGGCAGGTGGGAGGA
>chr7:44561651-44561793~5~ENSG00000015520~NPC1L1~protein_coding
GGGCGGGCCAGGAACTCACTGCTCAGGGAACTCTGTGGCA
>chr7:44561651-44561793~3~ENSG00000015520~NPC1L1~protein_coding
AAGTACACCGGGGCCCCCACCTCGAAGTAGCGGTTCAGAA
>chr7:44561651-44561841~5~ENSG00000015520~NPC1L1~protein_coding
GGGCGGGCCAGGAACTCACTGCTCAGGGAACTCTGTGGCA
>chr7:44561651-44561841~3~ENSG00000015520~NPC1L1~protein_coding
TAGTCAAGCAGGTACGAGTCCTAGGAGTGGAGGAGGGTCA
>chr7:44571354-44571443~5~ENSG00000015520~NPC1L1~protein_coding
GAGAAGGGCCTGGGCTCACCTTGGGCAGGGCCAGCTCCTG
>chr7:44571354-44571443~3~ENSG00000015520~NPC1L1~protein_coding
AGGGCGAGAAACAGCAGCAGCTGAGAAGGGACCTGCTGCA
>chr7:44571679-44571816~5~ENSG00000015520~NPC1L1~protein_coding
TGGTTCGAGGCCCACTCACCACAACACCTCGAGTGATCCA
>chr7:44571679-44571816~3~ENSG00000015520~NPC1L1~protein_coding
CAGACGTCCAACCGGGAGGCCTGGAGTGGGAGGCACCCCC
>chr7:44573030-44573157~5~ENSG00000015520~NPC1L1~protein_coding
CTGGCCCAGCTGCCCCTACCTCCTGCCTCTTGCTGTCCAG
>chr7:44573030-44573157~3~ENSG00000015520~NPC1L1~protein_coding
TGGCATGGGGGTCAGGGCCCCTGTGAGGGAGCAGAGGGCT
>chr7:44573152-44573157~5~ENSG00000015520~NPC1L1~protein_coding
ACAGCTGGCATGGGGGTCAGGGCCCCTGTGAGGGAGCAGA
>chr7:44573152-44573157~3~ENSG00000015520~NPC1L1~protein_coding
TGGCATGGGGGTCAGGGCCCCTGTGAGGGAGCAGAGGGCT
>chr7:44573338-44573452~5~ENSG00000015520~NPC1L1~protein_coding
AGGTCTCACCCAGGCTCACCTAGGAAGAAGCAGATGGCCT
>chr7:44573338-44573452~3~ENSG00000015520~NPC1L1~protein_coding
CCAGGCCTCCGGGGCAGCCTCTGTGTGGGAACAGCAGGGA
>chr7:44574046-44574228~5~ENSG00000015520~NPC1L1~protein_coding
AGAGCTCCTCCCTTCTTACCTGGTACTCGAGAACAAAGAT
>chr7:44574046-44574228~3~ENSG00000015520~NPC1L1~protein_coding
AGCGTGGCCTTGGAGTCCACCTGCAATGCAAACAGGCTCA
>chr7:44575439-44575567~5~ENSG00000015520~NPC1L1~protein_coding
TGTCCCTCCCGCTTCTCACCATCACTCGGCTCCAGCTGGA
>chr7:44575439-44575567~3~ENSG00000015520~NPC1L1~protein_coding
ATCTCGTCTTCCAGAGAGCGCTGTGGACACACACCCGACC
>chr7:44575855-44576027~5~ENSG00000015520~NPC1L1~protein_coding
GGGACCCTGCAGCCCCTACCTCAGCCATGAACGTGACCTG
>chr7:44575855-44576027~3~ENSG00000015520~NPC1L1~protein_coding
TGCCTCAGAATAGTCCTTTCCTGGGATAAGAAATACTCAG
>chr7:44576441-44576541~5~ENSG00000015520~NPC1L1~protein_coding
CAGGGCCCACTTAGCTTACCTTTGTACCCCCCAATGGCAA
>chr7:44576441-44576541~3~ENSG00000015520~NPC1L1~protein_coding
CCTTGAAGGTGAGCGGGGCACTAGAGGGAGATGACCGCAA
>chr7:44578416-44579941~5~ENSG00000015520~NPC1L1~protein_coding
GGCCCCACCATGGACTCACTTGGCACAGTACAGAAAATGG
>chr7:44578416-44579941~3~ENSG00000015520~NPC1L1~protein_coding
GTGTAAGGCTCACTCTGGGCCTGCAGAGCACAGCAACATC
>chr6:167343079-167343279~3~ENSG00000026297~RNASET2~protein_coding
ATTGTCTGTACTTCCTCATCCTAAAAGTAAACAATGAAAG
>chr6:167369585-167369670~5~ENSG00000026297~RNASET2~protein_coding
ACCTCGCAAGGTAACTCACCGCAGGCGCTTGTCCGCACCG
>chr6:167343086-167343279~5~ENSG00000026297~RNASET2~protein_coding
ACTTGGGCATCAATGCTTGGTCTTTTTAGGTGGGGGATAG
>chr6:167343086-167343279~3~ENSG00000026297~RNASET2~protein_coding
ATTGTCTGTACTTCCTCATCCTAAAAGTAAACAATGAAAG
>chr6:167344532-167344606~5~ENSG00000026297~RNASET2~protein_coding
CAAAACATAACTGTCTAACCTGGCTTGGTGGAAGGCACTG
>chr6:167344532-167344606~3~ENSG00000026297~RNASET2~protein_coding
GCATCTTTAAAATCTGCAACCTGATTTTAAATACAAGTGT
>chr6:167347579-167347624~5~ENSG00000026297~RNASET2~protein_coding
AAGCAAAAGCAAGACTTACTTGGTAGTAATTGATGGATGG
>chr6:167347579-167347624~3~ENSG00000026297~RNASET2~protein_coding
TCCCCAATTTTAGAAGCACACTAAAATTTAAATTTAAAAA
>chr6:167352383-167352496~5~ENSG00000026297~RNASET2~protein_coding
GGGGGAAGGGCGCACCCACCTGTTGAGGTCCAGCTCCCTG
>chr6:167352383-167352496~3~ENSG00000026297~RNASET2~protein_coding
GCTTTTCCCACTCATGCTTCCTGTGAGGATTAGGAAAAAT
>chr6:167356507-167356577~5~ENSG00000026297~RNASET2~protein_coding
ATCAGAGGCTGGGACTTACCAGAAGCGGCTGCGATTGGGA
>chr6:167356507-167356577~3~ENSG00000026297~RNASET2~protein_coding
CTCATTTCTGGCAAAAGATCCTATGCATTAAAAAATAAAA
>chr6:167357196-167357297~5~ENSG00000026297~RNASET2~protein_coding
taataaagtatcagtatcagttcattaattgtaacaaatg
>chr6:167357196-167357297~3~ENSG00000026297~RNASET2~protein_coding
gtaatctccatccaatttttctgtaaacctataactgttc
>chr6:167360170-167360227~5~ENSG00000026297~RNASET2~protein_coding
TATAATTAAAAGTCAATACCTTAATCTCTTCTAAATTGAA
>chr6:167360170-167360227~3~ENSG00000026297~RNASET2~protein_coding
ATCCTTCACTTTTATCGGGCCTGGAAATTCAAATTTAAAA
>chr6:167360222-167360227~5~ENSG00000026297~RNASET2~protein_coding
ATTACATCCTTCACTTTTATCGGGCCTGGAAATTCAAATT
>chr6:167360222-167360227~3~ENSG00000026297~RNASET2~protein_coding
ATCCTTCACTTTTATCGGGCCTGGAAATTCAAATTTAAAA
>chr6:167362054-167362113~5~ENSG00000026297~RNASET2~protein_coding
ATTTAATTGTGTGAGACACTTGCCATAGTCCATGTATTGT
>chr6:167362054-167362113~3~ENSG00000026297~RNASET2~protein_coding
CTACAGTCGTTTTGAATTTTCTAGGGAGAAAATATAACAA
>chr6:167362058-167362113~5~ENSG00000026297~RNASET2~protein_coding
AATTGTGTGAGACACTTGCCATAGTCCATGTATTGTCCAG
>chr6:167362058-167362113~3~ENSG00000026297~RNASET2~protein_coding
CTACAGTCGTTTTGAATTTTCTAGGGAGAAAATATAACAA
>chr6:167365976-167366008~5~ENSG00000026297~RNASET2~protein_coding
TCAAGGCAGAAACACTCACCTCGCATACTGTCTCAGGCCA
>chr6:167365976-167366008~3~ENSG00000026297~RNASET2~protein_coding
TCAGGCCAGTGCTGAACCATAATTAGTTTTTTCCACTCAT
>chr6:167365976-167366036~5~ENSG00000026297~RNASET2~protein_coding
TCAAGGCAGAAACACTCACCTCGCATACTGTCTCAGGCCA
>chr6:167365976-167366036~3~ENSG00000026297~RNASET2~protein_coding
TTTTCCACTCATGGTTGTCACTGTTAAAACATAAGAAACT
>chr5:75427576-75428155~3~ENSG00000122012~SV2C~protein_coding
TTCAGGATCTGGATGGCTAGGTGAGTGTGTGGTGTCAGTG
>chr5:75648955-75648982~5~ENSG00000122012~SV2C~protein_coding
tttaattttttttttgtagacgcagagtcttgccatgttg
>chr5:75490744-75490924~5~ENSG00000122012~SV2C~protein_coding
TGTTTTCTGTGTGTTGCAGGCAGCATAGTGTACCTCGGGA
>chr5:75490744-75490924~3~ENSG00000122012~SV2C~protein_coding
CGCTTACTTTCTGGATTCGGGTAAGGTTTTCTCCTTCATA
>chr5:75505561-75505712~5~ENSG00000122012~SV2C~protein_coding
TCTCTGTACCTCTTGGCAGGATTGGAGGAGCCATACCCAC
>chr5:75505561-75505712~3~ENSG00000122012~SV2C~protein_coding
GGCCATCATCCCGCACTACGGTAAGAGGCTGGCCTTGCCC
>chr5:75580987-75581120~5~ENSG00000122012~SV2C~protein_coding
CCGTGTCCTCCTTTTCCAGGGTGGAGCTTCAGCATGGGAT
>chr5:75580987-75581120~3~ENSG00000122012~SV2C~protein_coding
GCCCACGATTCTTGTTGGAGGTAACACTTATTATTGCAGA
>chr5:75581606-75581695~5~ENSG00000122012~SV2C~protein_coding
GTCCACTCTCATTTCTTAGGTTGGAAAACATGATGAAGCT
>chr5:75581606-75581695~3~ENSG00000122012~SV2C~protein_coding
AGCCTGAGAAGGTCTTCACGGTGAGTCTTCTCCCCAGAGA
>chr5:75587046-75587156~5~ENSG00000122012~SV2C~protein_coding
GGTCTGTTTCTCTCTACAGGTAAACAAAATAAAAACTCCT
>chr5:75587046-75587156~3~ENSG00000122012~SV2C~protein_coding
TCCGCACCGAGCTGTACGGAGTAAGTAACAAGTCCCATGA
>chr5:75587593-75587681~5~ENSG00000122012~SV2C~protein_coding
ACTCTCTAATATTTCACAGATTTGGTTGACTTTTATGAGA
>chr5:75587593-75587681~3~ENSG00000122012~SV2C~protein_coding
TGGTTCACCCTGTCCTTTGGGTAAGTGATATTTAAATTCT
>chr5:75591603-75591767~5~ENSG00000122012~SV2C~protein_coding
CATTTCTTTGTCTTTGCAGGTACTATGGATTATCCGTTTG
>chr5:75591603-75591767~3~ENSG00000122012~SV2C~protein_coding
ATGGAATACGACAATGGCAGGTCTAGAAACTTGAAATAAT
>chr5:75594619-75594752~5~ENSG00000122012~SV2C~protein_coding
TTTTCTGTGTGTTGGGCAGATTCATAGGGGTCAAGTTCAA
>chr5:75594619-75594752~3~ENSG00000122012~SV2C~protein_coding
CACTGTTTTTGACAACACAGGTAGGTGTGCTACTTAGTAC
>chr5:75596554-75596757~5~ENSG00000122012~SV2C~protein_coding
TTTGTTGTTGTTTCTACAGATTTTGAGCCATATAAATTCA
>chr5:75596554-75596757~3~ENSG00000122012~SV2C~protein_coding
TGGGCGCTTAACAATGCTAGGTATGTACTCAGTTTCATGT
>chr5:75597211-75597370~5~ENSG00000122012~SV2C~protein_coding
TTGTCTGCATTGTTGGCAGGTGGCTCTATGGTGCTTTCGG
>chr5:75597211-75597370~3~ENSG00000122012~SV2C~protein_coding
CTGTACCCCACAGACCGGAGGTATGTTGAAATGGGCCTCT
>chr5:75621189-75621369~5~ENSG00000122012~SV2C~protein_coding
ATGTCTCTTTCCTTTGCAGGGCAACAGGCTTTGGCTTCTT
>chr5:75621189-75621369~3~ENSG00000122012~SV2C~protein_coding
CACGAACCCAGGTTCTGATGTAATGGGAAAAAAAGCCATC
>chr1:27587546-27587593~3~ENSG00000142784~WDTC1~protein_coding
TCATCCGTAGGCAGATCAAGGTAAGCAGCCCAGACTTCTG
>chr1:27632677-27632874~5~ENSG00000142784~WDTC1~protein_coding
ACCCCTTTCTCCACCACAGAGTGAAGACCTCACAGGCCGA
>chr1:27589643-27589726~5~ENSG00000142784~WDTC1~protein_coding
ATTTGTTTCTGTCCCCTAGGAGCGGGGTGCCCTGAGCTTT
>chr1:27589643-27589726~3~ENSG00000142784~WDTC1~protein_coding
GCCTGGAAGCAGAGCTGCAGGTAAGAGATCCAGTTTGCAC
>chr1:27608730-27608776~5~ENSG00000142784~WDTC1~protein_coding
TCTTCATTTGCTCCCCCAGGGTCACTCAGGATGTGTCAAC
>chr1:27608730-27608776~3~ENSG00000142784~WDTC1~protein_coding
GAGTGGAATGAGAAAGGAGAGTAAGTATGAGCTAGAGCAC
>chr1:27609829-27609940~5~ENSG00000142784~WDTC1~protein_coding
TCCCTCACTCTGCTTTCAGCTTGCTGGCCTCTGGTTCCGA
>chr1:27609829-27609940~3~ENSG00000142784~WDTC1~protein_coding
CAAATATCTTCTCTGTCAAGGTGAGCAGGACAAGCCACAG
>chr1:27614165-27614352~5~ENSG00000142784~WDTC1~protein_coding
CTCCATTTCTCCTATATAGTTCCTGCCTCACGCTGGGGAC
>chr1:27614165-27614352~3~ENSG00000142784~WDTC1~protein_coding
GCTGAGGATGGGCTTATCCGGTAAGAGTCTGGGGCATCTA
>chr1:27618706-27618888~5~ENSG00000142784~WDTC1~protein_coding
ACTCTGTCCTCTCTCACAGCCAGTATGACCTTCGAGAGAA
>chr1:27618706-27618888~3~ENSG00000142784~WDTC1~protein_coding
CGCATGATCCATAACCACAGGTATGAATAGTTCAGCCTCC
>chr1:27620513-27620607~5~ENSG00000142784~WDTC1~protein_coding
TGATTTTCCTTCCCACCAGAAAGAGCATGAAGCAGAGCCC
>chr1:27620513-27620607~3~ENSG00000142784~WDTC1~protein_coding
AGCCCAGTATTACGTAGCAGGTAGCGCTCAGCACAGCTCT
>chr1:27621005-27621120~5~ENSG00000142784~WDTC1~protein_coding
ACTGGGCTATTCCCTGCAGGTCACCTGCCAGTGAAGCTTC
>chr1:27621005-27621120~3~ENSG00000142784~WDTC1~protein_coding
TCAACATGGGGGGGGAACAGGTATGTACAGCATAAGGTGG
>chr1:27622817-27622892~5~ENSG00000142784~WDTC1~protein_coding
TTGCCCCCCTCAACTCTAGGTCTATTTGTTTGACTTGACT
>chr1:27622817-27622892~3~ENSG00000142784~WDTC1~protein_coding
AAAATGCCACTCCTCGGGGGGTAAGTTCTCCCTTAGGGTA
>chr1:27623539-27623647~5~ENSG00000142784~WDTC1~protein_coding
TCTCACTATCTCCTGCCAGAAGTCCAGAATGGCAAGATGT
>chr1:27623539-27623647~3~ENSG00000142784~WDTC1~protein_coding
GAGAGTAGGGGACATGTCAGGTGAGGCCAGCTGGCTTGTC
>chr1:27623542-27623647~5~ENSG00000142784~WDTC1~protein_coding
CACTATCTCCTGCCAGAAGTCCAGAATGGCAAGATGTCCA
>chr1:27623542-27623647~3~ENSG00000142784~WDTC1~protein_coding
GAGAGTAGGGGACATGTCAGGTGAGGCCAGCTGGCTTGTC
>chr1:27624429-27624602~5~ENSG00000142784~WDTC1~protein_coding
GGCTCTATTTCCCCTGCAGCCCCCAAGTAGAGCTACCACC
>chr1:27624429-27624602~3~ENSG00000142784~WDTC1~protein_coding
GCCTACATGAAGCGCAAGTGGTGAGTGGCCACTGCAGAGG
>chr1:27627717-27627952~5~ENSG00000142784~WDTC1~protein_coding
CTCTTCCCTGCCTTCCCAGGGATGGTGACCACTATGATGC
>chr1:27627717-27627952~3~ENSG00000142784~WDTC1~protein_coding
CTTCTCTAAAAATGATGGTGGTGAGTGGGCACTGAGGAGG
>chr1:27630112-27630286~5~ENSG00000142784~WDTC1~protein_coding
TCTGGATCTCTGCCCCCAGAGGAGAAGAAGGGACCTGGTG
>chr1:27630112-27630286~3~ENSG00000142784~WDTC1~protein_coding
GAGGCCAATTTCTTTGGCAGGTCCGAGGCCCTGAAGAGGA
>chr1:27631492-27631684~5~ENSG00000142784~WDTC1~protein_coding
CCCTTTGCCCCCCCGCCAGCAACGCTCAGTATATCGTCAG
>chr1:27631492-27631684~3~ENSG00000142784~WDTC1~protein_coding
TCTGGAACCCCCGACCAGAGGTGAGGGTGCAGAGCCAAGC
>chr1:27631505-27631684~5~ENSG00000142784~WDTC1~protein_coding
CGCCAGCAACGCTCAGTATATCGTCAGTGGCTCTGACGAT
>chr1:27631505-27631684~3~ENSG00000142784~WDTC1~protein_coding
TCTGGAACCCCCGACCAGAGGTGAGGGTGCAGAGCCAAGC
>chr1:27631550-27631684~5~ENSG00000142784~WDTC1~protein_coding
CTTCTTCATCTGGGAAAAGGAGACCACCAACCTGGTCCGT
>chr1:27631550-27631684~3~ENSG00000142784~WDTC1~protein_coding
TCTGGAACCCCCGACCAGAGGTGAGGGTGCAGAGCCAAGC
>chr1:27632677-27632743~5~ENSG00000142784~WDTC1~protein_coding
ACCCCTTTCTCCACCACAGAGTGAAGACCTCACAGGCCGA
>chr1:27632677-27632743~3~ENSG00000142784~WDTC1~protein_coding
ACAGGCCAACCAGCGGCGCATGAATGCAGACCCGTTGGAG
>chr1:27632677-27632871~5~ENSG00000142784~WDTC1~protein_coding
ACCCCTTTCTCCACCACAGAGTGAAGACCTCACAGGCCGA
>chr1:27632677-27632871~3~ENSG00000142784~WDTC1~protein_coding
AGGTGCAGTGCCGGCCCAGCTAGACCCTCCAGCCCTGGTC
>chr14:20836599-20836718~3~ENSG00000129566~TEP1~protein_coding
TCGCATCGGAACAGGCCCAGCTACGATGGGAACAAAAATA
>chr14:20876101-20876598~5~ENSG00000129566~TEP1~protein_coding
TAGGGCAGGTTGAAAGGTCTAGTCCCTTAGAGAAATGCTG
>chr14:20836957-20837061~5~ENSG00000129566~TEP1~protein_coding
cacacacacacacacTTACCAGCTGCATACTGGGTCTCTC
>chr14:20836957-20837061~3~ENSG00000129566~TEP1~protein_coding
GTGACAGAGCCCGAGTGAATCTCAAAGAGGAAAGGGGAGA
>chr14:20837013-20837039~5~ENSG00000129566~TEP1~protein_coding
CTGTCCTTCGAAGCTGTCACCAGCAACTCAGGTAGCACAT
>chr14:20837013-20837039~3~ENSG00000129566~TEP1~protein_coding
CTCAGGTAGCACATGGAGGGCTGTGACAGAGCCCGAGTGA
>chr14:20837503-20837735~5~ENSG00000129566~TEP1~protein_coding
ACCCTTCCTTCAAACTCACCTTTCTACGCTGCCGTGTCTT
>chr14:20837503-20837735~3~ENSG00000129566~TEP1~protein_coding
GGCACACAAAAATGAGGACTCTGCCATTTTAAGGACAGAA
>chr14:20837523-20837713~5~ENSG00000129566~TEP1~protein_coding
TTTCTACGCTGCCGTGTCTTTAGATGTGGTGTTGGCTCAC
>chr14:20837523-20837713~3~ENSG00000129566~TEP1~protein_coding
TCCATAGGATCCCATCAGAGCTGGCACACAAAAATGAGGA
>chr14:20837526-20837735~5~ENSG00000129566~TEP1~protein_coding
CTACGCTGCCGTGTCTTTAGATGTGGTGTTGGCTCACTAT
>chr14:20837526-20837735~3~ENSG00000129566~TEP1~protein_coding
GGCACACAAAAATGAGGACTCTGCCATTTTAAGGACAGAA
>chr14:20837833-20837938~5~ENSG00000129566~TEP1~protein_coding
TCCTCCTGTTACCACTCACCAGATTCAGGTTTGGCTTGAG
>chr14:20837833-20837938~3~ENSG00000129566~TEP1~protein_coding
TCTCCTGATTCCTTTTGCCTCTGTGAAAGAATAGGTAATT
>chr14:20839377-20839473~5~ENSG00000129566~TEP1~protein_coding
ACACTCAAATAGGACTTACCAAGAAAGAAAGAACTCCAGG
>chr14:20839377-20839473~3~ENSG00000129566~TEP1~protein_coding
GATTTTCTGTATAGCTGCTCCTGGTTTGTGAGAAAGGAAT
>chr14:20839648-20839766~5~ENSG00000129566~TEP1~protein_coding
ATGGCATTTTGGATCTTACCAGATTTCAGATGGAGCATCC
>chr14:20839648-20839766~3~ENSG00000129566~TEP1~protein_coding
GTCAGCACCCCTAAGTCCTCCTGTAGAATTCGGTTCAGGT
>chr14:20839648-20839791~5~ENSG00000129566~TEP1~protein_coding
ATGGCATTTTGGATCTTACCAGATTTCAGATGGAGCATCC
>chr14:20839648-20839791~3~ENSG00000129566~TEP1~protein_coding
GAATTCGGTTCAGGTGAAGACTAGCTCAAAAAAGTACATG
>chr14:20839729-20839791~5~ENSG00000129566~TEP1~protein_coding
GATGAGAAAGTGACCATCAGGAGCCCAATCCAGACTTGTC
>chr14:20839729-20839791~3~ENSG00000129566~TEP1~protein_coding
GAATTCGGTTCAGGTGAAGACTAGCTCAAAAAAGTACATG
>chr14:20840892-20841016~5~ENSG00000129566~TEP1~protein_coding
ACCCATCAGCCTGTTTCACCTCAAATTTCCGGGTGCCGAA
>chr14:20840892-20841016~3~ENSG00000129566~TEP1~protein_coding
GCACCAATGTGGCCTGGAGCCTGGTGTACACAACAAGTTC
>chr14:20841170-20841239~5~ENSG00000129566~TEP1~protein_coding
CAAGGGTACACCGACTCACCTGTGCTGTGGCCACAGCCTT
>chr14:20841170-20841239~3~ENSG00000129566~TEP1~protein_coding
CTTGATTTCCAGATACTGCCATGGAACCATCTGGTGCCCA
>chr14:20841170-20841259~5~ENSG00000129566~TEP1~protein_coding
CAAGGGTACACCGACTCACCTGTGCTGTGGCCACAGCCTT
>chr14:20841170-20841259~3~ENSG00000129566~TEP1~protein_coding
ATGGAACCATCTGGTGCCCAAGCCACAGCAGTGACGGCTG
>chr14:20841170-20841306~5~ENSG00000129566~TEP1~protein_coding
CAAGGGTACACCGACTCACCTGTGCTGTGGCCACAGCCTT
>chr14:20841170-20841306~3~ENSG00000129566~TEP1~protein_coding
CCTTGGTATACATGTGTCATCTGGAGGAGAAAGGACGTGT
>chr14:20841429-20841561~5~ENSG00000129566~TEP1~protein_coding
CTCTCCAAGCCTCACTCACCTGCTTCCTTAGGAACCTGCC
>chr14:20841429-20841561~3~ENSG00000129566~TEP1~protein_coding
AGGGTGTGGGTTTGGCACACCTAGGAGGAAGGGATGGAGA
>chr14:20841666-20841742~5~ENSG00000129566~TEP1~protein_coding
GGTCCTTGCAGGAACTCACCAAGAGTGGATGCCATAACCG
>chr14:20841666-20841742~3~ENSG00000129566~TEP1~protein_coding
CTCTGACCCAGGCTGTCCAGCTGATAAGACACAGAGACTG
>chr14:20841837-20841969~5~ENSG00000129566~TEP1~protein_coding
GTGGCTGACGTTTTGTTACCTGCACGGGGCTCCATGGCAG
>chr14:20841837-20841969~3~ENSG00000129566~TEP1~protein_coding
ACAGACACCACGTGCTCCTCCTGCCCACAGAGCACAAGAT
>chr14:20842588-20842695~5~ENSG00000129566~TEP1~protein_coding
ATCTCCATTGCTTTCTCACCACAGCTGCCACAGCGCTCAC
>chr14:20842588-20842695~3~ENSG00000129566~TEP1~protein_coding
CCATCACTGGAGCAGGATATCTACAGAGTCAGAAGTCAGA
>chr14:20843914-20844027~5~ENSG00000129566~TEP1~protein_coding
CCCCTGGCCCTTTACTCACCAGTAGGTTATCTTTGGTCCA
>chr14:20843914-20844027~3~ENSG00000129566~TEP1~protein_coding
ACGTCCCAGCAGAGGAGACTCTGGATAGGCCCCAAGGAGA
>chr14:20844263-20844423~5~ENSG00000129566~TEP1~protein_coding
GCATCCTTCTGCAGCTCACCCGATCCCGGCCCCCGGTGGC
>chr14:20844263-20844423~3~ENSG00000129566~TEP1~protein_coding
CAGCTGCACTGTGAAATCCTCTGCATTGGAAAAAGAGAGA
>chr14:20845439-20845651~5~ENSG00000129566~TEP1~protein_coding
GCCCACTGTCTAGTAGTACCTGAGGCAGAAGCCAAGAGCT
>chr14:20845439-20845651~3~ENSG00000129566~TEP1~protein_coding
ACCCTGAGCCCCCTGGGAACCTAGAGAATGAGAGAGAACA
>chr14:20845592-20845651~5~ENSG00000129566~TEP1~protein_coding
CTCACCAATACCTTGGGGCTTAGCCAGGCCAGGGCGGACA
>chr14:20845592-20845651~3~ENSG00000129566~TEP1~protein_coding
ACCCTGAGCCCCCTGGGAACCTAGAGAATGAGAGAGAACA
>chr14:20845759-20845821~5~ENSG00000129566~TEP1~protein_coding
CCCATTCCCATTTCAGTACCTGAAGAGATTTTGTAGATCC
>chr14:20845759-20845821~3~ENSG00000129566~TEP1~protein_coding
AACAGCCACCCGATCACCATCTGGGCTGAGTGCCACAGAG
>chr14:20845759-20845912~5~ENSG00000129566~TEP1~protein_coding
CCCATTCCCATTTCAGTACCTGAAGAGATTTTGTAGATCC
>chr14:20845759-20845912~3~ENSG00000129566~TEP1~protein_coding
GACCCTGACCACACCTGAACCTGGGAACCAAGAAAAGGGC
>chr14:20846183-20846203~5~ENSG00000129566~TEP1~protein_coding
CAGCCCTCTGCAAGCTGACCTTGCCATCCTCTCCAGCCGT
>chr14:20846183-20846203~3~ENSG00000129566~TEP1~protein_coding
TTGCCATCCTCTCCAGCCGTCAGTAACTGGCAACCCGCAT
>chr14:20846183-20846368~5~ENSG00000129566~TEP1~protein_coding
CAGCCCTCTGCAAGCTGACCTTGCCATCCTCTCCAGCCGT
>chr14:20846183-20846368~3~ENSG00000129566~TEP1~protein_coding
ACATTGAAGGCCAAGGTACGGATAGAGGCTCCGGGTGCCC
>chr14:20846183-20846395~5~ENSG00000129566~TEP1~protein_coding
CAGCCCTCTGCAAGCTGACCTTGCCATCCTCTCCAGCCGT
>chr14:20846183-20846395~3~ENSG00000129566~TEP1~protein_coding
GCTCCGGGTGCCCCCAGGTCCTACACAGGGAGGTAGAAAT
>chr14:20846539-20846694~5~ENSG00000129566~TEP1~protein_coding
CAACACTGGACCTTCTTACCTTGGTGACTTTGAGCCCATC
>chr14:20846539-20846694~3~ENSG00000129566~TEP1~protein_coding
CCACGGACTGTGTCCCACAGCTGAGGGAGAGAGAGGAGGA
>chr14:20846913-20847012~5~ENSG00000129566~TEP1~protein_coding
TGCAGACCCCAAGTCTTACCTTTAGGCATCCTCCCAAGCA
>chr14:20846913-20847012~3~ENSG00000129566~TEP1~protein_coding
GAGCCTTAGTCTGCAGCACCCTATCCCAGGAAGATGAAGT
>chr14:20847140-20847264~5~ENSG00000129566~TEP1~protein_coding
AATGGGGAGGACCCCTTACCGACAACCATGCTGCAGGTCC
>chr14:20847140-20847264~3~ENSG00000129566~TEP1~protein_coding
CTCACCACAGACTTCTCCTCCTGCGACAGTGGGTGAGGGA
>chr14:20848089-20848212~5~ENSG00000129566~TEP1~protein_coding
CCCTCCTTGATTGTCATACCTGCCAAGTTCTCAGGTCCAA
>chr14:20848089-20848212~3~ENSG00000129566~TEP1~protein_coding
CTGCCAGAGACAGGCTGGAGCTAGAGAAAGAGTAGGAAGA
>chr14:20848394-20848410~5~ENSG00000129566~TEP1~protein_coding
TCTGGGGTCAAGGTCTTACCTTTGCTGATTTTTCATGGTC
>chr14:20848394-20848410~3~ENSG00000129566~TEP1~protein_coding
TACCTTTGCTGATTTTTCATGGTCCGGGGTTTATTAAGCC
>chr14:20848394-20848634~5~ENSG00000129566~TEP1~protein_coding
TCTGGGGTCAAGGTCTTACCTTTGCTGATTTTTCATGGTC
>chr14:20848394-20848634~3~ENSG00000129566~TEP1~protein_coding
CTCTTTGGGGACTGAAGAAGCTATAAAAGGGTGGCAGAAT
>chr14:20849090-20849204~5~ENSG00000129566~TEP1~protein_coding
AGCCAGTGACTCATCTCACCATAGAGGGCATGGGCCTCCA
>chr14:20849090-20849204~3~ENSG00000129566~TEP1~protein_coding
CCACGGTTCCCGCTCTGGAGCTGAGAAGGTCAGATTGAAT
>chr14:20849472-20849560~5~ENSG00000129566~TEP1~protein_coding
ATGGGGTCTAGGAACTAACCAGGTGGTAAGGCAGGTCTCC
>chr14:20849472-20849560~3~ENSG00000129566~TEP1~protein_coding
ACATGTCTTCCAGAGCTGAGCTGCATGAACAGATATTGAG
>chr14:20849539-20849560~5~ENSG00000129566~TEP1~protein_coding
GGTGCCTGAGGCATCAGCGTCACATGTCTTCCAGAGCTGA
>chr14:20849539-20849560~3~ENSG00000129566~TEP1~protein_coding
ACATGTCTTCCAGAGCTGAGCTGCATGAACAGATATTGAG
>chr14:20849542-20849560~5~ENSG00000129566~TEP1~protein_coding
GCCTGAGGCATCAGCGTCACATGTCTTCCAGAGCTGAGCT
>chr14:20849542-20849560~3~ENSG00000129566~TEP1~protein_coding
ACATGTCTTCCAGAGCTGAGCTGCATGAACAGATATTGAG
>chr14:20849712-20849845~5~ENSG00000129566~TEP1~protein_coding
TGACTTGGGCTGCAATCACCTGCAATGAGGATGTGTGCCG
>chr14:20849712-20849845~3~ENSG00000129566~TEP1~protein_coding
GAGGGCCCTCCCCTAGCAAACTGTCCTCGTGTGAGGAAGG
>chr14:20850072-20850222~5~ENSG00000129566~TEP1~protein_coding
TCTGCTGGGGCACCTGTACCTGCGCAGACTCTGGACGAGG
>chr14:20850072-20850222~3~ENSG00000129566~TEP1~protein_coding
CAGCTGGTCCACAGTCAAACCTGAAAACTCAAGCTCTCTG
>chr14:20850383-20850421~5~ENSG00000129566~TEP1~protein_coding
ACCCACCCCAAGCACTGACCACTCCGTGTGACTTCTAGGG
>chr14:20850383-20850421~3~ENSG00000129566~TEP1~protein_coding
GGCAGTCAAGGCCTGGGGAAGGACATCAGGCCCGTGCTCC
>chr14:20850383-20850515~5~ENSG00000129566~TEP1~protein_coding
ACCCACCCCAAGCACTGACCACTCCGTGTGACTTCTAGGG
>chr14:20850383-20850515~3~ENSG00000129566~TEP1~protein_coding
GTCCGGAGTCTCTCAGACACCTAGGATGGCGGGAGGACAG
>chr14:20850782-20850853~5~ENSG00000129566~TEP1~protein_coding
GAAGGTGATGAGAACTGACCTGCTCATACAGCGTGAAGAG
>chr14:20850782-20850853~3~ENSG00000129566~TEP1~protein_coding
AGCGGCCGGCCTGATTCCCGCTTCACCAGCAGCAGTCGCA
>chr14:20850782-20850874~5~ENSG00000129566~TEP1~protein_coding
GAAGGTGATGAGAACTGACCTGCTCATACAGCGTGAAGAG
>chr14:20850782-20850874~3~ENSG00000129566~TEP1~protein_coding
TTCACCAGCAGCAGTCGCATCTGGCAAGACTCAGGACTCA
>chr14:20851333-20851512~5~ENSG00000129566~TEP1~protein_coding
CCCCGGCCTAGAACCCAACCTGGTTGTTAAATGGTGACTC
>chr14:20851333-20851512~3~ENSG00000129566~TEP1~protein_coding
CTCAGCACCAGGTGTACACACTGTGATATTTGGGCAAAGG
>chr14:20851647-20851803~5~ENSG00000129566~TEP1~protein_coding
ACCTCCTTCTCACACTCACCCGGGGAAGCTTCTTTGGGAT
>chr14:20851647-20851803~3~ENSG00000129566~TEP1~protein_coding
GCAGCTCCCACACCAGGCTTCTGTACATGGAGAGGAAGTC
>chr14:20851902-20852077~5~ENSG00000129566~TEP1~protein_coding
CTCATTGGGGGATACCCACCGGTAGGTGCTGGGGAGGGCA
>chr14:20851902-20852077~3~ENSG00000129566~TEP1~protein_coding
AGGGCTGACACAAGAGATGCCTGCATGGGACAGGAACAGA
>chr14:20852197-20852391~5~ENSG00000129566~TEP1~protein_coding
GGCCCCTGAGACTCTGTACCAGGAAGGCTGTCTTGCCCTG
>chr14:20852197-20852391~3~ENSG00000129566~TEP1~protein_coding
TGCTCCAGCAGGGCCCCAGGCTGAGGGTAAATGGGTCAGT
>chr14:20852550-20852667~5~ENSG00000129566~TEP1~protein_coding
CACCAGTGCTTCTGCTGACCTGCAGGTAGAGCTTCTGGAT
>chr14:20852550-20852667~3~ENSG00000129566~TEP1~protein_coding
CCCCCCACTCACAGGGGTATCTGTGGGCAAATCAAGCACA
>chr14:20852759-20852872~5~ENSG00000129566~TEP1~protein_coding
CCTACCTCCCTCAGCTCACCTGCGGCAGGTGATCCCTTTC
>chr14:20852759-20852872~3~ENSG00000129566~TEP1~protein_coding
TCCAGGCATCTGGCACAGAGCTGACCACCAAAGACCCCAA
>chr14:20853144-20853268~5~ENSG00000129566~TEP1~protein_coding
TGCAGGCAACAGACAGTACCTGAGGAAGCTGGAATCCCGG
>chr14:20853144-20853268~3~ENSG00000129566~TEP1~protein_coding
CCTGAAGGGTACTGCTGGGCCTGCGGGGAGGACAGAGACA
>chr14:20854234-20854354~5~ENSG00000129566~TEP1~protein_coding
CCAAACCTGTCTGCCTTACCCAGTGGAAGTGTGGATGGTC
>chr14:20854234-20854354~3~ENSG00000129566~TEP1~protein_coding
CAAGGCACACTTCCAGTTGTCTGTAGGCATGATGATAGGG
>chr14:20854606-20854782~5~ENSG00000129566~TEP1~protein_coding
TTCTCTGCAGCCCCCACACCTGTTCCTACGGGTCTCCTCC
>chr14:20854606-20854782~3~ENSG00000129566~TEP1~protein_coding
AAAGCCGGATGCTGCGCCATCTGGGGATAAGCAGAGAGCT
>chr14:20856064-20856222~5~ENSG00000129566~TEP1~protein_coding
CATAGAAACACAGACTGACCCTTGCTGGGAAACAGGAGCC
>chr14:20856064-20856222~3~ENSG00000129566~TEP1~protein_coding
CCCCATGCTCTGCAATGAACCTGACATAAATAACAAGATA
>chr14:20857397-20857456~5~ENSG00000129566~TEP1~protein_coding
GTATCCATTCTGTACTCACTTCAGTATCGCATCAGTACAG
>chr14:20857397-20857456~3~ENSG00000129566~TEP1~protein_coding
TGGGATTCAAATCTGTTGACCTGGCAAAGGAAGAAGCAGT
>chr14:20857769-20857899~5~ENSG00000129566~TEP1~protein_coding
GAAGTATAAGCACCCTTACAGGTATTGTACCCTTCTTAGG
>chr14:20857769-20857899~3~ENSG00000129566~TEP1~protein_coding
AGGAGGATGACCCTGTCCACCTGTAAGATGAAAAGGGAGA
>chr14:20858840-20858917~5~ENSG00000129566~TEP1~protein_coding
CTCAGGGATTAATACTCACAGGAACCCTTTGGCCAGCCAG
>chr14:20858840-20858917~3~ENSG00000129566~TEP1~protein_coding
CCATCATTTTCATCAAACTCCTGAAGGAAAGAGACTTCAT
>chr14:20859097-20859255~5~ENSG00000129566~TEP1~protein_coding
TGGGTGTTGAGTGTCTGACCTGGACTTGAGCCTGGAGCTT
>chr14:20859097-20859255~3~ENSG00000129566~TEP1~protein_coding
AGTGCATAGTTCAGCGGGGGCTGATTGGACAAGTGTCAGG
>chr14:20859758-20859904~5~ENSG00000129566~TEP1~protein_coding
ATGCTTTTTGTTTTCTTACCCCTTGTGGGTTGCTCTTTGG
>chr14:20859758-20859904~3~ENSG00000129566~TEP1~protein_coding
TGTCGGTACCTGTTCAGCATCTCACCATCATATTTCCACT
>chr14:20859758-20859926~5~ENSG00000129566~TEP1~protein_coding
ATGCTTTTTGTTTTCTTACCCCTTGTGGGTTGCTCTTTGG
>chr14:20859758-20859926~3~ENSG00000129566~TEP1~protein_coding
CACCATCATATTTCCACTGTCTACATGCAAGAAAGACACA
>chr14:20863609-20863786~5~ENSG00000129566~TEP1~protein_coding
CCAGACAGTGCATACATACCTGGCCTTGTGTACTCTCAGC
>chr14:20863609-20863786~3~ENSG00000129566~TEP1~protein_coding
ATTCGAAGGAAAGGGCAATGCTGTATGATGACAGGTAAAT
>chr14:20864018-20864108~5~ENSG00000129566~TEP1~protein_coding
GGAAGAAAGGGGAGAATACCTTGATTTCTGAGTTGAGCCT
>chr14:20864018-20864108~3~ENSG00000129566~TEP1~protein_coding
CGACTGTGGATCACCGACTTCTAGAAAGCAAAGGAGGGAG
>chr14:20864780-20864889~5~ENSG00000129566~TEP1~protein_coding
ACCAGCCCCTCACACATACCGCATGCTGGAGTCTCTGGAG
>chr14:20864780-20864889~3~ENSG00000129566~TEP1~protein_coding
GAAGGGAAGCTTCCCATTTTCTGTGGAATGTGGGGCATAG
>chr14:20869143-20869300~5~ENSG00000129566~TEP1~protein_coding
ATGGTCAAGGTCACTCTACCAATGAGTTCCTCCCAGACCG
>chr14:20869143-20869300~3~ENSG00000129566~TEP1~protein_coding
GCTGTAGGTTGGAGGGGTATCTGAGGATAGGTAAGAAAGA
>chr14:20869616-20869740~5~ENSG00000129566~TEP1~protein_coding
TCAGGGTGCAGCTTCTCACCTGTAACCCAGCAGGGCTTGA
>chr14:20869616-20869740~3~ENSG00000129566~TEP1~protein_coding
GTATCACCGGCCTTCTCAAACTGTGGAAACATCCCCAAGT
>chr14:20871536-20871607~5~ENSG00000129566~TEP1~protein_coding
CCCAGAAGAAGGGACTCACCTTTCTCTGCTCTTCTCTGAG
>chr14:20871536-20871607~3~ENSG00000129566~TEP1~protein_coding
GAAAATGGAGGCTCCATCCCCTGTAGGGACAGGAGAAGCA
>chr14:20871882-20872043~5~ENSG00000129566~TEP1~protein_coding
GGCTGGGGCAGTGACTGACTGGAGAGCGGGGTGGCCGGCG
>chr14:20871882-20872043~3~ENSG00000129566~TEP1~protein_coding
TTATCTCCCTCAGCCAGGCTCTGTCAAAGAGAGAGGAGAG
>chr14:20872770-20872931~5~ENSG00000129566~TEP1~protein_coding
AGGGAAATGAGCACCATACCTGGTAAAGCTCAGCCACCTG
>chr14:20872770-20872931~3~ENSG00000129566~TEP1~protein_coding
TGCCTGGCATACAAAGATGCCTAGGACACAGGGTGAGAGG
>chr14:20873610-20873744~5~ENSG00000129566~TEP1~protein_coding
CTCCTTCACACCTCAATACCTTGAGGATAAACTCAGGCTC
>chr14:20873610-20873744~3~ENSG00000129566~TEP1~protein_coding
AGCAAGCTCAGTAGAGCCATCTGGGAATTGAGAAAGAGGG
>chr14:20874392-20874559~5~ENSG00000129566~TEP1~protein_coding
CTAACTCTTGAATTTTTACCTTCTTTTCCTGAAGGACATG
>chr14:20874392-20874559~3~ENSG00000129566~TEP1~protein_coding
TCTGAATCAAACCAACGACCCTGGGGTAGTAGTGGCAGTT
>chr14:20876032-20876598~5~ENSG00000129566~TEP1~protein_coding
GAGTGCCTGGAGCTATTACCAAAGTTGCTTCCTGAGCTGT
>chr14:20876032-20876598~3~ENSG00000129566~TEP1~protein_coding
TGCCCATGGAGTTTTTCCATGGCTGAAACTCAGCTTGTAT
>chr6:393153-393368~3~ENSG00000137265~IRF4~protein_coding
AGGACGCCGCGCTCTTCAAGGTCTCCGGCCTCGGGAgccg
>chr6:407455-407595~5~ENSG00000137265~IRF4~protein_coding
TTAAAATCTCTTATTAAAGGTAGAACCTCTGCTAGCCAGA
>chr6:394821-395007~5~ENSG00000137265~IRF4~protein_coding
CTTCATTCTTTCCCACCAGGCTTGGGCACTGTTTAAAGGA
>chr6:394821-395007~3~ENSG00000137265~IRF4~protein_coding
TCCTGAGGGAGCCAAAAAAGGTAGGGGCTCTCCTGAATTT
>chr6:395847-395935~5~ENSG00000137265~IRF4~protein_coding
CTTTTCCCCAAACATGTAGGAGCCAAGCAGCTCACCCTGG
>chr6:395847-395935~3~ENSG00000137265~IRF4~protein_coding
ACCCTTCGCTCCCAGCCCAGGTATGGTGGAGGGCACTGGG
>chr6:397108-397252~5~ENSG00000137265~IRF4~protein_coding
CTCTCCTGCACTCCTTTAGCAGGTTCACAACTACATGATG
>chr6:397108-397252~3~ENSG00000137265~IRF4~protein_coding
AGGCCCAGCTTGTGAAAATGGTAAGGAGGATACCAGTGCA
>chr6:398828-398935~5~ENSG00000137265~IRF4~protein_coding
TTTTTATTTGCAAATGCAGGTTGCCAGGTGACAGGAACCT
>chr6:398828-398935~3~ENSG00000137265~IRF4~protein_coding
CGAAGCCTTGGCGTTCTCAGGTGAGTGCAGGGTTTGCTCC
>chr6:401424-401777~5~ENSG00000137265~IRF4~protein_coding
CGGAGCTCTGTGTTTGCAGACTGCCGGCTGCACATCTGCC
>chr6:401424-401777~3~ENSG00000137265~IRF4~protein_coding
CACACAGCAGTTCTTGTCAGGTAAGGCACCTCGTTATCTG
>chr6:405018-405130~5~ENSG00000137265~IRF4~protein_coding
TTCTTGTGGGCTTCTACAGAGCTGCAAGCGTTTGCTCACC
>chr6:405018-405130~3~ENSG00000137265~IRF4~protein_coding
GAAAGCTCATCACAGCTCACGTGAGTCCTCAGTTACACTC
>chr6:406766-406783~5~ENSG00000137265~IRF4~protein_coding
ttaatttaattCATTTCAGGTACTTAGGAGTTTAGCTTAA
>chr6:406766-406783~3~ENSG00000137265~IRF4~protein_coding
AGGTACTTAGGAGTTTAGCTTAAGTCGTCATATATAAAAT
>chr1:53662616-53662767~3~ENSG00000157184~CPT2~protein_coding
TACCAGGACAGCCTGCCCAGGTGAGCCTGGCCTCCGGGTC
>chr1:53678936-53679264~5~ENSG00000157184~CPT2~protein_coding
TCCATTTTGTTTCTCACAGGCCAGGGCTTTGACCGACACT
>chr1:53666391-53666471~5~ENSG00000157184~CPT2~protein_coding
GACCCTGCTTTCTCCCCAGGCTGCCTATTCCCAAACTTGA
>chr1:53666391-53666471~3~ENSG00000157184~CPT2~protein_coding
TTGAATGATGGCCAGTTCAGGTAAACACTGAGAACCTTGG
>chr1:53667995-53668101~5~ENSG00000157184~CPT2~protein_coding
CTTTTCTTGAATGTTTTAGGAAAACAGAACAATTTTGCAA
>chr1:53667995-53668101~3~ENSG00000157184~CPT2~protein_coding
ACATACAAGCTACATTTCGGGTAGGTAGGCTGGGCTGTGG
>chr1:53675687-53676991~5~ENSG00000157184~CPT2~protein_coding
TTTTCTTTTTATTTTTTAGGACCCTGGTTTGATATGTACC
>chr1:53675687-53676991~3~ENSG00000157184~CPT2~protein_coding
GACCAAAGAAGCAGCAATGGGTGAGGCAGGGGTGGGGAGC
>chrX:120007753-120007874~3~ENSG00000236446~CT47B1~protein_coding
GGGCTGAGATTTAGTGACTTCTTTAGGGAAGAATAATACA
>chrX:120008750-120009524~5~ENSG00000236446~CT47B1~protein_coding
CTGCCGCTAGCCCCCTTACCCTCGGGGGCCACGGCCTCCT
>chr16:81009993-81010076~3~ENSG00000103121~CMC2~protein_coding
TTGGTCCTGTTTTCTACGTACTGAAAAATAAAAGAAGGGG
>chr16:81030919-81030999~5~ENSG00000103121~CMC2~protein_coding
CGTTTTTCTGAACTCTTACATTTTTGTGACATTCCTTAAG
>chr16:81010018-81010076~5~ENSG00000103121~CMC2~protein_coding
GGATTCCTCTGGAGGATTAAAAAGTTTCTTTCGCATTGCA
>chr16:81010018-81010076~3~ENSG00000103121~CMC2~protein_coding
TTGGTCCTGTTTTCTACGTACTGAAAAATAAAAGAAGGGG
>chr16:81012280-81012312~5~ENSG00000103121~CMC2~protein_coding
TAGTCTACATTAAAATATGCTAAGACATCTCCAAAGGAAG
>chr16:81012280-81012312~3~ENSG00000103121~CMC2~protein_coding
AAAGGAAGTCCAGATGGTCCCTGAATAAAAGGGGAGAAAA
>chr16:81014416-81014484~5~ENSG00000103121~CMC2~protein_coding
ggctgaggtgggaggatcacttgagtttgaggcttccgtg
>chr16:81014416-81014484~3~ENSG00000103121~CMC2~protein_coding
ttaggtgacagagcaagaacctgtctcaaaagaaaaaaga
>chr16:81015411-81015482~5~ENSG00000103121~CMC2~protein_coding
CCTTTGACACTTTTCTTACCTCATTCTTCAGGCATTTTCT
>chr16:81015411-81015482~3~ENSG00000103121~CMC2~protein_coding
AAAAATTTCAGAATGTTGTGCTAAAAGGAAGAAAAGGAGT
>chr16:81022145-81022201~5~ENSG00000103121~CMC2~protein_coding
ttatccttctagctcttacatatacacccgagcttttctt
>chr16:81022145-81022201~3~ENSG00000103121~CMC2~protein_coding
gcagatatgatgcacgtttcctaaaaaaaacaaggactta
>chr16:81025536-81025562~5~ENSG00000103121~CMC2~protein_coding
taaagagtgacaagaactaagtgtaatgtgtatcctggac
>chr16:81025536-81025562~3~ENSG00000103121~CMC2~protein_coding
tgtgtatcctggacggaatcctgtaacagagaaaagacat
>chr16:81030554-81030625~5~ENSG00000103121~CMC2~protein_coding
CACAGAATGGTAGCCATCAAAGAGCAGATACTTTTAGAAT
>chr16:81030554-81030625~3~ENSG00000103121~CMC2~protein_coding
AATATAACTGTTCTAGTGCCCTATAATTAGGAAAGAGAAA
>chr16:81030919-81030977~5~ENSG00000103121~CMC2~protein_coding
CGTTTTTCTGAACTCTTACATTTTTGTGACATTCCTTAAG
>chr16:81030919-81030977~3~ENSG00000103121~CMC2~protein_coding
GCATTCTTCAGTGTGCAAGTGTGGAGATAAGTCAGGATGC
>chr2:238881750-238881867~3~ENSG00000258984~UBE2F-SCLY~protein_coding
AGACAAATTGCTTGTTAAAGGTAATGATCATTCGTGTGAA
>chr2:238949929-238949976~5~ENSG00000258984~UBE2F-SCLY~protein_coding
CAATGCTGTTACTCCACAGGAGGACTTCCGGAATAAAGTG
>chr2:238896605-238896634~5~ENSG00000258984~UBE2F-SCLY~protein_coding
AATTTCTTTGTTTCTACAGAGGTTGCAGAACTTGAAGCTA
>chr2:238896605-238896634~3~ENSG00000258984~UBE2F-SCLY~protein_coding
ACTTGAAGCTAATTTACCTTGTAAGTATAGCATCCCCAAA
>chr2:238903386-238903451~5~ENSG00000258984~UBE2F-SCLY~protein_coding
TGTGCTGTTTCTTTTGCAGGTACATGTAAAGTGCATTTTC
>chr2:238903386-238903451~3~ENSG00000258984~UBE2F-SCLY~protein_coding
TCAGCTAACAGTAACCCCAGGTAATATTCTTACATAAGTA
>chr2:238925208-238925275~5~ENSG00000258984~UBE2F-SCLY~protein_coding
GTTTTGTGTTTTTTGATAGATGAGGGTTACTACCAGGGTG
>chr2:238925208-238925275~3~ENSG00000258984~UBE2F-SCLY~protein_coding
CCGATGCGTACAACATGGTGGTGAGTAGCCTGCGTTGAGC
>chr2:238939197-238939201~5~ENSG00000258984~UBE2F-SCLY~protein_coding
GTGTGTTTGTCTTTTTCAGTTTATTGAGAGAACATTCAAT
>chr2:238939197-238939201~3~ENSG00000258984~UBE2F-SCLY~protein_coding
GTTTGTCTTTTTCAGTTTATTGAGAGAACATTCAATTGAT
>chr2:238944519-238944581~5~ENSG00000258984~UBE2F-SCLY~protein_coding
AAGTTTCTCTCTTTTTAAGGATCTTTTGAATTTTGATGAT
>chr2:238944519-238944581~3~ENSG00000258984~UBE2F-SCLY~protein_coding
AACATCATTTGCGGGACAAGGTGAGCCAGTAACAGGCTTA
>chr7:50512964-50514985~3~ENSG00000132436~FIGNL1~protein_coding
CTAGAGCTGGAGGTCTGCATTTTAGAGGTTCTATAACAAA
>chr7:50514881-50514985~5~ENSG00000132436~FIGNL1~protein_coding
GAATGCGTAATATCTGTGCACGGTATGCATCTGCCTTCGG
>chr7:50514610-50514985~5~ENSG00000132436~FIGNL1~protein_coding
GGTTCCAACAGAGAGTCTTTGAATTTTTTGCCAGCTTGCA
>chr7:50514610-50514985~3~ENSG00000132436~FIGNL1~protein_coding
CTAGAGCTGGAGGTCTGCATTTTAGAGGTTCTATAACAAA
>chr7:50514670-50514714~5~ENSG00000132436~FIGNL1~protein_coding
ATTTTGAAAACATTATTTATTGACAATCCAGACTGCCACT
>chr7:50514670-50514714~3~ENSG00000132436~FIGNL1~protein_coding
ACTATCTGTTTGTTGAGATCCTGCCAAAGTTAAAATGTTT
>chr7:50514679-50514985~5~ENSG00000132436~FIGNL1~protein_coding
ACATTATTTATTGACAATCCAGACTGCCACTTGTCACTAT
>chr7:50514679-50514985~3~ENSG00000132436~FIGNL1~protein_coding
CTAGAGCTGGAGGTCTGCATTTTAGAGGTTCTATAACAAA
>chr7:50514693-50514985~5~ENSG00000132436~FIGNL1~protein_coding
CAATCCAGACTGCCACTTGTCACTATCTGTTTGTTGAGAT
>chr7:50514693-50514985~3~ENSG00000132436~FIGNL1~protein_coding
CTAGAGCTGGAGGTCTGCATTTTAGAGGTTCTATAACAAA
>chr7:50514826-50514985~5~ENSG00000132436~FIGNL1~protein_coding
TTGAACAGTTTGGTAGCACAGACCTGGGAAATCTCAGAGT
>chr7:50514826-50514985~3~ENSG00000132436~FIGNL1~protein_coding
CTAGAGCTGGAGGTCTGCATTTTAGAGGTTCTATAACAAA
>chr7:50514830-50514985~5~ENSG00000132436~FIGNL1~protein_coding
ACAGTTTGGTAGCACAGACCTGGGAAATCTCAGAGTTTGC
>chr7:50514830-50514985~3~ENSG00000132436~FIGNL1~protein_coding
CTAGAGCTGGAGGTCTGCATTTTAGAGGTTCTATAACAAA
>chr2:219288502-219288576~3~ENSG00000127831~VIL1~protein_coding
TGCAGATATGGAGGATCGAGGTGAGGCCCTGTCTGGGCAT
>chr2:219313946-219314056~5~ENSG00000127831~VIL1~protein_coding
GGTCCCTCTCTTCTTCTAGGAACACCTGTCCATTGAAGAT
>chr2:219289000-219289074~5~ENSG00000127831~VIL1~protein_coding
ACCCTCTTTCTCTCCTTAGGCCATGCAGATGGTGCCTGTT
>chr2:219289000-219289074~3~ENSG00000127831~VIL1~protein_coding
ACTGCTACATCATCCTGGCTGTGAGTCAGGGGCAGGGGAG
>chr2:219290338-219290522~5~ENSG00000127831~VIL1~protein_coding
CTGGACACCTTTTCCCTAGATCCACAAGACAGCCAGCAGC
>chr2:219290338-219290522~3~ENSG00000127831~VIL1~protein_coding
GCCTTCCGAGGCTACTTCAAGCAAGGCCTTGTGTAGGGAG
>chr2:219290338-219290534~5~ENSG00000127831~VIL1~protein_coding
CTGGACACCTTTTCCCTAGATCCACAAGACAGCCAGCAGC
>chr2:219290338-219290534~3~ENSG00000127831~VIL1~protein_coding
TACTTCAAGCAAGGCCTTGTGTAGGGAGGGTGGGCTGCAG
>chr2:219292688-219292796~5~ENSG00000127831~VIL1~protein_coding
AGCTCACCTCTCTTCTCAGGATCCGGAAAGGGGGCGTGGC
>chr2:219292688-219292796~3~ENSG00000127831~VIL1~protein_coding
GGAACGTGGTAGCTGGAGAGGTAGGCAGGCCCCACTGGAG
>chr2:219292950-219292978~5~ENSG00000127831~VIL1~protein_coding
CTCCCCTGTGGCTCCCTAGGTAGAGATGTCCTGGAAGAGT
>chr2:219292950-219292978~3~ENSG00000127831~VIL1~protein_coding
TCCTGGAAGAGTTTCAACCGAGGGGATGTTTTCCTCCTGG
>chr2:219292950-219293060~5~ENSG00000127831~VIL1~protein_coding
CTCCCCTGTGGCTCCCTAGGTAGAGATGTCCTGGAAGAGT
>chr2:219292950-219293060~3~ENSG00000127831~VIL1~protein_coding
CCCGTATGGAGAGACTCAGGGTAAACCTGCCCATGCACCA
>chr2:219294008-219294210~5~ENSG00000127831~VIL1~protein_coding
ACCAGGGGCCTTCCTGCAGGGCATGACTCTGGCCAAGGAG
>chr2:219294008-219294210~3~ENSG00000127831~VIL1~protein_coding
GCTGCACTCAAACTGTACCAGTGAGCGCCCAGCGGGGTCT
>chr2:219294320-219294398~5~ENSG00000127831~VIL1~protein_coding
CCTTGCTTCTGTCCTGCAGTGTGTCTGACTCCGAGGGGAA
>chr2:219294320-219294398~3~ENSG00000127831~VIL1~protein_coding
AGGACCTGCTCAGTCACGAGGTAAGAGGGTCTGGAGACCC
>chr2:219294572-219294670~5~ENSG00000127831~VIL1~protein_coding
TTACCTCTCCCGACTCTAGGACTGTTACATCCTGGACCAG
>chr2:219294572-219294670~3~ENSG00000127831~VIL1~protein_coding
GAGCCATGAGCCATGCGCTGGTAGTGGTGGGGGCGGGGGA
>chr2:219294656-219294670~5~ENSG00000127831~VIL1~protein_coding
GCAGGAGAAGAAGGGAGCCATGAGCCATGCGCTGGTAGTG
>chr2:219294656-219294670~3~ENSG00000127831~VIL1~protein_coding
GAGCCATGAGCCATGCGCTGGTAGTGGTGGGGGCGGGGGA
>chr2:219295448-219295601~5~ENSG00000127831~VIL1~protein_coding
CCACCCCTTTCTCTTCCAGAACTTCATCAAAGCCAAGCAG
>chr2:219295448-219295601~3~ENSG00000127831~VIL1~protein_coding
CCACACTGTGGGCTCCGTGGGTGAGGGCCAGGCGGGGGCA
>chr2:219295448-219295762~5~ENSG00000127831~VIL1~protein_coding
CCACCCCTTTCTCTTCCAGAACTTCATCAAAGCCAAGCAG
>chr2:219295448-219295762~3~ENSG00000127831~VIL1~protein_coding
ATGGGGACGTGGACAAACTCTAGTTGTCACAAAAAGGGAG
>chr2:219296580-219296680~5~ENSG00000127831~VIL1~protein_coding
ATGATTTCCCCCACTCTAGCCAAAGTGGAACAGGTGAAGT
>chr2:219296580-219296680~3~ENSG00000127831~VIL1~protein_coding
ATGGGAGTGGGGAAGTGCAGGTATGTGAGGGCAGAGAGGC
>chr2:219296769-219296906~5~ENSG00000127831~VIL1~protein_coding
GGCCTGATACTGGCCCTAGGTGTGGCGCATTGAGAACCTA
>chr2:219296769-219296906~3~ENSG00000127831~VIL1~protein_coding
ACCTGCTCTACGTTTGGCAGGTCAGGTCCCGCCACGTCCC
>chr2:219297238-219297285~5~ENSG00000127831~VIL1~protein_coding
GTGATGTCTCCCTGAAGAAGGAGCAGAAAGGAAAGGAGGA
>chr2:219297238-219297285~3~ENSG00000127831~VIL1~protein_coding
ggttaaggctggggttgcaggtaggtcagggctgggctgg
>chr2:219297516-219297674~5~ENSG00000127831~VIL1~protein_coding
CCCTCCTGCTCATCCCCAGGGCAGCCAGGCCAGCCAAGAT
>chr2:219297516-219297674~3~ENSG00000127831~VIL1~protein_coding
GACGCATGGTGGTCTACCAGGTGTGGCTGCTGAACTGAGG
>chr2:219299249-219299428~5~ENSG00000127831~VIL1~protein_coding
CTTCTGCCCTCACCTGCAGGGAGGCACCTCCCGAACTAAC
>chr2:219299249-219299428~3~ENSG00000127831~VIL1~protein_coding
GCTATCTATGGTGTGGGAAGGTGTGTTCAGGGTCTAGAGG
>chr2:219300012-219300157~5~ENSG00000127831~VIL1~protein_coding
CAACTCTTTTTTTTCCTAGGGTTGTAGCGGGGACGAGCGG
>chr2:219300012-219300157~3~ENSG00000127831~VIL1~protein_coding
CCCTATGCCAACACCAAGAGGTAACTCTCAGGTCCCTCCG
>chr2:219301205-219301310~5~ENSG00000127831~VIL1~protein_coding
TCTTCTCTCCATCCTGCAGACTACAGGAAGAAAACCTGGT
>chr2:219301205-219301310~3~ENSG00000127831~VIL1~protein_coding
ACTTCAATCAGGATGACTTGGAAGAGGATGATGTGTTCCT
>chr2:219301205-219301349~5~ENSG00000127831~VIL1~protein_coding
TCTTCTCTCCATCCTGCAGACTACAGGAAGAAAACCTGGT
>chr2:219301205-219301349~3~ENSG00000127831~VIL1~protein_coding
TACTAGATGTCTGGGACCAGGTAGGACCAAGGGCCTGGGG
>chr2:219301847-219302035~5~ENSG00000127831~VIL1~protein_coding
CCCCTGGGTTTCTCAATAGGTCTTCTTCTGGATTGGGAAA
>chr2:219301847-219302035~3~ENSG00000127831~VIL1~protein_coding
GGGATCCCTTCAAGTGGAGTGTGAGTGGCCTCATCCCAGC
>chr2:219303381-219303449~5~ENSG00000127831~VIL1~protein_coding
TTATTTACTTTATGTGCAGAACACCAAATCCTATGAGGAC
>chr2:219303381-219303449~3~ENSG00000127831~VIL1~protein_coding
ACTGGAGCCAGATCACTGCTGTGAGTCCGGGGCGGGGTGG
>chr2:219305445-219305585~5~ENSG00000127831~VIL1~protein_coding
GTTTCCTTTTCTTTCCTAGGAGGTCACAAGCCCCAAAGTG
>chr2:219305445-219305585~3~ENSG00000127831~VIL1~protein_coding
TGGACCCCAGCAGGAAGGAGGTAGGTCAGATTCTCAAAGG
>chr2:160958250-160958345~3~ENSG00000115221~ITGB6~protein_coding
CTGTAGAGTGGATTGGTTCCCTGGAAAAAAAAAAAAGATT
>chr2:161056514-161056574~5~ENSG00000115221~ITGB6~protein_coding
CAGAGAACGCAGGTCTTACCTTGTACGTGATCATTCCTTC
>chr2:160964190-160964356~5~ENSG00000115221~ITGB6~protein_coding
GCCCTAAGTTTCCACATACCGTTTGCCACTTGGCTTTTGA
>chr2:160964190-160964356~3~ENSG00000115221~ITGB6~protein_coding
GTTTGGAGGCTTCGGACAATCTGCAGAAATAAAGAAAATT
>chr2:160968591-160968710~5~ENSG00000115221~ITGB6~protein_coding
TGGAAGGCAAAACACCCACCTTTTTCATTGATGCTGTGAA
>chr2:160968591-160968710~3~ENSG00000115221~ITGB6~protein_coding
AGAACCATCCTTTGAGAAATCTGCAGATAAAGGAGTCATT
>chr2:160980302-160980399~5~ENSG00000115221~ITGB6~protein_coding
AATTTAAGACAAGCAGAACCTTCTTCTTCACTGATGGTCG
>chr2:160980302-160980399~3~ENSG00000115221~ITGB6~protein_coding
GGTGGCACTCAATGCAGCTCCTGTGGACAGTATCCAACAG
>chr2:160982890-160983112~5~ENSG00000115221~ITGB6~protein_coding
AGAAAAGCAGAGACATTACCGTTTAGAGTTACAGGGGTCA
>chr2:160982890-160983112~3~ENSG00000115221~ITGB6~protein_coding
ACAGTCACAGTCGCCGTTACCTGTAACACAAAATGCTCTA
>chr2:160993945-160994362~5~ENSG00000115221~ITGB6~protein_coding
GGATTTCAACATAGCCTACCTCCGCAGAGCAGCCCTTTGT
>chr2:160993945-160994362~3~ENSG00000115221~ITGB6~protein_coding
ACAGTCACGCTGAAGGAAGCCTGGAAAAGAAAATACTAAT
>chr2:160994576-160994710~5~ENSG00000115221~ITGB6~protein_coding
CTACTGGCCAGCTACTTACTGTGTCTCCCACTTTCATGTG
>chr2:160994576-160994710~3~ENSG00000115221~ITGB6~protein_coding
TCCACCTCAGACCGCAGTTCCTTTAGTTACAACATAAAGA
>chr2:160998493-160998582~5~ENSG00000115221~ITGB6~protein_coding
CAGCTGTAAAATATCCTACTTCATAAGCTGAGATGATCAG
>chr2:160998493-160998582~3~ENSG00000115221~ITGB6~protein_coding
GGAATAAGTTTTGCGTAATTCTGTAAACAGAAAAAGAGTA
>chr2:161025723-161025818~5~ENSG00000115221~ITGB6~protein_coding
CCAAGTTATTTTTGCTTACCTCATATAAATGAACTTGTTC
>chr2:161025723-161025818~3~ENSG00000115221~ITGB6~protein_coding
TGTCCAATTGTTGGATATTCCTAAAATTAACATATATAAT
>chr2:161029080-161029241~5~ENSG00000115221~ITGB6~protein_coding
CAGAGTGCAGGTTACACACCAAGACAGTTGACATGGAGTA
>chr2:161029080-161029241~3~ENSG00000115221~ITGB6~protein_coding
TTCCGCCAGCCAATTTTTTCCTACAGTGAGAAAGAAACAT
>chr2:161030485-161030650~5~ENSG00000115221~ITGB6~protein_coding
AGCACTCCCTTCAGCATACCTTACACACAGCAGCTTGCAT
>chr2:161030485-161030650~3~ENSG00000115221~ITGB6~protein_coding
AACAGAAGTATGGAATACTACTGCAAAAGTAAGATGCAAA
>chr2:161051880-161052126~5~ENSG00000115221~ITGB6~protein_coding
AAGAGAATCATTTACTTACCTGCAAGGGTTGGCAATTTCT
>chr2:161051880-161052126~3~ENSG00000115221~ITGB6~protein_coding
CTGCAGAGTCTGCGCACCACCTGCAAAGCCCAACAGGAAA
>chr2:161052090-161052126~5~ENSG00000115221~ITGB6~protein_coding
ATCCACCGGGTAGTCCTCAGTCTGGCGGACATGCACCTGC
>chr2:161052090-161052126~3~ENSG00000115221~ITGB6~protein_coding
CTGCAGAGTCTGCGCACCACCTGCAAAGCCCAACAGGAAA
>chr2:161052727-161052931~5~ENSG00000115221~ITGB6~protein_coding
GAGCCAAATCCTAACATACCTGGTCTCAACTTAAGGATCA
>chr2:161052727-161052931~3~ENSG00000115221~ITGB6~protein_coding
CCAGATGGATGAGTAAAATTCTAAAAAAGAAAAAGAAAAA
>chr2:161052900-161052931~5~ENSG00000115221~ITGB6~protein_coding
GTTTGCTGGGGTATCACACCTTTCGCCAACTCCAGATGGA
>chr2:161052900-161052931~3~ENSG00000115221~ITGB6~protein_coding
CCAGATGGATGAGTAAAATTCTAAAAAAGAAAAAGAAAAA
>chr2:161055690-161055769~5~ENSG00000115221~ITGB6~protein_coding
TTGAGGTCATTTATTTTACCTCCTGAGCACACCAGGCACA
>chr2:161055690-161055769~3~ENSG00000115221~ITGB6~protein_coding
ACCTCCCAGGGCACAGCCACCTAGGTTTAGACCCAGCAAG
>chr2:161056514-161056528~5~ENSG00000115221~ITGB6~protein_coding
CAGAGAACGCAGGTCTTACCTTGTACGTGATCATTCCTTC
>chr2:161056514-161056528~3~ENSG00000115221~ITGB6~protein_coding
CTTACCTTGTACGTGATCATTCCTTCCTAGAAATAGAAAG
>chr2:238768319-238768370~3~ENSG00000132329~RAMP1~protein_coding
CGGCCTCTGGCTGCTCCTGGGTGAGTAGGTCCAGGGGTCC
>chr2:238820170-238820422~5~ENSG00000132329~RAMP1~protein_coding
CCTCCTCTTCCATCCGCAGGAGCTACAGGGAGCTGGCCGA
>chr2:238785866-238786004~5~ENSG00000132329~RAMP1~protein_coding
ATGGCCGTGTCTATTTCAGCCCATCACCTCTTCATGACCA
>chr2:238785866-238786004~3~ENSG00000132329~RAMP1~protein_coding
GACTGGGGCAGGACCATCAGGTGAGTCCCATGGCCCCTGG
>chr2:238785880-238786004~5~ENSG00000132329~RAMP1~protein_coding
TTCAGCCCATCACCTCTTCATGACCACTGCCTGCCAGGAG
>chr2:238785880-238786004~3~ENSG00000132329~RAMP1~protein_coding
GACTGGGGCAGGACCATCAGGTGAGTCCCATGGCCCCTGG
>chr2:55459961-55460008~3~ENSG00000143947~RPS27A~protein_coding
GGAAGACCATCACCCTCGAGGTACGGGCCGGGTGGTCATG
>chr2:55462564-55462710~5~ENSG00000143947~RPS27A~protein_coding
GCAGGTTTGTGCTTTTCAGGTGGATGAGAATGGCAAAATT
>chr2:55460499-55460553~5~ENSG00000143947~RPS27A~protein_coding
TTCACTTTAACACTCATAGGTTGAACCCTCGGATACGATA
>chr2:55460499-55460553~3~ENSG00000143947~RPS27A~protein_coding
CAAGATCCAGGATAAGGAAGGCAAGTAGTATTTTGTAGTT
>chr2:55461255-55461340~5~ENSG00000143947~RPS27A~protein_coding
TTTTGTTTTTTGTCATTAGGAATTCCTCCTGATCAGCAGA
>chr2:55461255-55461340~3~ENSG00000143947~RPS27A~protein_coding
CTGACTACAATATTCAAAAGGTCTGTCTAGGGGAAGAGCA
>chr2:55461967-55462095~5~ENSG00000143947~RPS27A~protein_coding
TTCATTCTTCCATTAACAGGAGTCTACTCTTCATCTTGTG
>chr2:55461967-55462095~3~ENSG00000143947~RPS27A~protein_coding
TGGCTGTCCTGAAATATTATAAGGTGAGCCAGTTAAAGGG
>chr2:55461967-55462098~5~ENSG00000143947~RPS27A~protein_coding
TTCATTCTTCCATTAACAGGAGTCTACTCTTCATCTTGTG
>chr2:55461967-55462098~3~ENSG00000143947~RPS27A~protein_coding
CTGTCCTGAAATATTATAAGGTGAGCCAGTTAAAGGGCAG
>chr6:135239556-135240005~3~ENSG00000118514~ALDH8A1~protein_coding
CTCTTGACGTAACTTCTGACCTGCGTGGGTAAAAATCATA
>chr6:135271054-135271191~5~ENSG00000118514~ALDH8A1~protein_coding
TTTAAGTGCATATACTCACCTCGTCTTTTCCACTATTTGG
>chr6:135239668-135240005~5~ENSG00000118514~ALDH8A1~protein_coding
AGGAAGGTTCAGCTCCCTGATGAGCCAGCAGTTGGTCCAG
>chr6:135239668-135240005~3~ENSG00000118514~ALDH8A1~protein_coding
CTCTTGACGTAACTTCTGACCTGCGTGGGTAAAAATCATA
>chr6:135250192-135250353~5~ENSG00000118514~ALDH8A1~protein_coding
ATGGCAGAAATTTACTTACTTTCTCCAAATGTGCTTTACT
>chr6:135250192-135250353~3~ENSG00000118514~ALDH8A1~protein_coding
GTACAGAGACAGATTTCACCCTGCCAAGAATGAGAACAGG
>chr6:135250234-135250299~5~ENSG00000118514~ALDH8A1~protein_coding
TCAGAGCACCTATGCTCACCAGTGGATCAGAGGGAATGCC
>chr6:135250234-135250299~3~ENSG00000118514~ALDH8A1~protein_coding
ACAAATCTCTTTAAAAATTCACTATAGATGCTCTTCTGGA
>chr6:135253914-135254170~5~ENSG00000118514~ALDH8A1~protein_coding
AGAACCCCCGGGGACATACCTGGTTGGCAAAGCTGGACCT
>chr6:135253914-135254170~3~ENSG00000118514~ALDH8A1~protein_coding
GACCACACCTGGTGGAACACCTGGATAGGAAACAGTATCA
>chr6:135260404-135260553~5~ENSG00000118514~ALDH8A1~protein_coding
AACCCCAACACCTAATTACCTGCTTTATCCAGGAGTTTGC
>chr6:135260404-135260553~3~ENSG00000118514~ALDH8A1~protein_coding
CCAGGGGCTGATCAGACCAGCTAAGGGATGAGAGCAGAAG
>chr6:135261322-135261359~5~ENSG00000118514~ALDH8A1~protein_coding
catggcacacgtttacctatgtaacaaacctgcacgtcct
>chr6:135261322-135261359~3~ENSG00000118514~ALDH8A1~protein_coding
cctgcacgtgtaccctggaacttcaaaaaaaaataaaaaa
>chr6:135263547-135263702~5~ENSG00000118514~ALDH8A1~protein_coding
CTCACTGAACAGCACTCACCGACTCCCACCGGGGCCCGCA
>chr6:135263547-135263702~3~ENSG00000118514~ALDH8A1~protein_coding
TGCCAGTGCTAAGGTTTTCCCTGTAAGAAGCAAACAACAT
>chr6:135263631-135263676~5~ENSG00000118514~ALDH8A1~protein_coding
GACGTGTGGTGCAGGCTGGAGGAAGCGAAGAACCTGAAGT
>chr6:135263631-135263676~3~ENSG00000118514~ALDH8A1~protein_coding
ACAGACCGGGGAATGTCCATGGTTCTTGCCAGTGCTAAGG
>chr6:135264957-135265104~5~ENSG00000118514~ALDH8A1~protein_coding
GTTAAGAGGCAACTCTCACCTTGGTCTTTAGACTCGGCCT
>chr6:135264957-135265104~3~ENSG00000118514~ALDH8A1~protein_coding
GCCTTGACCGCGGCTTCGATCTTTGAGGAGCAAATGGGAG
>chr3:8794666-8794910~3~ENSG00000180914~OXTR~protein_coding
GACGATGATGAAGGCCGAGGCTGAGGGGGTGGGGGCAGGA
>chr3:8809744-8809873~5~ENSG00000180914~OXTR~protein_coding
AGGATGAGACACAGCACCGCCACCTCCACGCGCGCCAGGG
>chr3:8808952-8809873~5~ENSG00000180914~OXTR~protein_coding
GTCTCCCAGCCCTGGCTACCTTCCTTGGGCGCGTTGGCAT
>chr3:8808952-8809873~3~ENSG00000180914~OXTR~protein_coding
GCTGCGAGCGCGCCCTCCATGACCCTGGCGGCAGCGGTGC
>chr3:8809598-8809873~5~ENSG00000180914~OXTR~protein_coding
ACAGCAACTGCGGCAGCACCTGAAACACTGCCACCACCAG
>chr3:8809598-8809873~3~ENSG00000180914~OXTR~protein_coding
GCTGCGAGCGCGCCCTCCATGACCCTGGCGGCAGCGGTGC
>chr7:144059763-144059946~3~ENSG00000050327~ARHGEF5~protein_coding
ACTCTCAGCAACTCAGCAGAGTGAGTTAAGGGATGTGTGT
>chr7:144076992-144077149~5~ENSG00000050327~ARHGEF5~protein_coding
ACTCACCCTGTGCCCACAGGCTGGCTGGAGGGCGTGAGGC
>chr7:144059763-144062916~5~ENSG00000050327~ARHGEF5~protein_coding
TCCTTAGGATTCAGCCCTGATGGAGGCTGAGGAGGCCCAG
>chr7:144059763-144062916~3~ENSG00000050327~ARHGEF5~protein_coding
CTTGCCTGAGGGCTCTTCAGGTGAGCAAGAACCGGGACCA
>chr7:144062002-144062916~5~ENSG00000050327~ARHGEF5~protein_coding
GAGACAGATGGCCATGCTCGTGTAGTGGTTCCCACGCTGA
>chr7:144062002-144062916~3~ENSG00000050327~ARHGEF5~protein_coding
CTTGCCTGAGGGCTCTTCAGGTGAGCAAGAACCGGGACCA
>chr7:144063448-144063505~5~ENSG00000050327~ARHGEF5~protein_coding
TCCCCATTTCCACTTTTAGATTCAAGAGGTCCAGCCGTGG
>chr7:144063448-144063505~3~ENSG00000050327~ARHGEF5~protein_coding
TCAGACACTGTTGTTTTTCGGTAAGTCACCCTCTCCCCTA
>chr7:144063939-144064003~5~ENSG00000050327~ARHGEF5~protein_coding
GCCCTTCTTTACTCCACAGGGAGAAAAAACCAAAGGAGGT
>chr7:144063939-144064003~3~ENSG00000050327~ARHGEF5~protein_coding
CTCCAAACTCATCAACTCCTGTGAGTACCTTGAAGTGGAA
>chr7:144063961-144064003~5~ENSG00000050327~ARHGEF5~protein_coding
GAAAAAACCAAAGGAGGTGATGGGAGGCTTTTCAAGACGC
>chr7:144063961-144064003~3~ENSG00000050327~ARHGEF5~protein_coding
CTCCAAACTCATCAACTCCTGTGAGTACCTTGAAGTGGAA
>chr7:144064195-144064432~5~ENSG00000050327~ARHGEF5~protein_coding
ATGCTTCTTTGCCCTGCAGCCCAGCTGCTTTACCAGGAGT
>chr7:144064195-144064432~3~ENSG00000050327~ARHGEF5~protein_coding
CTCTCCATGACCCATGAAGACCAAAAGCTGCAAGAGGTAC
>chr7:144064195-144064448~5~ENSG00000050327~ARHGEF5~protein_coding
ATGCTTCTTTGCCCTGCAGCCCAGCTGCTTTACCAGGAGT
>chr7:144064195-144064448~3~ENSG00000050327~ARHGEF5~protein_coding
AAGACCAAAAGCTGCAAGAGGTACTGGGCAGGCCACGGTG
>chr7:144068254-144068414~5~ENSG00000050327~ARHGEF5~protein_coding
CTCATCTCCAACCTCCTAGGTCAAATTTGAGCTGATTGTG
>chr7:144068254-144068414~3~ENSG00000050327~ARHGEF5~protein_coding
GTGCGAGACGTCAGCGCCACGTGAGACTCCCCTTCTCCTA
>chr7:144068970-144069122~5~ENSG00000050327~ARHGEF5~protein_coding
TCGTTTAAATCCTGTACAGGTTCCTTTCAGACCTGGAAGA
>chr7:144068970-144069122~3~ENSG00000050327~ARHGEF5~protein_coding
CGCACCTTCCAGAGCCTGATGTGAGACTCATCCCCCATTT
>chr7:144069392-144069521~5~ENSG00000050327~ARHGEF5~protein_coding
AGGCTCACTCTCCGTGCAGGAATAGCAACAGCAATTTCCG
>chr7:144069392-144069521~3~ENSG00000050327~ARHGEF5~protein_coding
GCCTCAAACTGCTGCTCCAGGTAGGGCAGATGCTACCTTG
>chr7:144069776-144069850~5~ENSG00000050327~ARHGEF5~protein_coding
CCTACTGTCTGTTCAATAGAACATTCTGAAGAGAACACAG
>chr7:144069776-144069850~3~ENSG00000050327~ARHGEF5~protein_coding
CACACCACGCCCTGGAGCAGGTAGGCAGCCACCACCTCCA
>chr7:144070288-144070377~5~ENSG00000050327~ARHGEF5~protein_coding
TCACTCTCTGCACCCCTAGCTGATCCGGGACTGCAATAAC
>chr7:144070288-144070377~3~ENSG00000050327~ARHGEF5~protein_coding
AGATTGAGTTTGAGTGCAAAGTGAGTCGGTCCCATGCACC
>chr7:144071825-144071982~5~ENSG00000050327~ARHGEF5~protein_coding
CTCTTCCTCTGCCCTGTAGATATTCCCGCTCATTTCTCAG
>chr7:144071825-144071982~3~ENSG00000050327~ARHGEF5~protein_coding
CTGCTGTCTCGGCCCCGAGAGTCAGTGACTGGAGTGGCAG
>chr7:144072607-144072768~5~ENSG00000050327~ARHGEF5~protein_coding
AAAGATTTGTATTTTGCAGGGGTAGCCGATTCCTGGTATT
>chr7:144072607-144072768~3~ENSG00000050327~ARHGEF5~protein_coding
CTCTTCCGCACGGAGACTCAGTGAGATGGGGCTGGGCAGA
>chr7:144074213-144074283~5~ENSG00000050327~ARHGEF5~protein_coding
CCCTGCTTTGTTTTCTCAGAAGTGAAAAGCTTCGGTGGAT
>chr7:144074213-144074283~3~ENSG00000050327~ARHGEF5~protein_coding
GGACCTTCTGGAGTGTTACAGTGAGTGAGGGTCTAAGAGG
>chr7:144075855-144075959~5~ENSG00000050327~ARHGEF5~protein_coding
ACACTCTTCTCTTCCAAAGACTCCCCCCAGGTACAGTGCC
>chr7:144075855-144075959~3~ENSG00000050327~ARHGEF5~protein_coding
GACTCAGCAGAGCAGTGACGGTAAGCGGGAGCATGCGTGA
>chr7:144076992-144077146~5~ENSG00000050327~ARHGEF5~protein_coding
ACTCACCCTGTGCCCACAGGCTGGCTGGAGGGCGTGAGGC
>chr7:144076992-144077146~3~ENSG00000050327~ARHGEF5~protein_coding
AGCTGGTGGAACAGCAAGCCTAAGTCTTCTCTGAGAGGAG
>chr7:90225942-90226032~3~ENSG00000058091~CDK14~protein_coding
GGAGAGTTTCAGTCGCATTGGTGAGTAGCGCGCTgccccc
>chr7:90747380-90747492~5~ENSG00000058091~CDK14~protein_coding
CTTCATATTCTGTCCACAGTGTCTTCTATTTTTACTGTCC
>chr7:90233532-90233563~5~ENSG00000058091~CDK14~protein_coding
TTTCCTTCTTATTTTATAGCTTTGAAGAAAGATGACACCA
>chr7:90233532-90233563~3~ENSG00000058091~CDK14~protein_coding
ATGACACCACCTTTGATGAGGTAGGTTAAATTTCTTTATC
>chr7:90338856-90338924~5~ENSG00000058091~CDK14~protein_coding
TGAATTGCCTTGACAGCATATGCACGGTTACTTTGGCTGC
>chr7:90338856-90338924~3~ENSG00000058091~CDK14~protein_coding
CCTTCGTGGGAACTCCACAGGCAAGTCCATCGTGTTTGGA
>chr7:90355881-90356126~5~ENSG00000058091~CDK14~protein_coding
TAATTTCTTCTTTTCTCAGATATGTGTCACAAAGATGTCT
>chr7:90355881-90356126~3~ENSG00000058091~CDK14~protein_coding
GGCACTCCAGCCCCAGCTCGGTAAGTGCAGTCTTTTTGTT
>chr7:90355896-90356126~5~ENSG00000058091~CDK14~protein_coding
TCAGATATGTGTCACAAAGATGTCTACACGGAACTGCCAG
>chr7:90355896-90356126~3~ENSG00000058091~CDK14~protein_coding
GGCACTCCAGCCCCAGCTCGGTAAGTGCAGTCTTTTTGTT
>chr7:90356050-90356126~5~ENSG00000058091~CDK14~protein_coding
AGGGTGCATTCTGAGAACAATGCTTGCATTAACTTTAAGA
>chr7:90356050-90356126~3~ENSG00000058091~CDK14~protein_coding
GGCACTCCAGCCCCAGCTCGGTAAGTGCAGTCTTTTTGTT
>chr7:90376996-90377040~5~ENSG00000058091~CDK14~protein_coding
CCCTGTGCTTCATTTTTAGCCAACAAGTCCCAAATTTGGA
>chr7:90376996-90377040~3~ENSG00000058091~CDK14~protein_coding
CTGACTCATATGAAAAGCTGGAAAAACTAGGGGAAGGATC
>chr7:90376996-90377090~5~ENSG00000058091~CDK14~protein_coding
CCCTGTGCTTCATTTTTAGCCAACAAGTCCCAAATTTGGA
>chr7:90376996-90377090~3~ENSG00000058091~CDK14~protein_coding
GTATACAAAGGGAAAAGCAAGTAAGTTCATTATTTTTGGA
>chr7:90419888-90419942~5~ENSG00000058091~CDK14~protein_coding
TATCTTTCATTTCTCACAGGGTAAATGGGAAGTTGGTAGC
>chr7:90419888-90419942~3~ENSG00000058091~CDK14~protein_coding
GGCTGCAGGAAGAAGAAGGGACACCTTTCACAGCTATCAG
>chr7:90419888-90419943~5~ENSG00000058091~CDK14~protein_coding
TATCTTTCATTTCTCACAGGGTAAATGGGAAGTTGGTAGC
>chr7:90419888-90419943~3~ENSG00000058091~CDK14~protein_coding
GCTGCAGGAAGAAGAAGGGACACCTTTCACAGCTATCAGG
>chr7:90419888-90419967~5~ENSG00000058091~CDK14~protein_coding
TATCTTTCATTTCTCACAGGGTAAATGGGAAGTTGGTAGC
>chr7:90419888-90419967~3~ENSG00000058091~CDK14~protein_coding
TTTCACAGCTATCAGGGAAGGTAGGCACTTTTCCTTGTTG
>chr7:90492490-90492517~5~ENSG00000058091~CDK14~protein_coding
TGTCCATTTTGTTTTACAGCTTCTCTTTTAAAAGGACTAA
>chr7:90492490-90492517~3~ENSG00000058091~CDK14~protein_coding
TTAAAAGGACTAAAACATGCTAACATAGTGCTACTTCATG
>chr7:90492490-90492584~5~ENSG00000058091~CDK14~protein_coding
TGTCCATTTTGTTTTACAGCTTCTCTTTTAAAAGGACTAA
>chr7:90492490-90492584~3~ENSG00000058091~CDK14~protein_coding
CACTTGTGTTTGAATATGTGGTAAGTAAAATAAGACTTTT
>chr7:90528606-90528668~5~ENSG00000058091~CDK14~protein_coding
TTTTCCTTTTCTTTTCTAGCACACTGATTTATGTCAGTAC
>chr7:90528606-90528668~3~ENSG00000058091~CDK14~protein_coding
TGCATCCAGATAATGTGAAGGTAGGAAAAGATCTTTTTAA
>chr7:90546916-90547039~5~ENSG00000058091~CDK14~protein_coding
TTGTCTCCTTATTTTTCAGTTGTTTTTATTTCAGTTGCTG
>chr7:90546916-90547039~3~ENSG00000058091~CDK14~protein_coding
GTTAAAGCTGGCAGATTTCGGTAGGAAAGCAGTTAATTAC
>chr7:90585012-90585132~5~ENSG00000058091~CDK14~protein_coding
TGTTTCATATAACCCACAGGTCTTGCAAGAGCAAAATCCG
>chr7:90585012-90585132~3~ENSG00000058091~CDK14~protein_coding
TCCACCTGCCTTGACATGTGGTGAGAAATGGAAGCTTTAC
>chr7:90613463-90613556~5~ENSG00000058091~CDK14~protein_coding
TTCTTTCTTCTCTCTCTAGGGGAGTAGGTTGCATCTTTGT
>chr7:90613463-90613556~3~ENSG00000058091~CDK14~protein_coding
AACTTGAACGAATATTTCTGGTAAGTCCTTTACAGAGTAT
>chr7:90675212-90675275~5~ENSG00000058091~CDK14~protein_coding
ATCTCCTACTCTCCACTAGGTTCTTGGAACACCAAATGAG
>chr7:90675212-90675275~3~ENSG00000058091~CDK14~protein_coding
TTTACCACATTTTAAGCCAGGTATGTTTCATTAATTACAG
>chr7:90708747-90708795~5~ENSG00000058091~CDK14~protein_coding
TTTTTCTTTTTTATTTCAGAACGCTTTACCCTGTACAGCT
>chr7:90708747-90708795~3~ENSG00000058091~CDK14~protein_coding
CTTAGACAAGCATGGAATAAGTAAGTCTTTATACAGATTG
>chr7:90741857-90741996~5~ENSG00000058091~CDK14~protein_coding
TTTTTGCTCATGTTTTTAGGCTCAGCTATGTGAACCATGC
>chr7:90741857-90741996~3~ENSG00000058091~CDK14~protein_coding
GCTATGGGAACTCACCGACAGTGAGTATGACAAATCCACA
>chr3:183815318-183815384~3~ENSG00000186038~HTR3E~protein_coding
TCTCGGTTTTCTGCTTCAAGGTAAGAAAGGAGCAATGATG
>chr3:183824252-183824478~5~ENSG00000186038~HTR3E~protein_coding
AGTCTCTGTCTTTCTGTAGGTGTGAAGGAGCCAGAGGTAT
>chr3:183818161-183818439~5~ENSG00000186038~HTR3E~protein_coding
cacagccagtgctcaacaaatgttagctttcattTTATCA
>chr3:183818161-183818439~3~ENSG00000186038~HTR3E~protein_coding
TGTCTGCCATCCTAGATGTGGTGAGTGCTGACCTCTCTAG
>chr3:183818273-183818439~5~ENSG00000186038~HTR3E~protein_coding
CATTCGATGTCCACTACAGGAAGGGGCGTTACTTTCACCA
>chr3:183818273-183818439~3~ENSG00000186038~HTR3E~protein_coding
TGTCTGCCATCCTAGATGTGGTGAGTGCTGACCTCTCTAG
>chr3:183818419-183818439~5~ENSG00000186038~HTR3E~protein_coding
AGTCAACATCTCCTTCGCGATGTCTGCCATCCTAGATGTG
>chr3:183818419-183818439~3~ENSG00000186038~HTR3E~protein_coding
TGTCTGCCATCCTAGATGTGGTGAGTGCTGACCTCTCTAG
>chr3:183819273-183819317~5~ENSG00000186038~HTR3E~protein_coding
TAGGAAATTCTTTTGGCAGAATGAACAGCTGCACCTCTTG
>chr3:183819273-183819317~3~ENSG00000186038~HTR3E~protein_coding
CATTCCTGTGGCTGGAAATGGTATGGACAACACTTTATTC
>chr3:183821970-183822079~5~ENSG00000186038~HTR3E~protein_coding
TCCTCCACCTGGGCTCTAGGTTTGGGATAACCCATTTATC
>chr3:183821970-183822079~3~ENSG00000186038~HTR3E~protein_coding
GACATTTTCATCATTGAACTGTGCGTATCAAGGGCTGGTC
>chr3:183821970-183822157~5~ENSG00000186038~HTR3E~protein_coding
TCCTCCACCTGGGCTCTAGGTTTGGGATAACCCATTTATC
>chr3:183821970-183822157~3~ENSG00000186038~HTR3E~protein_coding
AGTTTACCATTGGGGCCACTGTAAGTGGTCTTTAGATGGC
>chr3:183822575-183822744~5~ENSG00000186038~HTR3E~protein_coding
TGCGTTATCTCTCCTCCAGCATGGATGTGGATAAGACCCC
>chr3:183822575-183822744~3~ENSG00000186038~HTR3E~protein_coding
CAGCTCATTCCTCTACACAGGTAAGTTGCAGTGAGGTCTC
>chr3:183823055-183823182~5~ENSG00000186038~HTR3E~protein_coding
AGATGGTTCTCATTTTCAGTGGACAGCATGTTGCTGGACA
>chr3:183823055-183823182~3~ENSG00000186038~HTR3E~protein_coding
CCACCGCAAAGTTGTCCAGGGGAGGCAACCTGTATGATCA
>chr3:183823055-183823215~5~ENSG00000186038~HTR3E~protein_coding
AGATGGTTCTCATTTTCAGTGGACAGCATGTTGCTGGACA
>chr3:183823055-183823215~3~ENSG00000186038~HTR3E~protein_coding
ATGATCAGATCGTGTTCTATGTGAGCTTGGAGGCTCTTAC
>chr3:183823553-183823757~5~ENSG00000186038~HTR3E~protein_coding
CCCTCTCCTACCCCACCAGGTGGCCATCAGGCGCAGGCCC
>chr3:183823553-183823757~3~ENSG00000186038~HTR3E~protein_coding
CAGTGGCACCCCCCTCATCGGTATGGCTCCTCCCACCTTT
>chr3:183823916-183824131~5~ENSG00000186038~HTR3E~protein_coding
AGGCCCCCCTTCCCTCCAGGTGTCTACTTCGCCCTGTGCC
>chr3:183823916-183824131~3~ENSG00000186038~HTR3E~protein_coding
CACCCCCACCCACCTGCCCGGTGAGGGAAGTCACAttcct
>chrX:70327589-70327771~3~ENSG00000147168~IL2RG~protein_coding
TTAGACACACCACTCCAGGCCTAAAGACAGATATGTCCAG
>chrX:70331275-70331389~5~ENSG00000147168~IL2RG~protein_coding
CCAGTCCCAGATTTCCCACCAGCTGTGGTGTCTTCATTCC
>chrX:70328127-70328196~5~ENSG00000147168~IL2RG~protein_coding
CTTATGACAGCGTTCTCACCGAAAAGTTCCCGTGGTATTC
>chrX:70328127-70328196~3~ENSG00000147168~IL2RG~protein_coding
TGGGAATTCGGGGCATCGTCCTGACAGGGGAGAAAGAGGG
>chrX:70328171-70328196~5~ENSG00000147168~IL2RG~protein_coding
ACAAGATCCTCTAGGTTCTTCAGGGTGGGAATTCGGGGCA
>chrX:70328171-70328196~3~ENSG00000147168~IL2RG~protein_coding
TGGGAATTCGGGGCATCGTCCTGACAGGGGAGAAAGAGGG
>chrX:70328449-70328545~5~ENSG00000147168~IL2RG~protein_coding
GGGCTTCTCCAAATCTCACCGTTCCAGCCAGAAATACACA
>chrX:70328449-70328545~3~ENSG00000147168~IL2RG~protein_coding
TGCAAACAGGAAAGGATTCTCTATAGAAAAAAGAAAAGCA
>chrX:70328512-70328545~5~ENSG00000147168~IL2RG~protein_coding
CATGGAGCCAACAGAGATAACCACGGCTTCCAATGCAAAC
>chrX:70328512-70328545~3~ENSG00000147168~IL2RG~protein_coding
TGCAAACAGGAAAGGATTCTCTATAGAAAAAAGAAAAGCA
>chrX:70329078-70329118~5~ENSG00000147168~IL2RG~protein_coding
TCATGTGGGCCCATTTTACCTTTTGAAGTATTGCTCCCCC
>chrX:70329078-70329118~3~ENSG00000147168~IL2RG~protein_coding
AGTGGATTGGGTGGCTCCATTCACTCCAATGCTGAGCACT
>chrX:70329078-70329240~5~ENSG00000147168~IL2RG~protein_coding
TCATGTGGGCCCATTTTACCTTTTGAAGTATTGCTCCCCC
>chrX:70329078-70329240~3~ENSG00000147168~IL2RG~protein_coding
CTATAATCCACTGATTGTTCCTTGAGGAGAAAGAGGATGA
>chrX:70330006-70330012~5~ENSG00000147168~IL2RG~protein_coding
CACGTCCCTAGTCACTCACAGTCCAGCTGTGGTCCCAGTC
>chrX:70330006-70330012~3~ENSG00000147168~IL2RG~protein_coding
CCTAGTCACTCACAGTCCAGCTGTGGTCCCAGTCAGTCCG
>chrX:70330006-70330145~5~ENSG00000147168~IL2RG~protein_coding
CACGTCCCTAGTCACTCACAGTCCAGCTGTGGTCCCAGTC
>chrX:70330006-70330145~3~ENSG00000147168~IL2RG~protein_coding
CTCTGGAGCCCAGGGGATCACTGGAGATATGTGTGCATAT
>chrX:70330036-70330145~5~ENSG00000147168~IL2RG~protein_coding
GGTCCCAGTCAGTCCGGTACTGCACCAAGTGCTCCAAACA
>chrX:70330036-70330145~3~ENSG00000147168~IL2RG~protein_coding
CTCTGGAGCCCAGGGGATCACTGGAGATATGTGTGCATAT
>chrX:70330354-70330538~5~ENSG00000147168~IL2RG~protein_coding
CCCTTTCTTTCCAAATTACCCAGATTCTGCAGTTTTAGCA
>chrX:70330354-70330538~3~ENSG00000147168~IL2RG~protein_coding
CATTATCCGAGTTCTTGTACCTAGAGGAGAAAGGTTGGAA
>chrX:70330447-70330538~5~ENSG00000147168~IL2RG~protein_coding
GTTTGGTAGAGGTGGATCTCCTTTTTTTGCAACTGACAGC
>chrX:70330447-70330538~3~ENSG00000147168~IL2RG~protein_coding
CATTATCCGAGTTCTTGTACCTAGAGGAGAAAGGTTGGAA
>chrX:70330747-70330883~5~ENSG00000147168~IL2RG~protein_coding
CCCTCGTCCCTTCTCATACCAATAATGCAGAGTGAGGTTG
>chrX:70330747-70330883~3~ENSG00000147168~IL2RG~protein_coding
CTGAGGGAGTCAGTGGGCATAGTGGTCAGGAAGAAATCTA
>chrX:70330747-70330900~5~ENSG00000147168~IL2RG~protein_coding
CCCTCGTCCCTTCTCATACCAATAATGCAGAGTGAGGTTG
>chrX:70330747-70330900~3~ENSG00000147168~IL2RG~protein_coding
CATAGTGGTCAGGAAGAAATCTAGATTGGGGAGAAAATGA
>chrX:70330747-70330979~5~ENSG00000147168~IL2RG~protein_coding
CCCTCGTCCCTTCTCATACCAATAATGCAGAGTGAGGTTG
>chrX:70330747-70330979~3~ENSG00000147168~IL2RG~protein_coding
ggccaagcacggtggctcatgtctgtaatcctggtgcttt
>chrX:70331247-70331298~5~ENSG00000147168~IL2RG~protein_coding
CCACAGCCACCCTTCTCACCAGCCCCCTCCAGTCCCAGAT
>chrX:70331247-70331298~3~ENSG00000147168~IL2RG~protein_coding
TGTGGTGTCTTCATTCCCATTGGGCGTCAGAATTGTCGTG
>chrX:70331275-70331298~5~ENSG00000147168~IL2RG~protein_coding
CCAGTCCCAGATTTCCCACCAGCTGTGGTGTCTTCATTCC
>chrX:70331275-70331298~3~ENSG00000147168~IL2RG~protein_coding
TGTGGTGTCTTCATTCCCATTGGGCGTCAGAATTGTCGTG
>chr4:25915936-25916044~3~ENSG00000250317~SMIM20~protein_coding
AATGAGATTGGAGGAGTACAGTGAGTGATCTCTAACCCCT
>chr4:25930776-25930810~5~ENSG00000250317~SMIM20~protein_coding
TTCCTGTTTCTTTCCATAGGGTTAAAAGTGTGGTCTGATC
>chr4:25929935-25929991~5~ENSG00000250317~SMIM20~protein_coding
TTTCTCTTATGTTTCTCAGAGAAGGAACAAGCTATAAATC
>chr4:25929935-25929991~3~ENSG00000250317~SMIM20~protein_coding
AGAGGATGTGCAGCCACCAGGTAAACTGAAAAAAAAAAAT
>chr2:74588629-74588763~3~ENSG00000204843~DCTN1~protein_coding
TCCTGCTGCTCCTCCTTGGCCTGGTGGTTGATGAGGAGAA
>chr2:74617710-74617754~5~ENSG00000204843~DCTN1~protein_coding
ttgtagtccagactcctaccttataggcctggacagataa
>chr2:74589179-74589268~5~ENSG00000204843~DCTN1~protein_coding
ACCCCATGCTCCCCCTCACCCTGAGGAAGGCTGATGAAGG
>chr2:74589179-74589268~3~ENSG00000204843~DCTN1~protein_coding
GTCTCCTTGAGGACCTCATCCTAGGGAAGGGGAGAGGAAG
>chr2:74589777-74589856~5~ENSG00000204843~DCTN1~protein_coding
CCTGGCAAACTGAGCTGACCTTGAGCTTCTCGACGGTGTC
>chr2:74589777-74589856~3~ENSG00000204843~DCTN1~protein_coding
GGCCGACGGGCTCTTGGCAGCTGTGGGGAGAGAAAGCTGG
>chr2:74590121-74590304~5~ENSG00000204843~DCTN1~protein_coding
GGGGTTGGCAGGTACATACCAGGGCTGGTGCGAGTGATGT
>chr2:74590121-74590304~3~ENSG00000204843~DCTN1~protein_coding
GATGCCTTCATCTGGGCTCCCTGTGGATGAAAAAAGAAGG
>chr2:74590421-74590554~5~ENSG00000204843~DCTN1~protein_coding
CTCCCCGTGGCTCCCTCACCTTGAGGATGCTGTTCTCATG
>chr2:74590421-74590554~3~ENSG00000204843~DCTN1~protein_coding
AGCCTGCCCAGGGATGGCTCCTGTGGGGACCATAAAAAAT
>chr2:74590741-74590755~5~ENSG00000204843~DCTN1~protein_coding
GGCCAGAGTGGGTCTCTACCTCGCTGCTGTTCTTCTGTGC
>chr2:74590741-74590755~3~ENSG00000204843~DCTN1~protein_coding
TCTACCTCGCTGCTGTTCTTCTGTGCTCGGGATAGCCCAT
>chr2:74592202-74592368~5~ENSG00000204843~DCTN1~protein_coding
CCTATTCCACAGTACTCACCACCAGCAATGCCAGAGACCA
>chr2:74592202-74592368~3~ENSG00000204843~DCTN1~protein_coding
CCATTGTCTCCTCAAACTCTCTGTGAAAGAGAATCTGGGC
>chr2:74592642-74592784~5~ENSG00000204843~DCTN1~protein_coding
CCCAGGGAAAGTGCCTGACTTCTCCTTCTTTCGCAGCAGT
>chr2:74592642-74592784~3~ENSG00000204843~DCTN1~protein_coding
GCCTCACTTAGCTCCTCTCCCTGGACAAGGACAGAACTTC
>chr2:74593020-74593145~5~ENSG00000204843~DCTN1~protein_coding
GAGCCTACACTACCCTCACCTTAATCTTGAGTGACTTCTT
>chr2:74593020-74593145~3~ENSG00000204843~DCTN1~protein_coding
CGCAGTTCAACCGGTGGAGGCTAAGGAATGGTCGGTAGGG
>chr2:74593371-74593502~5~ENSG00000204843~DCTN1~protein_coding
CAAGGAAATCTCCACCTACCTTGCTGGGGGGCCGCTCTGC
>chr2:74593371-74593502~3~ENSG00000204843~DCTN1~protein_coding
CTGGAGGGGGTCCCATAGATCTGCAGGAGCCAAGGGCAGA
>chr2:74593433-74593747~5~ENSG00000204843~DCTN1~protein_coding
GCTGTGGCCAGCTTGTTCATGGTACTGATGAGGATGTTGC
>chr2:74593433-74593747~3~ENSG00000204843~DCTN1~protein_coding
TCTAGGAGCGTGTCAGATACCTGTGTGCCAGGCCAGAGTC
[truncated: 53,011,719 more chars]
