# Supplementary material for: Effective and precise adenine base editing in mouse zygotes
Source: Protein Cell. 2018 Jul 31;9(9):808–13. doi: 10.1007/s13238-018-0566-z (PMC6107484; doi:10.1007/s13238-018-0566-z)
Supplement: Supplementary file 1 — Supplementary Script 1 (ZIP 17732 kb) [file 13238_2018_566_MOESM1_ESM.zip › PAC-18914-HJJ-Supplemental script 1/hg19/02_judge_NGG.py]

import sys,os
infile=open("01.CDS.fa","r")
outfile=open("01.CDS.fa.upper","w")
lines=infile.read().split('\n')
for line in lines:
    if len(line)>0:
	if '>' in line:
	    outfile.write(line[1:].strip('\r')+'\t')
	else:
	    outfile.write(line.upper()+'\n')
infile.close(); outfile.close()


infile=open("01.CDS.fa.upper","r")
outfile=open("02_exon-intron.judge","w")
outfile.write('CDS_region'+'\t'+'5_or_3'+'\t'+'gene_id'+'\t'+'gene_name'+'\t'+'gene_type'+'\t'+'seq'+'\n')
lines=infile.read().split('\n')
for line in lines:
    if len(line)>0:
	bb=line.split('\t')
	CDS=bb[0].split('~')[0]
	seq=bb[1]
	X=19
	if '~5~' in bb[0]:
	    if seq[X-2]=='A':
		if 'GG' in seq[X+7:X+19]:
		    gRNA=seq[X-11:X-2]+seq[X-2].lower()+seq[X-1:X+19]
		    outfile.write('\t'.join(bb[0].split('~'))+'\t'+gRNA+'\n')
        if '~3~' in bb[0]:
	    if seq[X+2]=='T':
		if 'CC' in seq[X-17:X-5]:
		    gRNA=seq[X-18:X+2]+seq[X+2].lower()+seq[X+3:X+12]
		    outfile.write('\t'.join(bb[0].split('~'))+'\t'+gRNA+'\n')
infile.close(); outfile.close()
os.remove('01.CDS.fa.upper')
print 'ok'
