# Supplementary material for: Effective and precise adenine base editing in mouse zygotes
Source: Protein Cell. 2018 Jul 31;9(9):808–13. doi: 10.1007/s13238-018-0566-z (PMC6107484; doi:10.1007/s13238-018-0566-z)
Supplement: Supplementary file 1 — Supplementary Script 1 (ZIP 17732 kb) [file 13238_2018_566_MOESM1_ESM.zip › PAC-18914-HJJ-Supplemental script 1/mm10/01.CDS.fa]

>chr15:83377621-83377730~3~ENSMUSG00000016664~Pacsin2~protein_coding
TATCTTGGTCAGTTCATCCCCTGCAAGACAAAAAGAGGGT
>chr15:83401867-83401926~5~ENSMUSG00000016664~Pacsin2~protein_coding
TCAGAAGGGGAGGCGTTACCTCCCAGAAGCTGTCGCTGGA
>chr15:83378999-83379195~5~ENSMUSG00000016664~Pacsin2~protein_coding
ATTTAGAGAGGTTACCTACCAGCCTTGAAGCTCAGCTCAT
>chr15:83378999-83379195~3~ENSMUSG00000016664~Pacsin2~protein_coding
TCTTCTCATAGCTGCTGACACTGCAACAGGGGGTGACATG
>chr15:83379684-83379806~5~ENSMUSG00000016664~Pacsin2~protein_coding
GAAGTGTGTGTTCACCAACTTTTTGGCCTTAATGTCCTCC
>chr15:83379684-83379806~3~ENSMUSG00000016664~Pacsin2~protein_coding
TGCTCGGGACACTAAGGTTGCTATGGGGAGAAAGAGAGCT
>chr15:83381762-83381883~5~ENSMUSG00000016664~Pacsin2~protein_coding
AGCTGTGACTGAGGCTCACCTGCCAGGCTTGTTCTGTCCA
>chr15:83381762-83381883~3~ENSMUSG00000016664~Pacsin2~protein_coding
TTCAGATCTGCAGACCACTCCTGGGCAAGGCGCCACCGGA
>chr15:83384987-83385107~5~ENSMUSG00000016664~Pacsin2~protein_coding
AGGCACACAGCCTCCTTACCTCAAACTGTGGCCAGTTCAT
>chr15:83384987-83385107~3~ENSMUSG00000016664~Pacsin2~protein_coding
CCCGGTAAATGGTTTTATAGCTAAATCAGAGACAGAATGA
>chr15:83386662-83386837~5~ENSMUSG00000016664~Pacsin2~protein_coding
TTTTGCTGGGGGAACTTACCTAGCCACATTGGACAGATCC
>chr15:83386662-83386837~3~ENSMUSG00000016664~Pacsin2~protein_coding
TTCTCATACTTGTCCTTGGTCTGGGTTGACAATGCCACAG
>chr15:83388515-83388670~5~ENSMUSG00000016664~Pacsin2~protein_coding
GACCCCCAGACCCGTTTACCTTTAGAACGTCCTGTTTGCA
>chr15:83388515-83388670~3~ENSMUSG00000016664~Pacsin2~protein_coding
GCCTTCTTTGCCGCTTCCACCTACAGGAGAGTACTTTCTC
>chr15:83390423-83390658~5~ENSMUSG00000016664~Pacsin2~protein_coding
GAGGGAGGGAGGGGGGTACCTCTTTCAGCTTCTTGGCCCA
>chr15:83390423-83390658~3~ENSMUSG00000016664~Pacsin2~protein_coding
CACGGTCCCATACTGTGGTCCTGTCACAGGAGAAAAGTGT
>chr15:83392501-83392657~5~ENSMUSG00000016664~Pacsin2~protein_coding
CATGCCTGGGCTTACTTACCCTTCTCTACCAGCTGCCTCC
>chr15:83392501-83392657~3~ENSMUSG00000016664~Pacsin2~protein_coding
GTCCGTTTGTAGTTCCCAACCTGTGAGACAGAGCTATGCT
>chr19:41063806-41063979~3~ENSMUSG00000050121~Opalin~protein_coding
GTGGGTGACCGCCTAGGATTCTTGAGAACACAACAGATTT
>chr19:41077034-41077036~5~ENSMUSG00000050121~Opalin~protein_coding
GATGCTAAGTCTTACTTACCATTTCTGACAGGCCCCCTTG
>chr19:41066499-41066555~5~ENSMUSG00000050121~Opalin~protein_coding
CATAATCAAACGTGCTTACCTCAGATATTTTGGGATTGTC
>chr19:41066499-41066555~3~ENSMUSG00000050121~Opalin~protein_coding
TCACATGGTATCTCAGTCTCCTAAAATAGTTAAaaataaa
>chr19:41067657-41067779~5~ENSMUSG00000050121~Opalin~protein_coding
GCAAGAAGCCAGTTATCACCTCTACGGGCTCATCATCGAT
>chr19:41067657-41067779~3~ENSMUSG00000050121~Opalin~protein_coding
CCAATAGAGGGACCACAGTCCTGTCAGAGAGAAAACTGAG
>chr19:41069918-41069953~5~ENSMUSG00000050121~Opalin~protein_coding
CATGGGAGTGGGTACTTACTGTGGCTTTGGCACTCGTGAC
>chr19:41069918-41069953~3~ENSMUSG00000050121~Opalin~protein_coding
GTGACAACTGGAGAGGATGTCTGTATGAAAGGAGAATATG
>chr19:41072196-41072231~5~ENSMUSG00000050121~Opalin~protein_coding
GTCTAACTACTCCACTCACCGTATTCGATGGCAGTGTAAA
>chr19:41072196-41072231~3~ENSMUSG00000050121~Opalin~protein_coding
GTAAAGTTCAGTGAAAAACTCTGTAAGAGAGAAAAAGAAC
>chrX:37571449-37571515~3~ENSMUSG00000095741~Rhox2f~protein_coding
GGATGAGGAAAATGCGAATGGTCAGTGAGTGATGAGAAGG
>chrX:37575934-37575981~5~ENSMUSG00000095741~Rhox2f~protein_coding
TTTTTCACAATGACTGTAGGAATGGTTTTTGAAGAGGAGA
>chrX:37571678-37572089~5~ENSMUSG00000095741~Rhox2f~protein_coding
TTTCATTTCCCCACTTAAGGTGTAAAGACTCTGATGGTCT
>chrX:37571678-37572089~3~ENSMUSG00000095741~Rhox2f~protein_coding
TACATCAGCACTAAGGAGGCGTGAGTACATTGCCTAGCTT
>chrX:37571829-37572089~5~ENSMUSG00000095741~Rhox2f~protein_coding
CTGCGCAAGTAGCCGACCTCATGGATGACAGCAACCAAGA
>chrX:37571829-37572089~3~ENSMUSG00000095741~Rhox2f~protein_coding
TACATCAGCACTAAGGAGGCGTGAGTACATTGCCTAGCTT
>chrX:37573635-37573680~5~ENSMUSG00000095741~Rhox2f~protein_coding
CTTTTTATTTTACCTGTAGAAATCGCCTGGCAAGATCCAT
>chrX:37573635-37573680~3~ENSMUSG00000095741~Rhox2f~protein_coding
TGAGTGAAGCCACAGTGCAGGTCAGTCCCCACAAAAAAGC
>chrX:37575934-37575946~5~ENSMUSG00000095741~Rhox2f~protein_coding
TTTTTCACAATGACTGTAGGAATGGTTTTTGAAGAGGAGA
>chrX:37575934-37575946~3~ENSMUSG00000095741~Rhox2f~protein_coding
ACTGTAGGAATGGTTTTTGAAGAGGAGAGAAAAATACAGG
>chr1:119659834-119659917~3~ENSMUSG00000026384~Ptpn4~protein_coding
CATACAAATCTGTATTGACTCTGAAAAACACAAGGAGAAA
>chr1:119802323-119802460~5~ENSMUSG00000026384~Ptpn4~protein_coding
AAAAAAACAAAATACTCACGTTAACTCTGAAAGCCTGTAC
>chr1:119667514-119667649~5~ENSMUSG00000026384~Ptpn4~protein_coding
AACGAAGCACAGTACTCACAGGTGTTTGGATCATCATTGC
>chr1:119667514-119667649~3~ENSMUSG00000026384~Ptpn4~protein_coding
CAGTCCTTCCAATTCCAGCACTGAAAAAGGACAGACGGAT
>chr1:119675549-119675697~5~ENSMUSG00000026384~Ptpn4~protein_coding
AGGACAGGAAATAAAGTACCTGCAATGAACAATAATGGGC
>chr1:119675549-119675697~3~ENSMUSG00000026384~Ptpn4~protein_coding
AGTTGACGGCTCTCATTTTTCTAAATGAAAATGAGAAGTT
>chr1:119678755-119678883~5~ENSMUSG00000026384~Ptpn4~protein_coding
GACACTCTTGACTTCTTACCTCTTGGTTAAACAGTGTCAT
>chr1:119678755-119678883~3~ENSMUSG00000026384~Ptpn4~protein_coding
CAATACTGGTGACATTTAACCTGATTGTCAACAGATTGAA
>chr1:119680049-119680195~5~ENSMUSG00000026384~Ptpn4~protein_coding
AGATTAAACTATAGCTTACTCTGCCACGTTCAACTTGTGT
>chr1:119680049-119680195~3~ENSMUSG00000026384~Ptpn4~protein_coding
CTTGAAGAAGGAATTTCCATCTAACAAGAAAAAGACATTA
>chr1:119682484-119682545~5~ENSMUSG00000026384~Ptpn4~protein_coding
GGCAGAACAAAAAACTTACATTTATATAGTTTGCATTGAT
>chr1:119682484-119682545~3~ENSMUSG00000026384~Ptpn4~protein_coding
AAGGACCCGTGTAGCATCATCTAAAAAAAATTAAAAGATA
>chr1:119682522-119682545~5~ENSMUSG00000026384~Ptpn4~protein_coding
ATGTAGTCTTCATTACCTTTTAAAAGGACCCGTGTAGCAT
>chr1:119682522-119682545~3~ENSMUSG00000026384~Ptpn4~protein_coding
AAGGACCCGTGTAGCATCATCTAAAAAAAATTAAAAGATA
>chr1:119682705-119682795~5~ENSMUSG00000026384~Ptpn4~protein_coding
AGAGTTAATAGATACTTACAAGGTGAAATATCTCTGTATC
>chr1:119682705-119682795~3~ENSMUSG00000026384~Ptpn4~protein_coding
GGTTTTTTCCGATAGAGTTGCTTTAAAAACAAACAAACAG
>chr1:119684467-119684633~5~ENSMUSG00000026384~Ptpn4~protein_coding
TATAAATGTTATTACTTACATCAAACTGTGCCAGTACTGT
>chr1:119684467-119684633~3~ENSMUSG00000026384~Ptpn4~protein_coding
TTCCACTACATCATATACAGCTAAAATACAACAAAAAGCA
>chr1:119687610-119687637~5~ENSMUSG00000026384~Ptpn4~protein_coding
TGCTACACAGACTACTTACCATTAGGTCGGACTAGGAGCA
>chr1:119687610-119687637~3~ENSMUSG00000026384~Ptpn4~protein_coding
CGGACTAGGAGCACGAGTTCCCCAGAATGTTTCTCACAGC
>chr1:119687610-119687766~5~ENSMUSG00000026384~Ptpn4~protein_coding
TGCTACACAGACTACTTACCATTAGGTCGGACTAGGAGCA
>chr1:119687610-119687766~3~ENSMUSG00000026384~Ptpn4~protein_coding
CGAGGGACACAGAGGTCAGCCTGTAATATAATGTAGATAA
>chr1:119690035-119690046~5~ENSMUSG00000026384~Ptpn4~protein_coding
CAAAGGATGTTCAGTGTCATAATTCAGATAACTAAACAGG
>chr1:119690035-119690046~3~ENSMUSG00000026384~Ptpn4~protein_coding
CAGTGTCATAATTCAGATAACTAAACAGGAAGAAAAAAGA
>chr1:119691601-119691657~5~ENSMUSG00000026384~Ptpn4~protein_coding
AAAATGTGGGATAACTTACAGGTGTTCCTGGTGCTACCCG
>chr1:119691601-119691657~3~ENSMUSG00000026384~Ptpn4~protein_coding
ATCTTCTGATCATATCCTCCCTGGAAAATAGTAAAATAAA
>chr1:119691746-119691829~5~ENSMUSG00000026384~Ptpn4~protein_coding
GACATTCGTTCTGGATTACCTTTACATTGAATCCAAACCT
>chr1:119691746-119691829~3~ENSMUSG00000026384~Ptpn4~protein_coding
TGTGGAATGCCACCATTAGGCTTGAGAAGACAAAAATAAA
>chr1:119692750-119692909~5~ENSMUSG00000026384~Ptpn4~protein_coding
TTTAAGCAAAGCTACTTACAGTGGACTTTTCAGGGGAAGA
>chr1:119692750-119692909~3~ENSMUSG00000026384~Ptpn4~protein_coding
CTTCAGGGGTCTCTTGTGATCTAGGTAAGAAAAGCAGTGA
>chr1:119706155-119706313~5~ENSMUSG00000026384~Ptpn4~protein_coding
CAAAATGAAAAAGTCTTACGGTGATGACTCCAGAACTATG
>chr1:119706155-119706313~3~ENSMUSG00000026384~Ptpn4~protein_coding
GTGTGAATGAAGAATTCCGACTAAATGAAGAAAAACAAAG
>chr1:119707776-119707901~5~ENSMUSG00000026384~Ptpn4~protein_coding
ACGCGGGCTTGCCACTTACTGGTTGGGAGTTCCAGGTGGA
>chr1:119707776-119707901~3~ENSMUSG00000026384~Ptpn4~protein_coding
CCAAAGGCTTACTTGGAGATCTGTAGAAAATAAGTGAATA
>chr1:119715947-119716015~5~ENSMUSG00000026384~Ptpn4~protein_coding
TAAAACAGGATTGACTTACCTTGCAAATACCCTGTCTTTA
>chr1:119715947-119716015~3~ENSMUSG00000026384~Ptpn4~protein_coding
ACTGGACTTCAGTTCTCCCACTGAAATACATAAATATGCA
>chr1:119721864-119722036~5~ENSMUSG00000026384~Ptpn4~protein_coding
GTATAGAAGTAGTACTTACCAGTACCGGAATTTGGAACCC
>chr1:119721864-119722036~3~ENSMUSG00000026384~Ptpn4~protein_coding
AATGTTTCTCTAGATTCATGCTGTATGAAATGACAAAATT
>chr1:119721997-119722036~5~ENSMUSG00000026384~Ptpn4~protein_coding
GTTTTACATGCTCTATAATTCACCATATTAAATCCCAGTA
>chr1:119721997-119722036~3~ENSMUSG00000026384~Ptpn4~protein_coding
AATGTTTCTCTAGATTCATGCTGTATGAAATGACAAAATT
>chr1:119726033-119726096~5~ENSMUSG00000026384~Ptpn4~protein_coding
ATTATTAATCAATACTCACCAACTCTTTTCTAAGTTGAAT
>chr1:119726033-119726096~3~ENSMUSG00000026384~Ptpn4~protein_coding
AAATTTTTACAATCTTCAACCTGCATAAAAGAGAATTGGA
>chr1:119741355-119741436~5~ENSMUSG00000026384~Ptpn4~protein_coding
TATTGGTAGAAATCCTTACCACAGAAAAGTATTCATCCGT
>chr1:119741355-119741436~3~ENSMUSG00000026384~Ptpn4~protein_coding
AATCAGGATTTCATTGTTACTTTGATCCTTCAAAATAAAT
>chr1:119741355-119741443~5~ENSMUSG00000026384~Ptpn4~protein_coding
TATTGGTAGAAATCCTTACCACAGAAAAGTATTCATCCGT
>chr1:119741355-119741443~3~ENSMUSG00000026384~Ptpn4~protein_coding
ATTTCATTGTTACTTTGATCCTTCAAAATAAATAAATACA
>chr1:119743352-119743439~5~ENSMUSG00000026384~Ptpn4~protein_coding
TTTATTTTTCTTTACTTACCCTTGCATAGTGAAATTCAAC
>chr1:119743352-119743439~3~ENSMUSG00000026384~Ptpn4~protein_coding
CTTCTGCAGGAGATAGGCCACTGTAAAGAAAACATCAGGT
>chr1:119743405-119743439~5~ENSMUSG00000026384~Ptpn4~protein_coding
AAGGTACGTGCCGCGTTTAGGTAATTAAATTCTGCTTCTG
>chr1:119743405-119743439~3~ENSMUSG00000026384~Ptpn4~protein_coding
CTTCTGCAGGAGATAGGCCACTGTAAAGAAAACATCAGGT
>chr1:119765031-119765151~5~ENSMUSG00000026384~Ptpn4~protein_coding
AGATTAAACAAATGCTTACACGTGCTGCTGATGTAACTTT
>chr1:119765031-119765151~3~ENSMUSG00000026384~Ptpn4~protein_coding
ATTGTAGTCTCCAAGTTCAGCTAATAAGAAAAAGAAAATA
>chr1:119765429-119765481~5~ENSMUSG00000026384~Ptpn4~protein_coding
AAAGTAGATTGATACTTACACTGAACAGCAAATGATGCTA
>chr1:119765429-119765481~3~ENSMUSG00000026384~Ptpn4~protein_coding
TGTTACAAGGACAGGATAATCTAGTAAGACAAAAGATACA
>chr1:119765469-119765481~5~ENSMUSG00000026384~Ptpn4~protein_coding
AAAGGGCAGCAGTGTTACAAGGACAGGATAATCTAGTAAG
>chr1:119765469-119765481~3~ENSMUSG00000026384~Ptpn4~protein_coding
TGTTACAAGGACAGGATAATCTAGTAAGACAAAAGATACA
>chr1:119765878-119765922~5~ENSMUSG00000026384~Ptpn4~protein_coding
ACCCTTAAAAATAGCTCACCTTCCAGTAAGAATGTCTTGC
>chr1:119765878-119765922~3~ENSMUSG00000026384~Ptpn4~protein_coding
TTTGCAAAAAGTACTGATACCTTAAAAAAAGAAGATATTT
>chr1:119765902-119765922~5~ENSMUSG00000026384~Ptpn4~protein_coding
AGTAAGAATGTCTTGCTTAATTTGCAAAAAGTACTGATAC
>chr1:119765902-119765922~3~ENSMUSG00000026384~Ptpn4~protein_coding
TTTGCAAAAAGTACTGATACCTTAAAAAAAGAAGATATTT
>chr1:119772998-119773127~5~ENSMUSG00000026384~Ptpn4~protein_coding
CCTAGTTAATTTTATTTTTCATATTAGATCTCCGATAATG
>chr1:119772998-119773127~3~ENSMUSG00000026384~Ptpn4~protein_coding
CAAATTGTAAGGTGATCCTCCTAGAATTAACAAAAACAGC
>chr1:119773049-119773127~5~ENSMUSG00000026384~Ptpn4~protein_coding
AATAGTTCCATAAACCAACCTTGTATACTCTTCTTGTAAC
>chr1:119773049-119773127~3~ENSMUSG00000026384~Ptpn4~protein_coding
CAAATTGTAAGGTGATCCTCCTAGAATTAACAAAAACAGC
>chr1:119773100-119773146~5~ENSMUSG00000026384~Ptpn4~protein_coding
ACTTACAAAGAATTTGACTCTAAAGTTCAAATTGTAAGGT
>chr1:119773100-119773146~3~ENSMUSG00000026384~Ptpn4~protein_coding
CCTAGAATTAACAAAAACAGCTATAATTAATCAGATTATA
>chr1:119773110-119773127~5~ENSMUSG00000026384~Ptpn4~protein_coding
AATTTGACTCTAAAGTTCAAATTGTAAGGTGATCCTCCTA
>chr1:119773110-119773127~3~ENSMUSG00000026384~Ptpn4~protein_coding
CAAATTGTAAGGTGATCCTCCTAGAATTAACAAAAACAGC
>chr1:119773229-119773271~5~ENSMUSG00000026384~Ptpn4~protein_coding
AAATAATACGTATGCTCACTCTTTAGCTGCTTCCTTATTG
>chr1:119773229-119773271~3~ENSMUSG00000026384~Ptpn4~protein_coding
TTGTTTGGATCCAGCCACCTCTGAAAAAATAAAGAAGAGA
>chr1:119783482-119783502~5~ENSMUSG00000026384~Ptpn4~protein_coding
GGTAACTGCTTAAACTTACTGGGTTATCTGTGGAATCGTC
>chr1:119783482-119783502~3~ENSMUSG00000026384~Ptpn4~protein_coding
GGGTTATCTGTGGAATCGTCAGCCAACTGTAAACCAAAAT
>chr1:119783482-119783589~5~ENSMUSG00000026384~Ptpn4~protein_coding
GGTAACTGCTTAAACTTACTGGGTTATCTGTGGAATCGTC
>chr1:119783482-119783589~3~ENSMUSG00000026384~Ptpn4~protein_coding
ACTTGCCCCTGATCATGTTTCTGGAAGAGAAATAATATGA
>chr1:119802323-119802422~5~ENSMUSG00000026384~Ptpn4~protein_coding
AAAAAAACAAAATACTCACGTTAACTCTGAAAGCCTGTAC
>chr1:119802323-119802422~3~ENSMUSG00000026384~Ptpn4~protein_coding
ACTCTGATGCTCGGACATTGTAGGTTCTGCCAGCAGGCAA
>chr1:119802323-119802442~5~ENSMUSG00000026384~Ptpn4~protein_coding
AAAAAAACAAAATACTCACGTTAACTCTGAAAGCCTGTAC
>chr1:119802323-119802442~3~ENSMUSG00000026384~Ptpn4~protein_coding
TAGGTTCTGCCAGCAGGCAATCGGAAACGTGCGGTCATTA
>chr2:151843074-151843152~3~ENSMUSG00000032852~Rspo4~protein_coding
GTACCGAAGGAAGAAGCAAGGTACAGATGTGGCCGGGCTG
>chr2:151873040-151873128~5~ENSMUSG00000032852~Rspo4~protein_coding
TGGACCTGTGTTCTTGCAGAAAGAAATCCCAGGCAGAAGA
>chr2:151867756-151867944~5~ENSMUSG00000032852~Rspo4~protein_coding
tctccTGGTCTGGCTGCAGCAGGCACTGGTCTGGGGGGCA
>chr2:151867756-151867944~3~ENSMUSG00000032852~Rspo4~protein_coding
GGAGGCCAACAGGTGCAAGAGTACGTATCTCCTCCAGTGT
>chr2:151868571-151868711~5~ENSMUSG00000032852~Rspo4~protein_coding
GTCCCTGGCTCTGTTGCAGAATGTGGGGCCACGTGCGAGA
>chr2:151868571-151868711~3~ENSMUSG00000032852~Rspo4~protein_coding
GAGTACCCGGGAGTGCCAGGGTGAGTGAGGCCCTGGCCAC
>chr2:151869769-151869954~5~ENSMUSG00000032852~Rspo4~protein_coding
TCTCTCCCTTCACCCACAGAAGAGTGTGAGCCGAGCCCTT
>chr2:151869769-151869954~3~ENSMUSG00000032852~Rspo4~protein_coding
AAAGAGACTCTGCCCAGGAGGTGAGCACCAGGCCTGCAGA
>chr13:19184981-19185092~3~ENSMUSG00000076745~Tcrg-V4~IG_LV_gene
TTTCTTATGCCTCTTGACATGTGAGTTGCCACTGTCAGGT
>chr13:19185200-19185501~5~ENSMUSG00000076745~Tcrg-V4~IG_LV_gene
TTTTCTCGTTTGCTTGCAGTTGGACATGGGAAGTTGGAGC
>chr19:12798667-12798679~3~ENSMUSG00000024696~Lpxn~protein_coding
TAGGACAATGGAAGAGCTGGGTGAGTGAAGGGGCCTTTGG
>chr19:12833085-12833351~5~ENSMUSG00000024696~Lpxn~protein_coding
GTGTTCACTCCACCCGCAGGACTGCTTCAGTAGTTTTTCT
>chr19:12803933-12804090~5~ENSMUSG00000024696~Lpxn~protein_coding
CTTGTGTCCTGGGACATAGATGCCTTATTGGAGGAATTGG
>chr19:12803933-12804090~3~ENSMUSG00000024696~Lpxn~protein_coding
GTAACACAAGTCCCTTGAAGGTAACATTTGAACTATTGTA
>chr19:12811220-12811266~5~ENSMUSG00000024696~Lpxn~protein_coding
TCTGTCACTTACTTCTTAGGTGCAGCTCGTGTATGCAACC
>chr19:12811220-12811266~3~ENSMUSG00000024696~Lpxn~protein_coding
CAGGAGCCCAATGTCTACAGGTATGCTTTGGTGTCTAATA
>chr19:12819336-12819435~5~ENSMUSG00000024696~Lpxn~protein_coding
TTTCTTATTCTATCTGTAGTGAGGTCCAAGAGCCAAAGGA
>chr19:12819336-12819435~3~ENSMUSG00000024696~Lpxn~protein_coding
TGAGTGAAATGCAGGCCAAGGTGGGTACTGTCTGAATTAT
>chr19:12823944-12824111~5~ENSMUSG00000024696~Lpxn~protein_coding
GGTTCTTTCCTTGTCCCAGGTTTCAGTGAAAGCAGACACC
>chr19:12823944-12824111~3~ENSMUSG00000024696~Lpxn~protein_coding
AGAAGCCAATTGCTGGGAAGGTGGGGTGATCTAGGATGTC
>chr19:12824799-12824972~5~ENSMUSG00000024696~Lpxn~protein_coding
GGCTTTATGATGTTCCTAGGTGATCCATGCTCTGGGGCAA
>chr19:12824799-12824972~3~ENSMUSG00000024696~Lpxn~protein_coding
GTGCTGCTCCCATCACAGATGTAAGTAAAGCCCCACCCTG
>chr19:12825090-12825171~5~ENSMUSG00000024696~Lpxn~protein_coding
ctgtgtttcctgttctcagaaagtgctgacagcaatGAAC
>chr19:12825090-12825171~3~ENSMUSG00000024696~Lpxn~protein_coding
AGAGGTATTTGGTGCAGAAGGTAGGAGAGGGCTACAGCCA
>chr19:12832608-12832756~5~ENSMUSG00000024696~Lpxn~protein_coding
TTTGATTTTATCTTTTCAGGCTTTCATGAGAAGGACAAGA
>chr19:12832608-12832756~3~ENSMUSG00000024696~Lpxn~protein_coding
CAGAGTGCTTTGTGTGTGGGGTTTGTATGCTCAATTACCT
>chr6:149582012-149582138~3~ENSMUSG00000096299~Gm21814~protein_coding
cagcaacctcactgctataggtaagtcagtgaattttcct
>chr6:149583554-149583656~5~ENSMUSG00000096299~Gm21814~protein_coding
gtgtcaattatctttgcaggcatgaaagaagtcttactgg
>chr6:149582330-149582390~5~ENSMUSG00000096299~Gm21814~protein_coding
ttctggtactgtattttaggctgcaattgggaagagcata
>chr6:149582330-149582390~3~ENSMUSG00000096299~Gm21814~protein_coding
agttctagaagacatggaaggtaatattcatgtgcaagtt
>chr1:180569034-180569153~3~ENSMUSG00000026496~Parp1~protein_coding
GCATGGCCATCATGGTGCAGGTGCGACGGGGCCGGGCCGG
>chr1:180600450-180600528~5~ENSMUSG00000026496~Parp1~protein_coding
TGACAACTGCCCTCCCCAGGTACATTGTCTACGACATTGC
>chr1:180573652-180573817~5~ENSMUSG00000026496~Parp1~protein_coding
TCTGCTTTATGTTCCTTAGTCACCCATGTTCGATGGGAAA
>chr1:180573652-180573817~3~ENSMUSG00000026496~Parp1~protein_coding
CGAGGCTGGAGGCGTGGCAGGTGTGTGGCCAGGGGTTCAA
>chr1:180577583-180577698~5~ENSMUSG00000026496~Parp1~protein_coding
CGTGTGTTTGGTTCTTCAGGCAAAGGCCAGGATGGAAGTG
>chr1:180577583-180577698~3~ENSMUSG00000026496~Parp1~protein_coding
GCCTGGAGAAGATAGAGAAGGTACAGCTTGTGCCGGTGCC
>chr1:180579154-180579368~5~ENSMUSG00000026496~Parp1~protein_coding
CTCATGATTTTCCCTACAGGGCCAGATGCGCCTGTCCAAG
>chr1:180579154-180579368~3~ENSMUSG00000026496~Parp1~protein_coding
CCGGCCATCAAGAATGAAGGGTAGGTGGGATGTGGTTAGA
>chr1:180580533-180580635~5~ENSMUSG00000026496~Parp1~protein_coding
AGTCCTGCATTTCTTTCAGAAAGAGAAAAGGTGACGAGGT
>chr1:180580533-180580635~3~ENSMUSG00000026496~Parp1~protein_coding
AGCTGGAGAAGGCCCTCAAGGTGAGTCCTCGGCTCTGTGA
>chr1:180582758-180582874~5~ENSMUSG00000026496~Parp1~protein_coding
TTGGGGGTCTCATCCTTAGGCTCAGAATGAGCTGATCTGG
>chr1:180582758-180582874~3~ENSMUSG00000026496~Parp1~protein_coding
TGCCGTCAGGAGAGTCAGCGGTGAGTGCCCCTGCTGTGGG
>chr1:180583730-180583906~5~ENSMUSG00000026496~Parp1~protein_coding
CTCTGGCATGTTTCTTCAGATCTTGGACAGAGTTGCTGAC
>chr1:180583730-180583906~3~ENSMUSG00000026496~Parp1~protein_coding
AGGAATGGGTAACTCCAAAGGTAAGGTGGGGAGCTTCCTG
>chr1:180585843-180585990~5~ENSMUSG00000026496~Parp1~protein_coding
AAAACTTAACATTGTTTAGGAATTCCGAGAAATATCCTAC
>chr1:180585843-180585990~3~ENSMUSG00000026496~Parp1~protein_coding
GAACTCCTCTGCTCCAGCAGGTATGGCTCCGGGAGGGATT
>chr1:180587261-180587401~5~ENSMUSG00000026496~Parp1~protein_coding
TTCTGATCTCTTACCCCAGACAAGCCCCTGTCTAACATGA
>chr1:180587261-180587401~3~ENSMUSG00000026496~Parp1~protein_coding
CTTGTGTATCAGCACTAAAAGTAAGTTCAGTGGTTCAAAT
>chr1:180587921-180588160~5~ENSMUSG00000026496~Parp1~protein_coding
CCTGTCTGGTTGTAAACAGAGGAGGTGGAGAAGATGAGTA
>chr1:180587921-180588160~3~ENSMUSG00000026496~Parp1~protein_coding
GGGTGCTGTCAAGGAGGAAGGTGAGGCCCAACTGACCTGC
>chr1:180588359-180588427~5~ENSMUSG00000026496~Parp1~protein_coding
TCTGTCCTTTCCTTCCAAGGTGTCAACAAATCTGAAAAGA
>chr1:180588359-180588427~3~ENSMUSG00000026496~Parp1~protein_coding
AGCCGTTGATCCTGACTCTGGTGAGTGGTCAGAGCCTCCC
>chr1:180588650-180588782~5~ENSMUSG00000026496~Parp1~protein_coding
AGCTTTGCCTCTGGGGCAGGTCTGGAACACTCTGCACACG
>chr1:180588650-180588782~3~ENSMUSG00000026496~Parp1~protein_coding
GAGGACGACAAGGAGAGCAGGTGAGCCCAGGCCTCCAGAC
>chr1:180589398-180589593~5~ENSMUSG00000026496~Parp1~protein_coding
GGTCTCTGTCCCTTTACAGGTACTGGATCTTCCGGTCCTG
>chr1:180589398-180589593~3~ENSMUSG00000026496~Parp1~protein_coding
TGGAGATTGACTATGGCCAGGTAATCATAGCAAGATCTGT
>chr1:180591218-180591346~5~ENSMUSG00000026496~Parp1~protein_coding
TTTCCCCCCTTCCCTGAAGGACGAAGAGGCAGTAAAGAAG
>chr1:180591218-180591346~3~ENSMUSG00000026496~Parp1~protein_coding
AGGCCTTGGTGGAGTACGAGGTGGGTGTTGAGTGAGGCAG
>chr1:180592848-180592931~5~ENSMUSG00000026496~Parp1~protein_coding
AATGCCCCTGTCTCTGCAGATTGACCTCCAGAAGATGCCC
>chr1:180592848-180592931~3~ENSMUSG00000026496~Parp1~protein_coding
TCCTCAGCGAGGTCCAGCAGGTAAGCAAGCGTCTCCAGCC
>chr1:180594043-180594165~5~ENSMUSG00000026496~Parp1~protein_coding
CTGTCCCCTTCCCTTCCAGGCAGTGTCTCAAGGCAGCAGT
>chr1:180594043-180594165~3~ENSMUSG00000026496~Parp1~protein_coding
ACAACGCAGACAGCGTGCAGGTAATAGGCAGTGGAGTGGG
>chr1:180594655-180594783~5~ENSMUSG00000026496~Parp1~protein_coding
GTCTGTGTTCTGTCCCCAGGCCAAGGTGGAGATGCTAGAC
>chr1:180594655-180594783~3~ENSMUSG00000026496~Parp1~protein_coding
AACTCAAAACTGACATTAAGGTGAGAGCTTGCCCTTCCCG
>chr1:180597290-180597388~5~ENSMUSG00000026496~Parp1~protein_coding
CCGCATGCCTGTTTTCCAGGTGGTTGACAGAGATTCTGAA
>chr1:180597290-180597388~3~ENSMUSG00000026496~Parp1~protein_coding
ATGACCTGGAAGTGATCGATGTAAGAATCCTCTTCCCTTT
>chr1:180598211-180598363~5~ENSMUSG00000026496~Parp1~protein_coding
TTGCCAACCGTCTGCCCAGATCTTCAAGATAGAGCGCGAG
>chr1:180598211-180598363~3~ENSMUSG00000026496~Parp1~protein_coding
CCCCACCTGAAGCGCCTGTGGTAGGTGGCTGTCCTCTCTG
>chr1:180598953-180599080~5~ENSMUSG00000026496~Parp1~protein_coding
CCTTCTTCCAACTCTCCAGACAGGCTACATGTTTGGGAAA
>chr1:180598953-180599080~3~ENSMUSG00000026496~Parp1~protein_coding
GAGGTTGCCCTTGGAAACATGTGAGTACCTGGACTCTGAG
>chr1:180599593-180599654~5~ENSMUSG00000026496~Parp1~protein_coding
ACTGTCCTCTTTTGAATAGGTATGAACTCAAGCATGCTTC
>chr1:180599593-180599654~3~ENSMUSG00000026496~Parp1~protein_coding
GGGCAAGCACAGTGTCAAAGGTACTGTCCCTCCAGCCTGA
>chr1:180600096-180600210~5~ENSMUSG00000026496~Parp1~protein_coding
TGACTCTTCCATCTTACAGGTTTGGGAAAAACCACCCCTG
>chr1:180600096-180600210~3~ENSMUSG00000026496~Parp1~protein_coding
ACCTGCCTGCTGTATAATGAGTATCCTTTCTTGGCTATGC
>chr19:34924626-34924772~3~ENSMUSG00000024795~Kif20b~protein_coding
TAGTCGCCTCAAACCCTGCGGTAAGTACAACGTAAGAAAA
>chr19:34975493-34975567~5~ENSMUSG00000024795~Kif20b~protein_coding
CTGAAATTGTTAATTTCAGATTTTAATGGAACAGAAAGTA
>chr19:34928861-34928947~5~ENSMUSG00000024795~Kif20b~protein_coding
GTTTTGTTTTGTTTTATAGGCAAACAGTTTGGGATCTAAA
>chr19:34928861-34928947~3~ENSMUSG00000024795~Kif20b~protein_coding
AAAAAGAACATGAGGCTGAGGTTTGTATTGAATTTGATTA
>chr19:34929027-34929143~5~ENSMUSG00000024795~Kif20b~protein_coding
TTGTGGACATGTTTCCTAGGGCTGTGTGCAAGTTTTGGAT
>chr19:34929027-34929143~3~ENSMUSG00000024795~Kif20b~protein_coding
AGAAATTCAGTTTTTCTAAGGTGAGGAAGTACCCTGTTAG
>chr19:34929684-34929822~5~ENSMUSG00000024795~Kif20b~protein_coding
TCCTAAAATGGTCTTACAGGTTTTTGGACCTGAAACTTCA
>chr19:34929684-34929822~3~ENSMUSG00000024795~Kif20b~protein_coding
AAAAACATATACATTTCAAGGTAAATACTGTTTATTTTGA
>chr19:34931555-34931739~5~ENSMUSG00000024795~Kif20b~protein_coding
TTGTCCTATTCTTTTATAGGCACAGAAGAAAATATTGGTA
>chr19:34931555-34931739~3~ENSMUSG00000024795~Kif20b~protein_coding
TGCTGCGACAAATTAAGGAGGTACGCCAGTATTTTAGTAC
>chr19:34934414-34934450~5~ENSMUSG00000024795~Kif20b~protein_coding
TCTACTCTTTCTTTTTTAGGTTACCATACATAATGACAGT
>chr19:34934414-34934450~3~ENSMUSG00000024795~Kif20b~protein_coding
CAGTTATGACGTTCTTTGTGGTAAGGATTCTTTTCTCACT
>chr19:34934908-34935132~5~ENSMUSG00000024795~Kif20b~protein_coding
CCTTTTGTTGTTGTTATAGGACACTTAACAAACTCTTTGA
>chr19:34934908-34935132~3~ENSMUSG00000024795~Kif20b~protein_coding
GGGCTATTCTTTTATAAAAGGTATGTTAGCGACCATTTTA
>chr19:34935626-34935737~5~ENSMUSG00000024795~Kif20b~protein_coding
TCCTCTTTATTTGTTAAAGATCTGCAGTGGGTCCAGGTAT
>chr19:34935626-34935737~3~ENSMUSG00000024795~Kif20b~protein_coding
AACAATGCTTCTAGTAGAAGGTAAGTCTTGGCCCCTAGGG
>chr19:34936777-34936848~5~ENSMUSG00000024795~Kif20b~protein_coding
TTTGTGTTCCTCTTTTTAGTCACAGCATATTCACTATTAG
>chr19:34936777-34936848~3~ENSMUSG00000024795~Kif20b~protein_coding
CGTGTAACACGAGTTAGTGAGTAAGTTGAACATTTTTAAA
>chr19:34936938-34937084~5~ENSMUSG00000024795~Kif20b~protein_coding
GGGGCGGGGGTTGATTTAGATTGTCTCTATGTGATCTTGC
>chr19:34936938-34937084~3~ENSMUSG00000024795~Kif20b~protein_coding
AAGAACAGTGAAAAGTCAAAGTAAGTGTCCTTAGTGTAAA
>chr19:34937314-34937473~5~ENSMUSG00000024795~Kif20b~protein_coding
TTTTCAAAATTTCCCATAGGGTTCAGCATGTGCCTTTCCG
>chr19:34937314-34937473~3~ENSMUSG00000024795~Kif20b~protein_coding
TCTCAACCACTGCGCAAAGGGTGAGTGTTTTTAGATTTGT
>chr19:34938253-34938540~5~ENSMUSG00000024795~Kif20b~protein_coding
ATGTTGGATGTTTTAACAGGTCTATGTTCCGGATACTTTA
>chr19:34938253-34938540~3~ENSMUSG00000024795~Kif20b~protein_coding
CCTGCCACAAAAAGAACAAGGTAGTATTAAGAACTTTGCT
>chr19:34939788-34939927~5~ENSMUSG00000024795~Kif20b~protein_coding
GTATATGTGCTTATTTTAGGAACTGTTGGATTTAATAGAA
>chr19:34939788-34939927~3~ENSMUSG00000024795~Kif20b~protein_coding
CAACGGGAAGCCGATTTTAAGTAAGTTATTTCTTCATAAC
>chr19:34940093-34940231~5~ENSMUSG00000024795~Kif20b~protein_coding
ATTAATTTATGTTTTAAAGGGAGACACTTCTTCATGAACG
>chr19:34940093-34940231~3~ENSMUSG00000024795~Kif20b~protein_coding
ACATAGAACTTGAAACTGAAGTATGTCAATGAAAATATTA
>chr19:34941213-34941441~5~ENSMUSG00000024795~Kif20b~protein_coding
TGGTTTTTGTTATTTCTAGGAAGCTCATAATTATGTAGGA
>chr19:34941213-34941441~3~ENSMUSG00000024795~Kif20b~protein_coding
GCTAAAAAACAGAGAGAGCAGTAAGTGCATGTATTTTACT
>chr19:34942508-34942542~5~ENSMUSG00000024795~Kif20b~protein_coding
ATATTCTTTATCTTTACAGACTCTTTGGTTCAGGCACTCA
>chr19:34942508-34942542~3~ENSMUSG00000024795~Kif20b~protein_coding
CACTCAAGACATCAAGTAAGGTAATTTAAATTTTACTTTG
>chr19:34947584-34947725~5~ENSMUSG00000024795~Kif20b~protein_coding
TTGAATTATTTTGTTTTAGGTTGATACATCTTTAACCAGC
>chr19:34947584-34947725~3~ENSMUSG00000024795~Kif20b~protein_coding
TGAGCCACCAGCAAAGAAAGGTACTGGCTCTTTAGCTACC
>chr19:34949741-34950974~5~ENSMUSG00000024795~Kif20b~protein_coding
TACCAATGTTCTTTTAAAGGGCTTATACTCGTTAGTCCAC
>chr19:34949741-34950974~3~ENSMUSG00000024795~Kif20b~protein_coding
AGCAGACAAGAGACAGAAAAGTGAGCTAAGTCTTATTTAA
>chr19:34951491-34951629~5~ENSMUSG00000024795~Kif20b~protein_coding
ATTCTTTTCTTCTTTTTAGGTTGAAAGAGGAGCTTGCTGC
>chr19:34951491-34951629~3~ENSMUSG00000024795~Kif20b~protein_coding
TTGAGCAGGTACAGAGGGAGGTGAGTTATATGAAAAGCTG
>chr19:34952871-34952990~5~ENSMUSG00000024795~Kif20b~protein_coding
CATAAATTATGCTTTGTAGGTATCTGTAATGCGTGATGAA
>chr19:34952871-34952990~3~ENSMUSG00000024795~Kif20b~protein_coding
GAACCATTCAGCAACTTAAGGTAGCGGTCATTGTTGTTAA
>chr19:34954712-34954772~5~ENSMUSG00000024795~Kif20b~protein_coding
TGTGTTCCTTAATTTTTAGGAGCAGTTAAGTAATCAGAAA
>chr19:34954712-34954772~3~ENSMUSG00000024795~Kif20b~protein_coding
GTATGAGAAAGTGTGCAAAGGTCAGAGCCCAGTTCTTGTT
>chr19:34955951-34956076~5~ENSMUSG00000024795~Kif20b~protein_coding
GGTTCTTTCCTCCCTTCAGATCTCAGTGTTAAGGAGAAGC
>chr19:34955951-34956076~3~ENSMUSG00000024795~Kif20b~protein_coding
AGCAGACTGGCTAGCCACAGGTACAGAGCAGCTGCAGCTC
>chr19:34957417-34957544~5~ENSMUSG00000024795~Kif20b~protein_coding
TGTCTGCACTTTAAATCAGAATTGGATAAATGGAAAGAAA
>chr19:34957417-34957544~3~ENSMUSG00000024795~Kif20b~protein_coding
AGCTTCAGGACGAGCTGCAGGTATCATCCTctccctccct
>chr19:34959416-34959571~5~ENSMUSG00000024795~Kif20b~protein_coding
AACTTTTATCTTTACCAAGGAATCTGAAGAGAAATATAAA
>chr19:34959416-34959571~3~ENSMUSG00000024795~Kif20b~protein_coding
TAAAGCTGCAGAATGAAGTGGTTGGTGGCAATGACTCATC
>chr19:34966047-34966223~5~ENSMUSG00000024795~Kif20b~protein_coding
CTTTGTGCTTGTTGTCCAGGAAACACTGACAGCACAGCTG
>chr19:34966047-34966223~3~ENSMUSG00000024795~Kif20b~protein_coding
CAGCAAAGAGCACCGGGACAGTGAGTGGACGCCGGCTCTT
>chr19:34968116-34968226~5~ENSMUSG00000024795~Kif20b~protein_coding
taatGCTTCCTTGTTTTAGGAAAACCAAACCATGAATCCC
>chr19:34968116-34968226~3~ENSMUSG00000024795~Kif20b~protein_coding
TTTCTAGGAACACAGCAGAGGTTGGTATTCAGTAATGCAA
>chr19:34969920-34970117~5~ENSMUSG00000024795~Kif20b~protein_coding
TCCCATTTTTATATTGTAGGACGGATCTGTAGTTCTTGAC
>chr19:34969920-34970117~3~ENSMUSG00000024795~Kif20b~protein_coding
AGAGTGGTGAAGTGGAGGAGGTCAGTAGCCATCTGGGTAG
>chr19:34972397-34972498~5~ENSMUSG00000024795~Kif20b~protein_coding
CTACATTCATCACTTGTAGGACTTGGTGAAATGTGAAAAT
>chr19:34972397-34972498~3~ENSMUSG00000024795~Kif20b~protein_coding
CTGTCAAAAAGGAACAAAAGGTTTGCCCTCCCTCCAGCTG
>chr19:34972859-34973009~5~ENSMUSG00000024795~Kif20b~protein_coding
ACAAAGTGTTTGTTTTTAGGTTTCCGTTGGTCCATCATCT
>chr19:34972859-34973009~3~ENSMUSG00000024795~Kif20b~protein_coding
AACAATTCTTCAATCAAAAGGTTTGTGGAATAGTTAAATG
>chr19:34974428-34974570~5~ENSMUSG00000024795~Kif20b~protein_coding
CTAACATTTTTATTTATAGCAAAAAAGATAATTGAAACAA
>chr19:34974428-34974570~3~ENSMUSG00000024795~Kif20b~protein_coding
TCAACATATCTGGCCAAGTGGTAAGCTATTTTATTTTTCA
>chr12:69189891-69190394~3~ENSMUSG00000020973~Dnaaf2~protein_coding
GGATCACTACATTCCTGCAACTGTATAAATAGCAAATTAG
>chr12:69196492-69198285~5~ENSMUSG00000020973~Dnaaf2~protein_coding
AAATAGTGAGAACGGTTACCTCCAAAGACTCCTTGTTCAA
>chr12:69192808-69192951~5~ENSMUSG00000020973~Dnaaf2~protein_coding
CTGCCCTCTAAGCTCTTACCTCTGCATGGATCTGAACCTG
>chr12:69192808-69192951~3~ENSMUSG00000020973~Dnaaf2~protein_coding
TCATTGATAAACAATCTTTCCTAAAGTAAAGAAGAAAAAA
>chr1:52845110-52845144~3~ENSMUSG00000041426~Hibch~protein_coding
GCGTGGCGGCTCCTGTCGAGGTGAGTTGGTGAGCAAGGCA
>chr1:52920263-52920375~5~ENSMUSG00000041426~Hibch~protein_coding
CTCTACCTTCTTTTGACAGTTCTCATTGACAAAGACCAGA
>chr1:52853668-52853710~5~ENSMUSG00000041426~Hibch~protein_coding
TTCTCTACATCTGTTTCAGGGTCAGCTCCTTCAGAAGAGC
>chr1:52853668-52853710~3~ENSMUSG00000041426~Hibch~protein_coding
GCGTTATTCTGCAACATCTGGTACGTTTGCAGTTTCTTTT
>chr1:52860028-52860165~5~ENSMUSG00000041426~Hibch~protein_coding
TTATTCCTTGTTCACTTAGAGAATGTCCATGCACACAGAA
>chr1:52860028-52860165~3~ENSMUSG00000041426~Hibch~protein_coding
AGATCTATCCACAGCTAAAGGTCTGCAATAGTCTGAATGC
>chr1:52862268-52862352~5~ENSMUSG00000041426~Hibch~protein_coding
GTCTCTTATGTTTGGGTAGACATGGGAACAAGACCCTGAC
>chr1:52862268-52862352~3~ENSMUSG00000041426~Hibch~protein_coding
TGCTGGAGGGGACATCAAAGGTAAAACGCCTGCCCACTGT
>chr1:52865549-52865629~5~ENSMUSG00000041426~Hibch~protein_coding
TCTTTTCCTCCTTCCTTAGCACTCTCAGAAGCTAAAAAAG
>chr1:52865549-52865629~3~ENSMUSG00000041426~Hibch~protein_coding
CATCTTGAACAATGCAATTGGTATGTGTGTGATCTGCTCT
>chr1:52868906-52868958~5~ENSMUSG00000041426~Hibch~protein_coding
AAAGCTCTCTTTGTTCTAGCATCTTGTCAGAAACCATATG
>chr1:52868906-52868958~3~ENSMUSG00000041426~Hibch~protein_coding
ATGGAATCACAATGGGTGGGGTAAGTGGACCTTTTGTTAT
>chr1:52885103-52885181~5~ENSMUSG00000041426~Hibch~protein_coding
TTTTTCCTTATTTCCCTAGGGAGTTGGTCTTTCAGTCCAT
>chr1:52885103-52885181~3~ENSMUSG00000041426~Hibch~protein_coding
TATGCCAGAAACGGGAATAGGTAAAAATACCAGAAAGTTT
>chr1:52901188-52901333~5~ENSMUSG00000041426~Hibch~protein_coding
TTTTTGCTATTAATTACAGGACTATTTCCTGATGTGGGTG
>chr1:52901188-52901333~3~ENSMUSG00000041426~Hibch~protein_coding
ACTTTGTAGATTCGGAAAAGGTATTTGTTTAGATGTTTGC
>chr1:52902847-52902933~5~ENSMUSG00000041426~Hibch~protein_coding
TTGTTTTCTTTCCATTTAGTTGCGTGTGTTGGAGGAGGAG
>chr1:52902847-52902933~3~ENSMUSG00000041426~Hibch~protein_coding
TAGAAAGCTATCATGCCAAGGTAAGCAGTTTCAAATCCCT
>chr1:52904642-52904700~5~ENSMUSG00000041426~Hibch~protein_coding
ACTACTTCTTTTCAAACAGTCCAAGATGGATCAAGACAAA
>chr1:52904642-52904700~3~ENSMUSG00000041426~Hibch~protein_coding
CACATGGACAAAATAAACAGGTATGTAACAAAAGATCTTG
>chr1:52905371-52905452~5~ENSMUSG00000041426~Hibch~protein_coding
AAATCATGTTTCTTTACAGTTGTTTTTCAGCCAATACCGT
>chr1:52905371-52905452~3~ENSMUSG00000041426~Hibch~protein_coding
TTGCCATAGAACAGATGAAGGTAACGTATGGATCTTTTCT
>chr1:52913731-52913850~5~ENSMUSG00000041426~Hibch~protein_coding
GAATTTTTTTTCTTCAAAGGTAATTAATAAAATGTCTCCG
>chr1:52913731-52913850~3~ENSMUSG00000041426~Hibch~protein_coding
GGATAACTCAAGCATGTATGGTAAGAATTTTATATACATT
>chr1:52916637-52916670~5~ENSMUSG00000041426~Hibch~protein_coding
TACTCTGACTTTCTTTCAGGAAGGGCATGACTTTCATGAA
>chr1:52916637-52916670~3~ENSMUSG00000041426~Hibch~protein_coding
TCATGAAGGTGTTAGAGCTGGTAAGTGACAGGTGTCTGCA
>chr1:52920263-52920307~5~ENSMUSG00000041426~Hibch~protein_coding
CTCTACCTTCTTTTGACAGTTCTCATTGACAAAGACCAGA
>chr1:52920263-52920307~3~ENSMUSG00000041426~Hibch~protein_coding
AAAATGGAAACCAGCCAATCTAAAAGATGTTACGGATGAA
>chr12:112501746-112501922~3~ENSMUSG00000054013~Tmem179~protein_coding
CAGGAGGCCCACAGTCCAAACTGCATGGAAGGCAGAGAAG
>chr12:112510744-112511048~5~ENSMUSG00000054013~Tmem179~protein_coding
CTGAAAGGCCTAAACTTACCCCTCGTGTCCCTTGCAGAGG
>chr12:112503242-112503320~5~ENSMUSG00000054013~Tmem179~protein_coding
TGCCCGAGACCCCGCCTACCTGGGCGATAGCAAACTGATG
>chr12:112503242-112503320~3~ENSMUSG00000054013~Tmem179~protein_coding
TTTCCTGGAACTCCTCGCAGCTAAAATAGCACGAAGCCAA
>chr12:112504534-112504671~5~ENSMUSG00000054013~Tmem179~protein_coding
AAGCAGGGGTGAGGCATACCTGTGGGGTGTGGAGCCCTTC
>chr12:112504534-112504671~3~ENSMUSG00000054013~Tmem179~protein_coding
GGAAGGCGTAGAAGAAGGAGCTGCAGTGGAGTCAAGAGAT
>chr2:121451981-121452174~3~ENSMUSG00000046110~Serinc4~protein_coding
CCAGTTCTGCTTCCTCATAGCTGTGAAACCAAAGGCTGAT
>chr2:121456455-121456553~5~ENSMUSG00000046110~Serinc4~protein_coding
CTCTTCCCAAATGTCTCACCTGATTGAAGGGGGTTTCCAC
>chr2:121452024-121452174~5~ENSMUSG00000046110~Serinc4~protein_coding
GTGTTGCCTGAATATACTAGGGTGGTGGTGATTCTGAGTG
>chr2:121452024-121452174~3~ENSMUSG00000046110~Serinc4~protein_coding
CCAGTTCTGCTTCCTCATAGCTGTGAAACCAAAGGCTGAT
>chr2:121452355-121452505~5~ENSMUSG00000046110~Serinc4~protein_coding
ATGTCTGCTTTCTTCTTACCTGAACCAGTTGGTAAGGGTA
>chr2:121452355-121452505~3~ENSMUSG00000046110~Serinc4~protein_coding
CCTGGCCCTGCTCCTTTGCCCTAGAGAGAGAAGTGCCGAT
>chr2:121452632-121452680~5~ENSMUSG00000046110~Serinc4~protein_coding
GATTGCGCATGTGACTCACCATCCTCTGGCTCCACTGTTT
>chr2:121452632-121452680~3~ENSMUSG00000046110~Serinc4~protein_coding
CAGAAACAGACTGAGGGCTTCTGTAAAACAAGGCAACACG
>chr2:121453096-121453168~5~ENSMUSG00000046110~Serinc4~protein_coding
TTGAGCTCTTGATGCTCACCTGGAACTCATACTTGTAAAC
>chr2:121453096-121453168~3~ENSMUSG00000046110~Serinc4~protein_coding
CCAGGTAGGAAGCCTCGTTGCTGTGAAAGAAAGAGGTTTT
>chr2:121453103-121453168~5~ENSMUSG00000046110~Serinc4~protein_coding
CTTGATGCTCACCTGGAACTCATACTTGTAAACCTTGATA
>chr2:121453103-121453168~3~ENSMUSG00000046110~Serinc4~protein_coding
CCAGGTAGGAAGCCTCGTTGCTGTGAAAGAAAGAGGTTTT
>chr2:121453482-121453608~5~ENSMUSG00000046110~Serinc4~protein_coding
GGTTGGCACCTTTACATACCAAGCAAAGAGCACACAAGCA
>chr2:121453482-121453608~3~ENSMUSG00000046110~Serinc4~protein_coding
ATTCTGTCCTTGAAAGGTTACTGCCAAGGGGCAATGAGAG
>chr2:121453560-121453608~5~ENSMUSG00000046110~Serinc4~protein_coding
CGGTATTTGTGGTTCCATTTTATTCCGGCCAGGCAGACAC
>chr2:121453560-121453608~3~ENSMUSG00000046110~Serinc4~protein_coding
ATTCTGTCCTTGAAAGGTTACTGCCAAGGGGCAATGAGAG
>chr2:121453709-121453804~5~ENSMUSG00000046110~Serinc4~protein_coding
TGGCAGTCTGGGTCCTCACTTGTCTCTGGGGGACGGCTGG
>chr2:121453709-121453804~3~ENSMUSG00000046110~Serinc4~protein_coding
GAGGCCAGAGTTTGGTTGCTCTAGGGAGAACAGGAGTTAG
>chr2:121453745-121453804~5~ENSMUSG00000046110~Serinc4~protein_coding
CTGGACAGTGCAGAGAAGGTCAGATACATGATATAGCAGC
>chr2:121453745-121453804~3~ENSMUSG00000046110~Serinc4~protein_coding
GAGGCCAGAGTTTGGTTGCTCTAGGGAGAACAGGAGTTAG
>chr2:121453994-121454209~5~ENSMUSG00000046110~Serinc4~protein_coding
AATGTTAAATAGCATATACCCACTGCGGCGGATGCAAGGT
>chr2:121453994-121454209~3~ENSMUSG00000046110~Serinc4~protein_coding
CTTGAGCTGCACCAGTCTGCCTAAAGACAAGTGGTTAGGG
>chr2:121453998-121454209~5~ENSMUSG00000046110~Serinc4~protein_coding
TTAAATAGCATATACCCACTGCGGCGGATGCAAGGTGCGA
>chr2:121453998-121454209~3~ENSMUSG00000046110~Serinc4~protein_coding
CTTGAGCTGCACCAGTCTGCCTAAAGACAAGTGGTTAGGG
>chr2:121454944-121455037~5~ENSMUSG00000046110~Serinc4~protein_coding
ctctccagcccAACCTTACCAATTCTTGTTCCAGGACTGG
>chr2:121454944-121455037~3~ENSMUSG00000046110~Serinc4~protein_coding
GATGCCAATATAATGCCAGGCTGCAAGACAGGCACCATTG
>chr2:121455276-121455355~5~ENSMUSG00000046110~Serinc4~protein_coding
AGTGTAAGATGAAGAGTACCTGGGAAGAGATCCTCATCAG
>chr2:121455276-121455355~3~ENSMUSG00000046110~Serinc4~protein_coding
ACAGCTTGAGGCTCCAGAAGCTAGTTAGGGTAGAGAGAAA
>chr2:121455663-121455831~5~ENSMUSG00000046110~Serinc4~protein_coding
CAAAAAATTAAACACAAACCTGTTATGCAGCTGTGCCCGA
>chr2:121455663-121455831~3~ENSMUSG00000046110~Serinc4~protein_coding
GTGGGCACATAGCACTGAGGGCATCTGGATCTGCAGGGAG
>chr2:121455663-121455837~5~ENSMUSG00000046110~Serinc4~protein_coding
CAAAAAATTAAACACAAACCTGTTATGCAGCTGTGCCCGA
>chr2:121455663-121455837~3~ENSMUSG00000046110~Serinc4~protein_coding
ACATAGCACTGAGGGCATCTGGATCTGCAGGGAGTTGGTT
>chr2:121455663-121455841~5~ENSMUSG00000046110~Serinc4~protein_coding
CAAAAAATTAAACACAAACCTGTTATGCAGCTGTGCCCGA
>chr2:121455663-121455841~3~ENSMUSG00000046110~Serinc4~protein_coding
AGCACTGAGGGCATCTGGATCTGCAGGGAGTTGGTTGTGA
>chr2:121455991-121456155~5~ENSMUSG00000046110~Serinc4~protein_coding
GCAACCCTTGCCGACTTACCCCATGTGCTTTGCCCCAGAC
>chr2:121455991-121456155~3~ENSMUSG00000046110~Serinc4~protein_coding
ACAGGTCCACAGCAGGATGCCTGGGGATAGAAGCAATGCA
>chr6:127912961-127913044~3~ENSMUSG00000030351~Tspan11~protein_coding
TCTTCAACTTCTTCTTCTGGGTAAGTGCAGGCTAGGGCAC
>chr6:127949793-127949849~5~ENSMUSG00000030351~Tspan11~protein_coding
CTCTCTCTCCACCCGGCAGATCTGTGGGATGGTCCTCACC
>chr6:127923552-127923743~5~ENSMUSG00000030351~Tspan11~protein_coding
TGGTCTTGTATCTCTGCAGGTAGGTGGGGCAGCCGTCATG
>chr6:127923552-127923743~3~ENSMUSG00000030351~Tspan11~protein_coding
AGAAGAGCTGCCTCTCCACAGTGAGTGTCCCCCCCACCCC
>chr6:127938201-127938275~5~ENSMUSG00000030351~Tspan11~protein_coding
TTTCTCTCTTTGCTCCTAGTATTTCTGCCTGCTGCTGGTC
>chr6:127938201-127938275~3~ENSMUSG00000030351~Tspan11~protein_coding
CACATGTGTACTACCAGAGGGTAAGTACTAGGTCCTGATG
>chr6:127939094-127939198~5~ENSMUSG00000030351~Tspan11~protein_coding
TCCATGCTCCCCTCCTCAGCTGAGTGACGAGCTGAAGTGG
>chr6:127939094-127939198~3~ENSMUSG00000030351~Tspan11~protein_coding
TGGACCGGCTGCAGCAGGACGTAAGCCACACAGAGAGATG
>chr6:127943217-127943375~5~ENSMUSG00000030351~Tspan11~protein_coding
CCTCCTCTTCTCCTCTCAGTTCAAATGCTGTGGCAGTAAC
>chr6:127943217-127943375~3~ENSMUSG00000030351~Tspan11~protein_coding
CCAACATCTACAAGGTAGAGGTGAGTGCCGAGGTCACTGA
>chr6:127943707-127943793~5~ENSMUSG00000030351~Tspan11~protein_coding
ACCCACCTCTTCCTTACAGGGAGGCTGTATGGCCAAGCTG
>chr6:127943707-127943793~3~ENSMUSG00000030351~Tspan11~protein_coding
TTGGGGTAGCCTGTCTTCAGGTAAGTGAAGCAGGGAATGT
>chr8:65086563-65086663~3~ENSMUSG00000074300~BC030870~protein_coding
CTTTAGGTGGAAGTCATCGTCTATaacaaacaaacaaaca
>chr8:65108306-65108417~5~ENSMUSG00000074300~BC030870~protein_coding
CCCCCCCCTTTCTTTTTACCTTCATTCCTCTCATTAGGGC
>chr11:43437361-43437530~3~ENSMUSG00000020409~Slu7~protein_coding
GAAGTCGATGAAGAGGGAAAGTAAGTCTTCTGTTGCTGGT
>chr11:43446012-43446188~5~ENSMUSG00000020409~Slu7~protein_coding
TTTTCACATCTCGACACAGGCACTGAATGCAGAGGAGGCT
>chr11:43438123-43438276~5~ENSMUSG00000020409~Slu7~protein_coding
CACTTAAATTTTATTACAGAGATATCAACCCTCATATTCC
>chr11:43438123-43438276~3~ENSMUSG00000020409~Slu7~protein_coding
ACAAGCGAGGCGTAAAGGAGGTATGTGGGTGGCAGCCTGT
>chr11:43438804-43438884~5~ENSMUSG00000020409~Slu7~protein_coding
CTTTTCTGTCCTTGAACAGAATTCTATAACTACCAAGTAC
>chr11:43438804-43438884~3~ENSMUSG00000020409~Slu7~protein_coding
AGAGGAAAGATTGCTTTGAGGTAAGTTTCCTCCAAGCCTG
>chr11:43439153-43439317~5~ENSMUSG00000020409~Slu7~protein_coding
GAGATCTGCTGCCTTTCAGAGACCGAGGCGGGTTGGAGCT
>chr11:43439153-43439317~3~ENSMUSG00000020409~Slu7~protein_coding
AATACGCCAAGGTTGATCTGGTAAGCAGTTCCCTGCTTTC
>chr11:43440611-43440679~5~ENSMUSG00000020409~Slu7~protein_coding
AAATGTCTTTATTTTTTAGGCAAAACGGACATTGAAAGCA
>chr11:43440611-43440679~3~ENSMUSG00000020409~Slu7~protein_coding
GAAAATTAGTGGAGCAAGCTGTAAGTAAAGATACAAGATA
>chr11:43441221-43441268~5~ENSMUSG00000020409~Slu7~protein_coding
TCCTTCTTTCCTGATGCAGAACTCTCCGAAACACCAGTGG
>chr11:43441221-43441268~3~ENSMUSG00000020409~Slu7~protein_coding
AGGAACCCAACTCTCAGATGGTAAGGCGTGCTGGTCCTTC
>chr11:43441446-43441577~5~ENSMUSG00000020409~Slu7~protein_coding
CCCCAACTCTTCCTTTCAGGAAAAGGATCATAACAGTGAG
>chr11:43441446-43441577~3~ENSMUSG00000020409~Slu7~protein_coding
TTCGTGAAGATATTGCAAAAGTAAGTCACGTCAGCCTGAC
>chr11:43441823-43441920~5~ENSMUSG00000020409~Slu7~protein_coding
CAAATATTTTTCCTTTCAGTATTTGAGAAATTTAGATCCA
>chr11:43441823-43441920~3~ENSMUSG00000020409~Slu7~protein_coding
GCAGGGAAGAATCCAGATGAGTAAGTATCCAGTTAAACTT
>chr11:43442031-43442098~5~ENSMUSG00000020409~Slu7~protein_coding
CTAACAACTGTGCTTTCAGAGTGAGCTACGCTGGAGATAA
>chr11:43442031-43442098~3~ENSMUSG00000020409~Slu7~protein_coding
CTCCATGGCTCAAACACAACGTAAGTGTTTGTTCTATACC
>chr11:43442540-43442679~5~ENSMUSG00000020409~Slu7~protein_coding
ACACTTTAAATTCTTCTAGTGTTTGCTTGGGAAGCCTACG
>chr11:43442540-43442679~3~ENSMUSG00000020409~Slu7~protein_coding
AGGAAAGCATCCTGGAAAAGGTAAGGCTAAGAAACCTTTA
>chr11:43443274-43443435~5~ENSMUSG00000020409~Slu7~protein_coding
AATGCTCAATGTCCTTTAGTACGGTGGCCAAGAACACCTG
>chr11:43443274-43443435~3~ENSMUSG00000020409~Slu7~protein_coding
TGAAGATCAATAACCACACGGTCAGTGCTCGCTGGGCTCC
>chr11:43444726-43444830~5~ENSMUSG00000020409~Slu7~protein_coding
TCTCTGTCTCTCTCTACAGCATATCTGGGGATCTTACTGG
>chr11:43444726-43444830~3~ENSMUSG00000020409~Slu7~protein_coding
AAGCTGGGAAGGAGAGCGTTGTGAGTATTACCCTCTAGCT
>chr11:43445184-43445255~5~ENSMUSG00000020409~Slu7~protein_coding
TACATTTCTTTCCCCACAGAACTCAGAGGAGTGTATTATA
>chr11:43445184-43445255~3~ENSMUSG00000020409~Slu7~protein_coding
AACCTCAGGCCCTCCTGGAGGTCAGTGTGTGACCGTCTGC
>chr11:43445359-43445385~5~ENSMUSG00000020409~Slu7~protein_coding
CTTTCATTCTCCCTGACAGCTACATCAGGAGAAACTAAAA
>chr11:43445359-43445385~3~ENSMUSG00000020409~Slu7~protein_coding
AGGAGAAACTAAAAGaggagaagaagaagaaaaagaagaa
>chr11:43445359-43445472~5~ENSMUSG00000020409~Slu7~protein_coding
CTTTCATTCTCCCTGACAGCTACATCAGGAGAAACTAAAA
>chr11:43445359-43445472~3~ENSMUSG00000020409~Slu7~protein_coding
AGCAGGAGAAACTGAAAAAGGTACTTTGTGACATCTCAGT
>chr8:104867488-104867560~3~ENSMUSG00000031884~Ces2d-ps~protein_coding
GCTTCTTATCCATGTGCATGGTGAGGCTCACTAAACTGGC
>chr8:104873678-104873861~5~ENSMUSG00000031884~Ces2d-ps~protein_coding
CTGTGTGATATATCCACAGGAACCCCAACAGTGAGGGTCT
>chr8:104867895-104868105~5~ENSMUSG00000031884~Ces2d-ps~protein_coding
GATGGCATCTTTCCATCAGGTCAGTACTCACCAGAGTCCA
>chr8:104867895-104868105~3~ENSMUSG00000031884~Ces2d-ps~protein_coding
GGAACTTCACATCCAGCCATGTAAGTTCTGGACCCAGAGG
>chr8:104869245-104869383~5~ENSMUSG00000031884~Ces2d-ps~protein_coding
TGTCTGCTATTTTCATCAGGTGTCTGCAAAATCATGATAT
>chr8:104869245-104869383~3~ENSMUSG00000031884~Ces2d-ps~protein_coding
ATGAGGGCTCTAACCTGCCTGTGAATGTCAGGCTGTGGCC
>chr8:104870039-104870172~5~ENSMUSG00000031884~Ces2d-ps~protein_coding
TCTCTCTTGACTTCTCCAGGTGATGGTGTGGATCCATGGA
>chr8:104870039-104870172~3~ENSMUSG00000031884~Ces2d-ps~protein_coding
GGTGTCCTGGGCTTTTTCAGGTAAGATCATTACTGGGCAA
>chr8:104870249-104870507~5~ENSMUSG00000031884~Ces2d-ps~protein_coding
TGTCCCTTCCACTTCTCAGCACTGGAGACCAGCATGCCAG
>chr8:104870249-104870507~3~ENSMUSG00000031884~Ces2d-ps~protein_coding
CCTCTGAGATGGTCTCCACTGTAAGTGCTCTCAGCCCTGC
>chr8:104871251-104871349~5~ENSMUSG00000031884~Ces2d-ps~protein_coding
TGCCTCATTCCTTCTGCAGACGGTGGCCAAGCTTTCTGGA
>chr8:104871251-104871349~3~ENSMUSG00000031884~Ces2d-ps~protein_coding
AGATTCTGGCTATTAACAAGGTTGGGAGAATTGTGTGTCT
>chr8:104871612-104871662~5~ENSMUSG00000031884~Ces2d-ps~protein_coding
GACCTCTAATACCTCACAGGTCTTCAAGATGATCCCTGCT
>chr8:104871612-104871662~3~ENSMUSG00000031884~Ces2d-ps~protein_coding
GGGAGTTCTTCCCCAGGCATTCCCAAAGAGTTGTTGGCAT
>chr8:104871667-104871753~5~ENSMUSG00000031884~Ces2d-ps~protein_coding
TTCTTCCCCAGGCATTCCCAAAGAGTTGTTGGCATCTGAG
>chr8:104871667-104871753~3~ENSMUSG00000031884~Ces2d-ps~protein_coding
TTGGCTGGTCCATTCCTGTGGTAAGGCAGAGTTCCAATCC
>chr8:104871883-104871963~5~ENSMUSG00000031884~Ces2d-ps~protein_coding
TACTGTCTTCTGCTCCCAGGTCATGGGCTCTGCTCAGATG
>chr8:104871883-104871963~3~ENSMUSG00000031884~Ces2d-ps~protein_coding
AGGATACAGCAGTACAAATGGTGAGACACCTCTGGTCCTA
>chr8:104872181-104872325~5~ENSMUSG00000031884~Ces2d-ps~protein_coding
CCTGATCACCTTGGTGTAGATGCTGCCTCCTGAGTGTAGT
>chr8:104872181-104872325~3~ENSMUSG00000031884~Ces2d-ps~protein_coding
CCAAGTAGCACATTTTCAACGTGAGTATATCTGTGTCAAA
>chr8:104872686-104872823~5~ENSMUSG00000031884~Ces2d-ps~protein_coding
CTCTTTTTCCCACCTCCAGGCTCCCATGCCCCTGTCTACT
>chr8:104872686-104872823~3~ENSMUSG00000031884~Ces2d-ps~protein_coding
CTTCTTCTGGGGCATGAAACGTGAGTCTTCACTTTTTATC
>chr8:104873179-104873251~5~ENSMUSG00000031884~Ces2d-ps~protein_coding
GTCTTCCTTATGACTCCAGTTGACTTCACTGAGGAGGAGG
>chr8:104873179-104873251~3~ENSMUSG00000031884~Ces2d-ps~protein_coding
GCCAACTTTGCACGACATGGGTGAGAATACACCCCTCAAC
>chr8:123117497-123117664~3~ENSMUSG00000034796~Cpne7~protein_coding
CACAGGGCCAGTGGCTACAGGTAGGGCGGCCAATGACCGG
>chr8:123134440-123134574~5~ENSMUSG00000034796~Cpne7~protein_coding
ATGTTCTCTCTGAACCCAGGCATCCCCCGCAGCACTGGCC
>chr8:123119619-123119801~5~ENSMUSG00000034796~Cpne7~protein_coding
AAGACGGGGCTTGTTGCAGGTGGACAGAACAGAGGTGGTG
>chr8:123119619-123119801~3~ENSMUSG00000034796~Cpne7~protein_coding
TGGAGTGTACCCTGGGTCAAGTGAGTTCCCCATCGCCTTG
>chr8:123124148-123124222~5~ENSMUSG00000034796~Cpne7~protein_coding
TGGCTTTCTTGTTTTCCAGATTGTGGCCCAGAAGAAGATG
>chr8:123124148-123124222~3~ENSMUSG00000034796~Cpne7~protein_coding
CTGGCAAGTCCACCATCACGGTGAGGCCCAGAGCTTCGGG
>chr8:123124402-123124476~5~ENSMUSG00000034796~Cpne7~protein_coding
TCCCCTGTCCCACACCCAGGTGATAGCAGAGGACATCTCT
>chr8:123124402-123124476~3~ENSMUSG00000034796~Cpne7~protein_coding
CCCGGAAACTGGATGACAAGGTGAGGTCAAGAGCTGCATG
>chr8:123125562-123125645~5~ENSMUSG00000034796~Cpne7~protein_coding
ACACCCTCTGCTGTCTCAGGACCTCTTCAGCAAGTCGGAC
>chr8:123125562-123125645~3~ENSMUSG00000034796~Cpne7~protein_coding
AGCTCGTGTACAGGACAGAGGTGAGGGTCGCGCCGCCTGA
>chr8:123126241-123126330~5~ENSMUSG00000034796~Cpne7~protein_coding
AGTCTTTTCTGGTCCACAGGTAGTGAAGAACAATCTTAAC
>chr8:123126241-123126330~3~ENSMUSG00000034796~Cpne7~protein_coding
AGGAGACACGGCCTCTGAAGGTGGGGACTGGGTATGGAGC
>chr8:123126633-123126734~5~ENSMUSG00000034796~Cpne7~protein_coding
AGAGGCCTGGGCTCCCCAGTGCCTGGTCTGGGACTATGAC
>chr8:123126633-123126734~3~ENSMUSG00000034796~Cpne7~protein_coding
CCTTTGAGGAGGAGCAGCAGGTGAGTTGTTGGCCCTTCTC
>chr8:123127353-123127439~5~ENSMUSG00000034796~Cpne7~protein_coding
GTCCTTGTCCCCGTCCCAGGCCCAGTGGGACTGTGTGAAT
>chr8:123127353-123127439~3~ENSMUSG00000034796~Cpne7~protein_coding
TGATCCTGGCAGACCTGAAGGTGAGCCTCACTCCTGCCCC
>chr8:123127733-123127792~5~ENSMUSG00000034796~Cpne7~protein_coding
CAACTGCATTGCCTGGAAGCTCCACAGGGTCCACTCCTTC
>chr8:123127733-123127792~3~ENSMUSG00000034796~Cpne7~protein_coding
GCTGCCAGATCCACTGTACGGTGAGTCTATAGGTCCTGCC
>chr8:123128578-123128711~5~ENSMUSG00000034796~Cpne7~protein_coding
GTCATCCTGGCCCCTGCAGGTAGCCATCGACTTCACAGCC
>chr8:123128578-123128711~3~ENSMUSG00000034796~Cpne7~protein_coding
GTCTGCCAGGATTATGACAGGTGTGGCCCCAACCCATCTC
>chr8:123129543-123129597~5~ENSMUSG00000034796~Cpne7~protein_coding
AGTTTTGCCTCTTTTCCAGTGACAAGCGGTTTTCTGCTCT
>chr8:123129543-123129597~3~ENSMUSG00000034796~Cpne7~protein_coding
GGATCCCTCCCAAGTATGAGGTAGGAGAGCCCTGGGCTGG
>chr8:123130054-123130105~5~ENSMUSG00000034796~Cpne7~protein_coding
TGACTCTTGTCCCCACCAGGTGTCCCACGACTTTGCCATC
>chr8:123130054-123130105~3~ENSMUSG00000034796~Cpne7~protein_coding
TGAGGACGATGAGTGTGAAGGTAGGAGCTGGAGGTGGGTT
>chr8:123130173-123130306~5~ENSMUSG00000034796~Cpne7~protein_coding
ACCCCTCCGTTCCCTACAGGAATCCAGGGCGTGGTGGAGG
>chr8:123130173-123130306~3~ENSMUSG00000034796~Cpne7~protein_coding
AGAGCACAGGAGAGGCTTCTGTAGGTGACTGGGGACAGGG
>chr8:123133609-123133845~5~ENSMUSG00000034796~Cpne7~protein_coding
ttccTTCTGATGCCTCCAGCAATATTACATACTGCTGATC
>chr8:123133609-123133845~3~ENSMUSG00000034796~Cpne7~protein_coding
CCTTCCGTGAGCTAAAGAACGTAAGTGGCTGGAAGGGAGG
>chr11:97137550-97137675~3~ENSMUSG00000038517~Tbkbp1~protein_coding
CCCACCGTCTCCATCAGTAGCTGTGGGAAGAAAATGAAGG
>chr11:97149362-97149586~5~ENSMUSG00000038517~Tbkbp1~protein_coding
ATCACATCTAGGTTCTGACCTTGATCTCATAGACTTTGAG
>chr11:97138622-97139334~5~ENSMUSG00000038517~Tbkbp1~protein_coding
GAAGCAGTACACTACTCACGTTGATGGATGGCCAGGACTG
>chr11:97138622-97139334~3~ENSMUSG00000038517~Tbkbp1~protein_coding
CAGCGGTGAGTGCCTTTGGCCTGGGCAAGACAAAGCAGGA
>chr11:97139472-97139590~5~ENSMUSG00000038517~Tbkbp1~protein_coding
AGGGACCTGCCCAGCTCACCTGCGTTGCGGGCCTGTTCCT
>chr11:97139472-97139590~3~ENSMUSG00000038517~Tbkbp1~protein_coding
AGGCCAGCGCCAAGTTCACCCTGAGGTCAGAGGGCAAGGG
>chr11:97146300-97146361~5~ENSMUSG00000038517~Tbkbp1~protein_coding
AGGGCTAGATGTGACTTACTGATCATCCCCAACTCTCTTG
>chr11:97146300-97146361~3~ENSMUSG00000038517~Tbkbp1~protein_coding
GACTGGTTGGAGGCCAGATCCTGAGGAGAGAAGCAAGAAG
>chr11:97146455-97146630~5~ENSMUSG00000038517~Tbkbp1~protein_coding
GCTCCAAAGCACCCTTTACCTGGGCCCGGGTCTCCTGCAG
>chr11:97146455-97146630~3~ENSMUSG00000038517~Tbkbp1~protein_coding
ACTCGTAGGGCCAGGCCAACCTGCTGTCAGGAGACAAGAT
>chr11:97146455-97146633~5~ENSMUSG00000038517~Tbkbp1~protein_coding
GCTCCAAAGCACCCTTTACCTGGGCCCGGGTCTCCTGCAG
>chr11:97146455-97146633~3~ENSMUSG00000038517~Tbkbp1~protein_coding
CGTAGGGCCAGGCCAACCTGCTGTCAGGAGACAAGATGAT
>chr11:97147373-97147553~5~ENSMUSG00000038517~Tbkbp1~protein_coding
GGAGTCACTAAGATCTCACCATGACCCAAGGCAGGTCCCC
>chr11:97147373-97147553~3~ENSMUSG00000038517~Tbkbp1~protein_coding
TGAGTCTCTACCAGGGCCCGCTGCAGGGAAGACAGACGGC
>chr11:97147726-97147731~5~ENSMUSG00000038517~Tbkbp1~protein_coding
GGTATGAAGGCTCCTCTCACAGCTCCTGCAATGCAGATGT
>chr11:97147726-97147731~3~ENSMUSG00000038517~Tbkbp1~protein_coding
GAAGGCTCCTCTCACAGCTCCTGCAATGCAGATGTTTCTG
>chr11:97148629-97148733~5~ENSMUSG00000038517~Tbkbp1~protein_coding
cCCGCTCTCTGGGCCTCACCATCTCCCCCAGCTCTGTCTC
>chr11:97148629-97148733~3~ENSMUSG00000038517~Tbkbp1~protein_coding
TGCTCCTTACTCTTCTGCAACTGGGTAGGCCCGGAGAGGT
>chr11:97148945-97149067~5~ENSMUSG00000038517~Tbkbp1~protein_coding
AAGCGAAGCAAGGGCTTACCTCGTGTTGGAATTGGTTGAG
>chr11:97148945-97149067~3~ENSMUSG00000038517~Tbkbp1~protein_coding
AAATCAGTGATCAGCGGATACTGTGGGAGGGTCGTCCTCT
>chr6:39383920-39384120~3~ENSMUSG00000029923~Rab19~protein_coding
TAGACGGCAAGAAAGTGAAGGTAAGAGGAGACACGGGGGT
>chr6:39389538-39389803~5~ENSMUSG00000029923~Rab19~protein_coding
ATATATCTTTCACCCGCAGGGAACAAATCAGACCTGTGGG
>chr6:39388009-39388192~5~ENSMUSG00000029923~Rab19~protein_coding
GGCCTCTGTCCTTCTGCAGATGCAGGTGTGGGACACGGCA
>chr6:39388009-39388192~3~ENSMUSG00000029923~Rab19~protein_coding
CTTGGTCATCATGCTGATCGGTAGGACGCTTCCCAAGCAG
>chr9:81890136-81890367~3~ENSMUSG00000043289~Mei4~protein_coding
CTCAGGATTGTTTAAGAATGGTATGTGAGTCACTTCTCAG
>chr9:82025519-82025785~5~ENSMUSG00000043289~Mei4~protein_coding
TCTTATTGTTTCCTCTTAGGATCAAGGCATTTATGATGTG
>chr9:81927098-81927633~5~ENSMUSG00000043289~Mei4~protein_coding
CTGTTGCTTTCTGTTTCAGGACCGGATGTGCTCCCCACGT
>chr9:81927098-81927633~3~ENSMUSG00000043289~Mei4~protein_coding
AGAATAACAGTATAAACCGGGTAAGTAATATATTCTTCCT
>chr9:81979126-81979257~5~ENSMUSG00000043289~Mei4~protein_coding
CACTCAGTTTCCTTTGTAGTTCCAGGTACAGCGTTATGTC
>chr9:81979126-81979257~3~ENSMUSG00000043289~Mei4~protein_coding
ACCTGGGAGCCATCGATCAGGTATGTGTAACTGGAAACTG
>chr6:68036818-68036876~3~ENSMUSG00000076514~Igkv17-121~IG_LV_gene
CTCCTCTGTGTCTCTGGTAAGTAAAACAGTTTTTCTTTCT
>chr6:68037028-68037318~5~ENSMUSG00000076514~Igkv17-121~IG_LV_gene
TTCCATAAACAGATTCTAGGGCAGAAACAACTGTGACCCA
>chr11:117815954-117816139~3~ENSMUSG00000025574~Tk1~protein_coding
GCTCCGCCAATCACCTCCACCTGGTGGGAGGGAGATGTGA
>chr11:117825714-117825779~5~ENSMUSG00000025574~Tk1~protein_coding
CCCACTCCAGACCCCGCACCTGAATCTGCCCCCGAGTCTT
>chr11:117816447-117816566~5~ENSMUSG00000025574~Tk1~protein_coding
tgtgtgtgtgtgtgtgtACCTCTTTCTCCAGGCCCAGCCT
>chr11:117816447-117816566~3~ENSMUSG00000025574~Tk1~protein_coding
TTCAAGATGCTGCCGAAAGCCTGCACGGAAGACAGCAGGT
>chr11:117817102-117817191~5~ENSMUSG00000025574~Tk1~protein_coding
CAGAGTCAGACATCTTTACCTTCCTCTGGAAGGTCCCATC
>chr11:117817102-117817191~3~ENSMUSG00000025574~Tk1~protein_coding
AAATCCACAATGTCAGGAAACTGGGAAAAGTCCAGAGGAT
>chr11:117822097-117822190~5~ENSMUSG00000025574~Tk1~protein_coding
ATGCTGCAGGCTGACTTACAAACTGCCCCTCATCGATGCC
>chr11:117822097-117822190~3~ENSMUSG00000025574~Tk1~protein_coding
GCAATGCGTCCATGGTGTTCCTGGGAAGAGAAGGCCAAGA
>chr11:117824671-117824781~5~ENSMUSG00000025574~Tk1~protein_coding
GCTCAGGGGTAGGACTGACCGATCATGTGTGGAGAAGCTG
>chr11:117824671-117824781~3~ENSMUSG00000025574~Tk1~protein_coding
CTCTTCTCATCAGCTCTGTGCTGCAAGAATTAACCAGAGC
>chr11:117825601-117825632~5~ENSMUSG00000025574~Tk1~protein_coding
CCGAAGGCCCATTCATTACCTTTTCCCTGAGAACATGGGC
>chr11:117825601-117825632~3~ENSMUSG00000025574~Tk1~protein_coding
AACATGGGCCCGAGAATCACCTAGAAGAGAAGTCATTTAA
>chr1:173723735-173723752~3~ENSMUSG00000073490~AI607873~protein_coding
CACCTTCTAGCATTGATGACCTTAAAGAAGAAAACAATGA
>chr1:173736187-173736451~5~ENSMUSG00000073490~AI607873~protein_coding
GTTCTCTGTTTCAAGTTACCTTCTGATCTCTCTTTTTTAA
>chr1:173724934-173725122~5~ENSMUSG00000073490~AI607873~protein_coding
TGTTTCTTAAGGGTTGTACCTGCATGTAACTGTGCCTTAC
>chr1:173724934-173725122~3~ENSMUSG00000073490~AI607873~protein_coding
GCTTTATTCCTCTCAGTTTTCTGAAAGAACAAATGAACAT
>chr1:173727409-173727825~5~ENSMUSG00000073490~AI607873~protein_coding
AAGTATTGCAATGGCTTACCTTAATTACTAAGTACTCTCC
>chr1:173727409-173727825~3~ENSMUSG00000073490~AI607873~protein_coding
ACAGTTCCTCTCCTTGGTGTCTACATAAAACACACATTGG
>chr1:173728882-173730540~5~ENSMUSG00000073490~AI607873~protein_coding
TAGAAGAGGAGGTCATTACCCAGGATGGACTGCTGTGTAC
>chr1:173728882-173730540~3~ENSMUSG00000073490~AI607873~protein_coding
ATGGTTGTGTTTTTCTGTTTCTAAAGGAAAATAGGATTGT
>chr1:173732275-173732442~5~ENSMUSG00000073490~AI607873~protein_coding
GGGAATAGGAAAGTGATACCTTGTTTGAGGAACTGCTGGG
>chr1:173732275-173732442~3~ENSMUSG00000073490~AI607873~protein_coding
GTGATTTGTTTTCTCTTTGTCTGAAAGAGAAACATTGTCT
>chr1:173735096-173735313~5~ENSMUSG00000073490~AI607873~protein_coding
CACTGTTCCTCAGGCTCACCTGGGCTGTAGAAGTCCCCGC
>chr1:173735096-173735313~3~ENSMUSG00000073490~AI607873~protein_coding
CAGTGATGTTTCTCCTGTTACTAGGATGTGGAGACTTTTT
>chr1:173735117-173735313~5~ENSMUSG00000073490~AI607873~protein_coding
GGGCTGTAGAAGTCCCCGCCTGAGCTGTGGAAGTCCCCGC
>chr1:173735117-173735313~3~ENSMUSG00000073490~AI607873~protein_coding
CAGTGATGTTTCTCCTGTTACTAGGATGTGGAGACTTTTT
>chr10:128706286-128706358~3~ENSMUSG00000025359~Pmel~protein_coding
GGCTGTGGGGGCCCTAGAAGGTGAGTGTGGGTGGGTGGTC
>chr10:128719885-128720014~5~ENSMUSG00000025359~Pmel~protein_coding
CTCTCTCTTTCCATACTAGGCATAGACTTAAGAAGCAGGG
>chr10:128714045-128714155~5~ENSMUSG00000025359~Pmel~protein_coding
TATGGTACATTTCTTTTAGGATCCAGGAATCAGGACTGGC
>chr10:128714045-128714155~3~ENSMUSG00000025359~Pmel~protein_coding
GGGGTCTAACTGCTGGAGAGGTAGGATTTGGAAATTCTGG
>chr10:128714282-128714428~5~ENSMUSG00000025359~Pmel~protein_coding
TAATGGCGTCCCTTCCCAGGTGGCCAGGTATCTCTGAGGG
>chr10:128714282-128714428~3~ENSMUSG00000025359~Pmel~protein_coding
CAACAACACCATCATCAATGGTAAGTACCTTTCTCAGTAC
>chr10:128715221-128715355~5~ENSMUSG00000025359~Pmel~protein_coding
GACTGTGTCTCCTTTCTAGGGAGCCAGGTGTGGGGAGGAC
>chr10:128715221-128715355~3~ENSMUSG00000025359~Pmel~protein_coding
TTATGTTTGGAAGACCTGGGGTGAGGTTCCCTAGCACCTC
>chr10:128715527-128715688~5~ENSMUSG00000025359~Pmel~protein_coding
TTTCTTGCTTTTCTCTCAGGAAAATACTGGCAAGTTCTGG
>chr10:128715527-128715688~3~ENSMUSG00000025359~Pmel~protein_coding
TTCAACCTTCACCATTACTGGTAAGGGCTTAAAGAGGAGC
>chr10:128715927-128716550~5~ENSMUSG00000025359~Pmel~protein_coding
TTTCTGGCTCCAACTGCAGACCAGGTACCTTTCTCCGTGA
>chr10:128715927-128716550~3~ENSMUSG00000025359~Pmel~protein_coding
GCCCACACAAAGTTCTACAGGTAAGAACACGTGAATATGG
>chr10:128717751-128717867~5~ENSMUSG00000025359~Pmel~protein_coding
TCAAATCTTCTCCTGACAGGGTCCATTAGCCCTCTACTGG
>chr10:128717751-128717867~3~ENSMUSG00000025359~Pmel~protein_coding
CCTCGCCCTGGACATTGTCCGTGAGTCTTGCCTATGTTGG
>chr10:128718058-128718142~5~ENSMUSG00000025359~Pmel~protein_coding
AAAAGTTGCAACCTTGCAGAGGGTATTGAAAGTGCTGAGA
>chr10:128718058-128718142~3~ENSMUSG00000025359~Pmel~protein_coding
ACTGTGTCCTGCCAAGGCGGGTGAGTGTCCTGCTGGTTGT
>chr10:128718598-128718803~5~ENSMUSG00000025359~Pmel~protein_coding
AAACTCATCCTCTTCTCAGGCTACCCAAGGAAGCCTGTAT
>chr10:128718598-128718803~3~ENSMUSG00000025359~Pmel~protein_coding
CACCCAACTTGTTGTTCCTGGTGAGTACTTAAACATGAAC
>chr10:128718900-128718987~5~ENSMUSG00000025359~Pmel~protein_coding
CTGGAATTCTCATTTATAGGTCAAGACGGTGGCCTTGGGC
>chr10:128718900-128718987~3~ENSMUSG00000025359~Pmel~protein_coding
CTTGCATCTCTGATACATAGGTAAGACACAGCTATCCAGT
>chr10:50895897-50896071~3~ENSMUSG00000019913~Sim1~protein_coding
GAGAGTGGTCTTTCCAGAAGGTAAGCGTCTGTGCCTAGAT
>chr10:50983611-50984338~5~ENSMUSG00000019913~Sim1~protein_coding
TTTACTTTTTGTGATGTAGGTCGAGGTCACTGGGATGAAG
>chr10:50904785-50904867~5~ENSMUSG00000019913~Sim1~protein_coding
TGTTTGGGTGTCTCCACAGGGCTTGGCGAGGCGTGGGGCC
>chr10:50904785-50904867~3~ENSMUSG00000019913~Sim1~protein_coding
TCGGCTCTCATCTACTCCAGGTACAGACGCAAGACTTCTG
>chr10:50907910-50907999~5~ENSMUSG00000019913~Sim1~protein_coding
TCTATTTCTGCCTCCCCAGACTCTGGATGGCTTCATCTTC
>chr10:50907910-50907999~3~ENSMUSG00000019913~Sim1~protein_coding
TTCACCTGGGCCTTTCTCAGGTAGGTGAGTGGTTCACCAG
>chr10:50908478-50908586~5~ENSMUSG00000019913~Sim1~protein_coding
GACACTCTCCTCTTTACAGGTAGAGCTGACTGGGAACAGC
>chr10:50908478-50908586~3~ENSMUSG00000019913~Sim1~protein_coding
CCACTCTCACTTTGTACAGGGTAAGGCAGACAGGTCTTAA
>chr10:50908718-50908803~5~ENSMUSG00000019913~Sim1~protein_coding
TTCCTCTTCTTTCTCACAGAGTACGAGATCGAACGCTCCT
>chr10:50908718-50908803~3~ENSMUSG00000019913~Sim1~protein_coding
TCACCTGCGGTGGCTACAAGGTGTGTGGTACAGATTGAAG
>chr10:50909380-50909579~5~ENSMUSG00000019913~Sim1~protein_coding
CCCTCCCCCTCCAACACAGGTCATTCACTGTAGTGGCTAC
>chr10:50909380-50909579~3~ENSMUSG00000019913~Sim1~protein_coding
CTTATTTTCCTGGACTCCAGGTGAGTAGGCAGCCAAGAGA
>chr10:50909796-50909902~5~ENSMUSG00000019913~Sim1~protein_coding
GTTTTTTGGTCCCCTCCAGGGTGGCAGAGCTGACTGGATA
>chr10:50909796-50909902~3~ENSMUSG00000019913~Sim1~protein_coding
ACGCTGTGCACACCACTTACGTAAGACCCCACACTGCTCT
>chr10:50910524-50910671~5~ENSMUSG00000019913~Sim1~protein_coding
ATCTGCTTCTGTCTTCCAGTGTTGGTGAAGGGACAAGTGA
>chr10:50910524-50910671~3~ENSMUSG00000019913~Sim1~protein_coding
AGCGTCAACTACGTCCTCACGTGAGTGTCGGTCTGGGACT
>chr10:50940466-50940634~5~ENSMUSG00000019913~Sim1~protein_coding
TGTTCCTCACCCCCCACAGAGACACAGAATACAAAGGGCT
>chr10:50940466-50940634~3~ENSMUSG00000019913~Sim1~protein_coding
GGACCTCCCCATATCCCCAGGTAAGTACATGGATGTTTTA
>chr10:50981323-50981722~5~ENSMUSG00000019913~Sim1~protein_coding
GTTGTCCCTTTGGTTTCAGTATTCGGGATTCCATACTGAG
>chr10:50981323-50981722~3~ENSMUSG00000019913~Sim1~protein_coding
CTCCATCCACAGAATCCACGGTAAGAGCTTGAAGGTCACT
>chr2:180582808-180582955~3~ENSMUSG00000027569~Mrgbp~protein_coding
GCTGGGCCACAAGCCTGTCGGTGAGCGCCGCGCCGCGCAC
>chr2:180585301-180585485~5~ENSMUSG00000027569~Mrgbp~protein_coding
AAATGATTTTGTTTCTCAGTTTTTTCATCTTCAGGGAGCT
>chr2:180583401-180583522~5~ENSMUSG00000027569~Mrgbp~protein_coding
CCACTGTCCTACCTCTCAGGGGTGAATCGGCACTTCCACA
>chr2:180583401-180583522~3~ENSMUSG00000027569~Mrgbp~protein_coding
TGTACGACATGCAGGCACTGGTGAGTTGGATCCTGGCCTG
>chr2:180584406-180584487~5~ENSMUSG00000027569~Mrgbp~protein_coding
AAATGCTTTGTGCCGGCAGCACGAGTCTGAGATTCTTCCA
>chr2:180584406-180584487~3~ENSMUSG00000027569~Mrgbp~protein_coding
CATTCAGGAAGTCCGAGAAGGTGAGACTCGGCCACCACCA
>chr2:180584797-180584871~5~ENSMUSG00000027569~Mrgbp~protein_coding
GCAGCTGTCTCCTCCACAGGAAAAGTGGTCATTGAAGAAG
>chr2:180584797-180584871~3~ENSMUSG00000027569~Mrgbp~protein_coding
CCACAGTGGGGCTGATGATGGTGAGTGTGAACTGCCCTTT
>chr6:7998485-7998654~3~ENSMUSG00000068794~Col28a1~protein_coding
GGCTTCCTCGCATCTTGGATCTAGGGAGAAAACAGGATGG
>chr6:8176232-8176355~5~ENSMUSG00000068794~Col28a1~protein_coding
ATGCTTTCTTTTTTTTTACCCTGGAAGTCATTTTTCCTTG
>chr6:7999463-7999649~5~ENSMUSG00000068794~Col28a1~protein_coding
TGTGAAAGATGTCGCTTACCTTTGTACAGAGATTTTTCTG
>chr6:7999463-7999649~3~ENSMUSG00000068794~Col28a1~protein_coding
TGGCCTCTAGAAACATTAAACTacatacacacacacacac
>chr6:8012985-8013142~5~ENSMUSG00000068794~Col28a1~protein_coding
TGAGCCAACAGCTACTTACCGACTTAGACATTTCTTTTGC
>chr6:8012985-8013142~3~ENSMUSG00000068794~Col28a1~protein_coding
CAACTTTTGCTTCAGAGTATCTTTTTTAAGACAAAAGGCA
>chr6:8014496-8015044~5~ENSMUSG00000068794~Col28a1~protein_coding
TTCCACCAGTGCAGACTACCTTGCAGGGTAAAGAAGTCGT
>chr6:8014496-8015044~3~ENSMUSG00000068794~Col28a1~protein_coding
TTTGCATTTGGGCCCACAACCTAAAAGATGAATGTAGAAA
>chr6:8017032-8017068~5~ENSMUSG00000068794~Col28a1~protein_coding
CTTGATAATTAAATCTTACCACATATTTCAATGATAAGTT
>chr6:8017032-8017068~3~ENSMUSG00000068794~Col28a1~protein_coding
AGTTTGATAATTTCTTCTTTCTGGGGAAAAAGAAAAATGT
>chr6:8022088-8022123~5~ENSMUSG00000068794~Col28a1~protein_coding
ATCTACGATAGATACTCACTGTGAGTCCCAGGTCTCCTTT
>chr6:8022088-8022123~3~ENSMUSG00000068794~Col28a1~protein_coding
CCTTTAGGTCCTTGTAACCCCTACTTAGTGGAAAAAGAGG
>chr6:8022220-8022300~5~ENSMUSG00000068794~Col28a1~protein_coding
TTGAAAACAAATATCTTGCCTGTTTTCCTGGAGACCCAGG
>chr6:8022220-8022300~3~ENSMUSG00000068794~Col28a1~protein_coding
CCCCGGTCTCCATGCTCTCCCTGTTAAAAGAGAACCTTAG
>chr6:8022737-8022805~5~ENSMUSG00000068794~Col28a1~protein_coding
AAGATCTTGATACACTTACCTTCTGACCAGGGAGGCCAAG
>chr6:8022737-8022805~3~ENSMUSG00000068794~Col28a1~protein_coding
CCTTGAGGTCCTTGCTCCCCCTATATGAGATAGAAGAAAG
>chr6:8059298-8059366~5~ENSMUSG00000068794~Col28a1~protein_coding
TACAATCCGATTCACTTACTTTAATTCCTTGTGATCCATA
>chr6:8059298-8059366~3~ENSMUSG00000068794~Col28a1~protein_coding
CCCTTTTGCCCAGTATCACCCTGTGAAAAGAGGAAGAGAA
>chr6:8062222-8062290~5~ENSMUSG00000068794~Col28a1~protein_coding
CAGAGACCTGATGGCTCACCTTTGGTCCTTGGGTTCCTAT
>chr6:8062222-8062290~3~ENSMUSG00000068794~Col28a1~protein_coding
CCTCTGACTCCTGGTTCTCCCTGAAAAGACATAATGAATG
>chr6:8075338-8075406~5~ENSMUSG00000068794~Col28a1~protein_coding
CTTCCTTTAAAAATCTTACCTTTGCTCCAGTGTCTCCCAC
>chr6:8075338-8075406~3~ENSMUSG00000068794~Col28a1~protein_coding
CCTGGCAATCCTCGCGGTCCCTAAGGTGATATAAGATGGA
>chr6:8075836-8075904~5~ENSMUSG00000068794~Col28a1~protein_coding
ACGATACATCTACACTTACAGCCACACCAGGATAGCCATC
>chr6:8075836-8075904~3~ENSMUSG00000068794~Col28a1~protein_coding
CCTCGGGGACCCTGGGCACCCTGTAAAAATCCAAATACCA
>chr6:8079695-8079763~5~ENSMUSG00000068794~Col28a1~protein_coding
AGGCATCGCTAAATCATACCTTTGGTCCTCGAACAGGAAG
>chr6:8079695-8079763~3~ENSMUSG00000068794~Col28a1~protein_coding
CCAGGTCCTCCTCGGTCTCCCTGTCAATTTTAAATAACAT
>chr6:8080303-8080371~5~ENSMUSG00000068794~Col28a1~protein_coding
AAGTGCCAAGAATATATACCTTTGGTCCAGATGGTCCAGG
>chr6:8080303-8080371~3~ENSMUSG00000068794~Col28a1~protein_coding
CCCATAACACCTGGCTCTCCCTGAGACAACCAGAAAAGCT
>chr6:8083734-8083805~5~ENSMUSG00000068794~Col28a1~protein_coding
GAGAATATGAGAAACATACCTTTGGCCCTTCGGGTCCTGG
>chr6:8083734-8083805~3~ENSMUSG00000068794~Col28a1~protein_coding
CCTTTCTTTCCTTCATCACCCTGACAGAATAATTACAACA
>chr6:8086107-8086175~5~ENSMUSG00000068794~Col28a1~protein_coding
CCTGCTGTCACTTGCATACCTTGGGGCCGGGCTGTCCTTT
>chr6:8086107-8086175~3~ENSMUSG00000068794~Col28a1~protein_coding
CCTGGAAGTCCAGCTTCTCCCTGGAGGGAAGGAGACCAAT
>chr6:8086932-8087003~5~ENSMUSG00000068794~Col28a1~protein_coding
TTTAAAAACATAAGATTACCTTCTTTCCAGAGGCCCCATC
>chr6:8086932-8087003~3~ENSMUSG00000068794~Col28a1~protein_coding
CCCACTGTGCCTGGCTCCCCCTGGTGGATAAAAAAAATAT
>chr6:8091841-8091909~5~ENSMUSG00000068794~Col28a1~protein_coding
TTAGAAGCAATCAGCTCACCTTTGGACCCTGTACTCCAAT
>chr6:8091841-8091909~3~ENSMUSG00000068794~Col28a1~protein_coding
CCCATCTGACCTACTTCTCCCTGGGAAGGAAAGAATATTT
>chr6:8093063-8093131~5~ENSMUSG00000068794~Col28a1~protein_coding
CTGTCATTTAGAAAATTACCTTAGGACCAGGTGAGCCTTG
>chr6:8093063-8093131~3~ENSMUSG00000068794~Col28a1~protein_coding
CCAGATGGACCTTGGATCCCCTTCAGAATAAAAGTTTTAA
>chr6:8097026-8097094~5~ENSMUSG00000068794~Col28a1~protein_coding
AGAAGCAATCACTGCTTACCTGCTCGCCTTGGCTTCCGAT
>chr6:8097026-8097094~3~ENSMUSG00000068794~Col28a1~protein_coding
CCCACAGGTCCCAAATCCCCCTGTCAAAATATAAGTAGAC
>chr6:8103493-8103561~5~ENSMUSG00000068794~Col28a1~protein_coding
TATTCTTGATATTCAATACCTTATCCCCTTTGATTGACAG
>chr6:8103493-8103561~3~ENSMUSG00000068794~Col28a1~protein_coding
CCTTCAGATCCCTTTTCACCCTAAAAGCAAATGGGAAAGG
>chr6:8106595-8106663~5~ENSMUSG00000068794~Col28a1~protein_coding
GTTCAAAAGCTTTTGTTACCTTAGGTCCAGGAAATCCTTC
>chr6:8106595-8106663~3~ENSMUSG00000068794~Col28a1~protein_coding
CCCTCAGGACCACGGGGACCCTGGTTAGGGAAGGACAGAA
>chr6:8127284-8127352~5~ENSMUSG00000068794~Col28a1~protein_coding
TGCAGCTTTGGCCACTTACTGGCTGTCCGGGTTCACCAAT
>chr6:8127284-8127352~3~ENSMUSG00000068794~Col28a1~protein_coding
CCTTCCTGGCCCCTCTCACCCTGAGACAGGAAAAGTAGTT
>chr6:8128739-8128807~5~ENSMUSG00000068794~Col28a1~protein_coding
AAAGAAGCAATATCTCTACCTTAACACCTTGCTGTCCAAT
>chr6:8128739-8128807~3~ENSMUSG00000068794~Col28a1~protein_coding
CCAGGAGGACCTGGCTCACCCTAGAATAGAAAAGAGGGTA
>chr6:8154147-8154200~5~ENSMUSG00000068794~Col28a1~protein_coding
CAAATTTTAAAACGTGTACCTTATTTCCTTGAAATCCCTT
>chr6:8154147-8154200~3~ENSMUSG00000068794~Col28a1~protein_coding
CCTGGAGGTCCACCAATGCCCTGCTCCAAGATGAAAACCG
>chr6:8155363-8155407~5~ENSMUSG00000068794~Col28a1~protein_coding
GTTTTTTTTGCCTCCTTACCTGAATTCCTCTTGGTCCCTT
>chr6:8155363-8155407~3~ENSMUSG00000068794~Col28a1~protein_coding
CCATATGGCCCTTCAGGTCCCTGTAGAATAAAATTAAGTA
>chr6:8158130-8158174~5~ENSMUSG00000068794~Col28a1~protein_coding
TTAAAAACATGACCCTTACTTTGTCACCTTTCATTCCTGG
>chr6:8158130-8158174~3~ENSMUSG00000068794~Col28a1~protein_coding
CCACATTCTCCTCGTTCACCCTataaataagtaagtaaat
>chr6:8162200-8162226~5~ENSMUSG00000068794~Col28a1~protein_coding
TTTGTTGTTAACCACTTACCTTGTCACCCTTGTACCCAGG
>chr6:8162200-8162226~3~ENSMUSG00000068794~Col28a1~protein_coding
CCCTTGTACCCAGGGATTCCCTAGTTTAAACAGAGAAATC
>chr6:8164613-8164654~5~ENSMUSG00000068794~Col28a1~protein_coding
ATTCCAATTCTGTACATACCACAGGACCTCTTTCTCCAGT
>chr6:8164613-8164654~3~ENSMUSG00000068794~Col28a1~protein_coding
TCTCCTTTCTGAGCATCACCCTGCAACAAACAACAAACTC
>chr6:8166662-8166715~5~ENSMUSG00000068794~Col28a1~protein_coding
aacCTGTTTATTAATTTACCGGGTTTCCTTTTGGTCCTCG
>chr6:8166662-8166715~3~ENSMUSG00000068794~Col28a1~protein_coding
CCAGGGTTTCCATGGGTACCCTAAAAGCAAATGGAGAAAA
>chr6:8168108-8168164~5~ENSMUSG00000068794~Col28a1~protein_coding
AACATAGATGTGTACTCACAGGAGGCCCTGGGTCACCTGG
>chr6:8168108-8168164~3~ENSMUSG00000068794~Col28a1~protein_coding
TCACAGATCTTGTGTTCACACTAAATCAGCAAGAAACACA
>chr6:8169616-8169636~5~ENSMUSG00000068794~Col28a1~protein_coding
TAAGGCATGTGGCGCTTACCTTCCTTTCAAACAAGACACC
>chr6:8169616-8169636~3~ENSMUSG00000068794~Col28a1~protein_coding
TTCCTTTCAAACAAGACACCCTAGAAGGGGCAGAAAAAGG
>chr6:8175166-8175722~5~ENSMUSG00000068794~Col28a1~protein_coding
TATCCCTCTAGGTACCTACCAGGCGTTCCTGAATTCTGTC
>chr6:8175166-8175722~3~ENSMUSG00000068794~Col28a1~protein_coding
ATCTATGAAGCAAATGGCATCTGAAAGAGAACACAAAGGT
>chr5:120942171-120942298~3~ENSMUSG00000029608~Rph3a~protein_coding
GATCCCCAGCTGGCAGCCTCCTGGGGATGAGCAGAACAGA
>chr5:120986437-120986495~5~ENSMUSG00000029608~Rph3a~protein_coding
CAGGGCTGCCCCGACTTACTTTGACTGCAGAGGGCCATCA
>chr5:120943018-120943114~5~ENSMUSG00000029608~Rph3a~protein_coding
TGGAAGCTGGAGCACTCACCGATGTAATCATTAGACTTGC
>chr5:120943018-120943114~3~ENSMUSG00000029608~Rph3a~protein_coding
TTGATATCATAAAAGAACTCCTGTGAACAGCAGAGGGACA
>chr5:120945388-120945469~5~ENSMUSG00000029608~Rph3a~protein_coding
TATGACAGAGTAGCCTTACCTCGTTAAACTCGGGATTCAG
>chr5:120945388-120945469~3~ENSMUSG00000029608~Rph3a~protein_coding
CCATGTCCGGTTTCAGCCAGCTGGGAGGAGACACCAGTAA
>chr5:120946352-120946506~5~ENSMUSG00000029608~Rph3a~protein_coding
TCCCGGGACACACACTCACAGCTTGACAAAGGGGTCTGAG
>chr5:120946352-120946506~3~ENSMUSG00000029608~Rph3a~protein_coding
TCGCCGATCCGCTCTACCTGCTGCATGTGGCAAAAGGCAG
>chr5:120947052-120947108~5~ENSMUSG00000029608~Rph3a~protein_coding
CCACCCACAGCCAGCTTACCTCCTCCTCATAGAGAGCCAT
>chr5:120947052-120947108~3~ENSMUSG00000029608~Rph3a~protein_coding
GTGGTCCCTGCTCTCTTCATCTGTGGGAGGAGACAGGATG
>chr5:120947848-120947974~5~ENSMUSG00000029608~Rph3a~protein_coding
TGGTGACACCCTGGCTTACCGGGATCACCCGCTCCAGGCA
>chr5:120947848-120947974~3~ENSMUSG00000029608~Rph3a~protein_coding
CCTCGTCACACACGGAGATCCTGCCACAGGCCagagagag
>chr5:120948739-120948848~5~ENSMUSG00000029608~Rph3a~protein_coding
GCCCCACCCTCCATGGCACCTTAGTGTCTTCCTCTGCATG
>chr5:120948739-120948848~3~ENSMUSG00000029608~Rph3a~protein_coding
TTTGTACGAAGCTTGTTGGACTAGAGCCCCAGGAGACAGA
>chr5:120950312-120950386~5~ENSMUSG00000029608~Rph3a~protein_coding
GAAGCCAGGGCCTGAGTACCTTGCTGGCTCCAGGCAGCAG
>chr5:120950312-120950386~3~ENSMUSG00000029608~Rph3a~protein_coding
GAATCCATGGGCTTCAGTCCCTGCAAGAAGAGGAAGAGGC
>chr5:120952062-120952141~5~ENSMUSG00000029608~Rph3a~protein_coding
CCTAGGGATCCCCACACACCTTCGCCCTGATGATGGTGCA
>chr5:120952062-120952141~3~ENSMUSG00000029608~Rph3a~protein_coding
TTCCAGGGCACCCAGTGTGGCTGCAGGCAACAGAAGACAA
>chr5:120954405-120954596~5~ENSMUSG00000029608~Rph3a~protein_coding
ACACCTCGGAGCCACCTACTTGCTTCATCAGAGTCATAAC
>chr5:120954405-120954596~3~ENSMUSG00000029608~Rph3a~protein_coding
AGGGTCACTTGGAGGAGCCTCTGTGGGGAGAAAAGAGGCA
>chr5:120955385-120955444~5~ENSMUSG00000029608~Rph3a~protein_coding
TGGGACATTTCACACTTGCCTGTGCTCTGCTCCGGAAAGC
>chr5:120955385-120955444~3~ENSMUSG00000029608~Rph3a~protein_coding
CCTGCTGCCCCCAGGGGGCCCTGCAAGGGGAAGGAAAGGG
>chr5:120955897-120955983~5~ENSMUSG00000029608~Rph3a~protein_coding
GTGGCTTAGTGGCTGGTACCTGGCTGCACCGGCTGAGGAG
>chr5:120955897-120955983~3~ENSMUSG00000029608~Rph3a~protein_coding
TGAGTTAGCTCGCCTCAAACCTGCATGAGGAGGAGAAAAA
>chr5:120959259-120959411~5~ENSMUSG00000029608~Rph3a~protein_coding
CAATGCCCACCTTGCTCACCTGCTGGGCTACGGCTGGTGT
>chr5:120959259-120959411~3~ENSMUSG00000029608~Rph3a~protein_coding
AGCAGAGGTGAGGTCAGGGCCTGTAAGGAGAGGCATGGCT
>chr5:120959495-120959533~5~ENSMUSG00000029608~Rph3a~protein_coding
GACAGTTGACAGAACCCACCTGGCTTCTGCCCTGGGGGCC
>chr5:120959495-120959533~3~ENSMUSG00000029608~Rph3a~protein_coding
CCTCCTGTCCTCCATGTCACCTGGGgagagagagagagag
>chr5:120961226-120961391~5~ENSMUSG00000029608~Rph3a~protein_coding
GGGGTTAACTTGGTTCTACCTCGAGCTGGAGCCCTGGCTG
>chr5:120961226-120961391~3~ENSMUSG00000029608~Rph3a~protein_coding
GCTCCTGAGCGCTTCCAGACCTGGGAAGGAAGGGAGACAT
>chr5:120962399-120962485~5~ENSMUSG00000029608~Rph3a~protein_coding
AAGAGGCCTGGCCACTCACCTCTCTCTGCTCAAGGCAGAT
>chr5:120962399-120962485~3~ENSMUSG00000029608~Rph3a~protein_coding
CCACACTTGGTGCAGACATTCTGTGGGCAAAACACATCCA
>chr5:120963824-120963953~5~ENSMUSG00000029608~Rph3a~protein_coding
GGGAGCTAGATGGTGGTACCTTCTTACAGTCTTCACACAC
>chr5:120963824-120963953~3~ENSMUSG00000029608~Rph3a~protein_coding
CCAGACGGTCCACCAGGCGCCTGGAGCAGAGACAAGATAG
>chr5:120973298-120973444~5~ENSMUSG00000029608~Rph3a~protein_coding
ATGATCAGGGGGAGCCTACCCAATGCGTTCCTGTTCCATG
>chr5:120973298-120973444~3~ENSMUSG00000029608~Rph3a~protein_coding
CGGACCATCCTGCCTGCAGCCTGCAAGGCAGAGGAGAAGG
>chr5:120980130-120980141~5~ENSMUSG00000029608~Rph3a~protein_coding
AATGGTGTGAAGTACTTACTGTTCCTTGTCACTGGGGCAC
>chr5:120980130-120980141~3~ENSMUSG00000029608~Rph3a~protein_coding
GTACTTACTGTTCCTTGTCACTGGGGCACGCCAAGCAAGA
>chr4:149125267-149125473~3~ENSMUSG00000028971~Cort~protein_coding
CTCCCCTCGGTGGCTTCCTGCTGTGTTTTAGAGAAGCAGA
>chr4:149126527-149126646~5~ENSMUSG00000028971~Cort~protein_coding
ACTGAGCAGGTGCACTCACCACACTGTCCTGGCCAGTAGG
>chr3:107879371-107879401~3~ENSMUSG00000040600~Eps8l3~protein_coding
CAGCAGCAGAGCCATCTACTGTAAGCTTCCTGCCTTCCCT
>chr3:107892583-107892591~5~ENSMUSG00000040600~Eps8l3~protein_coding
AATTGTTTTCTCCCTTCAGATGACTCATTAGAGACCAGCT
>chr3:107879541-107879605~5~ENSMUSG00000040600~Eps8l3~protein_coding
CTTGATTTTGTACCCACAGTGCACCGGAAGGAATATTCCC
>chr3:107879541-107879605~3~ENSMUSG00000040600~Eps8l3~protein_coding
TCCTACAGCACAGGGTGGAGGTGAGTACTGGGGCCCAGGC
>chr3:107881095-107881253~5~ENSMUSG00000040600~Eps8l3~protein_coding
TCTCTTCCTCTCCCCTTAGCATCTGATGACATGTAAGCTG
>chr3:107881095-107881253~3~ENSMUSG00000040600~Eps8l3~protein_coding
TGCTGGACATTGAGACTAAGGTTAGCCTTCTCCGTACACC
>chr3:107881516-107881665~5~ENSMUSG00000040600~Eps8l3~protein_coding
GCCTTTCCATCTGCCTTAGGAGGAACTGGATTCTTACCGC
>chr3:107881516-107881665~3~ENSMUSG00000040600~Eps8l3~protein_coding
TCCAATGCCAGGAAGTGGGGGTGAGTGACTGGATATGGTA
>chr3:107882810-107882865~5~ENSMUSG00000040600~Eps8l3~protein_coding
TACCTGCTGCTTCCTCCAGGCAGAGCAGCTGAGGACAAGC
>chr3:107882810-107882865~3~ENSMUSG00000040600~Eps8l3~protein_coding
GAAGAAGAGCTAGAAGAAAGGTAGGCTGCTTCTGCCCTGT
>chr3:107883357-107883514~5~ENSMUSG00000040600~Eps8l3~protein_coding
TTTACTATGTCCTCAACAGACCTCGATTTGGAGTCCATCA
>chr3:107883357-107883514~3~ENSMUSG00000040600~Eps8l3~protein_coding
TAACATGACCTCAGAACGCAGTAAGTTTGTGTCTGAAGGC
>chr3:107883604-107883722~5~ENSMUSG00000040600~Eps8l3~protein_coding
CCCTCCCCACCCACCACAGGCATCTCGCCATCCTCAAGGT
>chr3:107883604-107883722~3~ENSMUSG00000040600~Eps8l3~protein_coding
AGGACCCAGAGAGGGATGAGGTAACTGAAGGAGGCTTGCT
>chr3:107883886-107884006~5~ENSMUSG00000040600~Eps8l3~protein_coding
TGGGTTGTTGGGGGTCTAGGAGGTGCTGAACCACGTCCTA
>chr3:107883886-107884006~3~ENSMUSG00000040600~Eps8l3~protein_coding
AAAGAAAAAGTCTAAAAATGGTAAGTGCTTCAGGCCAGAG
>chr3:107884092-107884153~5~ENSMUSG00000040600~Eps8l3~protein_coding
TTTATTCTTTCTTCCACAGGGATAACACAAGCAGAGTACA
>chr3:107884092-107884153~3~ENSMUSG00000040600~Eps8l3~protein_coding
AGTTGAGCTTCAACCTCTTGGTTAGTAGCTCTGGCCAGTT
>chr3:107884367-107884441~5~ENSMUSG00000040600~Eps8l3~protein_coding
CACTGTCCTGTGTCTTCAGGGGAAGCTGGCTTTGCGGATG
>chr3:107884367-107884441~3~ENSMUSG00000040600~Eps8l3~protein_coding
TCTTCCAAACCCTGAAATTTGTGAGTAGAGGGCCGACAGG
>chr3:107884755-107884903~5~ENSMUSG00000040600~Eps8l3~protein_coding
CTATTTCCATCTCCTCCAGATCCTATCTCAGTGCCCTGAG
>chr3:107884755-107884903~3~ENSMUSG00000040600~Eps8l3~protein_coding
ACATCCTGGACCACCAGCTGGTAAGTGAAGGCAAGGGGCA
>chr3:107890404-107890485~5~ENSMUSG00000040600~Eps8l3~protein_coding
AGCTTTGCTCTCCCCTCAGGGCTGACTGGACAGGCAGTGA
>chr3:107890404-107890485~3~ENSMUSG00000040600~Eps8l3~protein_coding
TTCCACAGCCCCGCTCCATGGTAAGGGTTGCTTAGCTCTG
>chr3:107890700-107890734~5~ENSMUSG00000040600~Eps8l3~protein_coding
CTGGTTTTCTTGCTTACAGATGCCCATAACAAACCAGGAT
>chr3:107890700-107890734~3~ENSMUSG00000040600~Eps8l3~protein_coding
CAGGATTCGATTTCCCTCCGGTATGTCAGTCACATGCTTA
>chr3:107890881-107891073~5~ENSMUSG00000040600~Eps8l3~protein_coding
AATCTGTCTCTCATGTCAGAGGTTCTAGGATGAGGAGCAG
>chr3:107890881-107891073~3~ENSMUSG00000040600~Eps8l3~protein_coding
CACAGGGGGAGATTCTGGAGGTGAGGCCCATGCTTGAAGC
>chr3:107891255-107891383~5~ENSMUSG00000040600~Eps8l3~protein_coding
ATGTGGTGATTCTCGGTAGGTTCTGGATCAGAGCAAGCGA
>chr3:107891255-107891383~3~ENSMUSG00000040600~Eps8l3~protein_coding
ACCGACAACCATCCTTTAGGGTACTTCCCACGCTGGGGTA
>chr3:107891693-107891766~5~ENSMUSG00000040600~Eps8l3~protein_coding
TAGTGCTCCTTGATTCCAGGCCCCAATGCTTCGCCTGAGC
>chr3:107891693-107891766~3~ENSMUSG00000040600~Eps8l3~protein_coding
GCAGAGAACTTCTCCACTGTGTGAGTGACCAGTCCCCTGG
>chr3:107892234-107892366~5~ENSMUSG00000040600~Eps8l3~protein_coding
CTACCATTGTTATTTACAGCACTGTAAGGACCCTCGGGTC
>chr3:107892234-107892366~3~ENSMUSG00000040600~Eps8l3~protein_coding
CTGTCAGAAGGATGCTGGGGGTGAGGAAGCTCTGGGATCC
>chrX:8330039-8330107~3~ENSMUSG00000068219~Ssxb10~protein_coding
AACCAAAGAATATCTGCAAGGTGAGGGGGCCAGGTAGTGG
>chrX:8335537-8335646~5~ENSMUSG00000068219~Ssxb10~protein_coding
TAACCTCTCCACATTTTAGAACCTGGTGGCATTCAGGTCA
>chrX:8330563-8330677~5~ENSMUSG00000068219~Ssxb10~protein_coding
TCATTTCCTTCTTTTCTAGGCCTTCCAGGATATTTCTACA
>chrX:8330563-8330677~3~ENSMUSG00000068219~Ssxb10~protein_coding
CATCAGAATGACCGACCTAGGTAAGATGAAATCTGGGTTC
>chrX:8330974-8331063~5~ENSMUSG00000068219~Ssxb10~protein_coding
GCACTCTGCTTCCTCTTAGGGGTCACCGTGAACCAACCAG
>chrX:8330974-8331063~3~ENSMUSG00000068219~Ssxb10~protein_coding
TGAAGATCATGACAGTGAAGGTGAGTGATCAGGGAGGGGC
>chrX:8331539-8331588~5~ENSMUSG00000068219~Ssxb10~protein_coding
GATTTGTCACTATCTGTAGATGAATGCTTTGAAGGATCTT
>chrX:8331539-8331588~3~ENSMUSG00000068219~Ssxb10~protein_coding
CACCGAGAAAAAGAATGAAGGCAAGTATCAACTCTCTCTT
>chrX:8332200-8332275~5~ENSMUSG00000068219~Ssxb10~protein_coding
CTCTGATTCTCTTTTATAGCTGACATCAGTGACAATAAGT
>chrX:8332200-8332275~3~ENSMUSG00000068219~Ssxb10~protein_coding
GAATGATTCCAACTTGGCAGGTTGGCTGCAATCTAATTCC
>chr17:40937084-40937462~3~ENSMUSG00000023921~Mut~protein_coding
CTATAAGGACAATATTAAGGGTAAGATTTTCATAGGAGAC
>chr17:40960568-40960693~5~ENSMUSG00000023921~Mut~protein_coding
AAGCAAATTTGTTTAACAGGATTATGAATTTCTGTATGAA
>chr17:40938515-40938882~5~ENSMUSG00000023921~Mut~protein_coding
TTTTCTTTATATCCTGTAGCTGGTCAGCAGGGGTTGTCTG
>chr17:40938515-40938882~3~ENSMUSG00000023921~Mut~protein_coding
TTTTCCAATACACAGCACAGGTATGCTTGCTTTCTGCAGA
>chr17:40941316-40941473~5~ENSMUSG00000023921~Mut~protein_coding
TTTTTATTATTTTAAATAGCACATGCCAAAATTTAATTCC
>chr17:40941316-40941473~3~ENSMUSG00000023921~Mut~protein_coding
ATTGATGAATTTGCACCAAGGTCAGTAGATTAAACTTATT
>chr17:40943807-40943978~5~ENSMUSG00000023921~Mut~protein_coding
CTGGACTTTGTCCTTTTAGGTTGTCTTTCTTCTGGGGAAT
>chr17:40943807-40943978~3~ENSMUSG00000023921~Mut~protein_coding
GGTGGTCACTTACTGAGCAGGTATGGATGGAAAAATAGAG
>chr17:40947022-40947270~5~ENSMUSG00000023921~Mut~protein_coding
TTTTGGTCAAATGTTTTAGGATCCTTACAATAACATTGTC
>chr17:40947022-40947270~3~ENSMUSG00000023921~Mut~protein_coding
TTTATGAGGCTGCTCTGAAGGTCAGATTCTCCTCCTTATA
>chr17:40951755-40951866~5~ENSMUSG00000023921~Mut~protein_coding
aGTTTTTTTTTTTCCTCAGTTGATATATGAAGTTGAAGAA
>chr17:40951755-40951866~3~ENSMUSG00000023921~Mut~protein_coding
ACAAGCTAGAATAGATTCTGGTAAGAGAGAATAGAAAAAC
>chr17:40952779-40952894~5~ENSMUSG00000023921~Mut~protein_coding
TCCTTTGGGAAATCAACAGGTTCTGAGGTAATTGTTGGAG
>chr17:40952779-40952894~3~ENSMUSG00000023921~Mut~protein_coding
AGATTGAAAAACTCAAGAAGGTATTGATGGCGATTGTTTC
>chr17:40955102-40955217~5~ENSMUSG00000023921~Mut~protein_coding
TTCTTCTTTTCTTTCTAAGATTAAATCCAGCAGGGATCAA
>chr17:40955102-40955217~3~ENSMUSG00000023921~Mut~protein_coding
GTGGATGCAGCTCGTGCAAGGTAAGCATGTGGGAGCTGGG
>chr17:40956207-40956338~5~ENSMUSG00000023921~Mut~protein_coding
CCTCTTTTTAATATTGTAGATGTACAGTTGGAGAAATCAC
>chr17:40956207-40956338~3~ENSMUSG00000023921~Mut~protein_coding
ATCACATCTGCCATCAAGAGGTACTGTGTGAGCGTTAGTG
>chr17:40958330-40958477~5~ENSMUSG00000023921~Mut~protein_coding
CCTTTTAAAATGTTCCCAGAGTTAATAAATTCATGGAACG
>chr17:40958330-40958477~3~ENSMUSG00000023921~Mut~protein_coding
ACATAGGCCCTCTTTTTCAGGTATGTCATATTTAGAAAAG
>chr17:40958702-40958869~5~ENSMUSG00000023921~Mut~protein_coding
CTGCTTTCTGTGTGCTCAGACTCCCCGTGAAGTGGCGCAG
>chr17:40958702-40958869~3~ENSMUSG00000023921~Mut~protein_coding
GGGGCGTGATTCCACCACAGGTATTTTTCCTTCTCTGTAC
>chr4:4133842-4134507~3~ENSMUSG00000045573~Penk~protein_coding
TCACATTCCAGTGTGCACGCCTGCAAAGTCAAGGGGATGA
>chr4:4138006-4138143~5~ENSMUSG00000045573~Penk~protein_coding
CACCGCAAATTCAACTCACCAGGAAATTGATGTCGCCTGG
>chr4:4134112-4134507~5~ENSMUSG00000045573~Penk~protein_coding
TGCTCATGTCTTCGTCATTGTTGGTGCTCTCTTGTTGGTG
>chr4:4134112-4134507~3~ENSMUSG00000045573~Penk~protein_coding
TCACATTCCAGTGTGCACGCCTGCAAAGTCAAGGGGATGA
>chr2:127854834-127854986~3~ENSMUSG00000027380~Acoxl~protein_coding
CCAGAGCAGCTGGAATCATGGTTTGTTTATTTCTTGATAC
>chr2:128122948-128123133~5~ENSMUSG00000027380~Acoxl~protein_coding
TCTGTGCCATGTTTTGCAGTTGCTGAATTTGTGCGAGTCC
>chr2:127867283-127867366~5~ENSMUSG00000027380~Acoxl~protein_coding
GGGCCTATTTTATTTTCAGGAAGAAAAAAGGAAGAGCTTC
>chr2:127867283-127867366~3~ENSMUSG00000027380~Acoxl~protein_coding
ATGTGTCCATGTCTATAAAGGTGAGAGGTTCTGAAAGCTC
>chr2:127871262-127871348~5~ENSMUSG00000027380~Acoxl~protein_coding
GTACTGTCTTTGTTTCTAGTGTGGAATCCTTTTTTTGTTA
>chr2:127871262-127871348~3~ENSMUSG00000027380~Acoxl~protein_coding
AGTGGTTTTGGCCACTCAAGGTATGATGCTTGCCTTAATA
>chr2:127872110-127872208~5~ENSMUSG00000027380~Acoxl~protein_coding
AATATCTCATGACCTTCAGGAGCAGAAGTATACTGGGATG
>chr2:127872110-127872208~3~ENSMUSG00000027380~Acoxl~protein_coding
CCTTTGACCTCGACAATCAGGTGAGGAATCGGTTTCCTGT
>chr2:127877744-127877858~5~ENSMUSG00000027380~Acoxl~protein_coding
GGCTTACTCTTCTCTGCAGGAGTTTGTGATTGACATGCCG
>chr2:127877744-127877858~3~ENSMUSG00000027380~Acoxl~protein_coding
CATTGAGGGAAAGTCTCAAGGTTTGCCACCAACATGAAAG
>chr2:127878757-127878843~5~ENSMUSG00000027380~Acoxl~protein_coding
GTCTGTTTGTCTTCCTTAGGGCCCCACTGTTTTATTGTCC
>chr2:127878757-127878843~3~ENSMUSG00000027380~Acoxl~protein_coding
TGACATGATGCACAAAGAGGGTGAGTCGTCAAGTGACCCT
>chr2:127880426-127880498~5~ENSMUSG00000027380~Acoxl~protein_coding
TTAATTCTGTTCCCTCCAGGTATGAATGGTGTGGATAACG
>chr2:127880426-127880498~3~ENSMUSG00000027380~Acoxl~protein_coding
AGAGAGAACCTGCTGGATAAGTGAGTACTCTTCTCCTTAG
>chr2:127884406-127884538~5~ENSMUSG00000027380~Acoxl~protein_coding
CTTCCATACATCCTCACAGGTTTGGTTCTGTGACTCCAGA
>chr2:127884406-127884538~3~ENSMUSG00000027380~Acoxl~protein_coding
AAGCTTTGGGCGCCATGAAGGTAGTTGGCACTGACTTTAA
>chr2:127911430-127911464~5~ENSMUSG00000027380~Acoxl~protein_coding
TCTCTGTTCTTAATTACAGCTTGGACTGATGATAGCCATC
>chr2:127911430-127911464~3~ENSMUSG00000027380~Acoxl~protein_coding
GCCATCCGCTACAGCCACAGGTAAAGCTTTAAAATCTTTT
>chr2:127911439-127911464~5~ENSMUSG00000027380~Acoxl~protein_coding
TTAATTACAGCTTGGACTGATGATAGCCATCCGCTACAGC
>chr2:127911439-127911464~3~ENSMUSG00000027380~Acoxl~protein_coding
GCCATCCGCTACAGCCACAGGTAAAGCTTTAAAATCTTTT
>chr2:127972532-127972648~5~ENSMUSG00000027380~Acoxl~protein_coding
TGTTTTTGATTCTCTCTAGCCGAAGGCAATTTGGGCCCAA
>chr2:127972532-127972648~3~ENSMUSG00000027380~Acoxl~protein_coding
GCCGTGACCTTCACAAGCAGGTAAGACGGCTCTGGGGTGC
>chr2:127978673-127978826~5~ENSMUSG00000027380~Acoxl~protein_coding
TCTCTACTTTGTCTTACAGGCATGCAGACGACATCCTGGA
>chr2:127978673-127978826~3~ENSMUSG00000027380~Acoxl~protein_coding
GTGAATGCACCGGAGGCATGGTGAGTCCCTAAGAGCAGGC
>chr2:128010077-128010166~5~ENSMUSG00000027380~Acoxl~protein_coding
TCCTCTTCCTCTGCAACAGGGTTACATGATGGAAACCAGA
>chr2:128010077-128010166~3~ENSMUSG00000027380~Acoxl~protein_coding
ACAATGTGGTCATGCTTCAGGTAAGGGTTAGGACACAGTT
>chr2:128034813-128034922~5~ENSMUSG00000027380~Acoxl~protein_coding
CATGATTAACTCTGTGCAGGTTGTGGCCCGGGAACTGCTG
>chr2:128034813-128034922~3~ENSMUSG00000027380~Acoxl~protein_coding
GGGGACAAGCTGAGAACCAGGTACATACCACCtgacttag
>chr2:128044344-128044455~5~ENSMUSG00000027380~Acoxl~protein_coding
TTTGTTTCTTCTCCTCCAGTTTCCTGGCGTTTAACACTGA
>chr2:128044344-128044455~3~ENSMUSG00000027380~Acoxl~protein_coding
TGTCCAGAATTTACTATAAGGTAATGATACTGCTTTTTTT
>chr2:128075847-128075934~5~ENSMUSG00000027380~Acoxl~protein_coding
TTTCCCATCCATTTGACAGGTGGTGACCAAGAAGGGGGAC
>chr2:128075847-128075934~3~ENSMUSG00000027380~Acoxl~protein_coding
TCTGGCACACATTCACAGAGGTGAGTTGGCTCTTATTGAA
>chr2:128086359-128086429~5~ENSMUSG00000027380~Acoxl~protein_coding
TCTGTCTCTTCCCTTCCAGTTGCACTAGAGCAGTTCACGA
>chr2:128086359-128086429~3~ENSMUSG00000027380~Acoxl~protein_coding
ACCAGGCTTTGCTAATGAAGGTAGGTTATCAGCTAAATTC
>chr2:128105677-128105778~5~ENSMUSG00000027380~Acoxl~protein_coding
CCTGTCTCCCACTCTTCAGTTTTGTCTGCTGTATGGAACG
>chr2:128105677-128105778~3~ENSMUSG00000027380~Acoxl~protein_coding
GCATGCTGATCAGGGCTCAGGTAAGAGGAGACACTGCGCA
>chr8:71562612-71562936~3~ENSMUSG00000034829~Nxnl1~protein_coding
AGAACTGGCGCCCGAGGTCCCTGCGGAGAGAGCGCTGTCA
>chr8:71566254-71566579~5~ENSMUSG00000034829~Nxnl1~protein_coding
gtcttccCTGGGGCCTCACCTCCTCAGTTCATCATGGAAC
>chr5:135715885-135716063~3~ENSMUSG00000005514~Por~protein_coding
TTCAGCAAGATCCAGACAACGTGAGTGGTGCCCTCAGAGA
>chr5:135734813-135734954~5~ENSMUSG00000005514~Por~protein_coding
TCCCCTCTTCTCCACCTAGGGATGCTCGAAATATGGCCAA
>chr5:135725728-135726041~5~ENSMUSG00000005514~Por~protein_coding
CATGGGAGGCTGCAGTCTCAGTTCGGAGTCCTGCTGGAGC
>chr5:135725728-135726041~3~ENSMUSG00000005514~Por~protein_coding
GAGCCTGTCCTGCGAAGAAGGTCAGTTTCAGCCCTAGTTC
>chr5:135728662-135728710~5~ENSMUSG00000005514~Por~protein_coding
AGACTGTCTTGTTTTTCAGGGCCCCACCTGTCAAAGAGAG
>chr5:135728662-135728710~3~ENSMUSG00000005514~Por~protein_coding
TGGAAAAGATGAAGAAAACGGTGAGACTCCTATTTCTGCT
>chr5:135729399-135729527~5~ENSMUSG00000005514~Por~protein_coding
TGTCTGCCTTTTCCCTCAGGGAAGGAACATTATTGTATTC
>chr5:135729399-135729527~3~ENSMUSG00000005514~Por~protein_coding
ACCCTGAAGAGTATGACTTGGTGAGTGTGCCCCACCCTGC
>chr5:135730229-135730241~5~ENSMUSG00000005514~Por~protein_coding
GACACCCCTGTCTCTCTAGGCCGACCTGAGCAGCCTGCCT
>chr5:135730229-135730241~3~ENSMUSG00000005514~Por~protein_coding
TCTCTAGGCCGACCTGAGCAGCCTGCCTGAGATCGACAAG
>chr5:135730229-135730378~5~ENSMUSG00000005514~Por~protein_coding
GACACCCCTGTCTCTCTAGGCCGACCTGAGCAGCCTGCCT
>chr5:135730229-135730378~3~ENSMUSG00000005514~Por~protein_coding
TCACGGGTGTCAAGTTTGCTGTGAGTCCCCACAGAGCCCT
>chr5:135730844-135730968~5~ENSMUSG00000005514~Por~protein_coding
CTCTCTGCTGTCCACACAGGTGTTTGGTCTCGGGAACAAG
>chr5:135730844-135730968~3~ENSMUSG00000005514~Por~protein_coding
CTTGGTGATGACGACGGGAAGTAAGTGCCACACCCCAGTT
>chr5:135731093-135731117~5~ENSMUSG00000005514~Por~protein_coding
TCCTCTCCTCTCTCTCCAGCTTGGAAGAGGATTTCATCAC
>chr5:135731093-135731117~3~ENSMUSG00000005514~Por~protein_coding
AAGAGGATTTCATCACATGGAGGGAGCAGTTCTGGCCAGC
>chr5:135731093-135731182~5~ENSMUSG00000005514~Por~protein_coding
TCCTCTCCTCTCTCTCCAGCTTGGAAGAGGATTTCATCAC
>chr5:135731093-135731182~3~ENSMUSG00000005514~Por~protein_coding
GCCACTGGGGAGGAGTCGAGGCAAGTGCAAGGCCACAGCT
>chr5:135731563-135731661~5~ENSMUSG00000005514~Por~protein_coding
TTGGTTTCTCCCTTCCCAGCATCCGCCAGTACGAGCTCGT
>chr5:135731563-135731661~3~ENSMUSG00000005514~Por~protein_coding
AGCTACGAGAACCAGAAACCGTGAGTGTGGGAAGGGACGT
>chr5:135732483-135732599~5~ENSMUSG00000005514~Por~protein_coding
TCTCCTATCTTCCCATCAGCCCCTTCGATGCCAAGAATCC
>chr5:135732483-135732599~3~ENSMUSG00000005514~Por~protein_coding
ATCTCAGACTCCAAGATCAGGTGCCTGCTTCCTCCAGTCT
>chr5:135732686-135732804~5~ENSMUSG00000005514~Por~protein_coding
CTCTTGCACTCCCGTCTAGGTATGAATCTGGAGATCACGT
>chr5:135732686-135732804~3~ENSMUSG00000005514~Por~protein_coding
GTCTCTAAACAATCTCGATGGTAAGTTCCAGAACTGAGGA
>chr5:135733502-135733683~5~ENSMUSG00000005514~Por~protein_coding
TATTCATCTCCTGCTGCAGAGGAGTCGAATAAGAAGCATC
>chr5:135733502-135733683~3~ENSMUSG00000005514~Por~protein_coding
CCTCCTCCGGCGAGGGCAAGGTGAGCCTGCGCACCCCTGT
>chr5:135733773-135733922~5~ENSMUSG00000005514~Por~protein_coding
TCCGTCCGTGTCCCCCCAGGAGCTGTACCTGAGCTGGGTG
>chr5:135733773-135733922~3~ENSMUSG00000005514~Por~protein_coding
CCATTGCCTCGTCGTCTAAGGTGAAGGGCACCAGCTCTGC
>chr5:135734027-135734297~5~ENSMUSG00000005514~Por~protein_coding
ACACCAGCCCTTCCTCCAGGTCCACCCCAACTCCGTGCAC
>chr5:135734027-135734297~3~ENSMUSG00000005514~Por~protein_coding
GGCTTGGCTTCGAGAGCAAGGTAAACCATGGGGGCGCTGG
>chr5:135734383-135734528~5~ENSMUSG00000005514~Por~protein_coding
TCGCCGCACCCCCGTCCAGGCAAGGAGGTCGGAGAGACGC
>chr5:135734383-135734528~3~ENSMUSG00000005514~Por~protein_coding
CCCGTGAGCAGGCCCACAAGGTGAGATGGGCGGCTGCGCC
>chr5:135734383-135734669~5~ENSMUSG00000005514~Por~protein_coding
TCGCCGCACCCCCGTCCAGGCAAGGAGGTCGGAGAGACGC
>chr5:135734383-135734669~3~ENSMUSG00000005514~Por~protein_coding
CAAAGAGCACCTGTGGAAGCTGATCCACGAAGGTGGTGCC
>chr5:135734621-135734706~5~ENSMUSG00000005514~Por~protein_coding
CCGCCGCCCCTTCCCCCAGGTCTATGTTCAGCACCTGCTC
>chr5:135734621-135734706~3~ENSMUSG00000005514~Por~protein_coding
GCCCACATCTATGTCTGCGGGTGAGTACAAGGGACAGGGG
>chr7:24462510-24462567~3~ENSMUSG00000046223~Plaur~protein_coding
GGCGACTACCTGTGTCCCAGGTAAGAGCTGCGTGGTGGCA
>chr7:24475239-24475468~5~ENSMUSG00000046223~Plaur~protein_coding
GACTCTTCTTTTTCCTCAGTGCTGGGAAACCGGAGTTATA
>chr7:24465131-24465241~5~ENSMUSG00000046223~Plaur~protein_coding
ctcctctcctctcGCCCAGCCTCCCAGGGCCTGCAGTGCA
>chr7:24465131-24465241~3~ENSMUSG00000046223~Plaur~protein_coding
CGTGCTTCGGGAATGGCAAGGTGAGGCTGACCACCCCCCC
>chr7:24466675-24466818~5~ENSMUSG00000046223~Plaur~protein_coding
AAAGCTGTTTTCCTCACAGATGATAGAGAGCTGGAGGTGG
>chr7:24466675-24466818~3~ENSMUSG00000046223~Plaur~protein_coding
CTGCAACAGGCCCAGACCCGGTGAGTCGGGCGTCCTTGCC
>chr7:24471899-24472054~5~ENSMUSG00000046223~Plaur~protein_coding
CACTCTCTCCTCTTCCTAGGAGCCCGAGGCCGTGCTTTCC
>chr7:24471899-24472054~3~ENSMUSG00000046223~Plaur~protein_coding
GACCCTCCAGAGCACAGAAAGTAAGCTCCCATCTGCTGGG
>chr7:24472573-24472707~5~ENSMUSG00000046223~Plaur~protein_coding
TGCCCTCTGCCTTCTGCAGGGAGCTTGAAGGATGAGGACT
>chr7:24472573-24472707~3~ENSMUSG00000046223~Plaur~protein_coding
CCACTGCAATGGTGGCCCAGGTGAGGAGCAGGAAAGATGA
>chr7:24474210-24474356~5~ENSMUSG00000046223~Plaur~protein_coding
ttttttttCCATCTTTAAGTTCTGGATCTTCAGAGCTTTC
>chr7:24474210-24474356~3~ENSMUSG00000046223~Plaur~protein_coding
GGTGGCTACAGGCTTAGATGGTGAGGCCCTGTGGGAGCTG
>chr3:146499940-146500020~3~ENSMUSG00000068523~Gng5~protein_coding
CCGGGCTCAACCGCGTGAAGGTGAGCGGGCGTGGGCGGGC
>chr3:146503260-146503382~5~ENSMUSG00000068523~Gng5~protein_coding
TCTCCTTTCACTGTCATAGGTTTCCCAGGCAGCTGCAGAC
>chr3:146500269-146500346~5~ENSMUSG00000068523~Gng5~protein_coding
AGCTCCGGATGGCGGCCTGATGAGCAACTTTTGTTTGCGG
>chr3:146500269-146500346~3~ENSMUSG00000068523~Gng5~protein_coding
GTCCAGCCTCGAACAAAGAGGTGTTTGCAGCAGACGCCGC
>chr16:35929302-35929368~3~ENSMUSG00000049502~Dtx3l~protein_coding
CAGGATCAGGGTAGCCAAAACTGCAGGAAGAAAACAAGAA
>chr16:35938694-35938877~5~ENSMUSG00000049502~Dtx3l~protein_coding
TTCCCCTGCCCCGGCTCACCTGCTTTTTTTAGGAACTTCA
>chr16:35931373-35931590~5~ENSMUSG00000049502~Dtx3l~protein_coding
CATTTCAAAAGGCTCTTACTTTGCTGGTCCTCCAAACTTG
>chr16:35931373-35931590~3~ENSMUSG00000049502~Dtx3l~protein_coding
CCTGGGTTTGGGTGCTCTTTCTGTATGAAGAAAAGAAAAT
>chr16:35932162-35933799~5~ENSMUSG00000049502~Dtx3l~protein_coding
TATAACCGACCCACAATCACAGAATGAATGATTTCCTGGG
>chr16:35932162-35933799~3~ENSMUSG00000049502~Dtx3l~protein_coding
GCGGTCACAGCAAGAAAGATCTGAAGGTTTAAGAAGAAGG
>chr16:35932276-35933799~5~ENSMUSG00000049502~Dtx3l~protein_coding
GTTCCTCGGGCACACTTACTGTTTGGATGCCATCTTTTAT
>chr16:35932276-35933799~3~ENSMUSG00000049502~Dtx3l~protein_coding
GCGGTCACAGCAAGAAAGATCTGAAGGTTTAAGAAGAAGG
>chr16:35936377-35936627~5~ENSMUSG00000049502~Dtx3l~protein_coding
CTCCTCTGTCAACACTCACCTTTTGGACAACTGAGTCAAC
>chr16:35936377-35936627~3~ENSMUSG00000049502~Dtx3l~protein_coding
TTTCAACACTTTCTCCTTATCTTCAGGGGAGACATTAAAC
>chr13:67473837-67474951~3~ENSMUSG00000059839~Zfp874b~protein_coding
AAATTCATTGCCTGTTGTTCCTGTTGAGCAAGAGTTCACA
>chr13:67484141-67484146~5~ENSMUSG00000059839~Zfp874b~protein_coding
GACTGAACCCTGGACCAACCTCCATGTCAGAGATCCAACG
>chr13:67481170-67481262~5~ENSMUSG00000059839~Zfp874b~protein_coding
CCCACTTGCTTCTACACACCTGGGATGGTGGCTGCTGCGT
>chr13:67481170-67481262~3~ENSMUSG00000059839~Zfp874b~protein_coding
TGGCTTAGCAACAGCAAGACCTGTTTGTAAAAGAGAAGAA
>chr13:67481719-67481845~5~ENSMUSG00000059839~Zfp874b~protein_coding
ATATAGACGCAGTGCTCACCCAGGAACACAaggtggctat
>chr13:67481719-67481845~3~ENSMUSG00000059839~Zfp874b~protein_coding
tcCCGGAAGGACAGCATTTCCTGAAATAACGACTAATGAA
>chrX:48841525-48841640~3~ENSMUSG00000079606~Gm595~protein_coding
ACAGTGAGATGGATCAGGAGCTTGGGATGAAGAAGAGtta
>chrX:48877517-48877615~5~ENSMUSG00000079606~Gm595~protein_coding
TGGATAGGTTACCACTCACGTTACTACAGGTATCTTTGTT
>chrX:48842789-48842834~5~ENSMUSG00000079606~Gm595~protein_coding
CTATTGTTCATTTTCTTACCTCTGTCATGTGAATGATGTG
>chrX:48842789-48842834~3~ENSMUSG00000079606~Gm595~protein_coding
CTTGAAGATCCTTTGTCATACTGGATGGTACAACAGTCAA
>chrX:48844331-48844431~5~ENSMUSG00000079606~Gm595~protein_coding
ATGTGATACAAGTTTCTACCTTGTGATTTGATGTATTTTG
>chrX:48844331-48844431~3~ENSMUSG00000079606~Gm595~protein_coding
TTGAGAATGATGGCTTGATCCTATGGTAAACCAAAAGAAA
>chrX:48844647-48844718~5~ENSMUSG00000079606~Gm595~protein_coding
ACCATAAAATTTCAATTACGTCTGGTTTCTAGAGATTCTT
>chrX:48844647-48844718~3~ENSMUSG00000079606~Gm595~protein_coding
CTTTACATACTGTGGAGGCACTTAAAAAAAAAAAAGAAAC
>chrX:48845478-48845549~5~ENSMUSG00000079606~Gm595~protein_coding
ataataaaaattCAATTACTTATTGCTTCCATAAGTTGTT
>chrX:48845478-48845549~3~ENSMUSG00000079606~Gm595~protein_coding
CTTTATAATTGGTGGTGCTGCTTAAACCAAAAAAACAAAA
>chrX:48846235-48846306~5~ENSMUSG00000079606~Gm595~protein_coding
TAACCAAGATTTCAATTACATTTTATTTGGATAGGTTCAT
>chrX:48846235-48846306~3~ENSMUSG00000079606~Gm595~protein_coding
CCTTGTACTGGGTGAAGTCACTAAAAAAAAAAAAAAAGAC
>chrX:48853419-48853490~5~ENSMUSG00000079606~Gm595~protein_coding
ATAATAATATTTCAATTACATATTGAGTGCAGATTGTCTT
>chrX:48853419-48853490~3~ENSMUSG00000079606~Gm595~protein_coding
CTTAGTATTTTGATAAAGATCTTAAAGGGAAAAAAAGACA
>chrX:48854242-48854313~5~ENSMUSG00000079606~Gm595~protein_coding
AGCAGGAAAATGCAATTACATTTTGCTTCTAGAAGGTCTT
>chrX:48854242-48854313~3~ENSMUSG00000079606~Gm595~protein_coding
TTTTGTGTTTGGTGGATCATCTTAAAAAAAAATAAGACAT
>chrX:48855067-48855141~5~ENSMUSG00000079606~Gm595~protein_coding
AGAATAACATTTCAATTACATTTTTGTTCATTATGTTCAT
>chrX:48855067-48855141~3~ENSMUSG00000079606~Gm595~protein_coding
CCCACTGGAATGGTGACGGTCTTTAAAAGAAAGAACAGAC
>chrX:48855972-48856043~5~ENSMUSG00000079606~Gm595~protein_coding
ATGATAAAATTTCACTTACATTTCGGTTCCAAAACTTCTT
>chrX:48855972-48856043~3~ENSMUSG00000079606~Gm595~protein_coding
CCTTCTAGCTATTGGAGAAACTTAAAGGGAGGAGGTGTTT
>chrX:48856624-48856695~5~ENSMUSG00000079606~Gm595~protein_coding
ATTATGAAATTTTAATTACATCTTGTTTCCAGAAGTTTGT
>chrX:48856624-48856695~3~ENSMUSG00000079606~Gm595~protein_coding
CCTTGTCGTTTGTGAGATGGCTGTAAAAAAAAAAAAGATA
>chrX:48857475-48857540~5~ENSMUSG00000079606~Gm595~protein_coding
ATTACAACCCAGTAGTTACATTTTGATTCCCTCGATTCTT
>chrX:48857475-48857540~3~ENSMUSG00000079606~Gm595~protein_coding
CCTCATACTTGATATAGATGCTATTTAAAAAAAAAAAAGA
>chrX:48858271-48858339~5~ENSMUSG00000079606~Gm595~protein_coding
ATCATAACATTTCAGTTACTTTTTCGTTCCAGATGTTCTT
>chrX:48858271-48858339~3~ENSMUSG00000079606~Gm595~protein_coding
TTGCTTTTGAATTGAAGAAGCTTTAAAAAAAAGATATTTA
>chrX:48872847-48872964~5~ENSMUSG00000079606~Gm595~protein_coding
CTTTTTCTCTCTTTCTCACCTGTTTCACTTGGCCTTTTGC
>chrX:48872847-48872964~3~ENSMUSG00000079606~Gm595~protein_coding
TTCTGTAGCATTACTTGTTTCTATCAAATATTTAAAAAAA
>chrX:48873431-48873541~5~ENSMUSG00000079606~Gm595~protein_coding
TCCAGCAAAAGCTGACTACCTTTCGGTTAATTTCTTCTCG
>chrX:48873431-48873541~3~ENSMUSG00000079606~Gm595~protein_coding
ATCTCCTTGAATTGCCAATCCTAAGGGATATGCCATTACA
>chrX:48874167-48874308~5~ENSMUSG00000079606~Gm595~protein_coding
AGAGTTTTTTGACCCTCACCGCTTCAACTTCTTGGTGTAG
>chrX:48874167-48874308~3~ENSMUSG00000079606~Gm595~protein_coding
TATTAATCATATTTAAATGTCTAAATAAAAGTGAAATAAA
>chrX:48875204-48875343~5~ENSMUSG00000079606~Gm595~protein_coding
TCATGAACTATGACTCTACCTGAGTTTAATCAAGCGTTCG
>chrX:48875204-48875343~3~ENSMUSG00000079606~Gm595~protein_coding
ACTTGATTTTCAATTATTTTCTGCAAGAAAATGTTTATTG
>chrX:48875659-48875748~5~ENSMUSG00000079606~Gm595~protein_coding
ATGGAAATGTTTAACTTACTTGTTCTCTTACATAATTCCG
>chrX:48875659-48875748~3~ENSMUSG00000079606~Gm595~protein_coding
TCTTTTAATGAACATACGACCTACAAATCCAAATATGATA
>chrX:48876219-48876380~5~ENSMUSG00000079606~Gm595~protein_coding
GAAGTAGGCCTCAACACACTTTATTATTGCCGGTGATGTA
>chrX:48876219-48876380~3~ENSMUSG00000079606~Gm595~protein_coding
CCAAAAGAAGGCTGGAAAAGCTGCCAAAAGAAACAGATTT
>chrX:48876988-48877113~5~ENSMUSG00000079606~Gm595~protein_coding
CCATTAAAACATAGTTTACCTTTTCACTTATATTTGTTGT
>chrX:48876988-48877113~3~ENSMUSG00000079606~Gm595~protein_coding
ATGGTAGGTTTCTGTTTCTTCTGTGGAAAGAAGGTAGAAA
>chr7:114719742-114719830~3~ENSMUSG00000030666~Calcb~protein_coding
CTCCAGGCTGCCCCTTTCAGGTAAATTAACCTGAATCAGA
>chr7:114721975-114722134~5~ENSMUSG00000030666~Calcb~protein_coding
CTTCCATCCTGAATATCAGTGTCACTGCTCAGAAGAGATC
>chr7:114720074-114720139~5~ENSMUSG00000030666~Calcb~protein_coding
GGCTTTGCTACCTCCACAGGTCCGCTTTGGAGAGCAGCCT
>chr7:114720074-114720139~3~ENSMUSG00000030666~Calcb~protein_coding
GAAAAACATCTCTTGCTTGCTGCACTGATGCAGGACTATG
>chr7:114720074-114720214~5~ENSMUSG00000030666~Calcb~protein_coding
GGCTTTGCTACCTCCACAGGTCCGCTTTGGAGAGCAGCCT
>chr7:114720074-114720214~3~ENSMUSG00000030666~Calcb~protein_coding
CAAGAGACTAAGGGCTCCCGGTAAGTCTCCTCCCCATCTG
>chr7:114721635-114721712~5~ENSMUSG00000030666~Calcb~protein_coding
GCTTGTCTCTGTGACACAGCAATGACATCAAGCATGCTAA
>chr7:114721635-114721712~3~ENSMUSG00000030666~Calcb~protein_coding
CTGTTCTTAACTTCAGCAAGGTAAAAGGgttttttttttt
>chr7:97310335-97310496~3~ENSMUSG00000035713~Usp35~protein_coding
CGGGCCTCCTTCTCCTGCTCCTAGAAACAAAGGACAGACA
>chr7:97325292-97325964~5~ENSMUSG00000035713~Usp35~protein_coding
GTCCCGGTTGCACACGCACCTGTACAGGAGATGACAGCGA
>chr7:97311353-97312625~5~ENSMUSG00000035713~Usp35~protein_coding
CCCTCAGCACATGACTCACCTGCAGGTAGAGGACATTGTC
>chr7:97311353-97312625~3~ENSMUSG00000035713~Usp35~protein_coding
TTTTCTCTTCTTCATGAAGCCTAGAACAAATAGGGAAACC
>chr7:97311804-97311874~5~ENSMUSG00000035713~Usp35~protein_coding
CCGCATGGTACGCAGGTCAAAGGAGAAGCGCAGTAGTGTG
>chr7:97311804-97311874~3~ENSMUSG00000035713~Usp35~protein_coding
TCCACCACCTTCTCCGCATCCTGCAGGGAGGCACAGGACT
>chr7:97312252-97312625~5~ENSMUSG00000035713~Usp35~protein_coding
GTGCCTATGGTGTCCACACCTTCACTGTCCAGCCCAGTGC
>chr7:97312252-97312625~3~ENSMUSG00000035713~Usp35~protein_coding
TTTTCTCTTCTTCATGAAGCCTAGAACAAATAGGGAAACC
>chr7:97313056-97313162~5~ENSMUSG00000035713~Usp35~protein_coding
ACCCACCAGCCCTTCTTACCGATCCAGCAGGTACTTCAGA
>chr7:97313056-97313162~3~ENSMUSG00000035713~Usp35~protein_coding
TCAGGAGAGATGGCAGGCCTCTAGGACAAGGCAGGCAAAG
>chr7:97313499-97313592~5~ENSMUSG00000035713~Usp35~protein_coding
CAGGGCACCCAGCACGCACCTGACTGTGCTCCAGGAAGGC
>chr7:97313499-97313592~3~ENSMUSG00000035713~Usp35~protein_coding
GGAGCACACAGTGTCGAAAGCTTCAAACGAAACGGGAGCC
>chr7:97314734-97314828~5~ENSMUSG00000035713~Usp35~protein_coding
AGAACAGAACAGCACCTACTCAGAAGCCATGAATAAGGCC
>chr7:97314734-97314828~3~ENSMUSG00000035713~Usp35~protein_coding
CCCGTGTCTGACTTGGCCATGAGCCGGGGATAGAAGCCAG
>chr7:97314734-97314927~5~ENSMUSG00000035713~Usp35~protein_coding
AGAACAGAACAGCACCTACTCAGAAGCCATGAATAAGGCC
>chr7:97314734-97314927~3~ENSMUSG00000035713~Usp35~protein_coding
TCATTGGGAATGTGGAGGTCCTGAGGGGATAGCAGACAAC
>chr7:97319967-97320125~5~ENSMUSG00000035713~Usp35~protein_coding
AAAGAGGCTGTCCACTCACCTTGATGGCTTCCATGACAGG
>chr7:97319967-97320125~3~ENSMUSG00000035713~Usp35~protein_coding
GCGGGAATGTGAGGGAGAAGCTGTAAGAGGAAAGGTGGGC
>chr7:97321560-97321661~5~ENSMUSG00000035713~Usp35~protein_coding
AGCGCGGCAGGGCTCTTACCAGGTGGAAGGCCTCATGGGA
>chr7:97321560-97321661~3~ENSMUSG00000035713~Usp35~protein_coding
TACAGCAGCTTAGAGAAGACCTGAAAAAGAGGTCATGTCA
>chr7:97322049-97322178~5~ENSMUSG00000035713~Usp35~protein_coding
TGGGACAGGGGCCACCAACCTTCTCAATTTTGGCGAGCGA
>chr7:97322049-97322178~3~ENSMUSG00000035713~Usp35~protein_coding
AGGACACCCAGTCGATCATCCTGGTGAGGGGAATAACAGT
>chr7:97322471-97322471~5~ENSMUSG00000035713~Usp35~protein_coding
tctctgagcctggacttcatctgcaaatggagacaatGCC
>chr7:97322471-97322471~3~ENSMUSG00000035713~Usp35~protein_coding
tctctgagcctggacttcatctgcaaatggagacaatGCC
>chr7:97324208-97324340~5~ENSMUSG00000035713~Usp35~protein_coding
ACTGACCCTCGGCACCCACCTGCTAATGGCAGTCAGCATC
>chr7:97324208-97324340~3~ENSMUSG00000035713~Usp35~protein_coding
GCTGGACGGTGGCTCCTCCTCTGGAATGGATTGAGCTCTC
>chr7:97324208-97324362~5~ENSMUSG00000035713~Usp35~protein_coding
ACTGACCCTCGGCACCCACCTGCTAATGGCAGTCAGCATC
>chr7:97324208-97324362~3~ENSMUSG00000035713~Usp35~protein_coding
GGAATGGATTGAGCTCTCATGCACCACTACGTAGACTAGG
>chr5:74535680-74535761~3~ENSMUSG00000029227~Fip1l1~protein_coding
GGAAGAGTGGCTGTATGGCGGTACGGAACTTCCTGTCTGT
>chr5:74595839-74595983~5~ENSMUSG00000029227~Fip1l1~protein_coding
ACAATTCCTTTTTCTGCAGTAATAGTAGACGTCGCCATGA
>chr5:74536801-74536845~5~ENSMUSG00000029227~Fip1l1~protein_coding
ACTTTGGCTATGCTTGTAGGCCCGTGGGACGTGCATGTGC
>chr5:74536801-74536845~3~ENSMUSG00000029227~Fip1l1~protein_coding
TGACTTGGCAAAGGATCTAGGTTAGTGCTTGTGATCTTCC
>chr5:74536942-74536981~5~ENSMUSG00000029227~Fip1l1~protein_coding
attttattttatttGGTAGATGAGAATGAAGTTGAAAGGC
>chr5:74536942-74536981~3~ENSMUSG00000029227~Fip1l1~protein_coding
CCAGAAGAAGAAAATGCCAGGTTGGTGAACTCTCTCCTGT
>chr5:74540932-74540989~5~ENSMUSG00000029227~Fip1l1~protein_coding
TCGCTTTCTTTCTTTGCAGTGCTAATCCTCCATCTGGAAT
>chr5:74540932-74540989~3~ENSMUSG00000029227~Fip1l1~protein_coding
AAAATGGCGTGGCAAAACCGGTAACATACATATCAGGCTT
>chr5:74542009-74542112~5~ENSMUSG00000029227~Fip1l1~protein_coding
ATTGTTTCCATCGGTGTAGAAAGTGACAGAGACTGAAGAC
>chr5:74542009-74542112~3~ENSMUSG00000029227~Fip1l1~protein_coding
ACAGGAGCACCACAGTATGGGTAAGTGGCTTGCAGTGTAG
>chr5:74545412-74545476~5~ENSMUSG00000029227~Fip1l1~protein_coding
ATTTTTATTCTATTTTTAGGAGTTATGGAACAGCACCAGT
>chr5:74545412-74545476~3~ENSMUSG00000029227~Fip1l1~protein_coding
AAGAGTTTATGGAAATACAGGTAAAATTTGTATTTGCAGC
>chr5:74546053-74546160~5~ENSMUSG00000029227~Fip1l1~protein_coding
TTGCATTTCTATAAAATAGGAACCAAAGTCAAAGGAGTGG
>chr5:74546053-74546160~3~ENSMUSG00000029227~Fip1l1~protein_coding
TAAACCATGGCGGAAACCTGGTAAGATTATGTGGTTCTAT
>chr5:74546695-74546825~5~ENSMUSG00000029227~Fip1l1~protein_coding
AAGTATGTTTCATCTTTAGGTGCTGATCTTTCTGATTATT
>chr5:74546695-74546825~3~ENSMUSG00000029227~Fip1l1~protein_coding
CAACCACAAACAAGATTACGGTAATTAGGAAACCTTCCAG
>chr5:74547107-74547175~5~ENSMUSG00000029227~Fip1l1~protein_coding
AATATGTTATTTAACTTAGGCCGAAGACTGTACTATGGAA
>chr5:74547107-74547175~3~ENSMUSG00000029227~Fip1l1~protein_coding
GCAGATTCAATCTTTTTAAGGTGAATTTTAGTAAATTATC
>chr5:74557040-74557149~5~ENSMUSG00000029227~Fip1l1~protein_coding
CCCAGTTTTCTTTTTGAAGGTACAGCAAGGGAGAACTGGA
>chr5:74557040-74557149~3~ENSMUSG00000029227~Fip1l1~protein_coding
ACTGGTCTGCCACCAAGCAGGTTAGTTAGACTGCCATGTC
>chr5:74564519-74564626~5~ENSMUSG00000029227~Fip1l1~protein_coding
AGAAAATTTATCTCACCAGAAACAGCACCTCTTCTCAGTC
>chr5:74564519-74564626~3~ENSMUSG00000029227~Fip1l1~protein_coding
GCCGAGTCACCTGATCTAAGGTAAGGCTATTTCAAACCTT
>chr5:74571099-74571192~5~ENSMUSG00000029227~Fip1l1~protein_coding
TTCAGCTTTTGTGTTTCAGGAGATTACCTGGAGCAATTGA
>chr5:74571099-74571192~3~ENSMUSG00000029227~Fip1l1~protein_coding
ATGAGAACAGCAATATACAGGTTTCCtatctgaaaaccaa
>chr5:74572429-74572585~5~ENSMUSG00000029227~Fip1l1~protein_coding
AATTATGCTTTAATTTTAGGTCCTTTCTGACAGATCTGCC
>chr5:74572429-74572585~3~ENSMUSG00000029227~Fip1l1~protein_coding
ACCTCTCATTCCACCACCAGGTAAGACGTGGGAGAGGCCT
>chr5:74585046-74585072~5~ENSMUSG00000029227~Fip1l1~protein_coding
TTCATCACTTGTTTTTTAGGTATTCCAATAACTGTACCAC
>chr5:74585046-74585072~3~ENSMUSG00000029227~Fip1l1~protein_coding
AATAACTGTACCACCTCCAGGTAAAACCTTTTTCATGTCT
>chr5:74587003-74587057~5~ENSMUSG00000029227~Fip1l1~protein_coding
TTTTGCTTGAATGTTTCAGGTTTCCCCCCTCCACCAGGCG
>chr5:74587003-74587057~3~ENSMUSG00000029227~Fip1l1~protein_coding
CTTATACCAACAATAGAAAGGTAAAGCAGTGTGGTGCTCT
>chr5:74588145-74588200~5~ENSMUSG00000029227~Fip1l1~protein_coding
ATAGTTCTTTCCTCCACAGTGGCCATTCCTCCGGGTATGA
>chr5:74588145-74588200~3~ENSMUSG00000029227~Fip1l1~protein_coding
AGCGTTTCCCTATGGCAATGGTAAGTTTCTCACCACCCAG
>chr5:74591774-74591993~5~ENSMUSG00000029227~Fip1l1~protein_coding
AATGTGCTTTTTCCTTTAGTCGCCTTTCCCCACCTTACCA
>chr5:74591774-74591993~3~ENSMUSG00000029227~Fip1l1~protein_coding
ACCCCAAGTGTTTTCAACAGGTTTGTTGGGTGTGCGGGGC
>chr5:74591774-74592015~5~ENSMUSG00000029227~Fip1l1~protein_coding
AATGTGCTTTTTCCTTTAGTCGCCTTTCCCCACCTTACCA
>chr5:74591774-74592015~3~ENSMUSG00000029227~Fip1l1~protein_coding
TTGTTGGGTGTGCGGGGCCTTGAGCGCACTTCATTTTTAC
>chr5:74595074-74595211~5~ENSMUSG00000029227~Fip1l1~protein_coding
ATCTGTACTTCCATTGCAGTGACGAAGAGCGATACAGATA
>chr5:74595074-74595211~3~ENSMUSG00000029227~Fip1l1~protein_coding
AGACACAAGTCCTCTCGCAGGTTTGTTCTTTAGTAGTGAC
>chr9:98354056-98354164~3~ENSMUSG00000032456~Nmnat3~protein_coding
AGACCACCTACACCAAACAGGTCAGTCAGAGAATCAGGCG
>chr9:98420127-98420131~5~ENSMUSG00000032456~Nmnat3~protein_coding
TGCTTCTCATTTTTTTCAGATGCCTGAGCACTCTGCAGCC
>chr9:98399456-98399639~5~ENSMUSG00000032456~Nmnat3~protein_coding
CTATCCCTATTCTCCGTAGGAAGGTACCAGGTGATTGAGG
>chr9:98399456-98399639~3~ENSMUSG00000032456~Nmnat3~protein_coding
GAAACGGTGAAGGTGCTGAGGTAACAGAGTCGTGTGTTCA
>chr9:98399545-98399639~5~ENSMUSG00000032456~Nmnat3~protein_coding
TTCCCATCACCGAGTGGCCATGGCCCGGCTGGCCCTGCAG
>chr9:98399545-98399639~3~ENSMUSG00000032456~Nmnat3~protein_coding
GAAACGGTGAAGGTGCTGAGGTAACAGAGTCGTGTGTTCA
>chr9:98403534-98403613~5~ENSMUSG00000032456~Nmnat3~protein_coding
CTATGTGTTTACACCACAGGCACCATCACAGGGAGCTGCT
>chr9:98403534-98403613~3~ENSMUSG00000032456~Nmnat3~protein_coding
GACACCATCAGCCTCTGCAGGTGGGTACCAACCCCCTGCC
>chr9:98403571-98403613~5~ENSMUSG00000032456~Nmnat3~protein_coding
GCTCAGATCCTCAGCCCAGATGGATGGCCCAGACCCCAGC
>chr9:98403571-98403613~3~ENSMUSG00000032456~Nmnat3~protein_coding
GACACCATCAGCCTCTGCAGGTGGGTACCAACCCCCTGCC
>chr9:98410077-98410438~5~ENSMUSG00000032456~Nmnat3~protein_coding
ACCCACCCTTGTTTTACAGCACTGCCAGAGTTGAAACTCC
>chr9:98410077-98410438~3~ENSMUSG00000032456~Nmnat3~protein_coding
AAGGGAAAGGAAAGACTGGCTAGAGGGCCTCCTGGGGAGT
>chr15:89390285-89390439~3~ENSMUSG00000078938~Syce3~protein_coding
GGCCATCCAGGTTGCCTGCACTACAACAACCAAACAGGCC
>chr15:89397326-89397434~5~ENSMUSG00000078938~Syce3~protein_coding
GCCTGGGAGGACATCCTACCTGAGATTTTTTCCATCTCTT
>chr16:55844179-55844726~3~ENSMUSG00000075033~Nxpe3~protein_coding
CAAATTGAACTCCACTAAATCTGAAACAAGGGAAAAAAAT
>chr16:55890582-55890674~5~ENSMUSG00000075033~Nxpe3~protein_coding
CCCAGATGTGAGCACTCACCTCCACTTGGGTGACATTGAC
>chr16:55849612-55849818~5~ENSMUSG00000075033~Nxpe3~protein_coding
CCAGTAGCAGAGTACCCACCTGGAACAAATGCAGTGAGGT
>chr16:55849612-55849818~3~ENSMUSG00000075033~Nxpe3~protein_coding
TACTTCTAAGTCATCAGTTTCTACAAAGAAAAAGGGGGGA
>chr16:55860306-55860379~5~ENSMUSG00000075033~Nxpe3~protein_coding
CAAGCTCGGTTGTCTTTACCTTTCGTTCGCCTGGAAATCA
>chr16:55860306-55860379~3~ENSMUSG00000075033~Nxpe3~protein_coding
GCATCTTGATATTCACACCACTTTAGAAGGaatttaaaaa
>chr16:55865796-55866550~5~ENSMUSG00000075033~Nxpe3~protein_coding
CCGCCAGAAGGCCTCGTACCTCTGAAAGAGAGCACTTTCG
>chr16:55865796-55866550~3~ENSMUSG00000075033~Nxpe3~protein_coding
AGCGTCTCATGGTCCAAGTACTAAAGAGAAAGACAACAGA
>chr16:8635748-8636392~3~ENSMUSG00000043140~Tmem186~protein_coding
ACGACTCGAAGGAGGAAAGCCTGGAAGAGAGAGGTTCATT
>chr16:8637486-8637488~5~ENSMUSG00000043140~Tmem186~protein_coding
TCCCTCCTGACATTCCTACCATGAGCCCGCCGCCTGCTAC
>chr10:110944396-110944531~3~ENSMUSG00000035798~Zdhhc17~protein_coding
TATTCCTTACACATCCATGGCTAAAGTCAGACCCCAAAAG
>chr10:111009938-111010030~5~ENSMUSG00000035798~Zdhhc17~protein_coding
GCTCGGCGCCGTCCCTCACCTCCGGGTGGAGAAGGGGCAC
>chr10:110945469-110945563~5~ENSMUSG00000035798~Zdhhc17~protein_coding
TTTATAAATATATACATACTTGAATGGGCTTTCAATAGAT
>chr10:110945469-110945563~3~ENSMUSG00000035798~Zdhhc17~protein_coding
GTAATACCTAAACATGTTATCTAAGAAGGGGAAAGCAGCT
>chr10:110946167-110946324~5~ENSMUSG00000035798~Zdhhc17~protein_coding
AGGCAGCACTGGCACACACCTGGTACAGCTGACACATGAG
>chr10:110946167-110946324~3~ENSMUSG00000035798~Zdhhc17~protein_coding
CTCACAGTGAAGGCCCCAGTCTAAATCAGAAGACAGGCGA
>chr10:110947299-110947382~5~ENSMUSG00000035798~Zdhhc17~protein_coding
AGAAATTAATTGTACTCACAAGAGACACAACCATAGATCA
>chr10:110947299-110947382~3~ENSMUSG00000035798~Zdhhc17~protein_coding
GTACCTATGGTTGCCTGCACCTAAAACAACACAGAAGCAA
>chr10:110948191-110948284~5~ENSMUSG00000035798~Zdhhc17~protein_coding
GGTTGCTAACGTAACTTACCTACACAGTTACCCACCCATG
>chr10:110948191-110948284~3~ENSMUSG00000035798~Zdhhc17~protein_coding
GACCTCACTGGCTTCCGAATCTAGTAAAAGACAGTGAAGT
>chr10:110949621-110949683~5~ENSMUSG00000035798~Zdhhc17~protein_coding
AGAAGATAATGAATATTACCAAGCAGGTACTGCAGAATAT
>chr10:110949621-110949683~3~ENSMUSG00000035798~Zdhhc17~protein_coding
TCTGCAAGTTCAACTATCGTCTGTGGATTTAAAAACCAAA
>chr10:110950561-110950685~5~ENSMUSG00000035798~Zdhhc17~protein_coding
TAGCTGGGTATATCACCACCTTTTTCTTTTGTTCTTCTGT
>chr10:110950561-110950685~3~ENSMUSG00000035798~Zdhhc17~protein_coding
GATGAACAGGAAGTTGAGATGTGTCCAAGTTAAGGAATCC
>chr10:110955066-110955166~5~ENSMUSG00000035798~Zdhhc17~protein_coding
TTCCCACAGTGAAGGATATCATTCCAGAACCAGAAGAACC
>chr10:110955066-110955166~3~ENSMUSG00000035798~Zdhhc17~protein_coding
TTGAATGGTCAAAGAAGGACCTGTAAAACAGATTTTATAA
>chr10:110956286-110956428~5~ENSMUSG00000035798~Zdhhc17~protein_coding
TTAAAAAGAACACACTCACTTGGAAAGAAATTGCACTGTA
>chr10:110956286-110956428~3~ENSMUSG00000035798~Zdhhc17~protein_coding
ATTACTTTCTGCCGAAATTCCTGTAAAACAAACAAAACAA
>chr10:110961012-110961137~5~ENSMUSG00000035798~Zdhhc17~protein_coding
GTGCCTCCGCCCCAGTTACCTTGTCAGCCTTCAGCTTTCT
>chr10:110961012-110961137~3~ENSMUSG00000035798~Zdhhc17~protein_coding
AAATCAAGTGCTGACTCACCCTGACAAAGTAAATACAAGA
>chr10:110962378-110962404~5~ENSMUSG00000035798~Zdhhc17~protein_coding
CTGAGCACCCCTTCCACTAGAGGGCCATGTGACACCTAAG
>chr10:110962378-110962404~3~ENSMUSG00000035798~Zdhhc17~protein_coding
ATGTGACACCTAAGGATTGCCTAGACAGAAAGATTGAGGG
>chr10:110967684-110967846~5~ENSMUSG00000035798~Zdhhc17~protein_coding
CCACAGCAAGCATGCTTACCTTGACGTTCTGGGCGTCCAC
>chr10:110967684-110967846~3~ENSMUSG00000035798~Zdhhc17~protein_coding
GCAATCTAGTTGGATCCACACTGAAAAGGAAAAAAACAAA
>chr10:110968429-110968493~5~ENSMUSG00000035798~Zdhhc17~protein_coding
GCCCAGAACAATTACATACCTATGTGTTCTATAAGCTGCC
>chr10:110968429-110968493~3~ENSMUSG00000035798~Zdhhc17~protein_coding
TGATCCATCATATCTACATCCTGATAATAAACCAGACAGC
>chr10:110973748-110973892~5~ENSMUSG00000035798~Zdhhc17~protein_coding
ACTATTGAGAGTTCCTTACCTGTCCTTTTGCTATAAGATA
>chr10:110973748-110973892~3~ENSMUSG00000035798~Zdhhc17~protein_coding
CCATGGATAAATGGCCTTGTCTAAAAAACAGGAAGACGAG
>chr10:110974344-110974421~5~ENSMUSG00000035798~Zdhhc17~protein_coding
TATAGAAGTGAATGTACACCTTGTGGCCCAGTGCAACGGA
>chr10:110974344-110974421~3~ENSMUSG00000035798~Zdhhc17~protein_coding
CACCTTTCGAAATATAGTATCTGTAAAATAAAATTTGTAG
>chr10:110981996-110982118~5~ENSMUSG00000035798~Zdhhc17~protein_coding
AAGAGCACAGAACACGTACTTGACTAAATCTATTCTGTTA
>chr10:110981996-110982118~3~ENSMUSG00000035798~Zdhhc17~protein_coding
AGCGTTCATATATTCCATATCTGGAAAAGAGAACAGGTAA
>chr10:110985940-110986043~5~ENSMUSG00000035798~Zdhhc17~protein_coding
AACCATAGAGAAATCTTACTGTGTCGCCTTGACGATGTCC
>chr10:110985940-110986043~3~ENSMUSG00000035798~Zdhhc17~protein_coding
TGGCTCTGTGGTTTGATTTCCTGTTAAAGAGAAAAAGCAC
>chr10:111009938-111010000~5~ENSMUSG00000035798~Zdhhc17~protein_coding
GCTCGGCGCCGTCCCTCACCTCCGGGTGGAGAAGGGGCAC
>chr10:111009938-111010000~3~ENSMUSG00000035798~Zdhhc17~protein_coding
TCATCCGGGCCGTCCGCCATCTTGGTGTTAAATCCCTCCT
>chr6:43081518-43081827~3~ENSMUSG00000076500~Gm20730~IG_LV_gene
CATCACAATATCCCCAGTGGCTCCTGAAATAGAAGAAATG
>chr6:43082049-43082097~5~ENSMUSG00000076500~Gm20730~IG_LV_gene
TCTTTGTTTTTCTCCTCACCAGGGATCCAGAGCACAAGTA
>chr11:87853250-87853329~3~ENSMUSG00000034121~Mks1~protein_coding
GTGCGCAACCTGCGCCTCCGGTAGTCACTCGACCCCAGTT
>chr11:87862937-87863022~5~ENSMUSG00000034121~Mks1~protein_coding
ATATTTCCCTCCCTTACAGAAGCATTCCGTCGAGCCCGGC
>chr11:87853737-87853846~5~ENSMUSG00000034121~Mks1~protein_coding
GCTTCTCTTCTCTTGACAGAGTTCATCTGCAAAGAATCAC
>chr11:87853737-87853846~3~ENSMUSG00000034121~Mks1~protein_coding
TAGGCCTCCGCAAGCTGCTAGTGGGTGTTTGTGATGACGC
>chr11:87854978-87855048~5~ENSMUSG00000034121~Mks1~protein_coding
CACTCTGTTGTGTTTGGAGGTGGACACCGCCCTGACGAAG
>chr11:87854978-87855048~3~ENSMUSG00000034121~Mks1~protein_coding
AGGAAAAGCTCTTTAGCCAGGTGAGCCAGCATTTCTTGTC
>chr11:87855472-87855627~5~ENSMUSG00000034121~Mks1~protein_coding
TTCTTTGTGGTGACCTCAGTTTGAAGTCGACCTGTACCAA
>chr11:87855472-87855627~3~ENSMUSG00000034121~Mks1~protein_coding
GATACACCGACTTGGAAGAGGTATCATTCCTTCTGGGCCC
>chr11:87856563-87856660~5~ENSMUSG00000034121~Mks1~protein_coding
CTCTGCCTTCTTTCCCCAGTACTGTCAGAAAATAACCACT
>chr11:87856563-87856660~3~ENSMUSG00000034121~Mks1~protein_coding
CGGCAGGACAGGCGAGGGGTGTGAGTACAAGCAGCGATCA
>chr11:87856808-87856936~5~ENSMUSG00000034121~Mks1~protein_coding
TTCCTGTGGTCCCTCGCAGGGAGGGCAGCAAACTCAAGTC
>chr11:87856808-87856936~3~ENSMUSG00000034121~Mks1~protein_coding
GACCTGGGACCCTATGGAAAGTGAGTGACCCTTCGCCCTG
>chr11:87857187-87857291~5~ENSMUSG00000034121~Mks1~protein_coding
TTGATGTCCTGCTTCTTAGGCTTGGCTATAAGGTACATGA
>chr11:87857187-87857291~3~ENSMUSG00000034121~Mks1~protein_coding
GGCATCAAAGGACCCTACAGGTGGGAATGGGGAAGAAGTG
>chr11:87857861-87857978~5~ENSMUSG00000034121~Mks1~protein_coding
TGTGGCTTTGACCTCACAGAATCGAAACTGAGGGAGAGAA
>chr11:87857861-87857978~3~ENSMUSG00000034121~Mks1~protein_coding
AGCAGCGAGTGTTCAAGGACGTAAGCACCAACTGATTCCA
>chr11:87858603-87858659~5~ENSMUSG00000034121~Mks1~protein_coding
GTTTGCTTTGTTTCCTCAGCTTTACGGCCGGCACAAGGAG
>chr11:87858603-87858659~3~ENSMUSG00000034121~Mks1~protein_coding
TGGGCACAGACTTTGAGATGGTGGGTAGCTCAGCTCCCCA
>chr11:87859615-87859657~5~ENSMUSG00000034121~Mks1~protein_coding
CCATTTCTCTCTGCTGTAGATTGCCCCAGGTGCCCTCCGG
>chr11:87859615-87859657~3~ENSMUSG00000034121~Mks1~protein_coding
CTTTGTGAACGGAGAGGTGGGTAAGTGTCTTCTGGTCAAG
>chr11:87860077-87860142~5~ENSMUSG00000034121~Mks1~protein_coding
ATTCCGCTTTCTCTCTAAGTTTCAGCCCAAGGCTATGAGT
>chr11:87860077-87860142~3~ENSMUSG00000034121~Mks1~protein_coding
TGTGGAGCTGCCAGCTGCTAGTAAGTACTTTTCGGACATT
>chr11:87860714-87860784~5~ENSMUSG00000034121~Mks1~protein_coding
TCTGCTCTTTGACTTTCAGACTGGTCCAGCCCGCCATTCC
>chr11:87860714-87860784~3~ENSMUSG00000034121~Mks1~protein_coding
CCACCAAATCCCTGGGAATGGTACGGAGGGTGCCAGGGTG
>chr11:87861110-87861179~5~ENSMUSG00000034121~Mks1~protein_coding
TGACACTCCTCTTTTTTAGGACAAGGTGGCCTATTTCTCC
>chr11:87861110-87861179~3~ENSMUSG00000034121~Mks1~protein_coding
GCATGAGGACGAATCGGCTGGTGAGTAGCTGTGGTCCTCA
>chr11:87861269-87861376~5~ENSMUSG00000034121~Mks1~protein_coding
CCCCTCATTTACATTCCAGAGTCCCTCCCGGAGTGGCCTG
>chr11:87861269-87861376~3~ENSMUSG00000034121~Mks1~protein_coding
GGTGCTGCCTGCCACTCCAGGTAACCTCTTGTCCCTGCCC
>chr11:87861985-87862118~5~ENSMUSG00000034121~Mks1~protein_coding
TGCCCCTTTCCTTGCACAGGATCCCACACCCTGACTGTCT
>chr11:87861985-87862118~3~ENSMUSG00000034121~Mks1~protein_coding
GGATACCAGGAACCTTCAAGGTGACTCACCTCTGGGGAGA
>chr11:87862568-87862650~5~ENSMUSG00000034121~Mks1~protein_coding
GTCTCCGCTGTCTACCCAGGGGGAGCGCCTGAGCCGCTTT
>chr11:87862568-87862650~3~ENSMUSG00000034121~Mks1~protein_coding
CACTGCCTGCAGCAGTCCCGGTGAGTGACACTGGGCCCCT
>chr11:87862741-87862838~5~ENSMUSG00000034121~Mks1~protein_coding
GTTTTCGGTTTCCCTGCAGGGCTTTCATGGAATCGAACTC
>chr11:87862741-87862838~3~ENSMUSG00000034121~Mks1~protein_coding
TTCCACGCACAACGTGCTAGGTAGACACCTCATTCCCTCA
>chr17:24474221-24474238~3~ENSMUSG00000045744~Bricd5~protein_coding
TCATGTACAGCTCTCCCAAGGTAAGCACCTCTTCAAGCCT
>chr17:24475240-24475331~5~ENSMUSG00000045744~Bricd5~protein_coding
GAAGTTCCCTTCTCCCCAGGGCCCCAGAGACAGCGGCTGA
>chr17:24474405-24474560~5~ENSMUSG00000045744~Bricd5~protein_coding
AATCCCAAATATCCCTTAGCCGTTGCTGCAGATGCTCCGA
>chr17:24474405-24474560~3~ENSMUSG00000045744~Bricd5~protein_coding
TGCTGTTTGACGGGCAGAACGTGAGTGGGCTTGGGAGAGA
>chr17:24474639-24474740~5~ENSMUSG00000045744~Bricd5~protein_coding
TCTGCCCCGCCACCCCCAGGGCTACATCTGTTACCGCCCT
>chr17:24474639-24474740~3~ENSMUSG00000045744~Bricd5~protein_coding
TGCTGCTGAACACTTCCAGGGTGAGCAGTACTACTTGGCT
>chr17:24474990-24475143~5~ENSMUSG00000045744~Bricd5~protein_coding
CACCAGAGTCTTTCTGCAGGCCCAAGAGTCACATGTACCT
>chr17:24474990-24475143~3~ENSMUSG00000045744~Bricd5~protein_coding
CTGGACCCAATGGGCAGAAGGTAAATTGGGATAGGTTGGG
>chr15:12362079-12362239~3~ENSMUSG00000022197~Pdzd2~protein_coding
AGCTTGTTCTGCCGCGCCACCTGTCAGAACAAATACAGAA
>chr15:12592081-12592556~5~ENSMUSG00000022197~Pdzd2~protein_coding
GTGCTAAACCCTTGCTTACCTGGCCCCACTGACATCAACT
>chr15:12365628-12365762~5~ENSMUSG00000022197~Pdzd2~protein_coding
TCGTGGCGCTGTACTTTACCTTGGTACACCCTTTTAATTA
>chr15:12365628-12365762~3~ENSMUSG00000022197~Pdzd2~protein_coding
GTGAGCAGCTCCGTTTCTCCCTGCGGCAAGGATGTATGTT
>chr15:12367810-12368080~5~ENSMUSG00000022197~Pdzd2~protein_coding
ATCAGTGGATAAAACTCACCAGCTCCTGGCTCCAGCGGCA
>chr15:12367810-12368080~3~ENSMUSG00000022197~Pdzd2~protein_coding
TGAGAAAACACCCTGTGGACCTAGGACAGAAAAGAGGACA
>chr15:12368619-12368720~5~ENSMUSG00000022197~Pdzd2~protein_coding
CGCCCCGAGAGTTGCTTACCAGGACTGATTCTGGCTCCAC
>chr15:12368619-12368720~3~ENSMUSG00000022197~Pdzd2~protein_coding
AAGCAAATGTCTTCTTTATTCTAGTGAAGAGAAACAGACA
>chr15:12371589-12371706~5~ENSMUSG00000022197~Pdzd2~protein_coding
TTCTGTGCACCCCACTCACCTCTGATTGTGCCTTCGCTTC
>chr15:12371589-12371706~3~ENSMUSG00000022197~Pdzd2~protein_coding
AGGCAAGGAGTTGATCCAAACTAAGTAAAAAATAAAAAAA
>chr15:12372447-12376380~5~ENSMUSG00000022197~Pdzd2~protein_coding
TGTTTAGGTAGGTACTTACTTCACTGACCAGCTTTTCCCA
>chr15:12372447-12376380~3~ENSMUSG00000022197~Pdzd2~protein_coding
GTCTGAGGACCCATCCCATCCTGTATAGGGTAGGGGAGAG
>chr15:12382599-12382743~5~ENSMUSG00000022197~Pdzd2~protein_coding
AACAAGAACGTAGTCTTACCAGTCCCAGGGTGTGGCCCGC
>chr15:12382599-12382743~3~ENSMUSG00000022197~Pdzd2~protein_coding
GTGGGATTTCCCCGAAGTTCCTGGCACAATGAGAAGCAGA
>chr15:12385161-12385948~5~ENSMUSG00000022197~Pdzd2~protein_coding
AGAAAAGCGAGTCAGCTACCTTCTCTGCAGTTCCACCTGG
>chr15:12385161-12385948~3~ENSMUSG00000022197~Pdzd2~protein_coding
TTTGCCTGTCTCCCTGTAAGCTGCAAGGGGTGGAGAGAGA
>chr15:12387537-12387693~5~ENSMUSG00000022197~Pdzd2~protein_coding
CTGGAGCTCTCCTGCTCACCAGAGGGAACGGTCAGCAGGC
>chr15:12387537-12387693~3~ENSMUSG00000022197~Pdzd2~protein_coding
GATTCGGAGAGGAGTGAGTCCTGTTGGAGAAGAAAATGCT
>chr15:12388544-12388578~5~ENSMUSG00000022197~Pdzd2~protein_coding
CAAATGCATTGTGACTCACCTTTTTGGCAAGAGAGGGACT
>chr15:12388544-12388578~3~ENSMUSG00000022197~Pdzd2~protein_coding
GGGACTCTTCAAGGGGGTACCTGTGTGGGAGGGATTCACA
>chr15:12389968-12390049~5~ENSMUSG00000022197~Pdzd2~protein_coding
CAAGAATGTGCCGTCATACCTAGGCTGGGTGAGGAGTTGG
>chr15:12389968-12390049~3~ENSMUSG00000022197~Pdzd2~protein_coding
TCCATTTCCTGCTCGGAGACCTGATTTTCAGCAGAAAGCA
>chr15:12399179-12399311~5~ENSMUSG00000022197~Pdzd2~protein_coding
AGCAGGGTGAAAACCTTACCTTTGGATTAGGGTGTCGGCC
>chr15:12399179-12399311~3~ENSMUSG00000022197~Pdzd2~protein_coding
CCAGGATTTGGTCTCCCCGGCTAGAGAGAGACATAATAAC
>chr15:12401436-12401553~5~ENSMUSG00000022197~Pdzd2~protein_coding
TGCCAGGGATGTGACTAACCTCAGGTTGCTCTCCATCTTG
>chr15:12401436-12401553~3~ENSMUSG00000022197~Pdzd2~protein_coding
GCCCAACCCAACTCTTGGCTCTGTGAGAAGTACAGCACAA
>chr15:12402295-12402523~5~ENSMUSG00000022197~Pdzd2~protein_coding
GAGGAAGAGTCAGCATTACCTTTGTTGAGCGTGACTTCCA
>chr15:12402295-12402523~3~ENSMUSG00000022197~Pdzd2~protein_coding
AACAGCCCGCTTCGGATTTGCTGCAAAACAAGTAGGTGGG
>chr15:12402638-12402711~5~ENSMUSG00000022197~Pdzd2~protein_coding
ATCCGCAGGAACATGTTACCTTGAAGGTGTGAATAGCCTC
>chr15:12402638-12402711~3~ENSMUSG00000022197~Pdzd2~protein_coding
CACATCTAGGATTTCATCTCCTGGTGGCCAAACACGAGAA
>chr15:12406467-12406581~5~ENSMUSG00000022197~Pdzd2~protein_coding
CCAAGAGACTCTTGCCTACCTTCTTTGAGCCTGCCGTCCT
>chr15:12406467-12406581~3~ENSMUSG00000022197~Pdzd2~protein_coding
GCAATGCTAAAGCCAAGGCCCTGCATTCAAAGCAGACGAC
>chr15:12407260-12407379~5~ENSMUSG00000022197~Pdzd2~protein_coding
CCTTTAGGAAATCACCCACCTTGCCTTTCTCTTTGTATAG
>chr15:12407260-12407379~3~ENSMUSG00000022197~Pdzd2~protein_coding
TTCTTCACAATGTGGTATTCCTGAAAGCCAGCACAAGCAA
>chr15:12411008-12411153~5~ENSMUSG00000022197~Pdzd2~protein_coding
CCACCACCCCAGGATTAACCTGTGATGTCCCAGTAGAATC
>chr15:12411008-12411153~3~ENSMUSG00000022197~Pdzd2~protein_coding
CTCTAGGCGGTGGACACCTCCTACAACAGAACATGGTGGG
>chr15:12419458-12419572~5~ENSMUSG00000022197~Pdzd2~protein_coding
AGGAAGGCTTTCCACTTACCTGAGAGTCGGCTCTTGAGTT
>chr15:12419458-12419572~3~ENSMUSG00000022197~Pdzd2~protein_coding
GACTCTTCTGACCCGAGCATCTAAAAGGCAGAGCAAAGAG
>chr15:12437104-12437259~5~ENSMUSG00000022197~Pdzd2~protein_coding
CAGCCAGAGGCTCACTTACCGTGCCCCGGACAGCAGCTGA
>chr15:12437104-12437259~3~ENSMUSG00000022197~Pdzd2~protein_coding
AGGTCCTCCGCTGAGCTCTCCTAAGAGGATACACGAGAGG
>chr15:12442480-12442612~5~ENSMUSG00000022197~Pdzd2~protein_coding
AATGACAGAAACTACCTACCTTGCTGGCCACCACCAGCTG
>chr15:12442480-12442612~3~ENSMUSG00000022197~Pdzd2~protein_coding
CTAAGGACAGCCTGCCATCCCTGAAGAAACGGAGATGGGA
>chr15:12445523-12445665~5~ENSMUSG00000022197~Pdzd2~protein_coding
ggaagagTTATCTAGTCACCTGTGAGCGGCACCTCCTTCC
>chr15:12445523-12445665~3~ENSMUSG00000022197~Pdzd2~protein_coding
CATATCCGGCCAACTTCCTCCTTGGAAGAAAAAGCGAGCA
>chr15:12457798-12458299~5~ENSMUSG00000022197~Pdzd2~protein_coding
TAGTCCAACTACACCGTACCCGTGCCAGGGAGTCACTGGA
>chr15:12457798-12458299~3~ENSMUSG00000022197~Pdzd2~protein_coding
AGCACTGCTCAGCGAGGTAACTGCAACACACAGACATGCG
>chr12:48555307-48556344~3~ENSMUSG00000091277~Gm1818~protein_coding
tccaaatcagaatcaggcaacggaaaagggagacataaca
>chr12:48559736-48559885~5~ENSMUSG00000091277~Gm1818~protein_coding
aaaaaaaagaaTCAGGCAACGGCTCTATATTGAAGTCAGA
>chrX:102859744-102859757~3~ENSMUSG00000032894~1700031F05Rik~protein_coding
TCTTCACTCTCCATCAGGACCTGCAGACAGTAATGCAAAG
>chrX:102865015-102865078~5~ENSMUSG00000032894~1700031F05Rik~protein_coding
CCTGGCCAGAGACACTCACCCATGACAGCTGAACTGGGGG
>chrX:102860746-102860977~5~ENSMUSG00000032894~1700031F05Rik~protein_coding
CAAGGATCCAGGTATGTACCTGGGGTGGTGCTAGTCTCTT
>chrX:102860746-102860977~3~ENSMUSG00000032894~1700031F05Rik~protein_coding
TGGGAAGAGATGTTGGAGTCCTGAAAAGTAATAGAGTGAG
>chrX:102861142-102861208~5~ENSMUSG00000032894~1700031F05Rik~protein_coding
CTTGTCCCCGCTCATTTACCAGGACCTGTGCCAGCTTGAC
>chrX:102861142-102861208~3~ENSMUSG00000032894~1700031F05Rik~protein_coding
GCATGATCATATTAGGGAACCTGAGAAAGAGGAGAGGAGA
>chrX:102864145-102864281~5~ENSMUSG00000032894~1700031F05Rik~protein_coding
tatatatatatataCTCACAGGCAGGGAATAGTCATGGGC
>chrX:102864145-102864281~3~ENSMUSG00000032894~1700031F05Rik~protein_coding
AGAGGCACTTGCAAGATTCCCTGAAAGGACAGACATCTCT
>chrX:102864654-102864712~5~ENSMUSG00000032894~1700031F05Rik~protein_coding
AGCAACTAATTTTCCTTACCTGTTGGGGACCTGTGTGAAG
>chrX:102864654-102864712~3~ENSMUSG00000032894~1700031F05Rik~protein_coding
AAGGGGATACAGGTGCTGATCTGTAATAGAACATAGAGAT
>chr13:4487186-4487225~3~ENSMUSG00000054757~Akr1c20~protein_coding
AATCAGGATGGTCCTCAGAACTAGAAAGATAAGTAAATCA
>chr13:4523231-4523314~5~ENSMUSG00000054757~Akr1c20~protein_coding
CCACAACTGCTATCATTACCTCTTGAGGTGCAGAGGTACC
>chr13:4490190-4490272~5~ENSMUSG00000054757~Akr1c20~protein_coding
TTAAAAGGAAATTACTTACATAGAACTACCTATGTATCGG
>chr13:4490190-4490272~3~ENSMUSG00000054757~Akr1c20~protein_coding
GTCAACTGAAATTCAAAAACCTATCATACAAAAGGAACTT
>chr13:4507660-4507846~5~ENSMUSG00000054757~Akr1c20~protein_coding
AATTCTGTGTAGGTGCCTAATACCCAAAGCAACTCATCAC
>chr13:4507660-4507846~3~ENSMUSG00000054757~Akr1c20~protein_coding
CAGGAAAGCTCTTGTCCACCCTGGAAGAGAGGTAGAAATG
>chr13:4507681-4507846~5~ENSMUSG00000054757~Akr1c20~protein_coding
ACCCAAAGCAACTCATCACCTGCATATTCTCTTTTATCCT
>chr13:4507681-4507846~3~ENSMUSG00000054757~Akr1c20~protein_coding
CAGGAAAGCTCTTGTCCACCCTGGAAGAGAGGTAGAAATG
>chr13:4508168-4508277~5~ENSMUSG00000054757~Akr1c20~protein_coding
CTCTCATTGTCTGCATTACCATTCTTTATCACGGTTACTT
>chr13:4508168-4508277~3~ENSMUSG00000054757~Akr1c20~protein_coding
AGATAAGGATGACATTCTACCTGTAGATGGAGAAAATAGA
>chr13:4510108-4510230~5~ENSMUSG00000054757~Akr1c20~protein_coding
GGAGGCTGAGGATCCCCACCTGGTTGCACACAGGCTTGTA
>chr13:4510108-4510230~3~ENSMUSG00000054757~Akr1c20~protein_coding
TCCTTGCATTTCTCCATGGCCTAGAAAGGAAATTATGCCG
>chr13:4511206-4511283~5~ENSMUSG00000054757~Akr1c20~protein_coding
TTTTATCCCCAGTACTCACTTCCCAGGTGTCACAGATATC
>chr13:4511206-4511283~3~ENSMUSG00000054757~Akr1c20~protein_coding
GGGAAATAATTCTCTCCTGGCTGGAACAGAGTCAAATGTC
>chr13:4512586-4512702~5~ENSMUSG00000054757~Akr1c20~protein_coding
GGCTATCCAAACTTAATACCTTCATGGCTATTGGGAAATG
>chr13:4512586-4512702~3~ENSMUSG00000054757~Akr1c20~protein_coding
CGATGAAATGTTTGCCAAACCTGCAAAAGTTGAAGAATGG
>chr13:4512667-4512702~5~ENSMUSG00000054757~Akr1c20~protein_coding
ATGATTGTTCCAAGCATACCTGCACCAGTTCTGGACGATG
>chr13:4512667-4512702~3~ENSMUSG00000054757~Akr1c20~protein_coding
CGATGAAATGTTTGCCAAACCTGCAAAAGTTGAAGAATGG
>chr13:4514261-4514428~5~ENSMUSG00000054757~Akr1c20~protein_coding
TATACCATATTTTCAATACCTTTGATGTGCAAAATATATC
>chr13:4514261-4514428~3~ENSMUSG00000054757~Akr1c20~protein_coding
GTAGCCTTACTCCTAGGTACCTAAAAAGGCACAAAAAGCA
>chr5:8492447-8492589~3~ENSMUSG00000040570~Rundc3b~protein_coding
TGAGGGGGTATCTTCTTTACCTGGACATTAAGACACAAGC
>chr5:8622488-8622612~5~ENSMUSG00000040570~Rundc3b~protein_coding
GGCGCCCGCAGCCCCGCACCTGCACACGGTGATCAGGTTC
>chr5:8494784-8494905~5~ENSMUSG00000040570~Rundc3b~protein_coding
aaatcagccagcacaCTACCTTCACCAATGAAATTCAATG
>chr5:8494784-8494905~3~ENSMUSG00000040570~Rundc3b~protein_coding
CAAGGCTTTGGTAACTTTTACTGAAAATAAGGATAAAAAA
>chr5:8512261-8512407~5~ENSMUSG00000040570~Rundc3b~protein_coding
AAAAAGACATTACACTTACTCATACCACTGTTTATTGTGT
>chr5:8512261-8512407~3~ENSMUSG00000040570~Rundc3b~protein_coding
CATTATTCTTTAGTACAGTCCTGTGAATATTAAGATGGTG
>chr5:8520859-8521016~5~ENSMUSG00000040570~Rundc3b~protein_coding
ATAAAAGTGTCTCACTTACAGCTGATCTTGAAGCTCCACA
>chr5:8520859-8521016~3~ENSMUSG00000040570~Rundc3b~protein_coding
AAGAGTTCTTCAAGATAACCCTGGAAATACAGTATCATTA
>chr5:8528606-8528774~5~ENSMUSG00000040570~Rundc3b~protein_coding
TTTGAGAATTGCTAAGTACCTTCTGCTCCAGGGTAAGCTG
>chr5:8528606-8528774~3~ENSMUSG00000040570~Rundc3b~protein_coding
CACTGCTGATGCTGTCAGAACTGGGAAGGTCAAAGGTAGA
>chr5:8548236-8548316~5~ENSMUSG00000040570~Rundc3b~protein_coding
TTTTCAAAATGGCAAGTACCTTTGTTCAAACTTCAAATAT
>chr5:8548236-8548316~3~ENSMUSG00000040570~Rundc3b~protein_coding
CTTCTCCCTTTAGGCAGAAGCTAAGAAAGCAGAAAAACAC
>chr5:8559412-8559501~5~ENSMUSG00000040570~Rundc3b~protein_coding
TTTACTTGATAGTGAGTACCTGAAGTCAATAGCATTGAGT
>chr5:8559412-8559501~3~ENSMUSG00000040570~Rundc3b~protein_coding
CTCCATCTTCATAAAACCTCCTGAGAAATGCAACGAGTGA
>chr5:8569495-8569580~5~ENSMUSG00000040570~Rundc3b~protein_coding
ATTGAAAGGACTTTTAAACCTGGTTGTTTTGAAGTCTCTC
>chr5:8569495-8569580~3~ENSMUSG00000040570~Rundc3b~protein_coding
ACTCTGATCCAGGCTCTACCCTAAGAGGAACAAGAAAGGA
>chr5:8579025-8579158~5~ENSMUSG00000040570~Rundc3b~protein_coding
TCATATTATCAAGTCTTACCTTAGCTCTGGAGGAGCTGAC
>chr5:8579025-8579158~3~ENSMUSG00000040570~Rundc3b~protein_coding
GCCAAACCATGTTACTTGACCTTCAGAAGATAAATCAAAA
>chr5:8603870-8603985~5~ENSMUSG00000040570~Rundc3b~protein_coding
AGTACATCAGAGTTATTACCTTTTAGCCGGTGACTTAGAA
>chr5:8603870-8603985~3~ENSMUSG00000040570~Rundc3b~protein_coding
TCAGGGTCTTCACAGAAAATCTACAAACAAAAAAACCAAA
>chr7:141231249-141231342~3~ENSMUSG00000038611~Phrf1~protein_coding
AGAACTGGCCAGTGATGCTGGTAAGCACCCCACTGCCACA
>chr7:141262409-141262552~5~ENSMUSG00000038611~Phrf1~protein_coding
TCATGTGTTCTTCCTCCAGATCTGCCACAGCAAGAGTGGT
>chr7:141232419-141232541~5~ENSMUSG00000038611~Phrf1~protein_coding
CTTTTACCTTGTGATCTAGAAGAAAGCAGCAATGGCCAAA
>chr7:141232419-141232541~3~ENSMUSG00000038611~Phrf1~protein_coding
AGACCCAGAGGATAGATCTGGTAAGATTATAGCCATTTGA
>chr7:141237497-141237702~5~ENSMUSG00000038611~Phrf1~protein_coding
ATATTTCCATTTATCCAAGGTTCTGAAGACTCAGAAGATG
>chr7:141237497-141237702~3~ENSMUSG00000038611~Phrf1~protein_coding
GCATCATCGAATGGTCCAGGGTGAGTTGGCTTTTCAGTGG
>chr7:141237526-141237702~5~ENSMUSG00000038611~Phrf1~protein_coding
CTCAGAAGATGGAGTAGAAATGGCAACGGCAGCAATAGAG
>chr7:141237526-141237702~3~ENSMUSG00000038611~Phrf1~protein_coding
GCATCATCGAATGGTCCAGGGTGAGTTGGCTTTTCAGTGG
>chr7:141240885-141240968~5~ENSMUSG00000038611~Phrf1~protein_coding
CAATCTTTATTTCTTACAGAATGCCAACTCCTGTCCTGTT
>chr7:141240885-141240968~3~ENSMUSG00000038611~Phrf1~protein_coding
ATGGTAAAATCTTAAAGAAGGTAAGTGTAGGTGCTGTCTA
>chr7:141243748-141243896~5~ENSMUSG00000038611~Phrf1~protein_coding
CCACTCAGATGTTGAGGGTATGTTCACTGACCAATATTTC
>chr7:141243748-141243896~3~ENSMUSG00000038611~Phrf1~protein_coding
TGTGACGGCTGCGATGCTGGGTAAGGGTACTGGTGCCTTG
>chr7:141243778-141243896~5~ENSMUSG00000038611~Phrf1~protein_coding
CCAATATTTCTGTCTTCAGATTCCAGTAGAAAACACTAAA
>chr7:141243778-141243896~3~ENSMUSG00000038611~Phrf1~protein_coding
TGTGACGGCTGCGATGCTGGGTAAGGGTACTGGTGCCTTG
>chr7:141246847-141246944~5~ENSMUSG00000038611~Phrf1~protein_coding
TGAACTGTTGTTCCCATAGGTACCACATGGAATGTTTGGA
>chr7:141246847-141246944~3~ENSMUSG00000038611~Phrf1~protein_coding
TGGTGTGGATCCCACTCATGGTAATGTGCTGTCCTCTCTT
>chr7:141247221-141247236~5~ENSMUSG00000038611~Phrf1~protein_coding
CCCACGGCTCTCTTCCAAGATGCAGCTCCTGTGAGTGATG
>chr7:141247221-141247236~3~ENSMUSG00000038611~Phrf1~protein_coding
CAAGATGCAGCTCCTGTGAGTGATGAGGAGGTCTCCTTGC
>chr7:141247221-141247317~5~ENSMUSG00000038611~Phrf1~protein_coding
CCCACGGCTCTCTTCCAAGATGCAGCTCCTGTGAGTGATG
>chr7:141247221-141247317~3~ENSMUSG00000038611~Phrf1~protein_coding
CGAGTAGGCAGGACCCGGGCCATCGCTAGGACACGGCAGA
>chr7:141247221-141247396~5~ENSMUSG00000038611~Phrf1~protein_coding
CCCACGGCTCTCTTCCAAGATGCAGCTCCTGTGAGTGATG
>chr7:141247221-141247396~3~ENSMUSG00000038611~Phrf1~protein_coding
CCTCTGCCAGAAGGGTCCAGGTAAGTGGCTGGCTCTCAAC
>chr7:141248380-141248509~5~ENSMUSG00000038611~Phrf1~protein_coding
TGCTGTCCCTTGTATGCAGCATGTGCCAAGGTACCTCATG
>chr7:141248380-141248509~3~ENSMUSG00000038611~Phrf1~protein_coding
AAAACGGAAAAGGAAGGCAGGTAAGCTGACATAATGGGCT
>chr7:141254864-141254991~5~ENSMUSG00000038611~Phrf1~protein_coding
TTCAATGTTGTCTTTTTAGGGAGACGAAAGAAAGTGCTGG
>chr7:141254864-141254991~3~ENSMUSG00000038611~Phrf1~protein_coding
CAAAAGGGAGGAAGCTGAAGGTGAGGACATAGCTCAAGTG
>chr7:141256498-141256679~5~ENSMUSG00000038611~Phrf1~protein_coding
TCCTGTCACGTTGGTTCAGAATGAAGTCACAGCTCGTTCT
>chr7:141256498-141256679~3~ENSMUSG00000038611~Phrf1~protein_coding
GAGCTGGATCCTTTTGACAGGTAATTCAGTGCTGACTGTC
>chr7:141256803-141256922~5~ENSMUSG00000038611~Phrf1~protein_coding
TGGCATGTGTCCCCTCTAGCAATGAAGAACAGTCTGCAGA
>chr7:141256803-141256922~3~ENSMUSG00000038611~Phrf1~protein_coding
GTCGCCATGGGGCTCTCTAGGTATGTGGCAGCAGGGCCAT
>chr7:141257344-141257498~5~ENSMUSG00000038611~Phrf1~protein_coding
CTCTCTGGTCTGTCTACAGGAGGCAGCTCCCTGCTGTGGC
>chr7:141257344-141257498~3~ENSMUSG00000038611~Phrf1~protein_coding
TCTCAGCGCCAAGAGGGCAGGTGAGCACCCATGGGGTTGC
>chr7:141258032-141260707~5~ENSMUSG00000038611~Phrf1~protein_coding
TCTGACTTCTGTTTTTTAGCTCCTGTTTCTCTTCAGCGAA
>chr7:141258032-141260707~3~ENSMUSG00000038611~Phrf1~protein_coding
AGCCCTGGACAGAGATCCAAGTGAGTTTGTCCTGCCCCCG
>chr7:141259190-141260707~5~ENSMUSG00000038611~Phrf1~protein_coding
TCTGATTTGGAGCAAGAGGGACTAGGGGAAATAGAGCCTA
>chr7:141259190-141260707~3~ENSMUSG00000038611~Phrf1~protein_coding
AGCCCTGGACAGAGATCCAAGTGAGTTTGTCCTGCCCCCG
>chr7:141260397-141260707~5~ENSMUSG00000038611~Phrf1~protein_coding
ACAGTACTTTACCTACCATCCAAAGGGAGGTGTTACCCAT
>chr7:141260397-141260707~3~ENSMUSG00000038611~Phrf1~protein_coding
AGCCCTGGACAGAGATCCAAGTGAGTTTGTCCTGCCCCCG
>chr7:141260915-141261114~5~ENSMUSG00000038611~Phrf1~protein_coding
CTGAAAATGTTTTGGCCAGGGTTGACCACAAGGCATCCAC
>chr7:141260915-141261114~3~ENSMUSG00000038611~Phrf1~protein_coding
CTGATGCAGATCCCTCTCAGGTGGGTGCTGGGCTAGAGGG
>chr7:141260960-141261114~5~ENSMUSG00000038611~Phrf1~protein_coding
CTGTCTGTTGGGTCCTCAGGGACACCACTTCAGAGGCCCC
>chr7:141260960-141261114~3~ENSMUSG00000038611~Phrf1~protein_coding
CTGATGCAGATCCCTCTCAGGTGGGTGCTGGGCTAGAGGG
>chr7:141261213-141261542~5~ENSMUSG00000038611~Phrf1~protein_coding
CTACTTCCTTTCTATACAGCCCCCTGGTGCTCCCAGGGCA
>chr7:141261213-141261542~3~ENSMUSG00000038611~Phrf1~protein_coding
AGAAGACCAAAAAGGAGGAGGTGAGTGCTGCTGCCTGTCC
>chr7:141261288-141261542~5~ENSMUSG00000038611~Phrf1~protein_coding
AGGGGGTATTCTTGCCCAGGTTTACAGCCCCAACATGCCA
>chr7:141261288-141261542~3~ENSMUSG00000038611~Phrf1~protein_coding
AGAAGACCAAAAAGGAGGAGGTGAGTGCTGCTGCCTGTCC
>chr7:141261776-141261904~5~ENSMUSG00000038611~Phrf1~protein_coding
ATGTCCTCCTCACTCCTAGTACATGAAGAAGCTGCACATG
>chr7:141261776-141261904~3~ENSMUSG00000038611~Phrf1~protein_coding
TGCGCAAAGCCGTGCAGAAGGTAGGCTGCAGGCAGGCACA
>chr7:141262409-141262549~5~ENSMUSG00000038611~Phrf1~protein_coding
TCATGTGTTCTTCCTCCAGATCTGCCACAGCAAGAGTGGT
>chr7:141262409-141262549~3~ENSMUSG00000038611~Phrf1~protein_coding
CCACTCAGGGTGCTGAGACCTGAGGCTAGCCACTCTCTGG
>chr7:100083655-100083854~3~ENSMUSG00000030726~Pold3~protein_coding
CTCATAGACTTTCTCAGTCACTGGAATAGGAAAAAAGGAG
>chr7:100121364-100121423~5~ENSMUSG00000030726~Pold3~protein_coding
CGTGGTCCTAGCTCCTCACGATCTTGTTCTGGTCCGTGAC
>chr7:100088064-100088142~5~ENSMUSG00000030726~Pold3~protein_coding
ATTGAGACATCTGTCTTACCTATGCAGCCTTCTTCATCCA
>chr7:100088064-100088142~3~ENSMUSG00000030726~Pold3~protein_coding
TTGGTTTCTCCACTTGAACGCTAAAAGGTCCGAGAATAAC
>chr7:100089652-100089755~5~ENSMUSG00000030726~Pold3~protein_coding
AGCACTCTGGTGGGTTTACCTTGACAGGAGGGGGCTCAGT
>chr7:100089652-100089755~3~ENSMUSG00000030726~Pold3~protein_coding
CTCAGGGGAGTCTTCGAAGACTGGGAAAATGAAACAGGTT
>chr7:100093372-100093481~5~ENSMUSG00000030726~Pold3~protein_coding
AATTCTTAGCAATGCTTACCTTCATCTTCACTGCTATCAG
>chr7:100093372-100093481~3~ENSMUSG00000030726~Pold3~protein_coding
AGTCTACTCGCTTGCCCCTGCTGCTGTCCGGAATATGTTA
>chr7:100096373-100096535~5~ENSMUSG00000030726~Pold3~protein_coding
GGACAGCATTTCCCACCACCTTTTCTCCTTCTGCTGCACC
>chr7:100096373-100096535~3~ENSMUSG00000030726~Pold3~protein_coding
CAAATTGACTTTAAGTTTATCTACAAATAAAGTATAACAG
>chr7:100099464-100099536~5~ENSMUSG00000030726~Pold3~protein_coding
ACATAAAGAACCTGCTTACTCATTGCAGCTTTTCCAAAAA
>chr7:100099464-100099536~3~ENSMUSG00000030726~Pold3~protein_coding
TTGCCCCCAGCAGAAGATGCCTAAAAGCATAAAAAAGAAA
>chr7:100100420-100100681~5~ENSMUSG00000030726~Pold3~protein_coding
TCCTGGAAGGACAACTTACACTGGTTACTTCTCGGGCCTC
>chr7:100100420-100100681~3~ENSMUSG00000030726~Pold3~protein_coding
CACACTGTATGGCACTAAACCTAAGGACAGAAGTGAGTAT
>chr7:100106563-100106695~5~ENSMUSG00000030726~Pold3~protein_coding
AGAACATTAAGGAGCTTACTTGCTGCAGTTCTGCAAATTG
>chr7:100106563-100106695~3~ENSMUSG00000030726~Pold3~protein_coding
AGCTAACTTGGACTTCACTGCTACAAGTCAACAGGAAAAG
>chr7:100108512-100108551~5~ENSMUSG00000030726~Pold3~protein_coding
CAGCTGCTCAAATTCTTACCTTCCAGTTTATCTTCTCTCA
>chr7:100108512-100108551~3~ENSMUSG00000030726~Pold3~protein_coding
ACTACTGCAACCTTGTGGCACTGTAAGGAACAACAATTCA
>chr7:100108536-100108551~5~ENSMUSG00000030726~Pold3~protein_coding
AGTTTATCTTCTCTCACTACTGCAACCTTGTGGCACTGTA
>chr7:100108536-100108551~3~ENSMUSG00000030726~Pold3~protein_coding
ACTACTGCAACCTTGTGGCACTGTAAGGAACAACAATTCA
>chr7:100112270-100112372~5~ENSMUSG00000030726~Pold3~protein_coding
TTGTTACAAGAGAACTTACAGAATGTCCGTTCTGTATAAG
>chr7:100112270-100112372~3~ENSMUSG00000030726~Pold3~protein_coding
CAACATATTCATAGAGCATCCTGTGCCAAACAAGACAGAA
>chr7:100119674-100119729~5~ENSMUSG00000030726~Pold3~protein_coding
AGCAGTCAAATGAACTTACTGTTTGGCCTGGTTAACATGA
>chr7:100119674-100119729~3~ENSMUSG00000030726~Pold3~protein_coding
CTTAGCCACTTGTAAGTCACCTGAAACAAAAAACAATTTT
>chr8:111346445-111346521~3~ENSMUSG00000033579~Fa2h~protein_coding
TTTAGTGCTGATGCCAAACCCTGCAGAGGGAGACAAACGG
>chr8:111393483-111393752~5~ENSMUSG00000033579~Fa2h~protein_coding
GCCCCGGGCCGCCTGGTACCTGCGGGTCCGCTCGCAGTTC
>chr8:111347931-111348183~5~ENSMUSG00000033579~Fa2h~protein_coding
ACAAAAATCAAGGCCTTACCTGATTTCTGGTATTCGAAGT
>chr8:111347931-111348183~3~ENSMUSG00000033579~Fa2h~protein_coding
CGGGAGCCATCAAACGGTGCCTGTTGGCAGAGAGGAGCAG
>chr8:111349204-111349376~5~ENSMUSG00000033579~Fa2h~protein_coding
TGGGACCCGCCCTGCTTACCTTGTGGTGCTGGCCGTGCAT
>chr8:111349204-111349376~3~ENSMUSG00000033579~Fa2h~protein_coding
CGGCATCATCATTGAATACTCTGCAGCGGAGACAGGAGGT
>chr8:111355400-111355506~5~ENSMUSG00000033579~Fa2h~protein_coding
AAGCCCGTTGTGGTATTACCTCTTGTGAGTGATGCGAAGA
>chr8:111355400-111355506~3~ENSMUSG00000033579~Fa2h~protein_coding
AGATGATGGGGACACTATACCTGCAGGAGGGCCATCGGGG
>chr8:111356078-111356220~5~ENSMUSG00000033579~Fa2h~protein_coding
GACCCTGCATGGTGCTCACCAGACAGTCTTGGAGAAGGCC
>chr8:111356078-111356220~3~ENSMUSG00000033579~Fa2h~protein_coding
TTCTGCCAGTCCACCAGGTCCTGTGAGAGACAAATCGAAA
>chr8:111366394-111366486~5~ENSMUSG00000033579~Fa2h~protein_coding
AGTGTCCTGTGCCAGCTACCTTGTCCCAGTCCACCACTTT
>chr8:111366394-111366486~3~ENSMUSG00000033579~Fa2h~protein_coding
GCACCATTCTCTGTGGGATCCTGAAAAGAGAAGACACAAA
>chr17:6904897-6905120~3~ENSMUSG00000023806~Rsph3b~protein_coding
AACCACGTCGCGAATTAACACTGAAAAGTTCAGAGGGCAT
>chr17:6947978-6948090~5~ENSMUSG00000023806~Rsph3b~protein_coding
AGCTACTTTGGTCACTCACGGCTGCAAAATGCTGTCTCGG
>chr17:6905433-6905519~5~ENSMUSG00000023806~Rsph3b~protein_coding
AGGTCTCAGAGTAACTTACTGTCAAGCACAGTTCTTCCCA
>chr17:6905433-6905519~3~ENSMUSG00000023806~Rsph3b~protein_coding
GAGGAATCCTACCTCAATATCTGCAATAAAGAACGCCAGT
>chr17:6908032-6908194~5~ENSMUSG00000023806~Rsph3b~protein_coding
AACAGAAGTGTCCACAAACCTCTTTCAATTGGATCATAAA
>chr17:6908032-6908194~3~ENSMUSG00000023806~Rsph3b~protein_coding
TGCTGTTTCTTACGGCGCTCCTGCCAAGAGAAAAGATGTC
>chr17:6910108-6910311~5~ENSMUSG00000023806~Rsph3b~protein_coding
GACAGACAGCGAGCTGCACCTTTTCTTCTCGGTGCCTTCT
>chr17:6910108-6910311~3~ENSMUSG00000023806~Rsph3b~protein_coding
TCAAGGTCAAAGTCGAAAAGCTTAAACACAAAAGGAAGCA
>chr17:6911278-6911423~5~ENSMUSG00000023806~Rsph3b~protein_coding
GCAAAGGGGTGCACTGTACCTCTCCTCCCAGGATCTGAGT
>chr17:6911278-6911423~3~ENSMUSG00000023806~Rsph3b~protein_coding
AATTTCTTCAAGGTATAATTCTAGAAAGAACATTATGTAT
>chr17:6913957-6914098~5~ENSMUSG00000023806~Rsph3b~protein_coding
CAGGGGTGTGGCCCTGTACCTGTTTGTATGTCCACATGCT
>chr17:6913957-6914098~3~ENSMUSG00000023806~Rsph3b~protein_coding
AGAGGATCAGGCTGTCCAGGCTGAGAGAAACAGACAAGGC
>chr17:6941669-6941756~5~ENSMUSG00000023806~Rsph3b~protein_coding
aGCCACTCGGTGTGCTTACCACCTGTCCTGTGGGCAGTGC
>chr17:6941669-6941756~3~ENSMUSG00000023806~Rsph3b~protein_coding
AACTCATAGGTTCTTCAACTCTGTAAAACAGAAAATTCTA
>chr10:127041979-127042070~3~ENSMUSG00000006732~Mettl1~protein_coding
GCAGACCACACACTGCGCTAGTGAGCGGGCCCGGCGGGGT
>chr10:127045279-127045425~5~ENSMUSG00000006732~Mettl1~protein_coding
CTGGACCCTCTTTCTGCAGAGTGAAGACCCCATTGTGGAA
>chr10:127041983-127042070~5~ENSMUSG00000006732~Mettl1~protein_coding
CGTGGACTGCGTGGCATGATGGCGGGAGCCGAAGCCCCCC
>chr10:127041983-127042070~3~ENSMUSG00000006732~Mettl1~protein_coding
GCAGACCACACACTGCGCTAGTGAGCGGGCCCGGCGGGGT
>chr10:127043060-127043223~5~ENSMUSG00000006732~Mettl1~protein_coding
CATGTCTTCTTTCTAATAGCCCTGTGAAGCCAGAGGAAAT
>chr10:127043060-127043223~3~ENSMUSG00000006732~Mettl1~protein_coding
TGGCTATGGTGGCTTGTTAGGTAATAAGCTGGCCCTTTTC
>chr10:127043079-127043182~5~ENSMUSG00000006732~Mettl1~protein_coding
CCCTGTGAAGCCAGAGGAAATGGACTGGTCTGAGCTTTAC
>chr10:127043079-127043182~3~ENSMUSG00000006732~Mettl1~protein_coding
AAGCACTCTGGGGCCCAAGTGGAGTTTGCAGACATAGGCT
>chr10:127044467-127044651~5~ENSMUSG00000006732~Mettl1~protein_coding
TTGATGTCTCTATCCCCAGTGGCACTGTCACCGCTCTTCC
>chr10:127044467-127044651~3~ENSMUSG00000006732~Mettl1~protein_coding
ATTTCTTCCGCAAGGGCCAGGTGCAGCCTGGGGAGCAGCC
>chr10:127044756-127044796~5~ENSMUSG00000006732~Mettl1~protein_coding
GTGAACATCTGTCCCACAGCTGGCAAAGATGTTCTTCCTC
>chr10:127044756-127044796~3~ENSMUSG00000006732~Mettl1~protein_coding
TTCCCGGACCCACACTTTAAGCGAACGAAGCATAAATGGA
>chr10:127044756-127044869~5~ENSMUSG00000006732~Mettl1~protein_coding
GTGAACATCTGTCCCACAGCTGGCAAAGATGTTCTTCCTC
>chr10:127044756-127044869~3~ENSMUSG00000006732~Mettl1~protein_coding
CCTACGTGCTGAGAGTCGGGGTGAGTGAGGAGGGGAGATG
>chr10:127044997-127045125~5~ENSMUSG00000006732~Mettl1~protein_coding
GTTGCTCGGCTGCATGCAGCCCTGTCTCCAACACTGTCGC
>chr10:127044997-127045125~3~ENSMUSG00000006732~Mettl1~protein_coding
GCGTGTGCCTCTTGAAGAGCTAGTAAGTCAGACATCCGAG
>chr10:127045026-127045127~5~ENSMUSG00000006732~Mettl1~protein_coding
AACACTGTCGCTCATCCAGGGCCTGGTGTACACCGTCACC
>chr10:127045026-127045127~3~ENSMUSG00000006732~Mettl1~protein_coding
GTGTGCCTCTTGAAGAGCTAGTAAGTCAGACATCCGAGGG
>chr10:127045279-127045279~5~ENSMUSG00000006732~Mettl1~protein_coding
CTGGACCCTCTTTCTGCAGAGTGAAGACCCCATTGTGGAA
>chr10:127045279-127045279~3~ENSMUSG00000006732~Mettl1~protein_coding
CTGGACCCTCTTTCTGCAGAGTGAAGACCCCATTGTGGAA
>chr13:55105344-55105518~3~ENSMUSG00000021481~Zfp346~protein_coding
GCCGGCGGGGAGGGAGGAAGGTGAGTCGGGGGCTCCGGGG
>chr13:55132307-55132391~5~ENSMUSG00000021481~Zfp346~protein_coding
CTGTGTTTTCAAATTACAGGTCACCCAAAACATTGGTGAC
>chr13:55105399-55105518~5~ENSMUSG00000021481~Zfp346~protein_coding
GACCCTGGAGAAGCCGGACCGTACAAGGGCTCCGAGGAGC
>chr13:55105399-55105518~3~ENSMUSG00000021481~Zfp346~protein_coding
GCCGGCGGGGAGGGAGGAAGGTGAGTCGGGGGCTCCGGGG
>chr13:55113036-55113139~5~ENSMUSG00000021481~Zfp346~protein_coding
ATTTCTTTTCCCTCTGTAGTGGAACACATGATCCAGAAGA
>chr13:55113036-55113139~3~ENSMUSG00000021481~Zfp346~protein_coding
AGAAGCTGGCGCATTACCAGGTAGGCAATTTCTACTGTCT
>chr13:55113678-55113770~5~ENSMUSG00000021481~Zfp346~protein_coding
TTTTGCTGGGTTCTTGCAGAGCAAAAAACATGCCAACAAA
>chr13:55113678-55113770~3~ENSMUSG00000021481~Zfp346~protein_coding
AGAGGCTAGACTCAGATCAGGTAACACAGCCGCCTTGTTG
>chr13:55115480-55115624~5~ENSMUSG00000021481~Zfp346~protein_coding
tgttctCTCTCCCAACCAGAAGAGCAGCAGAAGCAAAGAC
>chr13:55115480-55115624~3~ENSMUSG00000021481~Zfp346~protein_coding
GCAGTCCACTAAGGGGGCAGGTACTGCGCTTCCTGAGTAG
>chr13:55115483-55115624~5~ENSMUSG00000021481~Zfp346~protein_coding
tctCTCTCCCAACCAGAAGAGCAGCAGAAGCAAAGACAAG
>chr13:55115483-55115624~3~ENSMUSG00000021481~Zfp346~protein_coding
GCAGTCCACTAAGGGGGCAGGTACTGCGCTTCCTGAGTAG
>chr13:55122282-55122326~5~ENSMUSG00000021481~Zfp346~protein_coding
TTGAACTCTCTTACCACAGCTTTGTCGAAACACCTTACAA
>chr13:55122282-55122326~3~ENSMUSG00000021481~Zfp346~protein_coding
TTTCCTTGTGGCCTCCACCTTAGCCTTGCAGCAGAATAGA
>chr13:55122282-55122515~5~ENSMUSG00000021481~Zfp346~protein_coding
TTGAACTCTCTTACCACAGCTTTGTCGAAACACCTTACAA
>chr13:55122282-55122515~3~ENSMUSG00000021481~Zfp346~protein_coding
TGCTGTCTCTGACTTACCAGGTGAGAAGGCCCCACTCATG
>chr13:55122330-55122353~5~ENSMUSG00000021481~Zfp346~protein_coding
CTTGTGGCCTCCACCTTAGCCTTGCAGCAGAATAGAGAGA
>chr13:55122330-55122353~3~ENSMUSG00000021481~Zfp346~protein_coding
GCAGCAGAATAGAGAGATGCTAGACCCAGACAAATTCTGC
>chr13:55122330-55122515~5~ENSMUSG00000021481~Zfp346~protein_coding
CTTGTGGCCTCCACCTTAGCCTTGCAGCAGAATAGAGAGA
>chr13:55122330-55122515~3~ENSMUSG00000021481~Zfp346~protein_coding
TGCTGTCTCTGACTTACCAGGTGAGAAGGCCCCACTCATG
>chr13:55130534-55130566~5~ENSMUSG00000021481~Zfp346~protein_coding
ATTTTGATGTGTGTTTCAGCTGGGAAGGGCTACCCCTGCA
>chr13:55130534-55130566~3~ENSMUSG00000021481~Zfp346~protein_coding
CCCCTGCAAGACGTGTAAAATAGTGCTGAACTCCATAGAG
>chr13:55130534-55130627~5~ENSMUSG00000021481~Zfp346~protein_coding
ATTTTGATGTGTGTTTCAGCTGGGAAGGGCTACCCCTGCA
>chr13:55130534-55130627~3~ENSMUSG00000021481~Zfp346~protein_coding
GGCTTCAAACACAAAAACCAGTGAGTAAAGTCCTTCGGAA
>chr13:55130537-55130627~5~ENSMUSG00000021481~Zfp346~protein_coding
TTGATGTGTGTTTCAGCTGGGAAGGGCTACCCCTGCAAGA
>chr13:55130537-55130627~3~ENSMUSG00000021481~Zfp346~protein_coding
GGCTTCAAACACAAAAACCAGTGAGTAAAGTCCTTCGGAA
>chr13:55132307-55132326~5~ENSMUSG00000021481~Zfp346~protein_coding
CTGTGTTTTCAAATTACAGGTCACCCAAAACATTGGTGAC
>chr13:55132307-55132326~3~ENSMUSG00000021481~Zfp346~protein_coding
GTCACCCAAAACATTGGTGACACTCGGGAGCCAGACGCCA
>chr13:55132307-55132387~5~ENSMUSG00000021481~Zfp346~protein_coding
CTGTGTTTTCAAATTACAGGTCACCCAAAACATTGGTGAC
>chr13:55132307-55132387~3~ENSMUSG00000021481~Zfp346~protein_coding
AAGGACTCAAGCACAGTGCAAGACTAAAGCTGTCCCTGCC
>chr2:118786062-118786375~3~ENSMUSG00000040035~Disp2~protein_coding
CGCCATGTGGTCAGTGTCAGGTAAGGAGGGGGCTGGAAAA
>chr2:118810722-118810934~5~ENSMUSG00000040035~Disp2~protein_coding
tcttaattctgctccccagatcaggaatctttctgtccag
>chr2:118786700-118786729~5~ENSMUSG00000040035~Disp2~protein_coding
CTCTTCTTATCTTCTACAGGCAGGAACGCACTTTCCGGAT
>chr2:118786700-118786729~3~ENSMUSG00000040035~Disp2~protein_coding
ACTTTCCGGATGCCGAAGAGGTAGGGCCAGTCTTTCTCTG
>chr2:118786871-118786994~5~ENSMUSG00000040035~Disp2~protein_coding
CTTTCTCCCTCTTTTCCAGCTATTCTCATATGATTGCTGA
>chr2:118786871-118786994~3~ENSMUSG00000040035~Disp2~protein_coding
ACTTTTCTGAGCCTTTACTGGTGAGAGGCCACAGGAGGGA
>chr2:118787272-118787387~5~ENSMUSG00000040035~Disp2~protein_coding
TCTGCTCTTTTTCCTGCAGGGTTTTGAGCCTCGAGACACA
>chr2:118787272-118787387~3~ENSMUSG00000040035~Disp2~protein_coding
CCAGACCCTGAGATGAACAGGTAATATGTCCCCCATCTTC
>chr2:118787559-118787686~5~ENSMUSG00000040035~Disp2~protein_coding
ACTCTTCTCTCTACCTCAGCTCAAGCCTCCTCAGCACCCT
>chr2:118787559-118787686~3~ENSMUSG00000040035~Disp2~protein_coding
CTTCTTTTGTGGCCGCCCTGGTAAGCTGCATGGTGGCCAG
>chr2:118788017-118788114~5~ENSMUSG00000040035~Disp2~protein_coding
TGTGGGGGTTGTGTTGCAGAGAAGAGCCATGCAAAGCTGG
>chr2:118788017-118788114~3~ENSMUSG00000040035~Disp2~protein_coding
GTCGCATAGAACAGGAGCAGGTGAGCTGGCTGGGGACATG
>chr2:118788017-118788153~5~ENSMUSG00000040035~Disp2~protein_coding
TGTGGGGGTTGTGTTGCAGAGAAGAGCCATGCAAAGCTGG
>chr2:118788017-118788153~3~ENSMUSG00000040035~Disp2~protein_coding
GCCAGGGTATGGGTGGGAACTGAGGACATGAAGGACCCAG
>chr2:118789599-118792823~5~ENSMUSG00000040035~Disp2~protein_coding
ACTCCTGTGTGCCCTACAGATCCGCTCTCACATCAGTTTT
>chr2:118789599-118792823~3~ENSMUSG00000040035~Disp2~protein_coding
ACACCTCTGGCTACAGCAGCTGAGAGAGGCCAAGGAAGGC
>chr2:118795365-118795460~5~ENSMUSG00000040035~Disp2~protein_coding
TAAATGTCTCCTGATCAAGGAGGGCTCCGTTcgtgtacct
>chr2:118795365-118795460~3~ENSMUSG00000040035~Disp2~protein_coding
caagtacagcttggacaacatagtaagtccatgtctaaaa
>chr2:118806388-118806388~5~ENSMUSG00000040035~Disp2~protein_coding
tttcccacacctgactcagaggaagtcagacatatgaaac
>chr2:118806388-118806388~3~ENSMUSG00000040035~Disp2~protein_coding
tttcccacacctgactcagaggaagtcagacatatgaaac
>chr15:77584974-77585811~3~ENSMUSG00000050014~Apol10b~protein_coding
GAAGTATAGCTCCCTCCTCACTGTGACAGAAGTCAAGTGC
>chr15:77592076-77592112~5~ENSMUSG00000050014~Apol10b~protein_coding
GAAAGAGAAATTCATTTACCTTGCTTGAGGTCTGTTGAGC
>chr15:77588689-77588815~5~ENSMUSG00000050014~Apol10b~protein_coding
AGTGCACACTGCAGGTCACCTTGACAATTCTGCTGCTTCC
>chr15:77588689-77588815~3~ENSMUSG00000050014~Apol10b~protein_coding
ATCAACACTTCGAGCTACTCCTATTTACCAGGAAAATAAT
>chr16:20235965-20236039~3~ENSMUSG00000041205~Map6d1~protein_coding
AATTTCCTCACCTCTGGAACCTGAAAAAGAAAGTGGGGCG
>chr16:20240934-20241313~5~ENSMUSG00000041205~Map6d1~protein_coding
GCCGCAGCCAGCTACCCACCTATAAGACGTGGTCGCTACT
>chr16:20236587-20236704~5~ENSMUSG00000041205~Map6d1~protein_coding
TTCCCACCCCCAGGCTGACCTGGAAGCTGGCCCCAGGGCT
>chr16:20236587-20236704~3~ENSMUSG00000041205~Map6d1~protein_coding
TCCAAGCTTGGAATTCCTGTCTGCAACAGAATACAATCTC
>chr15:82207156-82207547~3~ENSMUSG00000096883~AI848285~protein_coding
GAAGTCCTGGGGTGCAACCTCTGCGTGGGGAACAGGGCGA
>chr15:82211889-82212412~5~ENSMUSG00000096883~AI848285~protein_coding
GGCAAGCGGGCGCACTCACCTGGTCACCGTGCGCCGAGCG
>chr15:82207751-82207897~5~ENSMUSG00000096883~AI848285~protein_coding
GCAGCAACACGCGCCTCACCTGTAGCCTTGAGCGCAGCTG
>chr15:82207751-82207897~3~ENSMUSG00000096883~AI848285~protein_coding
ATTATTGAGGCGTTTCTTGTCTGGAGGGGAAAGTGGAGTG
>chr15:82208463-82208596~5~ENSMUSG00000096883~AI848285~protein_coding
ATGCTCACCTAACACTCACCTGTGCTGTTGTGGGGGGAAC
>chr15:82208463-82208596~3~ENSMUSG00000096883~AI848285~protein_coding
TGAGAAGTTCTGTCAGTGTCCTGTGGAGACAGAGAGATGT
>chr2:73093610-73093724~3~ENSMUSG00000027108~Ola1~protein_coding
TGTCTGTATTTTCCAGCAGCCTGCAAACAGGAAAAACAGG
>chr2:73212860-73212960~5~ENSMUSG00000027108~Ola1~protein_coding
AGTCCCAATTTTTACTTACCCAACATTTGGCAATCCAACG
>chr2:73093626-73093724~5~ENSMUSG00000027108~Ola1~protein_coding
TTAGCAATAACTGAATTTATTTCTTTTTTGGTTGCTGAGG
>chr2:73093626-73093724~3~ENSMUSG00000027108~Ola1~protein_coding
TGTCTGTATTTTCCAGCAGCCTGCAAACAGGAAAAACAGG
>chr2:73097145-73097267~5~ENSMUSG00000027108~Ola1~protein_coding
ACAAAATATCATTCCTTACCTTGACTGCGTTTTCAGAACC
>chr2:73097145-73097267~3~ENSMUSG00000027108~Ola1~protein_coding
TGAGGAGCCTTCGTTCCTTTCTTTGAAAAGGACCAGAGAA
>chr2:73099292-73099388~5~ENSMUSG00000027108~Ola1~protein_coding
GAATAAGTATGAATCTTACCCTGATGGTCCACGCACGCAC
>chr2:73099292-73099388~3~ENSMUSG00000027108~Ola1~protein_coding
TAATGATCTTTGGCAAAGCACTGAAATAAAATGAAACAAA
>chr2:73100074-73100214~5~ENSMUSG00000027108~Ola1~protein_coding
AAAATGAATGCTAATTAACCTTTGTGTCATGTTCGCTTCC
>chr2:73100074-73100214~3~ENSMUSG00000027108~Ola1~protein_coding
ACTCTTTAATTTTTATCAACCTGTAGACAAAAAAGGGCAC
>chr2:73137574-73137655~5~ENSMUSG00000027108~Ola1~protein_coding
GGCAATAGTCTTTTCCTTACAAAGAAAGATACACTTCTAT
>chr2:73137574-73137655~3~ENSMUSG00000027108~Ola1~protein_coding
TTGATAAGAACTTGAAATTGCTGAAAGAGTAACCAAAAAC
>chr2:73141898-73141995~5~ENSMUSG00000027108~Ola1~protein_coding
CCAGGGAAAAAACACTTACCATTTGTTTTTCTTTCTTATA
>chr2:73141898-73141995~3~ENSMUSG00000027108~Ola1~protein_coding
TGTTTATTCAACACTTCAATCTAGAGTAGGAGACAGAGAA
>chr2:73142308-73142388~5~ENSMUSG00000027108~Ola1~protein_coding
ACACAGTATTTACACGTACCTCTTTGTCATTCCAGTCATG
>chr2:73142308-73142388~3~ENSMUSG00000027108~Ola1~protein_coding
TTGACTTTGCACATTATGTCCTGCACACAATCAAGAAAAA
>chr2:73156738-73156913~5~ENSMUSG00000027108~Ola1~protein_coding
GCTATAAATGCTTACTTACATACTCGGGCTTCAGTTTCTT
>chr2:73156738-73156913~3~ENSMUSG00000027108~Ola1~protein_coding
ATCATCGTCTTCAAAAGCACCTACAATGAATGAAAAATGG
>chr2:73199401-73199528~5~ENSMUSG00000027108~Ola1~protein_coding
AATAAACTGCTGTACTTACGTGTTAGATGAAAAATCCCAT
>chr2:73199401-73199528~3~ENSMUSG00000027108~Ola1~protein_coding
TTAGGAAAGCAGGAATCTTGCTGAAATACAAAAGATAATT
>chr2:73203325-73203468~5~ENSMUSG00000027108~Ola1~protein_coding
TGTGTAATATATTCCTTACCTTGCTGGTTTATGGTACTGG
>chr2:73203325-73203468~3~ENSMUSG00000027108~Ola1~protein_coding
CATTGAAGAAGGTAGACTTCCTAAAATAAAGGAAAGCACT
>chr12:29783621-29783675~3~ENSMUSG00000061911~Myt1l~protein_coding
ACGGTCCAAAGGGGTTCGAGGTAAGCCTATGTTCCCCATG
>chr12:29920341-29920478~5~ENSMUSG00000061911~Myt1l~protein_coding
ACTATTTAATATCTCGTAGGATCCAATCAATGAACAAAAT
>chr12:29783855-29783888~5~ENSMUSG00000061911~Myt1l~protein_coding
GTTTTCCATCTTTCTGCAGTTCCTGTGGAGCCAGCCATAC
>chr12:29783855-29783888~3~ENSMUSG00000061911~Myt1l~protein_coding
GCCATACAAGAGCTGTTCAGGTTAGTACTTTGTGGGTGGA
>chr12:29784251-29784313~5~ENSMUSG00000061911~Myt1l~protein_coding
GAGCTCTTTCCTGTTGCAGCTGTCCCACTCCAGGCTGCGA
>chr12:29784251-29784313~3~ENSMUSG00000061911~Myt1l~protein_coding
AAATATGCACGACACAGAAGGTAATGCCTGCCTTTTTCAC
>chr12:29811373-29811734~5~ENSMUSG00000061911~Myt1l~protein_coding
TCTTCTATTTTTTTATCAGTGTATATGGTTGTCCCTTGGC
>chr12:29811373-29811734~3~ENSMUSG00000061911~Myt1l~protein_coding
ggaagaggaagaagaaAATGGTAATCTTTAAATACTCCCA
>chr12:29826866-29827831~5~ENSMUSG00000061911~Myt1l~protein_coding
CTTCTCTATTTCTTTGCAGAAGACCATCAAATGAGTTGTA
>chr12:29826866-29827831~3~ENSMUSG00000061911~Myt1l~protein_coding
TGTCAAAAAGCCATACTATGGTAAAGGTAATATTTCTACC
>chr12:29826866-29827837~5~ENSMUSG00000061911~Myt1l~protein_coding
CTTCTCTATTTCTTTGCAGAAGACCATCAAATGAGTTGTA
>chr12:29826866-29827837~3~ENSMUSG00000061911~Myt1l~protein_coding
AAAGCCATACTATGGTAAAGGTAATATTTCTACCTAACGT
>chr12:29832288-29832422~5~ENSMUSG00000061911~Myt1l~protein_coding
CACCTGTTGTCGCTTTTAGATCCCTCAAGAACAGAAAAGA
>chr12:29832288-29832422~3~ENSMUSG00000061911~Myt1l~protein_coding
AGATAGGGTCCCTCCAGAAAGTAAGTCGTGTCTCGCCGCT
>chr12:29836350-29836440~5~ENSMUSG00000061911~Myt1l~protein_coding
TTGCCTCTCCTTTGTCAAGTTCTTGCCATGCATGAAAATG
>chr12:29836350-29836440~3~ENSMUSG00000061911~Myt1l~protein_coding
AACAGGAACTCGCACAGAAGGTAAGCCACACTCTGCTGGG
>chr12:29838040-29838147~5~ENSMUSG00000061911~Myt1l~protein_coding
CTATCTTCTGTCATTGTAGCCTCTCTGGATGCCCCATTGC
>chr12:29838040-29838147~3~ENSMUSG00000061911~Myt1l~protein_coding
GCCTCAGACCGAGTCCTCAGGTACTCAGCCGAAGTGTGTC
>chr12:29842395-29842609~5~ENSMUSG00000061911~Myt1l~protein_coding
TTTGTTTGTTTATTTTCAGGCCAATGTGCTTTGTCAAACA
>chr12:29842395-29842609~3~ENSMUSG00000061911~Myt1l~protein_coding
CCCCAAAGGATATGACGATGGTAGGAGGTGCACACTCTTA
>chr12:29849245-29849495~5~ENSMUSG00000061911~Myt1l~protein_coding
CTGTCCTCTGTCTCTGCAGCCAAGCGGTACTGCAAGAATG
>chr12:29849245-29849495~3~ENSMUSG00000061911~Myt1l~protein_coding
AGGACCTGTGTACTGCCCGGGTATGCCCAGGGCCCCAGCC
>chr12:29851534-29851770~5~ENSMUSG00000061911~Myt1l~protein_coding
GACATCTTTCTTTCAACAGAACCCAGACATGGAGGTGGAT
>chr12:29851534-29851770~3~ENSMUSG00000061911~Myt1l~protein_coding
ATGAGCCCAAAGAGATTACCGTAAGGAATTGTGATGTGAG
>chr12:29854233-29854354~5~ENSMUSG00000061911~Myt1l~protein_coding
AGCTGTGTTCTGTCTACAGCCAGAAGACTTGGACCCATTC
>chr12:29854233-29854354~3~ENSMUSG00000061911~Myt1l~protein_coding
AGCAAAAAGGACTTAATAACGTAAGCATAGCATAAGGTGG
>chr12:29855215-29855283~5~ENSMUSG00000061911~Myt1l~protein_coding
CTCCTGGCCTGTCTTACAGTCTGTCTGGCTGCCCCCTGGC
>chr12:29855215-29855283~3~ENSMUSG00000061911~Myt1l~protein_coding
ACCAGTTCCCAAGAGCTCAAGTAAGCATTCGTGTCACCAA
>chr12:29886123-29886185~5~ENSMUSG00000061911~Myt1l~protein_coding
TTTGCATTTGTACTTGTAGGTGCCCCACCCCTGGCTGTGA
>chr12:29886123-29886185~3~ENSMUSG00000061911~Myt1l~protein_coding
AATTACGCTTCTCATCGAAGGTATGTAGACTCATCAGAAC
>chr12:29893362-29893445~5~ENSMUSG00000061911~Myt1l~protein_coding
AAACCTGTCTCTCCTTCAGCCTTTCTGGGTGCCCGAGAGC
>chr12:29893362-29893445~3~ENSMUSG00000061911~Myt1l~protein_coding
GAAGACCAGGAGCCAATCAGGTACGGGGGGCCAGCAAGGT
>chr12:29895093-29895314~5~ENSMUSG00000061911~Myt1l~protein_coding
CCTCCTGTCTGTTGTTCAGGTGTCCGGTACCTGGCTGTGA
>chr12:29895093-29895314~3~ENSMUSG00000061911~Myt1l~protein_coding
AGCTTCCTCACACACCGCAGGTGAGTCCCTTTGCACTTGG
>chr12:29910767-29910858~5~ENSMUSG00000061911~Myt1l~protein_coding
AGTCATCTCTTATCAACAGCTTGTCAGGATGTCCAAGAGC
>chr12:29910767-29910858~3~ENSMUSG00000061911~Myt1l~protein_coding
CAAGCAGCGAGCCAGCAACGGTAACTACACCCTGGAGTCC
>chr12:29914234-29914337~5~ENSMUSG00000061911~Myt1l~protein_coding
TATAATTTTGCCTTTACAGGTATAGAAAATGATGAAGAAA
>chr12:29914234-29914337~3~ENSMUSG00000061911~Myt1l~protein_coding
TGATCAAACTCAGAACTCAGGTAACAGTTTGTGAAGCCGC
>chr12:29919895-29920038~5~ENSMUSG00000061911~Myt1l~protein_coding
CCCATATGTGTGATTTCAGATCACCACAATGGAGAGCAAC
>chr12:29919895-29920038~3~ENSMUSG00000061911~Myt1l~protein_coding
ACATCCAGCTGCCTCACATGGTAAGTCACTAGGCGTAGGT
>chr11:97512517-97512648~3~ENSMUSG00000038453~Srcin1~protein_coding
TCTTTAGATGGTTTAGTGGCCTGGAACAAAAACAGGGGTC
>chr11:97574968-97574989~5~ENSMUSG00000038453~Srcin1~protein_coding
GAGAGAGACAGGGACATGCCTTGGGACGGAGCGTTCCCCA
>chr11:97518538-97518756~5~ENSMUSG00000038453~Srcin1~protein_coding
AGACTCAGGACTATCATTAAGACAGTGGCATATAGCATAG
>chr11:97518538-97518756~3~ENSMUSG00000038453~Srcin1~protein_coding
GGCACGCTGCTACCACCACTCTGTGGAAAGAGAGACAGGG
>chr11:97518610-97518756~5~ENSMUSG00000038453~Srcin1~protein_coding
CCTGGAAGTCCACCCTCACCTGCTGCTGGGCCTGGATCCT
>chr11:97518610-97518756~3~ENSMUSG00000038453~Srcin1~protein_coding
GGCACGCTGCTACCACCACTCTGTGGAAAGAGAGACAGGG
>chr11:97523090-97523242~5~ENSMUSG00000038453~Srcin1~protein_coding
CAGTCACGCCGTGACCCACCTCCAGCTCAGCAATGATCCT
>chr11:97523090-97523242~3~ENSMUSG00000038453~Srcin1~protein_coding
AGCTCCTCGGACTCAGCCTTCTGCAAAGCCAGGCGCCTAT
>chr11:97523457-97523611~5~ENSMUSG00000038453~Srcin1~protein_coding
CGCCAATTGAAAGCTGTACCTTGATGAAGACTGAGTCTTT
>chr11:97523457-97523611~3~ENSMUSG00000038453~Srcin1~protein_coding
TCGGGGCACTGTGAGCTCATCTGCAAACAGTGGGGATCCC
>chr11:97525341-97525575~5~ENSMUSG00000038453~Srcin1~protein_coding
TAGGACTTTATCCCCATACCTGATCCTCTTCTCCCACTGG
>chr11:97525341-97525575~3~ENSMUSG00000038453~Srcin1~protein_coding
TCCCAGTCTCTCTCCGCAGCCTTGAGAAGGAAAGCAGAGC
>chr11:97526008-97526254~5~ENSMUSG00000038453~Srcin1~protein_coding
CCCCGCCCTGGCCCATCACCTCAACAGACACAGCTTTGTC
>chr11:97526008-97526254~3~ENSMUSG00000038453~Srcin1~protein_coding
ACATACCCTCATCCACTTGCCTAGGGTTGGGAGAGTGAGG
>chr11:97526529-97526676~5~ENSMUSG00000038453~Srcin1~protein_coding
AGATCAAGTAGAGAGTGACCTTCGGATCTGGGCCAGCGTG
>chr11:97526529-97526676~3~ENSMUSG00000038453~Srcin1~protein_coding
CTGCAGGCCTGGGAAATGAGCTGAGAGGGGAGGGGGAGTA
>chr11:97526782-97526912~5~ENSMUSG00000038453~Srcin1~protein_coding
CTCGCCAGGGCAGGCTCACCCTTGAGCTCCGTCAGCGTCT
>chr11:97526782-97526912~3~ENSMUSG00000038453~Srcin1~protein_coding
CCACTGACTTCTCGAGGTCACTGCAGGCACAGAAAGATCC
>chr11:97531804-97531979~5~ENSMUSG00000038453~Srcin1~protein_coding
CGCCTGGACCCAGCCTCACTTGAGCTGCTGAGTAATGAGC
>chr11:97531804-97531979~3~ENSMUSG00000038453~Srcin1~protein_coding
ACCGACTCCTGGTTCTGGAGCTGCGGAACGCAAGAATGCT
>chr11:97533022-97533212~5~ENSMUSG00000038453~Srcin1~protein_coding
GGCGGGGAGGGGGCGGTACCTGGAGCTTGCGCAGCTGCTG
>chr11:97533022-97533212~3~ENSMUSG00000038453~Srcin1~protein_coding
ACTGCCTGACCCACACACTGCTGAGAGAGACCAGAAGAAT
>chr11:97533465-97533508~5~ENSMUSG00000038453~Srcin1~protein_coding
GAAGAGAAGAGTCACTCACGTGCTGAGGGAGTGGCTGCTC
>chr11:97533465-97533508~3~ENSMUSG00000038453~Srcin1~protein_coding
TGGAGCCTTCAACCTTCTCACTGTGAAGGAAAAAAATAGA
>chr11:97533752-97533844~5~ENSMUSG00000038453~Srcin1~protein_coding
GGAAGGGGTGGACTCTCACCTTGGGGTCTCCGGCTCTGAG
>chr11:97533752-97533844~3~ENSMUSG00000038453~Srcin1~protein_coding
CCATAGCCTCCATGCGTTCCCTGGGGAGGAGGGTGGGAAT
>chr11:97534431-97535293~5~ENSMUSG00000038453~Srcin1~protein_coding
GGCTTCTATGTCTCCTCACCTGGTCTCTGTGTCTTTGGCT
>chr11:97534431-97535293~3~ENSMUSG00000038453~Srcin1~protein_coding
GACGCGTAAACCATTTCTCTCTGAGCAGAAGACAGCCCGA
>chr11:97534887-97535293~5~ENSMUSG00000038453~Srcin1~protein_coding
GTATGCGAATGGGTCTCCCGCCGCGGCGGCCAGGCTCAGA
>chr11:97534887-97535293~3~ENSMUSG00000038453~Srcin1~protein_coding
GACGCGTAAACCATTTCTCTCTGAGCAGAAGACAGCCCGA
>chr11:97535734-97535827~5~ENSMUSG00000038453~Srcin1~protein_coding
TGGGTGCTCTCAGACATACCCGGAGGTCACCGTTGGTGAG
>chr11:97535734-97535827~3~ENSMUSG00000038453~Srcin1~protein_coding
TACTTCGGTCTTGGATATCCCTGTCAGGTAGAGAGAGGGA
>chr11:97536308-97536506~5~ENSMUSG00000038453~Srcin1~protein_coding
CCCCTGGAGCCGCGCCCACCGGACGTCTTCCAGCTCGTAG
>chr11:97536308-97536506~3~ENSMUSG00000038453~Srcin1~protein_coding
AAACTGCAGGAACAGGACCCCTGCGAAGGAGACGCGCCCA
>chr11:97537044-97537239~5~ENSMUSG00000038453~Srcin1~protein_coding
CGAACAGGCTGGGCAGTACCTGGTGAGCGCAGCTTGGTCT
>chr11:97537044-97537239~3~ENSMUSG00000038453~Srcin1~protein_coding
GTATGGCGCGAGCTGCGGGTCTGCAGGGGCAGGGTAGGGC
>chr11:97542534-97542557~5~ENSMUSG00000038453~Srcin1~protein_coding
AGAAGCATCGCGCACTGACCTTGAAACTCCAGTAGTTTGG
>chr11:97542534-97542557~3~ENSMUSG00000038453~Srcin1~protein_coding
AAACTCCAGTAGTTTGGTTGCTGATGGAAATAAGAGAAGA
>chr11:97548880-97548978~5~ENSMUSG00000038453~Srcin1~protein_coding
GGGGGGATGGGTGGCTCACCTGGGCAGGCTGGCCAGCCCC
>chr11:97548880-97548978~3~ENSMUSG00000038453~Srcin1~protein_coding
TCCACGGTCCAGCCGCCGACCTGTGTGTGTGAAGCAAGGG
>chr11:97551677-97551978~5~ENSMUSG00000038453~Srcin1~protein_coding
TGCCCCTGATAACACTCACCTGTTCTCGCATCCTGTCCTG
>chr11:97551677-97551978~3~ENSMUSG00000038453~Srcin1~protein_coding
GGGGCTGCTCCGCTCCGGATCTGCGAGAGGGGAGAGGGTC
>chr11:97573796-97573919~5~ENSMUSG00000038453~Srcin1~protein_coding
AGGTACTGATCCGGCTCACCTGGCTCCCCTCGGCCCCCAG
>chr11:97573796-97573919~3~ENSMUSG00000038453~Srcin1~protein_coding
AGGCACTGCCAGGGCTGCATGGGGAGGCGTGGGGCTGGGG
>chrX:47912653-47912691~3~ENSMUSG00000001173~Ocrl~protein_coding
TTGGAGCTCAGCCCCTGGCAGTATCCGTCTGAGAGAAGGG
>chrX:47963460-47963581~5~ENSMUSG00000001173~Ocrl~protein_coding
TCTTTCTTCCACCCTCTAGCTACCCTGTTCAGTAGCCTTC
>chrX:47912969-47913048~5~ENSMUSG00000001173~Ocrl~protein_coding
CCTTGACCAGTGCCTGCATATGGTGGCGGGTTTGGAGATG
>chrX:47912969-47913048~3~ENSMUSG00000001173~Ocrl~protein_coding
CGGAGGAATGGGCAGTATGAGTAAGTAATCTGACTCCCAC
>chrX:47916475-47916554~5~ENSMUSG00000001173~Ocrl~protein_coding
ACATTCTTCTGTGTTCTAGGTTAATAATCCAGTTGCATGG
>chrX:47916475-47916554~3~ENSMUSG00000001173~Ocrl~protein_coding
CCACTTCAGATGTGTTCAAGGTACTTGCTTTAATGACTTA
>chrX:47920161-47920199~5~ENSMUSG00000001173~Ocrl~protein_coding
GTGTTTTTCCTCCTTTCAGAAGCAGAAGAAACTCTTTTGA
>chrX:47920161-47920199~3~ENSMUSG00000001173~Ocrl~protein_coding
GATTGATATTGCTTCAAACAGTGAGTATCTTTCGGAATGG
>chrX:47930371-47930481~5~ENSMUSG00000001173~Ocrl~protein_coding
GATTTCATTCTTTTTAAAGGTGGCTGCAAAATTCGGGTAC
>chrX:47930371-47930481~3~ENSMUSG00000001173~Ocrl~protein_coding
GGTCCTCGAAGCTCAGGAAGGTAAACTCAAAACTCAACAA
>chrX:47930898-47930984~5~ENSMUSG00000001173~Ocrl~protein_coding
CCAAGTCTTGTCTTTCCAGCTCAGTCACAGCTTCTTGTTC
>chrX:47930898-47930984~3~ENSMUSG00000001173~Ocrl~protein_coding
GGATAAACCTGCTTATTCAGGTATTGGAAAGACTCTTTCA
>chrX:47931576-47931696~5~ENSMUSG00000001173~Ocrl~protein_coding
TGGATCTTGTATCCTTCAGGGCTGCTTGGATTTGAGGATA
>chrX:47931576-47931696~3~ENSMUSG00000001173~Ocrl~protein_coding
CCTTCTTCATCGACTAGAATGTAAGTGCTCTGTTGCAGCG
>chrX:47931784-47931945~5~ENSMUSG00000001173~Ocrl~protein_coding
TCCATGGTTGATTTTCTAGGCTTTCGCGTGAAAAGGAAGC
>chrX:47931784-47931945~3~ENSMUSG00000001173~Ocrl~protein_coding
GTCAACATCCAGTCTTTCAGGTGTGTCTGTTTTCTACTCA
>chrX:47933374-47933475~5~ENSMUSG00000001173~Ocrl~protein_coding
TTTGCTGTAACGTTATTAGGTTTTTTGTTGGAACTTGGAA
>chrX:47933374-47933475~3~ENSMUSG00000001173~Ocrl~protein_coding
CCTGATATTTACTGCATTGGGTAAACTTCTGGACCTTCCT
>chrX:47934845-47934959~5~ENSMUSG00000001173~Ocrl~protein_coding
CATCTATTTGTTCCCTCAGATTCCAAGAGCTGGACTTGAG
>chrX:47934845-47934959~3~ENSMUSG00000001173~Ocrl~protein_coding
CGAAGGCCAAGTATAGAAAAGTAAGCTGCGCTCGCTCGCT
>chrX:47936090-47936206~5~ENSMUSG00000001173~Ocrl~protein_coding
AACTTCCTGGAATTCATAGGTTCAACTGGTCCGCCTTGTG
>chrX:47936090-47936206~3~ENSMUSG00000001173~Ocrl~protein_coding
CTGGAATCATGGGGAAAATGGTGAGTTCCTTTGGCAATTA
>chrX:47936301-47936488~5~ENSMUSG00000001173~Ocrl~protein_coding
ATTATACTTTGTCTAACAGGGAAACAAAGGTGGGGTAGCT
>chrX:47936301-47936488~3~ENSMUSG00000001173~Ocrl~protein_coding
GTGAACATCATGAAGCATGAGTAAGCAGCTACCTCTCTGT
>chrX:47938299-47938410~5~ENSMUSG00000001173~Ocrl~protein_coding
TCTATTTCTTGGTCCTCAGTGTTGTCATTTGGCTGGGAGA
>chrX:47938299-47938410~3~ENSMUSG00000001173~Ocrl~protein_coding
AGCTGTTGAAATTTGACCAGGTAAGTGATGTTTCAGTGGC
>chrX:47938391-47938410~5~ENSMUSG00000001173~Ocrl~protein_coding
AATAAAAATGAGCTTCATAAGCTGTTGAAATTTGACCAGG
>chrX:47938391-47938410~3~ENSMUSG00000001173~Ocrl~protein_coding
AGCTGTTGAAATTTGACCAGGTAAGTGATGTTTCAGTGGC
>chrX:47941109-47941218~5~ENSMUSG00000001173~Ocrl~protein_coding
TGTTTCTTTCTGTCTGTAGTTAAACATTCAGCGCACACAG
>chrX:47941109-47941218~3~ENSMUSG00000001173~Ocrl~protein_coding
ACTGACAGATGGGATTCCAGGTAAAGTGATGAGAATGTTC
>chrX:47943506-47943641~5~ENSMUSG00000001173~Ocrl~protein_coding
CTCATTCCTTTATTTACAGTGGGAAATGCCGAGTTCCCGC
>chrX:47943506-47943641~3~ENSMUSG00000001173~Ocrl~protein_coding
GCGCCCTGTTCCATATTGGGGTAAATAGTTGACTGCTCAT
>chrX:47944467-47944613~5~ENSMUSG00000001173~Ocrl~protein_coding
tcactgtagctgtcttcagacacaccagaagaggccgtcg
>chrX:47944467-47944613~3~ENSMUSG00000001173~Ocrl~protein_coding
ccTCACCCATGTATCTTATGGTAactcttattttatatgc
>chrX:47947003-47947113~5~ENSMUSG00000001173~Ocrl~protein_coding
GTGCCTTCATCCCCATTAGGTGAAGGTTGTGGATGAGCGG
>chrX:47947003-47947113~3~ENSMUSG00000001173~Ocrl~protein_coding
TAGAACTTAGCAGGAGAGAGGTGAGCCGAACTGCACAGCT
>chrX:47947707-47947872~5~ENSMUSG00000001173~Ocrl~protein_coding
TCTGTTTGTTATTCCCCAGTTTTTTTTTGAGAATGTGAAG
>chrX:47947707-47947872~3~ENSMUSG00000001173~Ocrl~protein_coding
TGAGGGCTACTTGGAGCCAAGTGAGTTTCCCCTTTACCAC
>chrX:47948125-47948233~5~ENSMUSG00000001173~Ocrl~protein_coding
ACCATCTCTTTCATTTCAGACGAGACCTTAGACATCTCCC
>chrX:47948125-47948233~3~ENSMUSG00000001173~Ocrl~protein_coding
CTTGTCCTCCATTTGGATCGAGGCAAAGATTACTTCTTGA
>chrX:47948125-47948360~5~ENSMUSG00000001173~Ocrl~protein_coding
ACCATCTCTTTCATTTCAGACGAGACCTTAGACATCTCCC
>chrX:47948125-47948360~3~ENSMUSG00000001173~Ocrl~protein_coding
TCACCAAACTCATAGACCTGGTGAGACACATCCTCAGACA
>chrX:47956210-47956233~5~ENSMUSG00000001173~Ocrl~protein_coding
TCTCCTGCTCTGCTCTCAGGAAGAAGACAGCTACCTAGAA
>chrX:47956210-47956233~3~ENSMUSG00000001173~Ocrl~protein_coding
AAGACAGCTACCTAGAAAAGGTAATTCAATCCATTGGTGG
>chrX:47956210-47956278~5~ENSMUSG00000001173~Ocrl~protein_coding
TCTCCTGCTCTGCTCTCAGGAAGAAGACAGCTACCTAGAA
>chrX:47956210-47956278~3~ENSMUSG00000001173~Ocrl~protein_coding
AAGGTTTCCTTGTGCTTGATTAACACTTAACTGTGGTCCC
>chrX:47960453-47960569~5~ENSMUSG00000001173~Ocrl~protein_coding
ATCCCTTTTCATCTGTTAGGAGAAATCCCTTCTGCAGATG
>chrX:47960453-47960569~3~ENSMUSG00000001173~Ocrl~protein_coding
TCAAATATGCATGTCACCAGGTAAGTGAGGGAAAACCTTC
>chrX:47960471-47960569~5~ENSMUSG00000001173~Ocrl~protein_coding
GGAGAAATCCCTTCTGCAGATGGTACCCTTGGATGAAGGT
>chrX:47960471-47960569~3~ENSMUSG00000001173~Ocrl~protein_coding
TCAAATATGCATGTCACCAGGTAAGTGAGGGAAAACCTTC
>chrX:47961377-47961461~5~ENSMUSG00000001173~Ocrl~protein_coding
ATTCATCCTTCTTTGCTAGGAGGACTTGTTCCAAACCCCT
>chrX:47961377-47961461~3~ENSMUSG00000001173~Ocrl~protein_coding
CAGCATTCCTGAGACAATTCGTATCCTTTCTGCCCAGGGC
>chrX:47962080-47962207~5~ENSMUSG00000001173~Ocrl~protein_coding
TTAACTCAAGGTAATTCAGCTGGCAATAACCATTCTGTGG
>chrX:47962080-47962207~3~ENSMUSG00000001173~Ocrl~protein_coding
ATCCTCGGATCTGCAAACAGGTGAGTTTTGGTGCTCTGAG
>chrX:47963141-47963252~5~ENSMUSG00000001173~Ocrl~protein_coding
ACTCGTCTCTAAAAAACAGGTCATTTCCCAGCTTCCAAGG
>chrX:47963141-47963252~3~ENSMUSG00000001173~Ocrl~protein_coding
TATCAACACCAACATGATTGGTAAGGGGGCTTCATGAGAG
>chr11:106084930-106084933~3~ENSMUSG00000020700~Map3k3~protein_coding
CTCCGCCATCGCCACCATGGGTGAGTACCGCCACCGCCCC
>chr11:106153966-106154191~5~ENSMUSG00000020700~Map3k3~protein_coding
ATAAGGATCTCTCTTCTAGGAGCCTGGGCTGTACTGTGGT
>chr11:106096991-106097112~5~ENSMUSG00000020700~Map3k3~protein_coding
ATGCTCTCTTTAAATGCAGATGAACAAGAGGCATTAGACT
>chr11:106096991-106097112~3~ENSMUSG00000020700~Map3k3~protein_coding
CAGGTCACCCAAACAGGCAGGTACGTGTGGCTCTGGTAGA
>chr11:106110744-106110784~5~ENSMUSG00000020700~Map3k3~protein_coding
TTGTTACTCCTTTTGGCAGAGTGACGTCAGAATCAAGTTT
>chr11:106110744-106110784~3~ENSMUSG00000020700~Map3k3~protein_coding
GAACACAATGGGGAGAGACGGTAAGCTGCCTTCTGTGTTA
>chr11:106114184-106114283~5~ENSMUSG00000020700~Map3k3~protein_coding
CATTCTTGTTCCCTTTTAGAATTATAGCATTCAGCCGGCC
>chr11:106114184-106114283~3~ENSMUSG00000020700~Map3k3~protein_coding
TGCATTATATGAATAATGAGGTAAGAGAGATGGGTGGGGA
>chr11:106117490-106117603~5~ENSMUSG00000020700~Map3k3~protein_coding
CTGTGTCCTGTTGTTGTAGCTCTCCATCCTGTTGAAAAAC
>chr11:106117490-106117603~3~ENSMUSG00000020700~Map3k3~protein_coding
TATCCCAAGACAGAAACCATGTAAGTAGCCTCTGCCATGG
>chr11:106123786-106123906~5~ENSMUSG00000020700~Map3k3~protein_coding
TTTGCCTCCTCTCTTATAGACTAGTTCCTCTCCCCACTCT
>chr11:106123786-106123906~3~ENSMUSG00000020700~Map3k3~protein_coding
AAGCAGGCACCTGTCTGTCAGTAAGTCTCTTTCTTCTTTA
>chr11:106142425-106142558~5~ENSMUSG00000020700~Map3k3~protein_coding
TCTTCTTTCTGTGCTCTAGGCTCCCAGAACCCTGGCCGAA
>chr11:106142425-106142558~3~ENSMUSG00000020700~Map3k3~protein_coding
CAGAGACCAGCGAACAGTGTGTGAGTATGAGGGTGTGGAG
>chr11:106145686-106145759~5~ENSMUSG00000020700~Map3k3~protein_coding
TGTGTGACTTGCCTTACAGATGCTAGATCCCCTCAGCAGT
>chr11:106145686-106145759~3~ENSMUSG00000020700~Map3k3~protein_coding
TTGGACAGGTCAGCAGACAGGTATGGAGCTGTGGTGGTTT
>chr11:106148565-106148632~5~ENSMUSG00000020700~Map3k3~protein_coding
TCTTTTGTTTTTTTTCTAGCCCATCCTTCAGGAAATCACA
>chr11:106148565-106148632~3~ENSMUSG00000020700~Map3k3~protein_coding
CAACAGAAAGGAATGCTCAGGTAAGTCCTGCAGAATCTAG
>chr11:106148814-106148906~5~ENSMUSG00000020700~Map3k3~protein_coding
TTCCCCCTGTCTTCCTCAGATCGGGAGACCCAGCTCTATG
>chr11:106148814-106148906~3~ENSMUSG00000020700~Map3k3~protein_coding
TCACAAAGACTACAATGATGGTGAGTGCTCTGCACTGGCC
>chr11:106149482-106149673~5~ENSMUSG00000020700~Map3k3~protein_coding
CACTCTTGTACCCTTTCAGGCAGAAGAACATTTCCCCGAA
>chr11:106149482-106149673~3~ENSMUSG00000020700~Map3k3~protein_coding
AAGGAATGTGCCAACCAAATGTGAGAAGTACCCCTGACTA
>chr11:106150270-106150418~5~ENSMUSG00000020700~Map3k3~protein_coding
CTCCTGCTGCTCTCCATAGCTCCTAGTGCTCCCATCAATT
>chr11:106150270-106150418~3~ENSMUSG00000020700~Map3k3~protein_coding
ATAGTCCTGAGACAAGCAAGGTATGGCCTTCCCCATGCAC
>chr11:106151009-106151140~5~ENSMUSG00000020700~Map3k3~protein_coding
ACCACTGGTCCCTCTCTAGGAGGTGAGTGCTCTGGAGTGT
>chr11:106151009-106151140~3~ENSMUSG00000020700~Map3k3~protein_coding
TTATGGAGTATATGCCAGGGGTATGTGCCCTTGGATGCAT
>chr11:106151618-106151747~5~ENSMUSG00000020700~Map3k3~protein_coding
ACTCCTTATGCTCTATTAGGGCTCTGTAAAAGACCAGTTG
>chr11:106151618-106151747~3~ENSMUSG00000020700~Map3k3~protein_coding
TGTGCATCGGGACATCAAGGGTGAGTGCAGAGAAAGCTGT
>chr11:106152217-106152394~5~ENSMUSG00000020700~Map3k3~protein_coding
CTGCCCTTTCGTGCCTTAGGAGCCAATATCCTCCGAGACT
>chr11:106152217-106152394~3~ENSMUSG00000020700~Map3k3~protein_coding
GGAAGAAAGGCAGACGTGTGGTGAGTACTGGCTATGCCAT
>chr2:10080631-10080744~3~ENSMUSG00000037262~Kin~protein_coding
AAAAGCAATGCCGCGACGAGGTAAGTGACTCAGGCTGGCC
>chr2:10091718-10092514~5~ENSMUSG00000037262~Kin~protein_coding
TGGTTTTTTTGTTTTTAAGGCTTGTGTAAAGTGGATGAGA
>chr2:10085730-10085824~5~ENSMUSG00000037262~Kin~protein_coding
TCTTTAACATCTTTTGTAGAATGGCTTTAAGTGTCACTGT
>chr2:10085730-10085824~3~ENSMUSG00000037262~Kin~protein_coding
TTTATGGATTATTTTTCAGAGTAAGTAATTCAAAGACATC
>chr2:10090113-10090156~5~ENSMUSG00000037262~Kin~protein_coding
CTCTTTCTTTCTTCACTAGGGAATTCCGAAATGACTTTCT
>chr2:10090113-10090156~3~ENSMUSG00000037262~Kin~protein_coding
ACTTCTGAGGCGACGCTTTGGTAGCCATCTTAAATATTAT
>chr2:10090241-10090363~5~ENSMUSG00000037262~Kin~protein_coding
GTGTCACATTTTGTTTCAGGCACTAAAAGGGTCCACAACA
>chr2:10090241-10090363~3~ENSMUSG00000037262~Kin~protein_coding
CAAGTGGCTGGGCAGAGAGGGTAAGAAGAGCGCGGACAGG
>chr5:97886565-97886600~3~ENSMUSG00000029338~Antxr2~protein_coding
GAGAAGTTTATGCATCGGCCCTGAGGGAAGAAAGATATCC
>chr5:98030398-98030549~5~ENSMUSG00000029338~Antxr2~protein_coding
ACAGTCCTCCTTCACTCACTTGTCCAGTACGAAGTACAAA
>chr5:97938087-97938167~5~ENSMUSG00000029338~Antxr2~protein_coding
TTCTCAAGAAATCACATACCTCATCACCTTCCTGGGGTCT
>chr5:97938087-97938167~3~ENSMUSG00000029338~Antxr2~protein_coding
CAGAGTGCATCCAAACGACCCTAAAGAGATATTGGACTTG
>chr5:97938403-97938567~5~ENSMUSG00000029338~Antxr2~protein_coding
ACAAAACACAGACACGTACCTTGATTGGCGTGTACCACTT
>chr5:97938403-97938567~3~ENSMUSG00000029338~Antxr2~protein_coding
CCTTTATCTCCCCAGCGGACCTTTAAAATGAAGGAGACAT
>chr5:97948245-97948340~5~ENSMUSG00000029338~Antxr2~protein_coding
CTTCCTTTAAGAGACCAACCTCCATCCTTTTAATTCCTCC
>chr5:97948245-97948340~3~ENSMUSG00000029338~Antxr2~protein_coding
AAAGGATCCTCCTCCTCCTCCTATGGAGACACAGTTTTTA
>chr5:97949170-97949211~5~ENSMUSG00000029338~Antxr2~protein_coding
TTACCAGGCATTCGCTTACCTCCATTGGTGCAGAAGGTGG
>chr5:97949170-97949211~3~ENSMUSG00000029338~Antxr2~protein_coding
GGGGGAGGGTCCTTGATAACCTGTCACAAAATAGAACAAA
>chr5:97960610-97960705~5~ENSMUSG00000029338~Antxr2~protein_coding
AGTTGAAAATTCTTCTTACCACTTTGCAGCAAAGGGGCCA
>chr5:97960610-97960705~3~ENSMUSG00000029338~Antxr2~protein_coding
ATGGCTGCAATCCCATTGGTCTGTAGAGGAAGAAAATAAA
>chr5:97965682-97965760~5~ENSMUSG00000029338~Antxr2~protein_coding
TAATTAGCTTTTTACTCACACATTCTGTGGCTGTGATTGT
>chr5:97965682-97965760~3~ENSMUSG00000029338~Antxr2~protein_coding
TGATTGAAACTTCAAGAGTTCTACAAGAGGAGTGAAGAAG
>chr5:97975321-97975390~5~ENSMUSG00000029338~Antxr2~protein_coding
TCTTTGTCAATGCACTTACTCTCCATCTTTGTTCAGGACA
>chr5:97975321-97975390~3~ENSMUSG00000029338~Antxr2~protein_coding
AATGCTCACTGGCTTCTCACCTAAAATGTAGAATATCATT
>chr5:97977601-97977699~5~ENSMUSG00000029338~Antxr2~protein_coding
GGCATTCCTGGGGACTTACTCTTTGTATATGTGCTGTTTG
>chr5:97977601-97977699~3~ENSMUSG00000029338~Antxr2~protein_coding
CAGAACAACTTGAAATTTCTCTAGAGATaaaaaagaaaaa
>chr5:97979974-97980034~5~ENSMUSG00000029338~Antxr2~protein_coding
TTAAACTCTAAACACTTACCCCCTACACAGACACTTGAAG
>chr5:97979974-97980034~3~ENSMUSG00000029338~Antxr2~protein_coding
GTACATGATTGAGCTAATATCTGAAAAGGATAAAAAAAAT
>chr5:98003227-98003307~5~ENSMUSG00000029338~Antxr2~protein_coding
GATCCGGAGGCACACTTACAGAGTTGATGATGCCTTTGAG
>chr5:98003227-98003307~3~ENSMUSG00000029338~Antxr2~protein_coding
GAATCAGCAATTCTTTCCAGCTTTAGAAAAGGTGAAGAAA
>chr5:98004056-98004124~5~ENSMUSG00000029338~Antxr2~protein_coding
TTAATATGTCCTAACTCACCTGAGCTTGTTCAAAATCAAG
>chr5:98004056-98004124~3~ENSMUSG00000029338~Antxr2~protein_coding
AGTGACCTGGACTTCTTTGCCTATAAGGAAACAAAAATAG
>chr5:98004265-98004372~5~ENSMUSG00000029338~Antxr2~protein_coding
GCTTCACCTTAGCACTCACCTCGTTCTCTGCATAAGATGG
>chr5:98004265-98004372~3~ENSMUSG00000029338~Antxr2~protein_coding
TTTTGAATTTGTTCGTTTGCCTGAAAAAATGAAGAATAAT
>chr5:98004859-98004940~5~ENSMUSG00000029338~Antxr2~protein_coding
GAAATGTCCGATAACTTACAAGCTTTAGTCCTTCATGGAT
>chr5:98004859-98004940~3~ENSMUSG00000029338~Antxr2~protein_coding
GTCCTTTGCCAATTTTGTACCTGAAAAGGGGGAGATTGAG
>chr5:98027471-98027542~5~ENSMUSG00000029338~Antxr2~protein_coding
GAAATGATAATGCACTAACCTGTCTCCAGTTAATGGCAAA
>chr5:98027471-98027542~3~ENSMUSG00000029338~Antxr2~protein_coding
AGGACAATCTCATTTCAGGGCTGCAAAATAAGGAAAGAGG
>chr5:98029584-98029655~5~ENSMUSG00000029338~Antxr2~protein_coding
GTACGATGGGGAGACATACCTCACAAATCTCTCTGTCAGC
>chr5:98029584-98029655~3~ENSMUSG00000029338~Antxr2~protein_coding
TATTTGCTACACTGCCAGACCTGAAAAAGGAAGATAAATT
>chr10:44439670-44440242~3~ENSMUSG00000038151~Prdm1~protein_coding
CTAAATCTCTTGTGGCAGACCTAAAGTGTGAGGGCAAGGG
>chr10:44458467-44458528~5~ENSMUSG00000038151~Prdm1~protein_coding
ACAGAATCTGGTTCCTTACCAAGGTCGTACCCACACGTTT
>chr10:44440659-44440787~5~ENSMUSG00000038151~Prdm1~protein_coding
CCCAGAGAATACTGCCCACCTGGCACTCATGTGGCTTCTC
>chr10:44440659-44440787~3~ENSMUSG00000038151~Prdm1~protein_coding
CTGTGCACTCTCAGGTGGACCTGGGAAGAAACCACAGGGG
>chr10:44441059-44442164~5~ENSMUSG00000038151~Prdm1~protein_coding
CGGGGGTCTGGAGACCTACCTTCAGGTTGGAGAGCTGACC
>chr10:44441059-44442164~3~ENSMUSG00000038151~Prdm1~protein_coding
TGGGTTGCTTTCCGTTTGTGCTAAAATGAAGAAGAAAGGG
>chr10:44446792-44447044~5~ENSMUSG00000038151~Prdm1~protein_coding
tGTTCTGTAATCCACTTACTGAGATTTATCACTGTGAGCT
>chr10:44446792-44447044~3~ENSMUSG00000038151~Prdm1~protein_coding
AACTCCTCTCTGGAATAGATCTGTTCAAAAGGAGAGGATA
>chr10:44450119-44450238~5~ENSMUSG00000038151~Prdm1~protein_coding
AAAAGGTTTTCTTACTTACCCGCCAAAAATACTTCCTGTT
>chr10:44450119-44450238~3~ENSMUSG00000038151~Prdm1~protein_coding
TTACTTACCACGCCAATAACCTAAAGGGGAAAAAAAAAAT
>chr10:44456625-44456870~5~ENSMUSG00000038151~Prdm1~protein_coding
AAGAAGGCAGCCGGCTTACCTCTTTGCTGTTGTTGGCAGC
>chr10:44456625-44456870~3~ENSMUSG00000038151~Prdm1~protein_coding
GAGCTAGACTTGGGGGCAGCCTGGAAGAGAAGGGAAAGGC
>chr10:44456981-44457059~5~ENSMUSG00000038151~Prdm1~protein_coding
CTTTAAAAGCTTGGAGTACTTGTACAGTTGAGTAAGAGTC
>chr10:44456981-44457059~3~ENSMUSG00000038151~Prdm1~protein_coding
TTTTAAAATGCAGCCTTTGGCTGAAAAAAAAAAAAAAAGC
>chr10:44458467-44458508~5~ENSMUSG00000038151~Prdm1~protein_coding
ACAGAATCTGGTTCCTTACCAAGGTCGTACCCACACGTTT
>chr10:44458467-44458508~3~ENSMUSG00000038151~Prdm1~protein_coding
TCCAAGAGAAGATCCAACATCTGAGATAAGCCTCTCTCAT
>chr6:39610385-39610404~3~ENSMUSG00000002413~Braf~protein_coding
CTTGAAGGCTGCAAATTCTCCTGTAGAGGGAGGACAAGAG
>chr6:39725107-39725295~5~ENSMUSG00000002413~Braf~protein_coding
GGATGGCGCCGCCACTCACCTCTTCAGGAATGGCCGGGTC
>chr6:39614112-39614285~5~ENSMUSG00000002413~Braf~protein_coding
ATGTCTCACTCAGGGTGTTTCAGTGGACTGGAAACCCACC
>chr6:39614112-39614285~3~ENSMUSG00000002413~Braf~protein_coding
AGCTCAATGGAGGCGAGAATCTGTAAGAAAAAAGGGGGAG
>chr6:39614132-39614285~5~ENSMUSG00000002413~Braf~protein_coding
CAGTGGACTGGAAACCCACCATATCCCCCTGCTTGGATGG
>chr6:39614132-39614285~3~ENSMUSG00000002413~Braf~protein_coding
AGCTCAATGGAGGCGAGAATCTGTAAGAAAAAAGGGGGAG
>chr6:39615661-39615795~5~ENSMUSG00000002413~Braf~protein_coding
GTCAGGATGTCTTTCTTACTTGGGGAAAGAGTGGTCTCTC
>chr6:39615661-39615795~3~ENSMUSG00000002413~Braf~protein_coding
CGTCCCACCATAAAAATTATCTGAAGGGAAATAAGCAAAT
>chr6:39623579-39623710~5~ENSMUSG00000002413~Braf~protein_coding
TCCCAGAGACGGTGTTTACCTGATCCCTGTTGTTGATGTT
>chr6:39623579-39623710~3~ENSMUSG00000002413~Braf~protein_coding
ATTCTGATTACTTCTGGTGCCTGTAAAAATATAAGAAAAA
>chr6:39627722-39627840~5~ENSMUSG00000002413~Braf~protein_coding
ATACCTCCTCAATTCTTACCATCCACAAAATAGATCCAGA
>chr6:39627722-39627840~3~ENSMUSG00000002413~Braf~protein_coding
GTCTTCATGAAGAAATATATCTGAGGTGCAGTAAGTAAAG
>chr6:39628609-39628655~5~ENSMUSG00000002413~Braf~protein_coding
CCAATTTCAGGAAGGATACTATTACTCTTGAGGTCTCTGT
>chr6:39628609-39628655~3~ENSMUSG00000002413~Braf~protein_coding
TTGACTTGGCGTGTAAGTAACTGAAAAACAAAACATCATT
>chr6:39639590-39639766~5~ENSMUSG00000002413~Braf~protein_coding
TTAACAGCACTGAACTTACTCCATGCCCTGTGCAGTCTGC
>chr6:39639590-39639766~3~ENSMUSG00000002413~Braf~protein_coding
TATTCACATGTCGAGTTTTCCTGCCAAAAAGAAACGTGAC
>chr6:39640451-39640535~5~ENSMUSG00000002413~Braf~protein_coding
GCTGTGGCCACTCGCTCACCTGAGCACTCCTACTTCATTT
>chr6:39640451-39640535~3~ENSMUSG00000002413~Braf~protein_coding
CATTTTCACTGCCACATCACCTGAAAGAAAATTGTTACCC
>chr6:39643100-39643217~5~ENSMUSG00000002413~Braf~protein_coding
CACCATGTTACATACATACCATGCCACTTTCCCTTGTAGA
>chr6:39643100-39643217~3~ENSMUSG00000002413~Braf~protein_coding
TCTCTTCTACCAAGTGTTTTCTCGAAAAATAGAGTACAAA
>chr6:39644238-39644380~5~ENSMUSG00000002413~Braf~protein_coding
GCACAGCACAGATGCTTACCATCCGACTTCTGTCCTCCGA
>chr6:39644238-39644380~3~ENSMUSG00000002413~Braf~protein_coding
GGACAAGCCTGTGGTTGACCCTAAATTAGAAAAAGGGGAA
>chr6:39646725-39646844~5~ENSMUSG00000002413~Braf~protein_coding
GAAAGAAGAGCCCAACTACCTCTGAACACTGGGCCAGGCT
>chr6:39646725-39646844~3~ENSMUSG00000002413~Braf~protein_coding
CATCAGTTGGTTCAAGGGGGCTGTTAGAAGAGAAAGAGAG
>chr6:39648450-39648486~5~ENSMUSG00000002413~Braf~protein_coding
CCCTAAAGTCACTACTTACCTCCATCACCACGAAACCCCT
>chr6:39648450-39648486~3~ENSMUSG00000002413~Braf~protein_coding
CCCTGGTCTCTAATCAAATCCTACAAACAAATAGTAAAAT
>chr6:39648821-39648856~5~ENSMUSG00000002413~Braf~protein_coding
gccataaaaatgttcataccctttgatcctgtaattccac
>chr6:39648821-39648856~3~ENSMUSG00000002413~Braf~protein_coding
tccacttctgggaatttttcctaaggaaataattcagaag
>chr6:39651605-39651764~5~ENSMUSG00000002413~Braf~protein_coding
CTAGCAGTGCTGTACTTACATCGATATTCACAGGCTCAAT
>chr6:39651605-39651764~3~ENSMUSG00000002413~Braf~protein_coding
GACTGGTGAGGATTTGGGGCCTGGAAAAACCAAGTCATGG
>chr6:39660873-39660989~5~ENSMUSG00000002413~Braf~protein_coding
AGCAAGAATCAAATCCTACCCAGTAGAGTCTGAGGGGGGT
>chr6:39660873-39660989~3~ENSMUSG00000002413~Braf~protein_coding
ACTTGGAGACAAACAGCAAACTGTGAGGCAaaaacaaaac
>chr6:39662004-39662152~5~ENSMUSG00000002413~Braf~protein_coding
TTCTTTGTGGATTACTTACTCAAGTTGGTCATAATTTACA
>chr6:39662004-39662152~3~ENSMUSG00000002413~Braf~protein_coding
GTGAAAAAAGTTTTCCGTACCTGCAAAGTGAAAATCATAC
>chr6:39665004-39665106~5~ENSMUSG00000002413~Braf~protein_coding
AATATGAATAGATACATACAAAGTTGTGTGTTGTAAGTGG
>chr6:39665004-39665106~3~ENSMUSG00000002413~Braf~protein_coding
AGCCAATTGGTTTCTTCTCTCTGAAAAAAAGGAAGGCAAA
>chr6:39666246-39666349~5~ENSMUSG00000002413~Braf~protein_coding
CAACACATACAAACCATACCCATCCTGAATTCTGTAAACA
>chr6:39666246-39666349~3~ENSMUSG00000002413~Braf~protein_coding
ACACCACATCTTGCGGGTACCTATGACATAAATACATGCA
>chr6:39677378-39677472~5~ENSMUSG00000002413~Braf~protein_coding
ATGATAAATACTGACTTACCACTGTCCTCTGTTTGTTGGG
>chr6:39677378-39677472~3~ENSMUSG00000002413~Braf~protein_coding
ATCTGTGGGAGTTTGAAAAACTGAAAGAGATGATGGTAGC
>chr6:39677378-39677641~5~ENSMUSG00000002413~Braf~protein_coding
ATGATAAATACTGACTTACCACTGTCCTCTGTTTGTTGGG
>chr6:39677378-39677641~3~ENSMUSG00000002413~Braf~protein_coding
CTGGTGTACTCTTCATAGGCCTACAAAATAAAGGAGATTC
>chr6:39677572-39677641~5~ENSMUSG00000002413~Braf~protein_coding
GAAAAATCTGCTCCATTACCCAGGGATTCCAAAAGCTGCT
>chr6:39677572-39677641~3~ENSMUSG00000002413~Braf~protein_coding
CTGGTGTACTCTTCATAGGCCTACAAAATAAAGGAGATTC
>chr6:39688244-39688345~5~ENSMUSG00000002413~Braf~protein_coding
AGTAATACTCAAAACTTACCTCCAGGTATATTGATGGTGG
>chr6:39688244-39688345~3~ENSMUSG00000002413~Braf~protein_coding
ATTTGCTTGATATTCCATACCTAAAAAAGTAAAAGAATCT
>chr6:39725107-39725193~5~ENSMUSG00000002413~Braf~protein_coding
GGATGGCGCCGCCACTCACCTCTTCAGGAATGGCCGGGTC
>chr6:39725107-39725193~3~ENSMUSG00000002413~Braf~protein_coding
TCGCCATTGAACAGAGCCTGGCCCTGCTCGGcgccgccgc
>chr12:85816117-85816193~3~ENSMUSG00000021252~0610007P14Rik~protein_coding
CATGCCCAGGATTGAGAAACCTTAGACAGACAGAGAAGGC
>chr12:85822088-85822220~5~ENSMUSG00000021252~0610007P14Rik~protein_coding
TACAGTTTTGACGTCTTACCAAGGTTTGGCTTGCCAGTGT
>chr12:85816316-85816434~5~ENSMUSG00000021252~0610007P14Rik~protein_coding
AGGGTGGCCCGGTGCTTACTTGCTACCATCAGGGGTGCCA
>chr12:85816316-85816434~3~ENSMUSG00000021252~0610007P14Rik~protein_coding
ACAGTGTGATGTGATAGAGTCTGCAAGGGAACAGACAGAA
>chr12:85819479-85819569~5~ENSMUSG00000021252~0610007P14Rik~protein_coding
CCTTCTTTCCCTGACGTACGTTTTGTTGTGGATGTCAATG
>chr12:85819479-85819569~3~ENSMUSG00000021252~0610007P14Rik~protein_coding
CCGGGCTTGGAGGCCATTCACTGTGCAGTTAAAAAGAAGC
>chr12:85819539-85819569~5~ENSMUSG00000021252~0610007P14Rik~protein_coding
TGATGAGAGCAGCGTCCAGATCCCAAAGGTCCGGGCTTGG
>chr12:85819539-85819569~3~ENSMUSG00000021252~0610007P14Rik~protein_coding
CCGGGCTTGGAGGCCATTCACTGTGCAGTTAAAAAGAAGC
>chr1:79776133-79776311~3~ENSMUSG00000026248~Mrpl44~protein_coding
CCGCCGCCGCCAGTGCGACGGTAGGCGTCTCGGGAGGGTG
>chr1:79780964-79781135~5~ENSMUSG00000026248~Mrpl44~protein_coding
CTGTCTGTTTTCTTCCTAGTGACAGAAAGCTGATTGCAGA
>chr1:79777858-79778326~5~ENSMUSG00000026248~Mrpl44~protein_coding
TTACTGTCTGCCTCCTCAGCTCAGAGAAGCCAAACTGGGA
>chr1:79777858-79778326~3~ENSMUSG00000026248~Mrpl44~protein_coding
GGGCTGCACTGTTCATCAGGGTGGGTAATGGTTAGATGCA
>chr1:79779488-79779666~5~ENSMUSG00000026248~Mrpl44~protein_coding
AATGTTATTTTATGCACAGGACTTTTTAATTACACAAATG
>chr1:79779488-79779666~3~ENSMUSG00000026248~Mrpl44~protein_coding
TATTTTGTTGGCTTATACTGGTTAGTAAAAATTCATTGTT
>chr3:104353046-104353262~3~ENSMUSG00000022187~Gm5546~protein_coding
CCTCCACAGAATCCTGAAAGCTGGGGATATATTTGACTTA
>chr3:104366465-104366547~5~ENSMUSG00000022187~Gm5546~protein_coding
agccaACACTCTTGCTTACCATGGATCTTGGCTGCTGTTA
>chr12:110667810-110667810~3~ENSMUSG00000056508~1700001K19Rik~protein_coding
CGTGTGCTCAGCTTTGTTACCTACCAGAAAGAAAGTGAAA
>chr12:110670719-110670817~5~ENSMUSG00000056508~1700001K19Rik~protein_coding
acacacacTTGCAGGGCACCTGAAGGCGATGGCGCGCGTG
>chr12:110668447-110668952~5~ENSMUSG00000056508~1700001K19Rik~protein_coding
CCAGAGCTGGGCCACGTACTTCTTCTTCCTCTTAATTCTC
>chr12:110668447-110668952~3~ENSMUSG00000056508~1700001K19Rik~protein_coding
CCATCATAAGGATCTAAAAACTGGTGACAAAGGTTTATAA
>chr12:110670231-110670281~5~ENSMUSG00000056508~1700001K19Rik~protein_coding
GGCCAGGCCCATGGCATACCTCTCTCCAGATGCCTTCAGC
>chr12:110670231-110670281~3~ENSMUSG00000056508~1700001K19Rik~protein_coding
AGGTTCCTTCTGGAGCTGACCTGTGGGGAAACACTCGATG
>chr18:20818080-20818311~3~ENSMUSG00000033382~Trappc8~protein_coding
GAGTTTCCAGTGCCTCAGGACTACAGGAGGAAGGAAATGG
>chr18:20895911-20896067~5~ENSMUSG00000033382~Trappc8~protein_coding
GAGGAAGGCCACCACGTACCTTCGGAAGTGAGGCGAGAGA
>chr18:20819224-20819313~5~ENSMUSG00000033382~Trappc8~protein_coding
TCACAAAATAAACTCTTACCTTGTTGTTTTATGCCGGAGA
>chr18:20819224-20819313~3~ENSMUSG00000033382~Trappc8~protein_coding
TGACTGGGACTAAGCAAAGGCTGTGGAAGACAACAAACAG
>chr18:20820878-20821023~5~ENSMUSG00000033382~Trappc8~protein_coding
TAATAGAAAACCTTCAAACCTTTTCTGATGAAATGGATGG
>chr18:20820878-20821023~3~ENSMUSG00000033382~Trappc8~protein_coding
AGTTCCATTTCTGGTGGCTCCTGAAATACACACAAAAAAA
>chr18:20824967-20825068~5~ENSMUSG00000033382~Trappc8~protein_coding
TCCCAGCAACTGCCCTTACCTCTTTCTGAGAGTGTGAAAA
>chr18:20824967-20825068~3~ENSMUSG00000033382~Trappc8~protein_coding
TTATCTTCTACAACGTATGCCTAAAAATGCAACCAACAGA
>chr18:20828469-20828648~5~ENSMUSG00000033382~Trappc8~protein_coding
GCTGCCCACAGTGTACCACCTTCCATAGGATGACGATGCT
>chr18:20828469-20828648~3~ENSMUSG00000033382~Trappc8~protein_coding
GGACTTGCTGAACTTATTATCTGTTGAAAGAAAAAAAATC
>chr18:20831450-20831508~5~ENSMUSG00000033382~Trappc8~protein_coding
ACTGTGCATCATTGCATACCTGTTCATTTCCAAAGATGAT
>chr18:20831450-20831508~3~ENSMUSG00000033382~Trappc8~protein_coding
TTCTGAGGACTGTATACCACCTTAAAAAACACACACACAC
>chr18:20831610-20831678~5~ENSMUSG00000033382~Trappc8~protein_coding
GAGAGCAAAACAACTTTACCTTCTTTTTGTTTACATCTTA
>chr18:20831610-20831678~3~ENSMUSG00000033382~Trappc8~protein_coding
CCTACTGGCAAGCTTGGCATCTGGGAATAAAAATGTTTCT
>chr18:20832950-20833046~5~ENSMUSG00000033382~Trappc8~protein_coding
TGAGGCTCAAGGTACAGACCTTTGTTTTCGGAGATATTCA
>chr18:20832950-20833046~3~ENSMUSG00000033382~Trappc8~protein_coding
TCCTTAACCCCCGCTTCACTCTGTCAGAAAGACACACAAA
>chr18:20834946-20835093~5~ENSMUSG00000033382~Trappc8~protein_coding
CATGTTTAAAATAACTTACAGTATTAGTATTTTCTACATC
>chr18:20834946-20835093~3~ENSMUSG00000033382~Trappc8~protein_coding
TGTGTCTTAATATTCTGTGTCTGAAGATTAAAAACACAAG
>chr18:20836747-20837189~5~ENSMUSG00000033382~Trappc8~protein_coding
AAAGTTTTAAATTACCCACCGTTTTTTAGGCTGCTTTTTA
>chr18:20836747-20837189~3~ENSMUSG00000033382~Trappc8~protein_coding
GGAAAATGTATAAAGAACACCTGCATTGGAGGGAAAAAAT
>chr18:20841528-20841682~5~ENSMUSG00000033382~Trappc8~protein_coding
ATGGAAAGAAGTGTGATACCTCCAGCAGCGGCATCTCCTC
>chr18:20841528-20841682~3~ENSMUSG00000033382~Trappc8~protein_coding
CATACTCAGAGAATGTTTTCCTGCAATTAAAAAAAAGAAA
>chr18:20844124-20844250~5~ENSMUSG00000033382~Trappc8~protein_coding
AGCGATGCTATAGCTTTACCTGTGTGACATCCAGGAAGAG
>chr18:20844124-20844250~3~ENSMUSG00000033382~Trappc8~protein_coding
GGAAAGAGCTTCAGTCTTGCCTATGGAAATATCGAAGTCA
>chr18:20845578-20845652~5~ENSMUSG00000033382~Trappc8~protein_coding
AAATGATTAAAACAATTACCACTTTAGATTCTTCACTGTT
>chr18:20845578-20845652~3~ENSMUSG00000033382~Trappc8~protein_coding
ATTTCAGGTTCACCTGTAACCTAGAGAACAAATTATGTAT
>chr18:20846371-20846579~5~ENSMUSG00000033382~Trappc8~protein_coding
CAAGAATAAGCACAGGTTATACCTTAGGTTTATATCTAAG
>chr18:20846371-20846579~3~ENSMUSG00000033382~Trappc8~protein_coding
CACTTCCACAGTAATTGGCTCTACAAAAGAAAAAGGCTAC
>chr18:20846449-20846579~5~ENSMUSG00000033382~Trappc8~protein_coding
GATACCTGCAATAACTTACTCGTTCTTTCACTTTTTCAAT
>chr18:20846449-20846579~3~ENSMUSG00000033382~Trappc8~protein_coding
CACTTCCACAGTAATTGGCTCTACAAAAGAAAAAGGCTAC
>chr18:20847118-20847312~5~ENSMUSG00000033382~Trappc8~protein_coding
TTAAGTTCAATTACATCACCTTCTACAACTGCAAGTGGAA
>chr18:20847118-20847312~3~ENSMUSG00000033382~Trappc8~protein_coding
AGTAGCCGCTTGCTTTTCACCTTAAAACAAAAAGGAAAAG
>chr18:20850898-20851006~5~ENSMUSG00000033382~Trappc8~protein_coding
CAAGTAAAAGTTTACTAACCATCTGCTGGTCGTCTGTCAT
>chr18:20850898-20851006~3~ENSMUSG00000033382~Trappc8~protein_coding
GGTGACAGCTGATTTACATTCTGGGAGAAATACAAAAGAA
>chr18:20852630-20852854~5~ENSMUSG00000033382~Trappc8~protein_coding
CCTAGAGAGAAGTATTTACCTTATAAACATAAAGATATTC
>chr18:20852630-20852854~3~ENSMUSG00000033382~Trappc8~protein_coding
CAGCGCAAAGCATGCTTTTTCTGTGAGAAAATAAATGAAA
>chr18:20854945-20855076~5~ENSMUSG00000033382~Trappc8~protein_coding
TTAAAGACAATGTGCTTACCTGCCCTGCTTTACTAAAACG
>chr18:20854945-20855076~3~ENSMUSG00000033382~Trappc8~protein_coding
GCACTTCGGAGATCAGAATCCTGTGAATGTACAAAAGAAA
>chr18:20860433-20860538~5~ENSMUSG00000033382~Trappc8~protein_coding
GCACTACGCAGTTCAGTACCTCACTTGTCAATCGTATCAG
>chr18:20860433-20860538~3~ENSMUSG00000033382~Trappc8~protein_coding
TTTCAGCCAACACCATATTCCTAAACGAAAACAAGGAAAA
>chr18:20862895-20862995~5~ENSMUSG00000033382~Trappc8~protein_coding
TAATGTTATAGCCACCTACTTGCAGATATCCCTGTATGTC
>chr18:20862895-20862995~3~ENSMUSG00000033382~Trappc8~protein_coding
GCTGACACTGCTGCCATTTCCTAAAGGGGAAAAACAGAAA
>chr18:20863468-20863618~5~ENSMUSG00000033382~Trappc8~protein_coding
ACAAACAAACAGTACCAACCAAGGCACCTGCTGCATAAAG
>chr18:20863468-20863618~3~ENSMUSG00000033382~Trappc8~protein_coding
CGGGCGCTTCTGGCGGATACCTAGAACATAAAGAAATGAT
>chr18:20865027-20865142~5~ENSMUSG00000033382~Trappc8~protein_coding
ATAGTGATATTTTACTCACAACAACCCAGATGTATTCTTC
>chr18:20865027-20865142~3~ENSMUSG00000033382~Trappc8~protein_coding
AAACCTTTCCTTGATATTAGCTAGAAAGAAAAATTAACAT
>chr18:20865950-20866206~5~ENSMUSG00000033382~Trappc8~protein_coding
AAAAAAACTTACGTCTTACCTGATCATTTAACTGACGAAT
>chr18:20865950-20866206~3~ENSMUSG00000033382~Trappc8~protein_coding
GTTATTTGGTAGGCCATCTACTGAAAAACAAATCTCTCCT
>chr18:20867760-20867853~5~ENSMUSG00000033382~Trappc8~protein_coding
TTAGAAAGCATAACAAGACCTTTGACTTCGTTATCTAGTC
>chr18:20867760-20867853~3~ENSMUSG00000033382~Trappc8~protein_coding
GGGCCATCTTCATATGATTCCTAGCAAAACAAAATGCAAA
>chr18:20870599-20870752~5~ENSMUSG00000033382~Trappc8~protein_coding
GTTCGGTTTTTAGATGTACCTGGTTTTGAATACTATTTTT
>chr18:20870599-20870752~3~ENSMUSG00000033382~Trappc8~protein_coding
CTTCATAAATTGATTCAGCCCTAAAGAAATGGGAAAAAAA
>chr18:20873883-20874057~5~ENSMUSG00000033382~Trappc8~protein_coding
ATTTAAAAGAAATACTTACCTTTGTTCATCTCCTGAAGTT
>chr18:20873883-20874057~3~ENSMUSG00000033382~Trappc8~protein_coding
AGACGATGCCACCAGCATACCTTATAACCACAATGTCAGG
>chr18:20874615-20874704~5~ENSMUSG00000033382~Trappc8~protein_coding
CAGATGACTTAAAGGATACATGCTAAATAGTGATTCAGAA
>chr18:20874615-20874704~3~ENSMUSG00000033382~Trappc8~protein_coding
CTCAAACCATGGAGTAGTAGCTAAAACGAACAACATGCAA
>chr18:20885063-20885257~5~ENSMUSG00000033382~Trappc8~protein_coding
GACAACACTTATAACTTACCACTTATGTTAAGGTCATAAT
>chr18:20885063-20885257~3~ENSMUSG00000033382~Trappc8~protein_coding
ATTAGGATCTCTCATGTGAACTTAAAagagagagagagag
>chr7:133776958-133776970~3~ENSMUSG00000053111~Fank1~protein_coding
GCTGACCATGGAGCCCCACAGTAAGCGGCGGGCTAGGGCC
>chr7:133880598-133880784~5~ENSMUSG00000053111~Fank1~protein_coding
TTGTTTCATTTTTTTCTAGAATGTACTTTCCTTACTGGAA
>chr7:133853166-133853343~5~ENSMUSG00000053111~Fank1~protein_coding
CCCATGTCTCTCTTTTCAGAAGTCGTGCCACTCTCAAAGC
>chr7:133853166-133853343~3~ENSMUSG00000053111~Fank1~protein_coding
AGCTACGGTGTCATTTACACGTAGGTGCAGGCATGCCTGC
>chr7:133853318-133853343~5~ENSMUSG00000053111~Fank1~protein_coding
TGAGGAGGAGGACCCCAAGATGCACAGCTACGGTGTCATT
>chr7:133853318-133853343~3~ENSMUSG00000053111~Fank1~protein_coding
AGCTACGGTGTCATTTACACGTAGGTGCAGGCATGCCTGC
>chr7:133862103-133862227~5~ENSMUSG00000053111~Fank1~protein_coding
TTTGTCTCCATCTGTCCAGGGGTTATGCAACAAGGCATGT
>chr7:133862103-133862227~3~ENSMUSG00000053111~Fank1~protein_coding
CGTCTCGGTGGCTACGACCCGTGAGTACACTCTGCTCTAT
>chr7:133868118-133868199~5~ENSMUSG00000053111~Fank1~protein_coding
CTCTGTCTGCTTTCTTTAGGGGAGCCCATAAGTAGCGAAC
>chr7:133868118-133868199~3~ENSMUSG00000053111~Fank1~protein_coding
CTTCGAATTTTGGAAGGAGGGTGAGAGAGCGCAGCCAGCT
>chr7:133869278-133869352~5~ENSMUSG00000053111~Fank1~protein_coding
TTCCTCTGTTTCCCTTAAGCCATGTCATGATTGACGTGCC
>chr7:133869278-133869352~3~ENSMUSG00000053111~Fank1~protein_coding
GCTCAGAAAGGTTACACCAGGTATGGATGGCTCTTCCTCC
>chr7:133870022-133870087~5~ENSMUSG00000053111~Fank1~protein_coding
GGTAACTGTGTTCCTTCAGGCTTGTGAAGATCCTAGTTTC
>chr7:133870022-133870087~3~ENSMUSG00000053111~Fank1~protein_coding
AACGGAAGTGGCAAGGACAGGTAAGAGTTGGGAGGGACCT
>chr7:133876748-133876831~5~ENSMUSG00000053111~Fank1~protein_coding
CTTCCTCTCTATGTTGCAGTCTCATGCTTGCATGCTACGC
>chr7:133876748-133876831~3~ENSMUSG00000053111~Fank1~protein_coding
TCTTGGGAGGCTCGAGACCTCGGAGGCTGCACAGCTCTGC
>chr7:133876748-133876913~5~ENSMUSG00000053111~Fank1~protein_coding
CTTCCTCTCTATGTTGCAGTCTCATGCTTGCATGCTACGC
>chr7:133876748-133876913~3~ENSMUSG00000053111~Fank1~protein_coding
TGATAAAGGACGGTTGTGAGGTATGGCCTCCTTGCTTCCT
>chr7:133879879-133880022~5~ENSMUSG00000053111~Fank1~protein_coding
TGTCTCTTTGGCAACATAGGTAGATGTTGTAGACACTGGT
>chr7:133879879-133880022~3~ENSMUSG00000053111~Fank1~protein_coding
ATGGAAAGACGCCTCTCATGGTACACCGTTCTCCCCGGGT
>chr7:133880272-133880349~5~ENSMUSG00000053111~Fank1~protein_coding
TCAACTCTTCTGTTTCTAGGTCGCTGTCTTAAATAATCAC
>chr7:133880272-133880349~3~ENSMUSG00000053111~Fank1~protein_coding
ATGCAACTGTGAAAAATGAGGTAACATTCACTGGGGTCCT
>chr7:133880444-133880488~5~ENSMUSG00000053111~Fank1~protein_coding
AAGTTGTGTTTCCTTCCAGTTTGGCAAAGGTGTCCTAGAA
>chr7:133880444-133880488~3~ENSMUSG00000053111~Fank1~protein_coding
CCAGAGTTTTTGACAGACAGGTGAGGCCTTCCCTCCTGCC
>chr7:133880598-133880657~5~ENSMUSG00000053111~Fank1~protein_coding
TTGTTTCATTTTTTTCTAGAATGTACTTTCCTTACTGGAA
>chr7:133880598-133880657~3~ENSMUSG00000053111~Fank1~protein_coding
CAAGGAAGTCCTCTGTCCACTGAGCAGAGTGCTACTCATC
>chr16:35941121-35941135~3~ENSMUSG00000022906~Parp9~protein_coding
GAAGAATGGCCTATTACATGGTAAACCCAGAAATATAAAT
>chr16:35971835-35972226~5~ENSMUSG00000022906~Parp9~protein_coding
TTTTTTTTCTCTCTTTCAGACCCAGTTTATGGAGCCGGCA
>chr16:35943369-35943402~5~ENSMUSG00000022906~Parp9~protein_coding
CTGTTTCATTTCTTCACAGGATACATGGGCGGCAGCTCCC
>chr16:35943369-35943402~3~ENSMUSG00000022906~Parp9~protein_coding
AGCTCCCGCCGAAAGACCAGGTATGATCGCCTCTCTCTCC
>chr16:35943369-35943510~5~ENSMUSG00000022906~Parp9~protein_coding
CTGTTTCATTTCTTCACAGGATACATGGGCGGCAGCTCCC
>chr16:35943369-35943510~3~ENSMUSG00000022906~Parp9~protein_coding
TCCCCCCCTCAGGGGTTCAGGTGTGTGACTGCAGACGCTG
>chr16:35945769-35945785~5~ENSMUSG00000022906~Parp9~protein_coding
GCCTGCCATTGTGTTACAGATGCCCCATATAGGCCATAAG
>chr16:35945769-35945785~3~ENSMUSG00000022906~Parp9~protein_coding
CAGATGCCCCATATAGGCCATAAGTGGCATTGCTCAGCCT
>chr16:35947501-35948354~5~ENSMUSG00000022906~Parp9~protein_coding
GTCTTTTCTCCTTTACCAGCCAACAATTCTCTTGAAGAAC
>chr16:35947501-35948354~3~ENSMUSG00000022906~Parp9~protein_coding
GCTGTATTGAAATGCAAACAGTAAGTTTTTGTTTTTATTC
>chr16:35948151-35948354~5~ENSMUSG00000022906~Parp9~protein_coding
TTATTTCCAAGACAAGCAAATGTTCGGTAATTTGAGAGAG
>chr16:35948151-35948354~3~ENSMUSG00000022906~Parp9~protein_coding
GCTGTATTGAAATGCAAACAGTAAGTTTTTGTTTTTATTC
>chr16:35948284-35948354~5~ENSMUSG00000022906~Parp9~protein_coding
CCAGAAACTGACCCTGCTTCCACCATGACTCTTCGCATCG
>chr16:35948284-35948354~3~ENSMUSG00000022906~Parp9~protein_coding
GCTGTATTGAAATGCAAACAGTAAGTTTTTGTTTTTATTC
>chr16:35953563-35953778~5~ENSMUSG00000022906~Parp9~protein_coding
TGTTTTCTTCCCTTTTCAGACAGATGTAATTGTTAATTCT
>chr16:35953563-35953778~3~ENSMUSG00000022906~Parp9~protein_coding
CCCAAATCAACAAATACCAGGTAAGTTAAAAATAACCCTA
>chr16:35954954-35954980~5~ENSMUSG00000022906~Parp9~protein_coding
CAGGCTTATTTTCTTTAAGGTGGAGACCGGTCCCAAGATG
>chr16:35954954-35954980~3~ENSMUSG00000022906~Parp9~protein_coding
CCGGTCCCAAGATGGAGTAGGTTTGGCCTCTCAATAGTGT
>chr16:35956807-35957025~5~ENSMUSG00000022906~Parp9~protein_coding
ACTTGTATTTGTCTTACAGATATTGAAAGATGCAATGAAG
>chr16:35956807-35957025~3~ENSMUSG00000022906~Parp9~protein_coding
TAGATGTGGAGACGTACAAGGTGAGTTAGTGTCTTGGGAA
>chr16:35960004-35960061~5~ENSMUSG00000022906~Parp9~protein_coding
CTTGCTTTGCTTATTCTAGATTTTTTATGCTGAAATGACA
>chr16:35960004-35960061~3~ENSMUSG00000022906~Parp9~protein_coding
GAATCTCAGCGGTAATAGTGGTGAGTAAGAAATGAAGAGT
>chr16:35963975-35964364~5~ENSMUSG00000022906~Parp9~protein_coding
CATATCTGTTTTTTGATAGGTGCTTTAGCCCTGCAGTGGT
>chr16:35963975-35964364~3~ENSMUSG00000022906~Parp9~protein_coding
AAATCTTTGGAGCTTGTCAGGTGAGTGACTGCATGTTAAG
>chr16:35967650-35967786~5~ENSMUSG00000022906~Parp9~protein_coding
TTCTTACTCATTATTTTAGGACAGGGGACCAACCAGCAAG
>chr16:35967650-35967786~3~ENSMUSG00000022906~Parp9~protein_coding
GTGGCTTGTGGGTTGTGCAGGTATAATCAAAGAAGGCTCT
>chr16:35967650-35967789~5~ENSMUSG00000022906~Parp9~protein_coding
TTCTTACTCATTATTTTAGGACAGGGGACCAACCAGCAAG
>chr16:35967650-35967789~3~ENSMUSG00000022906~Parp9~protein_coding
GCTTGTGGGTTGTGCAGGTATAATCAAAGAAGGCTCTGGT
>chr16:35969591-35969765~5~ENSMUSG00000022906~Parp9~protein_coding
ATCTCTTCTTTGCTTACAGGTGGAGCAGATAGACAATAAG
>chr16:35969591-35969765~3~ENSMUSG00000022906~Parp9~protein_coding
AATGTATTCGACATCCTATAGTAGGTGTCAGGCTTGTCCT
>chr17:14667516-14667520~3~ENSMUSG00000023885~Thbs2~protein_coding
GAGCCCTGCTCTCTAGGCATCTAGAAGAGAAGGAACAACA
>chr17:14691363-14691414~5~ENSMUSG00000023885~Thbs2~protein_coding
AAGATATATCCATACTCACCAGAAGCTCTTGGCCCTATGC
>chr17:14668725-14668864~5~ENSMUSG00000023885~Thbs2~protein_coding
GATGGGAACACATACTCACCTCTGCACTCATACTTGAGGT
>chr17:14668725-14668864~3~ENSMUSG00000023885~Thbs2~protein_coding
TTCCTTCATGCACTAAGACTCTAAAACAGGCAAGGAAGTA
>chr17:14669972-14670069~5~ENSMUSG00000023885~Thbs2~protein_coding
AATGTGCAACTGCCCTTACCTCATGTAGCCTGTCTTAGGC
>chr17:14669972-14670069~3~ENSMUSG00000023885~Thbs2~protein_coding
TCATGCCATAGAGTCCGGACCTGTGGAATAGGAGCATTGT
>chr17:14670594-14670865~5~ENSMUSG00000023885~Thbs2~protein_coding
CAACTGCCCCGTCCCTCACCTGGCCTTCTGTGTTTCCCGT
>chr17:14670594-14670865~3~ENSMUSG00000023885~Thbs2~protein_coding
AGACCCAAACTCGTCGAAACCTGAGTGCAGAGAAAACATG
>chr17:14671273-14671500~5~ENSMUSG00000023885~Thbs2~protein_coding
CACAGGATCTCAGGCTCACCTACAGCGATGCCAGGGTCTG
>chr17:14671273-14671500~3~ENSMUSG00000023885~Thbs2~protein_coding
AATGTCACCTCGGCCGTCACCTATGGATAAGGAAGAAATG
>chr17:14673144-14673378~5~ENSMUSG00000023885~Thbs2~protein_coding
AACTGAAGAAGGCACCCACCGTCCGAGTCTTCCTGGTCTG
>chr17:14673144-14673378~3~ENSMUSG00000023885~Thbs2~protein_coding
AGATCATTGTCCTGATCGATCTGGGGGACAGAGCAGCAAG
>chr17:14674046-14674164~5~ENSMUSG00000023885~Thbs2~protein_coding
TTTGGACACATCTCATCACCTGATCTGGGTTGTGCATCAG
>chr17:14674046-14674164~3~ENSMUSG00000023885~Thbs2~protein_coding
GTCTCGCTCATTGAAAACATCTGTTGGTGAAAGAAACAAA
>chr17:14676207-14676366~5~ENSMUSG00000023885~Thbs2~protein_coding
AGTGAGCAGAGCCACTGACCGTCTCCGTCAATGTCCACAG
>chr17:14676207-14676366~3~ENSMUSG00000023885~Thbs2~protein_coding
AAGAGAAGCTGGCAATTGTCCTAAAAATCACCAGAAAAAG
>chr17:14676986-14677093~5~ENSMUSG00000023885~Thbs2~protein_coding
AGAACAGCGCTCATCCTACCTTCTCATCGCTCACACCGTC
>chr17:14676986-14677093~3~ENSMUSG00000023885~Thbs2~protein_coding
GGCAGTTTGGGGCAGTTGTCCTGTGATTTGGGAAAGAAAT
>chr17:14678686-14678904~5~ENSMUSG00000023885~Thbs2~protein_coding
AGGTGACTGTGACTCTCACCTTGATGCAGTGGTAGGTGGC
>chr17:14678686-14678904~3~ENSMUSG00000023885~Thbs2~protein_coding
GGATTCTCTGGCTCACACACCTAGAATATCAAGAGAAATA
>chr17:14679682-14679834~5~ENSMUSG00000023885~Thbs2~protein_coding
CAAGGTCAGAACCACTTACTTGTTTTTCTGTCCTAGCATC
>chr17:14679682-14679834~3~ENSMUSG00000023885~Thbs2~protein_coding
ATATCTGTGACCACAGCACACTGTGAGGACAAACAGAAGT
>chr17:14679911-14680038~5~ENSMUSG00000023885~Thbs2~protein_coding
CCAAGGCAGAGGTACCAACCTCATCCAGGTCCTCACAGTG
>chr17:14679911-14680038~3~ENSMUSG00000023885~Thbs2~protein_coding
CGGGTTGGATAAGCACCCATCTGCATGGAGGATGGGAGAC
>chr17:14680293-14680466~5~ENSMUSG00000023885~Thbs2~protein_coding
cacacacacactcactcacCAATAGGGCAGCTTCTCTTGT
>chr17:14680293-14680466~3~ENSMUSG00000023885~Thbs2~protein_coding
GGGGCTCCAGCGGCCATCAACTATAGAGAGAAGCAGGGAA
>chr17:14681239-14681415~5~ENSMUSG00000023885~Thbs2~protein_coding
GCCAGCAGCACCTACTCACTTGGGCACGGATCACGCTGAC
>chr17:14681239-14681415~3~ENSMUSG00000023885~Thbs2~protein_coding
CCAGCCTCCATTCTGACGGACTGGCACAGGAAACACAAAG
>chr17:14681665-14681835~5~ENSMUSG00000023885~Thbs2~protein_coding
CCCTACCCGGGACACTCACTTCTCGTATCACATTTGCCCA
>chr17:14681665-14681835~3~ENSMUSG00000023885~Thbs2~protein_coding
GCCCTCATCACTGTCTGCAGCTAGCCAAGAAGGTAGACAA
>chr17:14683289-14683385~5~ENSMUSG00000023885~Thbs2~protein_coding
CTCACCACAGGGGACTTACAGTGTGAACAGGATGGACAGC
>chr17:14683289-14683385~3~ENSMUSG00000023885~Thbs2~protein_coding
TGGCAGACTGTTTTAAATTTCTGAAAGTATAGAGAAATAT
>chr17:14684072-14684212~5~ENSMUSG00000023885~Thbs2~protein_coding
ACTCATCTCTGGAACTCACCTTGCAGGTGCATGTGGTACA
>chr17:14684072-14684212~3~ENSMUSG00000023885~Thbs2~protein_coding
AGGAACTGGTTATCACTAGACTGGAAACAGAGGTGAGAGA
>chr17:14685746-14685942~5~ENSMUSG00000023885~Thbs2~protein_coding
CCCTCCACCAGGTACCCACCACTCTCTCCAGGTTCTTGCT
>chr17:14685746-14685942~3~ENSMUSG00000023885~Thbs2~protein_coding
ACTGATGGTGTTGACTTCAGCTAAAGGAAAGAGAGAATTA
>chr17:14687806-14687890~5~ENSMUSG00000023885~Thbs2~protein_coding
TAGAACAGAGCTTACCCACCTCCCTGGCTGTGTTGACAGC
>chr17:14687806-14687890~3~ENSMUSG00000023885~Thbs2~protein_coding
TGGACATTCTGCAGCAAGCCCTAGAGGGAGAGAGGAACAG
>chr17:14689727-14690283~5~ENSMUSG00000023885~Thbs2~protein_coding
TGCCACGCTATGTACGCACCCTGAAGTGACTCTCTCGAGA
>chr17:14689727-14690283~3~ENSMUSG00000023885~Thbs2~protein_coding
GTCCTTGACGTGGTCACCAGCTGCCAAAGGGAACCACAGG
>chr4:130166068-130166205~3~ENSMUSG00000028776~Tinagl1~protein_coding
CCCCACGAGTTGGCAGCAGTCTGGGAGTGAAAAGGGGAGA
>chr4:130173893-130174199~5~ENSMUSG00000028776~Tinagl1~protein_coding
TGGCCATCTCGGTGCCCACCTTGGACGGGAGGGAAGGGGG
>chr4:130166303-130166348~5~ENSMUSG00000028776~Tinagl1~protein_coding
CCTCGCACCAGAGACTCACCCAGTACTTAATGGTCCTTCC
>chr4:130166303-130166348~3~ENSMUSG00000028776~Tinagl1~protein_coding
GCAGCGTCTCTTCTCCCCACCTAGCGGCAAAGCAAGAGGG
>chr4:130166902-130167025~5~ENSMUSG00000028776~Tinagl1~protein_coding
CCTCAGGAACCTCACTCACCCAGTGATCTTGACTGAGTGA
>chr4:130166902-130167025~3~ENSMUSG00000028776~Tinagl1~protein_coding
CTCGTGTACTTCCATGAGTGCTGTGGGCAGAGACAAAGAC
>chr4:130167256-130167301~5~ENSMUSG00000028776~Tinagl1~protein_coding
AAAGCCTGGGGATGGTTACCTTGAACAGGGCCGTTTTCCA
>chr4:130167256-130167301~3~ENSMUSG00000028776~Tinagl1~protein_coding
TCCTTCATGATCTCCTTCTCCTGGGGGGGGGGGGGTGGGG
>chr4:130167405-130167594~5~ENSMUSG00000028776~Tinagl1~protein_coding
TTCCCATGTTTAGACTTACATCAGAGCCCAGGCGGTAGGC
>chr4:130167405-130167594~3~ENSMUSG00000028776~Tinagl1~protein_coding
AACAGTTGTCAGACACCACCCTAGAGAAAGAAGCAAGAGC
>chr4:130167698-130167848~5~ENSMUSG00000028776~Tinagl1~protein_coding
CCCCTGTGCGCGTGCGTACCCGCGGCGCCGCAGGAACCAC
>chr4:130167698-130167848~3~ENSMUSG00000028776~Tinagl1~protein_coding
GACGCGATCAGATGCGACAGCTAGTGGGGAAGGCAGAAAG
>chr4:130167930-130168053~5~ENSMUSG00000028776~Tinagl1~protein_coding
CTCCTGCCCCTGGACACACCTGCTGTGGAGAAAGCCCAGG
>chr4:130167930-130168053~3~ENSMUSG00000028776~Tinagl1~protein_coding
TCCCCTTGGCCCAGCACCGTCTGTaaaaaaaaaaaaaaaa
>chr4:130169019-130169133~5~ENSMUSG00000028776~Tinagl1~protein_coding
TGGGCGAGCACGGACTTACATAAATCTCATTCATATTCAT
>chr4:130169019-130169133~3~ENSMUSG00000028776~Tinagl1~protein_coding
TGTGGTTCCCAGCCTGCCACCTGGAGGAGAGAAGGGAAAG
>chr4:130169113-130169133~5~ENSMUSG00000028776~Tinagl1~protein_coding
GGTCATGCCCCAGAAGGCACTGTGGTTCCCAGCCTGCCAC
>chr4:130169113-130169133~3~ENSMUSG00000028776~Tinagl1~protein_coding
TGTGGTTCCCAGCCTGCCACCTGGAGGAGAGAAGGGAAAG
>chr4:130169311-130169403~5~ENSMUSG00000028776~Tinagl1~protein_coding
GATACCCAGGGCCTCTCACCCGTAGTTGCCTCGGTTGATG
>chr4:130169311-130169403~3~ENSMUSG00000028776~Tinagl1~protein_coding
GCCCTCCCTCATGGCAGGTGCTAGAATGGAAAAAGAAAAG
>chr4:130172932-130172995~5~ENSMUSG00000028776~Tinagl1~protein_coding
CCCAATCTCTCACACTCACCATCGATTGCAGTTGTCCCAG
>chr4:130172932-130172995~3~ENSMUSG00000028776~Tinagl1~protein_coding
CCGGCCCCCATGCATGCACCCTACCAGAGGGAGAGAAGGA
>chr13:63312669-63312803~3~ENSMUSG00000021461~Fancc~protein_coding
ACAGCATCCGTGTGGGCCATCTGCAGGAAGGGAAGAAAGG
>chr13:63402934-63403006~5~ENSMUSG00000021461~Fancc~protein_coding
TGGGTTTCCTCAGAAGAGGCCTGTTCCCATGCAGAAAGCT
>chr13:63317184-63317282~5~ENSMUSG00000021461~Fancc~protein_coding
TGCCTTCTCCTCCACATACCTCTGTACAGCACAGGTGGGC
>chr13:63317184-63317282~3~ENSMUSG00000021461~Fancc~protein_coding
GTGATCTCAAAAGTCGGACCCTTAAGGAGATAATCTACCT
>chr13:63317353-63317556~5~ENSMUSG00000021461~Fancc~protein_coding
GAAAAAGAGAGCAACTTACATGGGTGACAGCTTCCCAGAC
>chr13:63317353-63317556~3~ENSMUSG00000021461~Fancc~protein_coding
ATTAATACCTTCAGCTCCACCTGGGGAATACAAGTACAGC
>chr13:63321867-63322044~5~ENSMUSG00000021461~Fancc~protein_coding
CAGTAGGACCTACACTTACCATGCTCTGCTCTCTCTGCTG
>chr13:63321867-63322044~3~ENSMUSG00000021461~Fancc~protein_coding
CAAAGGGATTTCGCGGAGACCTGGAACAGAACAAGGCGCA
>chr13:63323408-63323489~5~ENSMUSG00000021461~Fancc~protein_coding
GTGGTCAGGCTTTGCTTACCCACGAGTACAGTCTTCAACT
>chr13:63323408-63323489~3~ENSMUSG00000021461~Fancc~protein_coding
CCGGTGTCCCTGTGGGATTGCTGTGGGTGGAGAGAAGTCA
>chr13:63325551-63325626~5~ENSMUSG00000021461~Fancc~protein_coding
CAGAGGTACCTCCGCTCACCTTCAGGGTGCTGGGACAGCG
>chr13:63325551-63325626~3~ENSMUSG00000021461~Fancc~protein_coding
GTCCTGAGGGCAAACGTCAGCTGCAAGAGTTAAAGAGGAA
>chr13:63330521-63330620~5~ENSMUSG00000021461~Fancc~protein_coding
CATCCCCCGGGTGAGGTACCTGCTTGTTTTCTTTTTTCAG
>chr13:63330521-63330620~3~ENSMUSG00000021461~Fancc~protein_coding
CAGTTTCCAGCAGCACAAACCTGAACAAAGCAAAGGGAGG
>chr13:63331841-63331893~5~ENSMUSG00000021461~Fancc~protein_coding
CCAAAGACAGTATATTTACCTGAACATTTCATCAACAATT
>chr13:63331841-63331893~3~ENSMUSG00000021461~Fancc~protein_coding
GGTTGGCAGGCTGCTTGAGGCTATAAAAAGAAAAGACCAT
>chr13:63340319-63340475~5~ENSMUSG00000021461~Fancc~protein_coding
ACCAAAGCCCAGCACGTACCAGGAATGACTCTCTTATACA
>chr13:63340319-63340475~3~ENSMUSG00000021461~Fancc~protein_coding
TGGGTAGAACAATTTTTTCCCTTTGAGCAAGAAATAAGCA
>chr13:63340390-63340475~5~ENSMUSG00000021461~Fancc~protein_coding
CTGGAGAAAAGCTTTTCAAAAAGATGCAGCGTTGCTTTTT
>chr13:63340390-63340475~3~ENSMUSG00000021461~Fancc~protein_coding
TGGGTAGAACAATTTTTTCCCTTTGAGCAAGAAATAAGCA
>chr13:63347420-63347584~5~ENSMUSG00000021461~Fancc~protein_coding
GTGAGATGGATGTACTCACGACAAGAAGGCCTCATTTACA
>chr13:63347420-63347584~3~ENSMUSG00000021461~Fancc~protein_coding
TCATGCGCTCAGGAGCCATCCTATTGGAGAAAAGGTAAGA
>chr13:63347422-63347584~5~ENSMUSG00000021461~Fancc~protein_coding
GAGATGGATGTACTCACGACAAGAAGGCCTCATTTACAGC
>chr13:63347422-63347584~3~ENSMUSG00000021461~Fancc~protein_coding
TCATGCGCTCAGGAGCCATCCTATTGGAGAAAAGGTAAGA
>chr13:63347473-63347584~5~ENSMUSG00000021461~Fancc~protein_coding
CAGGAGCCAGGACTTCCTGGGGCTCATGTCCATGGTAGGT
>chr13:63347473-63347584~3~ENSMUSG00000021461~Fancc~protein_coding
TCATGCGCTCAGGAGCCATCCTATTGGAGAAAAGGTAAGA
>chr13:63347512-63347584~5~ENSMUSG00000021461~Fancc~protein_coding
TGAGTAGAGCCTCTACCAGGGGTTCCATATCAGGCAGAGT
>chr13:63347512-63347584~3~ENSMUSG00000021461~Fancc~protein_coding
TCATGCGCTCAGGAGCCATCCTATTGGAGAAAAGGTAAGA
>chr13:63360196-63360260~5~ENSMUSG00000021461~Fancc~protein_coding
TGTTTGGTTTGACACCTACCGACTTTGAGTGCTCAGTCCA
>chr13:63360196-63360260~3~ENSMUSG00000021461~Fancc~protein_coding
GACACTAATGACAAAACCATCTGTAAAACAAAATCAGCTG
>chr13:63361579-63361692~5~ENSMUSG00000021461~Fancc~protein_coding
CATAAAGTTAGATACTCACATTTTTAAGCAAACTAGGATA
>chr13:63361579-63361692~3~ENSMUSG00000021461~Fancc~protein_coding
AGTACATGAGATAACAAACCCTAGAAAACAAACAAAGAGA
>chr13:63398083-63398136~5~ENSMUSG00000021461~Fancc~protein_coding
GAGGGATTTTCTCTCTTACCCGGATCCACGAGTTAAGTCC
>chr13:63398083-63398136~3~ENSMUSG00000021461~Fancc~protein_coding
GTCCGAGGTTCTTTGTTCATCAGACAACATAAGCACCATA
>chr13:63398083-63398167~5~ENSMUSG00000021461~Fancc~protein_coding
GAGGGATTTTCTCTCTTACCCGGATCCACGAGTTAAGTCC
>chr13:63398083-63398167~3~ENSMUSG00000021461~Fancc~protein_coding
AGCACCATATTACAATTTTTTGGCTTTCATCTGCAGAAAA
>chr13:63398083-63398177~5~ENSMUSG00000021461~Fancc~protein_coding
GAGGGATTTTCTCTCTTACCCGGATCCACGAGTTAAGTCC
>chr13:63398083-63398177~3~ENSMUSG00000021461~Fancc~protein_coding
TACAATTTTTTGGCTTTCATCTGCAGAAAAGAAAACTAAA
>chr13:63400234-63400318~5~ENSMUSG00000021461~Fancc~protein_coding
TGTGTGTTGAGACTCTTACCATATGCTAAGATGAGAGGAT
>chr13:63400234-63400318~3~ENSMUSG00000021461~Fancc~protein_coding
TCCAGGATTGCATCAGAATCCTGTGAAAACAACAACCACA
>chr13:63402842-63403006~5~ENSMUSG00000021461~Fancc~protein_coding
AGTGTCACAGGATACTTACCATCTCCTTCAAGATTTCATA
>chr13:63402842-63403006~3~ENSMUSG00000021461~Fancc~protein_coding
TCTGCAGACTCCTGAGCCATCTCTGAGAGCAGCACTGTCC
>chr13:63402877-63403006~5~ENSMUSG00000021461~Fancc~protein_coding
TCATACATCTGCCTCAGGAACTCCTGGAACCCGGACAAGT
>chr13:63402877-63403006~3~ENSMUSG00000021461~Fancc~protein_coding
TCTGCAGACTCCTGAGCCATCTCTGAGAGCAGCACTGTCC
>chr1:131867652-131867775~3~ENSMUSG00000026433~Rab7l1~protein_coding
CTACAAGTCCACCGTGGGAGGTGAGCGGTCACGGGTGACT
>chr1:131872466-131872577~5~ENSMUSG00000026433~Rab7l1~protein_coding
ttcttttttttttttttAGAGTCCTCGTTGAAAAGATGAT
>chr1:131869933-131870004~5~ENSMUSG00000026433~Rab7l1~protein_coding
AATATTCATATATTTTCAGTGGATTTTGCTCTCAAGGTTC
>chr1:131869933-131870004~3~ENSMUSG00000026433~Rab7l1~protein_coding
GCAGCTCTGGGATATTGCAGGTAAAATGGGAAAACCAGGC
>chr1:131869950-131869963~5~ENSMUSG00000026433~Rab7l1~protein_coding
AGTGGATTTTGCTCTCAAGGTTCTCCAGTGGTCTGACTCA
>chr1:131869950-131869963~3~ENSMUSG00000026433~Rab7l1~protein_coding
CTCAAGGTTCTCCAGTGGTCTGACTCAGAGATGGTGCGGC
>chr1:131870680-131870861~5~ENSMUSG00000026433~Rab7l1~protein_coding
AGCTCTCACTTCTCTCCAGGGCAGGAGCGTTTCACATCCA
>chr1:131870680-131870861~3~ENSMUSG00000026433~Rab7l1~protein_coding
GCCTGCTCTTGGCCAACAAGGTGTGTGGCCAGTTTAAGTA
>chr1:131872067-131872188~5~ENSMUSG00000026433~Rab7l1~protein_coding
TGTATTTTATTTTTGTCAGAGTGATCTGTCCCCTTGGGCA
>chr1:131872067-131872188~3~ENSMUSG00000026433~Rab7l1~protein_coding
AATATTAATGAGGCCATGAGGTGAGTTGCCCCTAGTGTTC
>chr13:61248157-61248253~3~ENSMUSG00000057446~Cts8~protein_coding
TGCCCCATTGCTCACCATGACTGAAAGAAACCATGTATCC
>chr13:61253956-61254081~5~ENSMUSG00000057446~Cts8~protein_coding
TAATGTTCATACTACTAACCATGCTGTAGTTTTTGTTAAA
>chr13:61249203-61249320~5~ENSMUSG00000057446~Cts8~protein_coding
AAATACTTGCAGTTTATACCTGTTCTTTATCAGCCAATAT
>chr13:61249203-61249320~3~ENSMUSG00000057446~Cts8~protein_coding
CTTTGGCTCATAATAAATACCTGGAAAACAAAATCAAAGG
>chr13:61250907-61251069~5~ENSMUSG00000057446~Cts8~protein_coding
CTGAAAAACACATGCTTACCTTCCCTATACAACCTGAAAG
>chr13:61250907-61251069~3~ENSMUSG00000057446~Cts8~protein_coding
TGGTACCTGCAGTGTCCGTCCTTTAAATGGTAGAAAGGTA
>chr13:61251523-61251747~5~ENSMUSG00000057446~Cts8~protein_coding
GCATAGAAAATCTACTTACCGTTCCTTTGTATGGATAGGT
>chr13:61251523-61251747~3~ENSMUSG00000057446~Cts8~protein_coding
CAACAAGAATTACACGTGCCCTAAGTAGAGAAAAACAGAG
>chr13:61253315-61253461~5~ENSMUSG00000057446~Cts8~protein_coding
GAAAAAGATACTTTTGTACCTGATTCTTCACAGGAGTCAC
>chr13:61253315-61253461~3~ENSMUSG00000057446~Cts8~protein_coding
TTCCTGTATTCCTCACCAGTCTTCAAGGAAAAGAACATGA
>chr13:61253551-61253673~5~ENSMUSG00000057446~Cts8~protein_coding
CAGTCTATGTCAAACTCACCATGTCACCAAAGGCATTGAC
>chr13:61253551-61253673~3~ENSMUSG00000057446~Cts8~protein_coding
CTCTTCTGTCCTTCTTCCTCCTGGAAATAAACATAATGTG
>chr11:85191649-85191899~3~ENSMUSG00000018481~Appbp2~protein_coding
TTCACCAAACAGTTTCTTCCCTAAAGCAACACAAAAAGAC
>chr11:85234672-85234809~5~ENSMUSG00000018481~Appbp2~protein_coding
TAGAACAGATCGCCTGTACCTTGTAGTAAACGTCGAACTG
>chr11:85194575-85194740~5~ENSMUSG00000018481~Appbp2~protein_coding
GGACGGAAAGGTAACATACCAATGGCTATCGACCGCAGGT
>chr11:85194575-85194740~3~ENSMUSG00000018481~Appbp2~protein_coding
ATGTGCATTTCTTCAGCTTCCTGAAAAACAGGCCAAGTGG
>chr11:85196066-85196256~5~ENSMUSG00000018481~Appbp2~protein_coding
aatATAAAACCTTTTTTACCTTAAATTTTCTCATTGACTG
>chr11:85196066-85196256~3~ENSMUSG00000018481~Appbp2~protein_coding
AATCTCCTCTAGAATAAGTGCTGCACAAAGAGAGCAGGCG
>chr11:85198066-85198151~5~ENSMUSG00000018481~Appbp2~protein_coding
GACTGGATCACAAAGGTACCTTTCACCCTCTTTGAAGAAG
>chr11:85198066-85198151~3~ENSMUSG00000018481~Appbp2~protein_coding
TGGCTCTTTCTGCATGAAATCTGCAATACACACAGAGTTT
>chr11:85200294-85200418~5~ENSMUSG00000018481~Appbp2~protein_coding
AGAGAAAGGTGGGACTTACAGTGCATTGTCGAATTTTCCA
>chr11:85200294-85200418~3~ENSMUSG00000018481~Appbp2~protein_coding
TGTCGAATGTCGAGGGCTGCCTAAAAGAATCATAAAGACA
>chr11:85201416-85201521~5~ENSMUSG00000018481~Appbp2~protein_coding
GAGATAACTATTAACATACCTGGTAAATTGCAACAGACTG
>chr11:85201416-85201521~3~ENSMUSG00000018481~Appbp2~protein_coding
GTTTGGATCCGAAATGATCTCTATGAAAAGATATAGAAGA
>chr11:85201603-85201670~5~ENSMUSG00000018481~Appbp2~protein_coding
TTGAGTAACAATCACTTACCGTGCCAAATACACTGCATGT
>chr11:85201603-85201670~3~ENSMUSG00000018481~Appbp2~protein_coding
TCACGTTTGACTACACAAGCCTAAAAATAAAGAGGGAAAT
>chr11:85204234-85204323~5~ENSMUSG00000018481~Appbp2~protein_coding
TTATAAACATCATACTCACCTTAGAAGCTTGTCTTAAAAC
>chr11:85204234-85204323~3~ENSMUSG00000018481~Appbp2~protein_coding
TCAACGCACCACTTGTATGCCTTTGAAAGAATTGAAAAGC
>chr11:85209940-85210108~5~ENSMUSG00000018481~Appbp2~protein_coding
aaacaaaaaGCCAACTTACCTCATCATAGTGGCTTTTTGC
>chr11:85209940-85210108~3~ENSMUSG00000018481~Appbp2~protein_coding
CATTTCGCACATGAAGCAACCTGTAGAAAACAAAAGTTCT
>chr11:85214236-85214359~5~ENSMUSG00000018481~Appbp2~protein_coding
CAGGATTTGCTCTGCTTACCTCACACAACACTCCACTGCT
>chr11:85214236-85214359~3~ENSMUSG00000018481~Appbp2~protein_coding
TGCATCAGAAAGAAAGCCACCTGAAGAACAAAAGCAGCAG
>chr11:85215110-85215261~5~ENSMUSG00000018481~Appbp2~protein_coding
CTCCTTTGCCATTACTCACCTAAGACAAAGCCAACCTGGA
>chr11:85215110-85215261~3~ENSMUSG00000018481~Appbp2~protein_coding
AACAGTGGTGGAGCAAATGTCTGCAGAAAAAAGAAAAGCA
>chr11:85216436-85216524~5~ENSMUSG00000018481~Appbp2~protein_coding
CACATACACACAAATTTACCTTTTATCCAAAGCTCTCAAA
>chr11:85216436-85216524~3~ENSMUSG00000018481~Appbp2~protein_coding
AAGCGTCCCTGTTGGTAAAGCTGTAATAATAATAAAAAAA
>chr7:125622882-125622930~3~ENSMUSG00000030745~Il21r~protein_coding
CCTGCTGATTCTCCATGGAGGTAAGCCTCAGTACCATGAC
>chr7:125632269-125632988~5~ENSMUSG00000030745~Il21r~protein_coding
GTGTGTTTCTTTCTCATAGAAATGGGTTAATACCCCTTTC
>chr7:125625265-125625367~5~ENSMUSG00000030745~Il21r~protein_coding
CTCTCTGTTATCCCGCCAGCTTGGAGCTGCCTGGACCTCA
>chr7:125625265-125625367~3~ENSMUSG00000030745~Il21r~protein_coding
AGCATACTCAGTCTCACCTGGTGAGTAGCCACGCCTCCAG
>chr7:125626883-125627082~5~ENSMUSG00000030745~Il21r~protein_coding
GTCTACTCTGTCCCCAAAGGCAAGATGAATATGAGGAACT
>chr7:125626883-125627082~3~ENSMUSG00000030745~Il21r~protein_coding
CTTTGTCCTGGCTGAGAGCAGTAAGTACCATGAGCCCGAA
>chr7:125628044-125628198~5~ENSMUSG00000030745~Il21r~protein_coding
TTCTGGGTCTTCCTCCAAGTCAAACCAGCTCCCCCCTTGA
>chr7:125628044-125628198~3~ENSMUSG00000030745~Il21r~protein_coding
TCAGAGACCCCTATGCTGTGGTGAGGTGGCTGGGCTTTGG
>chr7:125628866-125629043~5~ENSMUSG00000030745~Il21r~protein_coding
GGTTCTTCTGTCCTGGCAGAGGCCGGTGACCAAGCTGATC
>chr7:125628866-125629043~3~ENSMUSG00000030745~Il21r~protein_coding
CTTTCAGACCCAGGCTGGGGGTAAGTGTGATGCTGGTAGG
>chr7:125629738-125629834~5~ENSMUSG00000030745~Il21r~protein_coding
CGGTTTGCTCTCTGTGCAGAGCCCGAGGCAGGCTGGGACC
>chr7:125629738-125629834~3~ENSMUSG00000030745~Il21r~protein_coding
AAGATCCACCTGCCTTGGAGGTGAGGCCAGGGGCTCAGGG
>chr7:125630705-125630789~5~ENSMUSG00000030745~Il21r~protein_coding
CCACTCCTTTTCTTTGCAGGCTATGGAAAAAGATATGGGC
>chr7:125630705-125630789~3~ENSMUSG00000030745~Il21r~protein_coding
AGCACAGCGGGAACTTCAAGGTGAGCTACTTTGGATACAC
>chr17:78937165-78937201~3~ENSMUSG00000024082~Ndufaf7~protein_coding
ACGCTGCGTGGCCCGCGCGGGTGAGAGTCCCCTTGCAGGA
>chr17:78946875-78947087~5~ENSMUSG00000024082~Ndufaf7~protein_coding
GGCCTTTCTTTCCGCTCAGGTTCTCTTGGATAAAGCAGGT
>chr17:78937491-78937654~5~ENSMUSG00000024082~Ndufaf7~protein_coding
GCTTAATCGTGCTTTTCAGGCCTTCCCTGTATTTGGAGAG
>chr17:78937491-78937654~3~ENSMUSG00000024082~Ndufaf7~protein_coding
TTTTGACTAACCCAGCCAAGGTAAACGTAGGGGGAGCGTG
>chr17:78938541-78938621~5~ENSMUSG00000024082~Ndufaf7~protein_coding
TTTCTCCTCTTTTACTCAGGGATATTATGTGCATCAGGAT
>chr17:78938541-78938621~3~ENSMUSG00000024082~Ndufaf7~protein_coding
TAAGCCAAATCTTCGGGGAGGTAATAACCAACATGTAGAC
>chr17:78939595-78939705~5~ENSMUSG00000024082~Ndufaf7~protein_coding
GTTTTTTTTCTTGTCATAGCTACTAGGGGTGTGGTTTGTT
>chr17:78939595-78939705~3~ENSMUSG00000024082~Ndufaf7~protein_coding
TCACAGCAGATATTTTGAGGGTAAGTATTAAAAGAACCTC
>chr17:78942069-78942282~5~ENSMUSG00000024082~Ndufaf7~protein_coding
tttattttttttattttAGGTGTTCAGTCAGCTTGGGTCT
>chr17:78942069-78942282~3~ENSMUSG00000024082~Ndufaf7~protein_coding
CCTGAAGGATGTTCCTGAAGGTATAACTTCACATTGATTA
>chr17:78943253-78943311~5~ENSMUSG00000024082~Ndufaf7~protein_coding
TTCTTGTACTTGTAAATAGGATACAGCTTGTACCTCGCCC
>chr17:78943253-78943311~3~ENSMUSG00000024082~Ndufaf7~protein_coding
TTCCTGTGCATAAATTTCAGGTATTGTTGGGAAAGTCCTG
>chr17:78943834-78943944~5~ENSMUSG00000024082~Ndufaf7~protein_coding
TTTCATGTATCTTGTTTAGAAAACACCACGCGGATGGAGA
>chr17:78943834-78943944~3~ENSMUSG00000024082~Ndufaf7~protein_coding
CTGCAGAAGCCTTCATTCAAGTATGAATTTGAGTTTTTCT
>chr17:78944941-78945084~5~ENSMUSG00000024082~Ndufaf7~protein_coding
CTAACTCTTCCCTTACCAGCGTGATGAAAGGAGGGAACAT
>chr17:78944941-78945084~3~ENSMUSG00000024082~Ndufaf7~protein_coding
CAAAGACAGACACCTTGAGAGTATGTGTCAGTATGTGTCA
>chr17:78946296-78946469~5~ENSMUSG00000024082~Ndufaf7~protein_coding
ACTGTTCTTTATCCTCAAGGGGTTTTATGGACACCAGCTT
>chr17:78946296-78946469~3~ENSMUSG00000024082~Ndufaf7~protein_coding
GCATTGATGTCCGGCTGAAGGTAGTGGTTTATCTCAGTAA
>chr9:7347425-7347538~3~ENSMUSG00000049723~Mmp12~protein_coding
ATGACAGTGAATTTGCTGAAGTAAGTATTGACAGCATTGC
>chr9:7369165-7369382~5~ENSMUSG00000049723~Mmp12~protein_coding
TTTCAATCTTTACCTCCAGTACATGTGGTCAACAAAGAAG
>chr9:7348527-7348604~5~ENSMUSG00000049723~Mmp12~protein_coding
CTACTGACCATGTTTGCAGGGTTCCCAGCAGAAACCTGGC
>chr9:7348527-7348604~3~ENSMUSG00000049723~Mmp12~protein_coding
TGGTACTTGTCAAGATTTTATGATTATGGAAAGGACAGAA
>chr9:7348585-7348832~5~ENSMUSG00000049723~Mmp12~protein_coding
ATGCTTGTGTTTTATCTAGTGGTACTTGTCAAGATTTTAT
>chr9:7348585-7348832~3~ENSMUSG00000049723~Mmp12~protein_coding
AAGCGGTACCTCACTTACAGGTAATGTCAGTGTTTGCCCT
>chr9:7348681-7348832~5~ENSMUSG00000049723~Mmp12~protein_coding
AAAAGAAAAACTCCAGGAAATGCAGCAGTTCTTTGGGCTA
>chr9:7348681-7348832~3~ENSMUSG00000049723~Mmp12~protein_coding
AAGCGGTACCTCACTTACAGGTAATGTCAGTGTTTGCCCT
>chr9:7349723-7349787~5~ENSMUSG00000049723~Mmp12~protein_coding
CTTTCTTTCCCCAACACAGGATCTATAATTACACTCCGGA
>chr9:7349723-7349787~3~ENSMUSG00000049723~Mmp12~protein_coding
CATATTTCAGAAAGCTTTCCAAGTCTGGAGTGATGTGACT
>chr9:7349723-7349871~5~ENSMUSG00000049723~Mmp12~protein_coding
CTTTCTTTCCCCAACACAGGATCTATAATTACACTCCGGA
>chr9:7349723-7349871~3~ENSMUSG00000049723~Mmp12~protein_coding
GATACTTTTTGCATTTGGAGGTATACAATTTACACATCAC
>chr9:7350012-7350137~5~ENSMUSG00000049723~Mmp12~protein_coding
TTTCTTTCATTTTACAAAGCTCACGGAGACTTCAACTATT
>chr9:7350012-7350137~3~ENSMUSG00000049723~Mmp12~protein_coding
GTGGACTAAAAGTTTTCAAGGTAGGAGAGAGAAAAAAAAT
>chr9:7352888-7353049~5~ENSMUSG00000049723~Mmp12~protein_coding
TTTTCTTGCTAACTCTTAGGCACAAACCTCTTCCTTGTTG
>chr9:7352888-7353049~3~ENSMUSG00000049723~Mmp12~protein_coding
TAACATTCAGTCCCTCTATGGTAAGCTGAACCTCATTTGC
>chr9:7353446-7353569~5~ENSMUSG00000049723~Mmp12~protein_coding
CATCAAAATGTATTTTCAGGAGCCCCAGTGAAACCCCCAT
>chr9:7353446-7353569~3~ENSMUSG00000049723~Mmp12~protein_coding
ATCTTTTTCTTTAAAGACTGGTAAGATTGTTTTCATATCT
>chr9:7354722-7354855~5~ENSMUSG00000049723~Mmp12~protein_coding
TAAATGTATTTCATGTCAGGTTCTTCTGGTGGAAGCTTCC
>chr9:7354722-7354855~3~ENSMUSG00000049723~Mmp12~protein_coding
TCAACTTTTCCTTTTTAAAGGTAATTATAATACTTGGTTC
>chr9:7355312-7355471~5~ENSMUSG00000049723~Mmp12~protein_coding
TTTCTGTTTGTCCTCATAGATGAGAAGTACTGGTTAATAA
>chr9:7355312-7355471~3~ENSMUSG00000049723~Mmp12~protein_coding
GTGGATAAACACTACTGGAGGTAAGGTTCATTGGCTGGTA
>chr9:7357805-7357908~5~ENSMUSG00000049723~Mmp12~protein_coding
TGGCTCTTTTCTCCCACAGGTATGATGTGAGGCAGGAGCT
>chr9:7357805-7357908~3~ENSMUSG00000049723~Mmp12~protein_coding
TGCAGTCCTCTATTTCAAAAGTAAGTAGGCTGGGAACATA
>chr9:7358227-7358324~5~ENSMUSG00000049723~Mmp12~protein_coding
GACTTTCTTTCTATTTTAGGACACTACTACATCTTCCAAG
>chr9:7358227-7358324~3~ENSMUSG00000049723~Mmp12~protein_coding
GTACAAGCTGGTTTGGTTGTTAGGAAGAATGTAGTGAAGG
>chr5:137866856-137866868~3~ENSMUSG00000066682~Pilrb2~protein_coding
GCAGTCATGCAGGGTCAGGTCTAAGAATCAGCAGAACATG
>chr5:137871569-137871653~5~ENSMUSG00000066682~Pilrb2~protein_coding
TGAGGTCGCTACCACTCACCAGCATGCAGACAGGCTGATG
>chr5:137868578-137868767~5~ENSMUSG00000066682~Pilrb2~protein_coding
CCTGTCCTTTACCCATTACCTTTGCTTCCACCTCAGGAAG
>chr5:137868578-137868767~3~ENSMUSG00000066682~Pilrb2~protein_coding
CCTCATGGTGGTGTTGAGTGCTGGGGAGAGATGAGAACTG
>chr5:137870865-137871251~5~ENSMUSG00000066682~Pilrb2~protein_coding
CCGAGCCAAGGTGACTCACCTTGTGTCAGGGTGAGTTGGG
>chr5:137870865-137871251~3~ENSMUSG00000066682~Pilrb2~protein_coding
GTTTGATCTTGCTGAATTTCCTGGGAAGGATGGGGAGACT
>chr9:100459128-100459241~3~ENSMUSG00000044244~Il20rb~protein_coding
TGAGACGAACTGGTTATTTTCTAAAAAATCATTTTCATAA
>chr9:100486256-100486328~5~ENSMUSG00000044244~Il20rb~protein_coding
TATTTAAATTCATTCTTACCCGTGAGAAAACCTGAGGTCA
>chr9:100461390-100461532~5~ENSMUSG00000044244~Il20rb~protein_coding
GGTACAGGAATGTTCTTACCAAGGTGTCTGGGAGGACAAC
>chr9:100461390-100461532~3~ENSMUSG00000044244~Il20rb~protein_coding
TGCCAGCGGAAGAGACTCTCCTATGGACAAATCATAAGAG
>chr9:100466213-100466363~5~ENSMUSG00000044244~Il20rb~protein_coding
ACAAGCAGGTTATCCTTACCTTGCATCTCCACACACGTAG
>chr9:100466213-100466363~3~ENSMUSG00000044244~Il20rb~protein_coding
CTCACCATCTTAACATGTTCCTTTTAAAAAAAGATTAAGA
>chr9:100468323-100468447~5~ENSMUSG00000044244~Il20rb~protein_coding
GGTCTGCGGGAAGCCTCACCGCGGCGCCAGGCTCCCTCCT
>chr9:100468323-100468447~3~ENSMUSG00000044244~Il20rb~protein_coding
CCTGGGTGGGGTGAGGACAGCTGTTGGCAAGAGAAAGAAA
>chr9:100472998-100473188~5~ENSMUSG00000044244~Il20rb~protein_coding
AGGAGGATTTGTGCCTTACTTGCATTTCGGTTAAAGGGGT
>chr9:100472998-100473188~3~ENSMUSG00000044244~Il20rb~protein_coding
TGTACAGGCTCTCGTACTCCCTGGCAAGGAGGAGAAGGCA
>chr9:100474876-100475002~5~ENSMUSG00000044244~Il20rb~protein_coding
AAAAACAAACCAGACTCACCCCTGATACTCCACACAATAG
>chr9:100474876-100475002~3~ENSMUSG00000044244~Il20rb~protein_coding
AGGTAAAACGGACACTGCATCTGGGACGAAATTAAGTAGA
>chr11:48807248-48807846~3~ENSMUSG00000040365~Trim41~protein_coding
AGGGTCCAGTGTCAGGTCCACTTGGAAAGAGACATACAAA
>chr11:48815843-48816655~5~ENSMUSG00000040365~Trim41~protein_coding
CCGCCCCTGTGTTACTCACCTTGTACTCCTGCACTACCTC
>chr11:48808125-48808252~5~ENSMUSG00000040365~Trim41~protein_coding
AAGGCAAAAACCTCCCTACCTCTTGCAGCCTGACAAAACA
>chr11:48808125-48808252~3~ENSMUSG00000040365~Trim41~protein_coding
GCAACTGTATCTCTTCACACCTGGAGGAGGGGGACCAGGT
>chr11:48808434-48808487~5~ENSMUSG00000040365~Trim41~protein_coding
AATGGGGAACCAGACACTACTAGGTTACAAAGGGTAGAGT
>chr11:48808434-48808487~3~ENSMUSG00000040365~Trim41~protein_coding
TTGAAAGTCTCCTTGATGTCCTGGGAATAACAGAGACAAA
>chr11:48808465-48808487~5~ENSMUSG00000040365~Trim41~protein_coding
GGGTAGAGTGGGAACACACCTATTGAAAGTCTCCTTGATG
>chr11:48808465-48808487~3~ENSMUSG00000040365~Trim41~protein_coding
TTGAAAGTCTCCTTGATGTCCTGGGAATAACAGAGACAAA
>chr11:48809050-48809280~5~ENSMUSG00000040365~Trim41~protein_coding
AAAGGGGAACAACGCTCACTTGCAGTAGCCGCAGGCCCCC
>chr11:48809050-48809280~3~ENSMUSG00000040365~Trim41~protein_coding
AGCTCTGACTTCATCTGGCTctgaaaagatgcaaaggcag
>chr11:48809097-48809280~5~ENSMUSG00000040365~Trim41~protein_coding
CTCCGTTCTTGGGCTTCAGCAAGCAAGCGGCTCAGCTGGG
>chr11:48809097-48809280~3~ENSMUSG00000040365~Trim41~protein_coding
AGCTCTGACTTCATCTGGCTctgaaaagatgcaaaggcag
>chr11:48809199-48809280~5~ENSMUSG00000040365~Trim41~protein_coding
TCCCGGAGGCGCCTCTCTAATCCTGCCTGCTCTTCAGCCA
>chr11:48809199-48809280~3~ENSMUSG00000040365~Trim41~protein_coding
AGCTCTGACTTCATCTGGCTctgaaaagatgcaaaggcag
>chr11:48812300-48812395~5~ENSMUSG00000040365~Trim41~protein_coding
ACTCACACACATCACCCACCTTCAGCTCTGTCACCCGCCT
>chr11:48812300-48812395~3~ENSMUSG00000040365~Trim41~protein_coding
ACATGCCCTTGTAGCTTGGCCTGAGGGATCAGGAAAGGGA
>chr11:48815843-48816046~5~ENSMUSG00000040365~Trim41~protein_coding
CCGCCCCTGTGTTACTCACCTTGTACTCCTGCACTACCTC
>chr11:48815843-48816046~3~ENSMUSG00000040365~Trim41~protein_coding
TGACGGATCACCTGGACCATGTTGGCCAACTGCAGGTTGG
>chr11:48815843-48816231~5~ENSMUSG00000040365~Trim41~protein_coding
CCGCCCCTGTGTTACTCACCTTGTACTCCTGCACTACCTC
>chr11:48815843-48816231~3~ENSMUSG00000040365~Trim41~protein_coding
ttccCCTCTCAGGTCCGCCACATCCCCCAAGTAATAGTCC
>chr5:148076399-148076537~3~ENSMUSG00000029651~Mtus2~protein_coding
CATGTTGGAGGTCAGCTCCTCTTGCGATGAGGCCAAGTCA
>chr5:148313306-148313516~5~ENSMUSG00000029651~Mtus2~protein_coding
ATTGTTCTCTTTCGTGCAGACAACTGTCGGAGGAAAATGC
>chr5:148076399-148078558~5~ENSMUSG00000029651~Mtus2~protein_coding
CGTCACTGAAGACGTGACCATGAGTGTCCCACTCGCTCCA
>chr5:148076399-148078558~3~ENSMUSG00000029651~Mtus2~protein_coding
GCGAGAAGTTCCTGCAGGAGGTAAGAGGACATCATTGTAA
>chr5:148082957-148083197~5~ENSMUSG00000029651~Mtus2~protein_coding
CTCTGATCTCTCATCTTAGGTCGCAGACCACCCTGGGAAG
>chr5:148082957-148083197~3~ENSMUSG00000029651~Mtus2~protein_coding
CTACGGTTCTGATCCTTCAGGTAATTAAATCTAACCATGA
>chr5:148107005-148107199~5~ENSMUSG00000029651~Mtus2~protein_coding
TTTTGATTCATTTCAACAGACCTCAAGAAAGCCTCCAATT
>chr5:148107005-148107199~3~ENSMUSG00000029651~Mtus2~protein_coding
GCAGAGCAGGCCGGTCACCCGTGAGTGGGGCAAAGGGGCT
>chr5:148203922-148204083~5~ENSMUSG00000029651~Mtus2~protein_coding
CGCTGTCTGCCTCCCACAGGCTCAACCTTTGGCAATGAAG
>chr5:148203922-148204083~3~ENSMUSG00000029651~Mtus2~protein_coding
ATCAACTTCCACGCCAGCTGGTAAGACCTTCTGCCTTCCA
>chr5:148231737-148231835~5~ENSMUSG00000029651~Mtus2~protein_coding
TCCTCTTTACCATCTACAGGAGCAAAGAAAGAATTGCAGA
>chr5:148231737-148231835~3~ENSMUSG00000029651~Mtus2~protein_coding
CACCAAACCTCACTCGCCAGGTACCTTCCACATGCAGTCT
>chr5:148236266-148236477~5~ENSMUSG00000029651~Mtus2~protein_coding
TCCCTTCCTTTCTTCACAGGGTACCCAAAGCAGAGGACCT
>chr5:148236266-148236477~3~ENSMUSG00000029651~Mtus2~protein_coding
CTAAGCATTTCTTTGGAAAGGTGAGGCTGTGTCTGTGAAT
>chr5:148265410-148265463~5~ENSMUSG00000029651~Mtus2~protein_coding
GCCGAGCCAGCCTGCCAGGATGGGCCATCACTGCTGCAAG
>chr5:148265410-148265463~3~ENSMUSG00000029651~Mtus2~protein_coding
TTCAGTGCCTGGATAAAACGGTACTTGGCCTTTCCTCTCT
>chr5:148277600-148277666~5~ENSMUSG00000029651~Mtus2~protein_coding
tatttttttattttttCAGAGCGAAAGAGCCCTTGCGAAA
>chr5:148277600-148277666~3~ENSMUSG00000029651~Mtus2~protein_coding
CAACATCAGGGATGAAGTTGGTAAGTAGGGCCCCTAACAT
>chr5:148288874-148288945~5~ENSMUSG00000029651~Mtus2~protein_coding
CTCTCTGTGTTCGCTGCAGCCTTCAACACCGCCAAGTGTG
>chr5:148288874-148288945~3~ENSMUSG00000029651~Mtus2~protein_coding
GCGGCGGTTTGAGGAGGAGCTGAGGAGGTTGGGCTGGCAG
>chr5:148288874-148289088~5~ENSMUSG00000029651~Mtus2~protein_coding
CTCTCTGTGTTCGCTGCAGCCTTCAACACCGCCAAGTGTG
>chr5:148288874-148289088~3~ENSMUSG00000029651~Mtus2~protein_coding
GCTGCCAGCACCAGGAGCAGGTGAGAAGAGCCTGGGCCAC
>chr5:148295483-148295588~5~ENSMUSG00000029651~Mtus2~protein_coding
GGCCATGCCTTTCCTTCAGGTGGAAGACATCACTGCCAGC
>chr5:148295483-148295588~3~ENSMUSG00000029651~Mtus2~protein_coding
CCATGATCACAAAGTCCAAGGTATGAGCCGGCCTGTGTGC
>chr5:148298252-148298325~5~ENSMUSG00000029651~Mtus2~protein_coding
ATCATCTTTTTCTTCCCAGAACTGATGTCTACTCATGAAT
>chr5:148298252-148298325~3~ENSMUSG00000029651~Mtus2~protein_coding
AGCTGCGGCTGACATTACAGGTCAGTCAGTGTCCCCCAAC
>chr5:148301398-148301496~5~ENSMUSG00000029651~Mtus2~protein_coding
CTCTTGTTGTCACTTGCAGGACCAGGTGGACACGCTAACT
>chr5:148301398-148301496~3~ENSMUSG00000029651~Mtus2~protein_coding
CCACGGAGGAGCAGCTAGAGGTAATCATGGCCTCCCACCC
>chr5:148303239-148303376~5~ENSMUSG00000029651~Mtus2~protein_coding
AGCGCTTGGCTTGTTTCCTATGCATGAGCTTAAGGACATG
>chr5:148303239-148303376~3~ENSMUSG00000029651~Mtus2~protein_coding
TGGCACCCGCTCCTGCACAGGTGCTATGGCTGTACATTGC
>chr5:148303243-148303269~5~ENSMUSG00000029651~Mtus2~protein_coding
CTTGGCTTGTTTCCTATGCATGAGCTTAAGGACATGGGCG
>chr5:148303243-148303269~3~ENSMUSG00000029651~Mtus2~protein_coding
TAAGGACATGGGCGAGACACGTGAGACCCCCCAGCGCCCT
>chr5:148303483-148303602~5~ENSMUSG00000029651~Mtus2~protein_coding
ACACTCTCTGCCCTTGTAGATTGCGCTGGCTCCATACCAG
>chr5:148303483-148303602~3~ENSMUSG00000029651~Mtus2~protein_coding
TCATCGAGCTGGAAAAGCTGGTGAGTTGGCCCGCTTGCTC
>chr5:148306630-148306682~5~ENSMUSG00000029651~Mtus2~protein_coding
ACTAGTGTCCCTTTCCTAGGTGGAAAAGAATATCATCCTG
>chr5:148306630-148306682~3~ENSMUSG00000029651~Mtus2~protein_coding
CAGGTGCTGCAGCAGCAGAATGAAGACCTCAAAGCGAGGA
>chr5:148306630-148306727~5~ENSMUSG00000029651~Mtus2~protein_coding
ACTAGTGTCCCTTTCCTAGGTGGAAAAGAATATCATCCTG
>chr5:148306630-148306727~3~ENSMUSG00000029651~Mtus2~protein_coding
CAGAACACAGTTGTCACCAGGTGGGTGGGCCCCGTTTCTG
>chr5:148313306-148313460~5~ENSMUSG00000029651~Mtus2~protein_coding
ATTGTTCTCTTTCGTGCAGACAACTGTCGGAGGAAAATGC
>chr5:148313306-148313460~3~ENSMUSG00000029651~Mtus2~protein_coding
CTCCCCTACATCTCCAGTGTACAGAGGCTCCTCCTCTGGA
>chr5:96374813-96374885~3~ENSMUSG00000034687~Fras1~protein_coding
AGTATTGCCTAATTGTGAAGGTAAAAAAGAGCGGAACCCC
>chr5:96781178-96781768~5~ENSMUSG00000034687~Fras1~protein_coding
CGCCTCTCTCCCCCTGCAGGTGGAAGCAGGACACCAGTGG
>chr5:96386069-96386100~5~ENSMUSG00000034687~Fras1~protein_coding
TTTTGTTTTTCTCCCACAGGTGCTTGTCTGTATCAGGGCT
>chr5:96386069-96386100~3~ENSMUSG00000034687~Fras1~protein_coding
ATCAGGGCTCCTTCCTTGCGGTAGGTCCTTCTTAATCTAT
>chr5:96528501-96528608~5~ENSMUSG00000034687~Fras1~protein_coding
AGCTTCTGCTTCCTTGCAGGATGCTACAATTTGGAAGCCT
>chr5:96528501-96528608~3~ENSMUSG00000034687~Fras1~protein_coding
CTCGGTGTGCCTTTGAGAAGGTATGGTTTCCTAATTGTAC
>chr5:96534859-96534951~5~ENSMUSG00000034687~Fras1~protein_coding
GCTGATTTTAAACACCCAGGGAGAAGTGCTGTGGATTGCC
>chr5:96534859-96534951~3~ENSMUSG00000034687~Fras1~protein_coding
ATGAGGGAAAGATCCATGAGGTAAGTATTCTTTGTCTAAA
>chr5:96543233-96543392~5~ENSMUSG00000034687~Fras1~protein_coding
TTTTCTACTTCACTTACAGCATGGCACAGAGTGGGCTTCA
>chr5:96543233-96543392~3~ENSMUSG00000034687~Fras1~protein_coding
TATCTGTGTGGGCACTGGGAGTGAGTATGAGCTGGTGTGC
>chr5:96544950-96545083~5~ENSMUSG00000034687~Fras1~protein_coding
TACGCCTTTGTCCATCTAGAACCCTGTTCCTACGATGGCC
>chr5:96544950-96545083~3~ENSMUSG00000034687~Fras1~protein_coding
AGCCTCTGTTTTGTAACCAGGTAAGGAAGGCACCCTCAAA
>chr5:96552723-96552806~5~ENSMUSG00000034687~Fras1~protein_coding
TCCCTCTCTGGGTGTCAAGGATGAAATTGTTGTCCGAGTC
>chr5:96552723-96552806~3~ENSMUSG00000034687~Fras1~protein_coding
CAGCTGGCCAAGTGTACGAGGTAACCGCCACATGCTGCAC
>chr5:96554785-96554886~5~ENSMUSG00000034687~Fras1~protein_coding
TTCCCCCTTTCTCTCTCAGCATGGTGAACAGTGGAAAGAA
>chr5:96554785-96554886~3~ENSMUSG00000034687~Fras1~protein_coding
CTCCACTGAGATGTGCAAAGGTATTTGAAAGCATGTGCCT
>chr5:96555166-96555357~5~ENSMUSG00000034687~Fras1~protein_coding
CCATTCTCTGTTTCTCCAGGGTCAAGGCCGAGCCCGGCAT
>chr5:96555166-96555357~3~ENSMUSG00000034687~Fras1~protein_coding
CCAAGGTGGCCTGTGCCCTGGTAAGACATGAAGTCATTTT
>chr5:96559882-96559971~5~ENSMUSG00000034687~Fras1~protein_coding
GCACCTCTTATCCCTACAGGGTGAAGAATTAGTTCACTTA
>chr5:96559882-96559971~3~ENSMUSG00000034687~Fras1~protein_coding
ATGAACAGAAGGCAGAGACTGTGAGTATCAGGTTAATAAC
>chr5:96567993-96568028~5~ENSMUSG00000034687~Fras1~protein_coding
CATTCCTTTTTCTTCCTAGATGTCTTCAAGTGCAAGAGAA
>chr5:96567993-96568028~3~ENSMUSG00000034687~Fras1~protein_coding
GAGAAATTAAGCATGTTCCAGTAAGTATGGACTTCTAATT
>chr5:96569433-96569580~5~ENSMUSG00000034687~Fras1~protein_coding
TCTTGACTGTTTCCCACAGGATGGGGAGAAGTGGGAAGAA
>chr5:96569433-96569580~3~ENSMUSG00000034687~Fras1~protein_coding
CTGTCCAGACTGCACACCAGGTAGGTCCATGTCCCATTTT
>chr5:96570981-96571124~5~ENSMUSG00000034687~Fras1~protein_coding
TCTTTGTTCTTGGTTCTAGTACACTGCCACCCAGACTGCC
>chr5:96570981-96571124~3~ENSMUSG00000034687~Fras1~protein_coding
AGCAGGCAGTCTTTGTTTAGGTATGGCAAACAAAGGTACA
>chr5:96572911-96573045~5~ENSMUSG00000034687~Fras1~protein_coding
CCCCCTTGTCTGTGGCCAGCCTGTCAGCCCCAGTGCTCCA
>chr5:96572911-96573045~3~ENSMUSG00000034687~Fras1~protein_coding
AGATCACCATTCATGTGCAGGTGAGCACTAACTGGGCTCC
>chr5:96588079-96588222~5~ENSMUSG00000034687~Fras1~protein_coding
CTTTGGTGCTTTTCTACAGTCTGTCATGAGTCCTGTGCAG
>chr5:96588079-96588222~3~ENSMUSG00000034687~Fras1~protein_coding
CAGGCAGGGGACCTGCGTTGGTAAGTGCCATGCTGGGCTG
>chr5:96596783-96596923~5~ENSMUSG00000034687~Fras1~protein_coding
GCTTTTTCCTTCTCATTAGCGTGTGACCAGTCCTGTAAGA
>chr5:96596783-96596923~3~ENSMUSG00000034687~Fras1~protein_coding
TTCTACTGGAAGCTGCAAAGGTAGGAGTTGAGACATTATC
>chr5:96598889-96599029~5~ENSMUSG00000034687~Fras1~protein_coding
GATTCTCTCTCCTCCCCAGTTTGCCACTCATCCTGTGCCA
>chr5:96598889-96599029~3~ENSMUSG00000034687~Fras1~protein_coding
TGACCATGGGATCTGTGAAGGTATGGGGGTGCCATTGTCT
>chr5:96600625-96600801~5~ENSMUSG00000034687~Fras1~protein_coding
ATTTTATTTCACTCTGCAGCCTGCCATGCCTCCTGCCACA
>chr5:96600625-96600801~3~ENSMUSG00000034687~Fras1~protein_coding
GAGCACTGGACTGTGTGAAGGTAAGGTTGGTTGGCAGACA
>chr5:96614775-96614915~5~ENSMUSG00000034687~Fras1~protein_coding
CCTCTTCTGTCCTTCCCAGTTTGCCACCCATCCTGCCTCA
>chr5:96614775-96614915~3~ENSMUSG00000034687~Fras1~protein_coding
CCTGGAAGGTACTTGTACAGGTGAGTGTGTGACCTGCTGG
>chr5:96618359-96618502~5~ENSMUSG00000034687~Fras1~protein_coding
CTTTTGTCCCTCCCCACAGAATGTCACCCGTCCTGCAGGC
>chr5:96618359-96618502~3~ENSMUSG00000034687~Fras1~protein_coding
CCTCGTCGGGTACTGTGCTGGTAAGTGGCACATCTTTGTG
>chr5:96636058-96636210~5~ENSMUSG00000034687~Fras1~protein_coding
CTCTCTCTTCCCCTTCCAGACTGCCATCCTTTGTGCCAGC
>chr5:96636058-96636210~3~ENSMUSG00000034687~Fras1~protein_coding
AGAGAGAGGCACTTGTAAAAGTGAGTAAGTGCTGGACTCG
>chr5:96636732-96636878~5~ENSMUSG00000034687~Fras1~protein_coding
GTCACTTTTCCCTCTCTAGCATGCCATTCCTCCTGCAGAA
>chr5:96636732-96636878~3~ENSMUSG00000034687~Fras1~protein_coding
TGATAACCAAGTTTGCCAGCGTAAGTTTAATGGACTGTCT
>chr5:96642488-96642634~5~ENSMUSG00000034687~Fras1~protein_coding
TTTCCCCTTCACCACTCAGCATGCAACAGGCATTGCAGAA
>chr5:96642488-96642634~3~ENSMUSG00000034687~Fras1~protein_coding
CGCCACGAAGACTTGCAAAGGTAAAGCTTTCCCTGAACTG
>chr5:96645078-96645218~5~ENSMUSG00000034687~Fras1~protein_coding
ACATAGGCTTTCTTTCTAGAGTGTGACTGGAGTTGCAACG
>chr5:96645078-96645218~3~ENSMUSG00000034687~Fras1~protein_coding
GGACTCCGGCTCCTGCAAGCGTAAGTGTCAGCCTCAGGCT
>chr5:96645828-96645968~5~ENSMUSG00000034687~Fras1~protein_coding
CTTGACTTTTGTCTTTCAGGCTGTGACAGCCACTGTGTTG
>chr5:96645828-96645968~3~ENSMUSG00000034687~Fras1~protein_coding
TGCCAAGCACAGATGCATAGGTGAGCTGGGTCTTTGCTGA
>chr5:96647498-96647638~5~ENSMUSG00000034687~Fras1~protein_coding
TGTGTCTTCTTTCTGGCAGCCTGCCCTCAGGGATGCTTGC
>chr5:96647498-96647638~3~ENSMUSG00000034687~Fras1~protein_coding
ATCTAATGAAAACTGTACTGGTAAGATCATCTTTGCTGGA
>chr5:96650421-96650691~5~ENSMUSG00000034687~Fras1~protein_coding
AGGTTCATACATTTTCTAGACAAAATGTACACTCCAAGTC
>chr5:96650421-96650691~3~ENSMUSG00000034687~Fras1~protein_coding
CACAGCAAAGAGAAGCTCAGGTAAGCCAACCGTGTTGTCC
>chr5:96654240-96654324~5~ENSMUSG00000034687~Fras1~protein_coding
TTCTCGGGGACTTCCTTAGGAAAGGCTACTTTTCCTTGAA
>chr5:96654240-96654324~3~ENSMUSG00000034687~Fras1~protein_coding
TACAGGCCTTTTCAACGCAGGTAATAAACATGACCAACAG
>chr5:96657146-96657472~5~ENSMUSG00000034687~Fras1~protein_coding
CTTTCCTTCAACCCCACAGGCTCCGTATGTGCTGAGAAAT
>chr5:96657146-96657472~3~ENSMUSG00000034687~Fras1~protein_coding
ACGTGAAGAACATACCCAAGGTAGGTGCCATCCCTAGGGT
>chr5:96667398-96667551~5~ENSMUSG00000034687~Fras1~protein_coding
TACTTCTATTTCATTCCAGAATGACAGAGCTCTGCGACTT
>chr5:96667398-96667551~3~ENSMUSG00000034687~Fras1~protein_coding
ACACAGCCGCCCCCAGTTTGGTAACATGTTTCTTTGGTGT
>chr5:96673512-96673699~5~ENSMUSG00000034687~Fras1~protein_coding
ATGGCCTCTGCTTCTCTAGGGGAGGTGGTCCTCCTGATGA
>chr5:96673512-96673699~3~ENSMUSG00000034687~Fras1~protein_coding
GTGACTCCTTCCGCTTTCAGGTGCCCTCTGCTTCCTAACC
>chr5:96677267-96677383~5~ENSMUSG00000034687~Fras1~protein_coding
TGATGATTTTGTTTTTCAGGTGTCTAGTGCCACCAGTGCC
>chr5:96677267-96677383~3~ENSMUSG00000034687~Fras1~protein_coding
GGACATCTCTCCATATGACCGTGAGTTGGATGGGAGGGCT
>chr5:96682284-96682398~5~ENSMUSG00000034687~Fras1~protein_coding
CTTTCTCCATTCCATCCAGGCTCGTGAAGATGGCCTAAGT
>chr5:96682284-96682398~3~ENSMUSG00000034687~Fras1~protein_coding
ACCTCTGCATCCAAATCAAGGTAAGGTATGCAGTGAAGGG
>chr5:96684356-96684493~5~ENSMUSG00000034687~Fras1~protein_coding
TCTGTCTCTTCTTCTCCAGGTATCATTGAACACAGAGACC
>chr5:96684356-96684493~3~ENSMUSG00000034687~Fras1~protein_coding
CATGGCCTTCTCATTTGCTGGTAATGCTTCTATCTCTGCC
>chr5:96686711-96686743~5~ENSMUSG00000034687~Fras1~protein_coding
TATTCTTTTGCTCTTTCAGGTCTCCCAGAATCAGTGAAAT
>chr5:96686711-96686743~3~ENSMUSG00000034687~Fras1~protein_coding
AGTGAAATTTTACTTCACAGGTAAAGACTTTAATCTCCGT
>chr5:96691341-96691472~5~ENSMUSG00000034687~Fras1~protein_coding
TTGTCTTTACTCTTGCCAGTTTCTGATGGGCAGCACACGA
>chr5:96691341-96691472~3~ENSMUSG00000034687~Fras1~protein_coding
TGGAGGCCGGACCTCTTTAGGTGAGAACTGGGGAGCTGAA
>chr5:96692537-96692662~5~ENSMUSG00000034687~Fras1~protein_coding
CTCTTTCTCTTTCCCACAGGCCTGCAGTTGTTAGTGAGAG
>chr5:96692537-96692662~3~ENSMUSG00000034687~Fras1~protein_coding
CTCGGTGACCATGGCTGCAGGTAGCCACTTTCTCTGTACC
>chr5:96694900-96695147~5~ENSMUSG00000034687~Fras1~protein_coding
TTTGTTTTCTCCTTGGAAGGTGACACTTTTACATATGATG
>chr5:96694900-96695147~3~ENSMUSG00000034687~Fras1~protein_coding
GGTCACACCTTGCCTATGTGGTAAGTTCTGACATCAATTC
>chr5:96700156-96700304~5~ENSMUSG00000034687~Fras1~protein_coding
CTCATGTTTGCCTGACTAGGATGATTCTTCCTCTGACCCA
>chr5:96700156-96700304~3~ENSMUSG00000034687~Fras1~protein_coding
ATCAACAAGAAGAACATTAGGTACGTGAAGACCGCTGGGG
>chr5:96700500-96700662~5~ENSMUSG00000034687~Fras1~protein_coding
AACCTTTTTCTTCTTATAGGTACTCAGCTGTGTTTGAGAC
>chr5:96700500-96700662~3~ENSMUSG00000034687~Fras1~protein_coding
CCTTTGCTGACCTTATCACGGTAAACAGCTCTCAGATCAA
>chr5:96702141-96702276~5~ENSMUSG00000034687~Fras1~protein_coding
GCCCTCCTTTCTTCCTCAGGTTGATGAGGGAGGGAGAGCA
>chr5:96702141-96702276~3~ENSMUSG00000034687~Fras1~protein_coding
CATCGAGAACACAGGAACAGGTAACCTTTGCGGCTTTGCT
>chr5:96707305-96707495~5~ENSMUSG00000034687~Fras1~protein_coding
TTCTCTTGATATTATGCAGGAGATCGCTTTGGCCCAGGAG
>chr5:96707305-96707495~3~ENSMUSG00000034687~Fras1~protein_coding
GCATCAATATCACCATTGAGGTAAAGATTTTGGAAGGTGG
>chr5:96708622-96708775~5~ENSMUSG00000034687~Fras1~protein_coding
TATTTTATACTTTCATCAGAGGAAGAACGATGAGCCTCCC
>chr5:96708622-96708775~3~ENSMUSG00000034687~Fras1~protein_coding
GATGAAAAAGCCTGACCATGGTAAGACACAAACCAGGGTG
>chr5:96709865-96710128~5~ENSMUSG00000034687~Fras1~protein_coding
TCCCCTCTTCCTTCTGCAGGTCATCTACTCCGGAGGTCTA
>chr5:96709865-96710128~3~ENSMUSG00000034687~Fras1~protein_coding
AGGACTTCAGCTTTCAGCAGGTGTGTTAGCCCGGTTTTCT
>chr5:96712377-96712565~5~ENSMUSG00000034687~Fras1~protein_coding
CTCTTCCGCTCTCTCCCAGGGTCCGTAGCACGCATCACAG
>chr5:96712377-96712565~3~ENSMUSG00000034687~Fras1~protein_coding
CCAGGCAGACGTTAGCCAAGGTCAGCCTGTTCTCTCAGCC
>chr5:96713978-96714097~5~ENSMUSG00000034687~Fras1~protein_coding
TTCCTTCTCTATTTTATAGGGCAGATAGAATACAGCCATG
>chr5:96713978-96714097~3~ENSMUSG00000034687~Fras1~protein_coding
ATTTTCCATCGGTGTTTTAGGTAAGGAGTATCAGGTGTGC
>chr5:96714353-96714532~5~ENSMUSG00000034687~Fras1~protein_coding
TGTTTCTGATATTTTACAGAAGACAAATCCCCACCAGTCG
>chr5:96714353-96714532~3~ENSMUSG00000034687~Fras1~protein_coding
GGAACATGTGGCCTCCCCAGGTACGTGGTCCTCTCTTGCT
>chr5:96726487-96726611~5~ENSMUSG00000034687~Fras1~protein_coding
TTCTCTCTTCTCTCATTAGGCATCCAGATTAGTTCCTTCA
>chr5:96726487-96726611~3~ENSMUSG00000034687~Fras1~protein_coding
TGTCTGATGGCTTGCATGAGGTAAGAGGCCCGATGGTCCA
>chr5:96726874-96727014~5~ENSMUSG00000034687~Fras1~protein_coding
CTACCTGTTACTGTTCTAGGTGACACAGACCTTCCCCATC
>chr5:96726874-96727014~3~ENSMUSG00000034687~Fras1~protein_coding
CAGTGGATGTGGACACAGAGGTAAGTGGCTCCCCTGAGCT
>chr5:96728445-96728672~5~ENSMUSG00000034687~Fras1~protein_coding
GCTTTTCTCTCCCTGGCAGGCTGAGTCCATCACCTTCACC
>chr5:96728445-96728672~3~ENSMUSG00000034687~Fras1~protein_coding
TTGAGGAGGGAGGAGAAGAGGTGAGGGCCGGTGCTGAGGA
>chr5:96731589-96731702~5~ENSMUSG00000034687~Fras1~protein_coding
CTCTTCTCTCCCCCTGCAGATCATGACAGCAGCCCCTCAG
>chr5:96731589-96731702~3~ENSMUSG00000034687~Fras1~protein_coding
TGGAGTATATGGATGGCAAGGTATGTCATATCCTACCTAC
>chr5:96733788-96733938~5~ENSMUSG00000034687~Fras1~protein_coding
AATGGGTTTTCTATTCCAGGCAACCAACCTGATCACCAAG
>chr5:96733788-96733938~3~ENSMUSG00000034687~Fras1~protein_coding
GGCAGCCACCTTCACCCAGGGTGTGTTCTCAGGAACCTAG
>chr5:96735139-96735298~5~ENSMUSG00000034687~Fras1~protein_coding
GACTCTGTTTTTCTCACAGAGCATGTGAACTTGGGGTTGA
>chr5:96735139-96735298~3~ENSMUSG00000034687~Fras1~protein_coding
ATCAGCTTTAAATATACCAGGTACCATTTGTATTGTACAC
>chr5:96736953-96737109~5~ENSMUSG00000034687~Fras1~protein_coding
GACTCTTCTGTGTCTCTAGCTATAACGTCAGCGAGAAGGC
>chr5:96736953-96737109~3~ENSMUSG00000034687~Fras1~protein_coding
ACATGGAGTATGCTGGCCAGGTAGGTATGGAAGGGCCACT
>chr5:96739206-96739452~5~ENSMUSG00000034687~Fras1~protein_coding
TTTGCTTCTTTTGTGACAGGTTCAGTTTGATGAAGGAGAA
>chr5:96739206-96739452~3~ENSMUSG00000034687~Fras1~protein_coding
TGCACCCATCAAAAGACAAGGTCTGTTGTTGCCGTGGGTG
>chr5:96740689-96741033~5~ENSMUSG00000034687~Fras1~protein_coding
TGCCTTTCTCGCACCGCAGGAGACTCAAGCAGCACTGTGT
>chr5:96740689-96741033~3~ENSMUSG00000034687~Fras1~protein_coding
CACCATCAGTGAGGATGCAGGTAATGGAGACGGGTCTCTC
>chr5:96743051-96743211~5~ENSMUSG00000034687~Fras1~protein_coding
ATTTATTACTGCAATCCAGGCACAGTGAAGATTCCAGTTA
>chr5:96743051-96743211~3~ENSMUSG00000034687~Fras1~protein_coding
GGCCCGGTATCACTGAACAAGTGAGTGTACAGCAGCCAAA
>chr5:96744641-96744788~5~ENSMUSG00000034687~Fras1~protein_coding
GCTTCCATCTCTCCTCCAGTACTGCACTTTGACTATCTTG
>chr5:96744641-96744788~3~ENSMUSG00000034687~Fras1~protein_coding
TAATGACACATTCCAGGATGGTAAGCGACTGGGAATGCCT
>chr5:96749460-96749665~5~ENSMUSG00000034687~Fras1~protein_coding
CTCCCCATCTCTTGCCCAGTTCCCAGCATGCAGTTTTCCA
>chr5:96749460-96749665~3~ENSMUSG00000034687~Fras1~protein_coding
CGTTTCTGAAAGGGCAGAAGGTAAGTGGGCTTGGGTGGCT
>chr5:96752876-96753032~5~ENSMUSG00000034687~Fras1~protein_coding
TCTTGTGTGTTGGTCGTAGACGAAGAACTGCACTGTGTAC
>chr5:96752876-96753032~3~ENSMUSG00000034687~Fras1~protein_coding
CATATCCAACGACGAAGATGGTAACAGAAGAGAAAGCCTT
>chr5:96755375-96755575~5~ENSMUSG00000034687~Fras1~protein_coding
CCTGCCCACATTTCCTTAGCCCCCACCATTGAGTTTGAAG
>chr5:96755375-96755575~3~ENSMUSG00000034687~Fras1~protein_coding
AGTCCTGAAATTCAGTCCTGGTAACTGAGTGCCAACTTCA
>chr5:96758049-96758236~5~ENSMUSG00000034687~Fras1~protein_coding
TGTTCTGTCCTTGCTGAAGGCGTTGATCATATCTTCTTCA
>chr5:96758049-96758236~3~ENSMUSG00000034687~Fras1~protein_coding
TACTGCCAGCGCCACCCATTGTAAGTTTGCTTGATCCAAA
>chr5:96759456-96759731~5~ENSMUSG00000034687~Fras1~protein_coding
CTCTGCTGCTTTTTCCTAGGTAGTCACTCTTGCTGACTAT
>chr5:96759456-96759731~3~ENSMUSG00000034687~Fras1~protein_coding
TCACCAGCGTCAACCACAAGGTGAGTCTGGCAGATGCCCT
>chr5:96762488-96762720~5~ENSMUSG00000034687~Fras1~protein_coding
TATTTTATTTTTCCTATAGGTCCTAGACAGCATTTATTTC
>chr5:96762488-96762720~3~ENSMUSG00000034687~Fras1~protein_coding
CACAAAGAACATCCAAACAGGTCAGGCAATGACTTCCTTC
>chr5:96764846-96765006~5~ENSMUSG00000034687~Fras1~protein_coding
TGTCTGTCCTCTCCCCCAGAATCCACATCTCTGTGCAGAT
>chr5:96764846-96765006~3~ENSMUSG00000034687~Fras1~protein_coding
GGACCTGCGAGGCCTTGCAGGTGAGTCTGCCTATGTGTAA
>chr5:96768277-96768491~5~ENSMUSG00000034687~Fras1~protein_coding
TGTCCTCCCTCCCATGCAGAGGCAGGGTTCCTGAATGACG
>chr5:96768277-96768491~3~ENSMUSG00000034687~Fras1~protein_coding
CCGTGACTGCTGACTTCCAGGTGGGTCCTCTGAGATATTG
>chr5:96769506-96769656~5~ENSMUSG00000034687~Fras1~protein_coding
TGCACACTTTTGTTGACAGGTGAGAGATTCTGCCCAGTCG
>chr5:96769506-96769656~3~ENSMUSG00000034687~Fras1~protein_coding
CACAGTTCTCTGGAGAACAGGTATGCCTGAGGACGTCCTA
>chr5:96770641-96770748~5~ENSMUSG00000034687~Fras1~protein_coding
TGTGTGGTTGCTTATCCAGGGATCCAGACAGACAGCGTGC
>chr5:96770641-96770748~3~ENSMUSG00000034687~Fras1~protein_coding
GACCCATGCCAAATTCAGAGGTAGCTTCAATGCATTATTT
>chr5:96771572-96771731~5~ENSMUSG00000034687~Fras1~protein_coding
GTGTTTCCCTCTGAAACAGGGCAGTTTGTGATAGAGCACC
>chr5:96771572-96771731~3~ENSMUSG00000034687~Fras1~protein_coding
GCCACGAGCTCTTACAATCGGTAAATACCATGCTGGAAAC
>chr5:96772547-96772663~5~ENSMUSG00000034687~Fras1~protein_coding
CTGCTTTGCCTGTTTCCAGAAAGGACTACTCGGGGGAGTA
>chr5:96772547-96772663~3~ENSMUSG00000034687~Fras1~protein_coding
ACGGCACATGCCCCAGAAAGGTAGGCCAATCTagctgatc
>chr5:96776621-96776787~5~ENSMUSG00000034687~Fras1~protein_coding
TCGCTTCTCCCACCTCTAGGTTCCTGATACCCATCGCGTT
>chr5:96776621-96776787~3~ENSMUSG00000034687~Fras1~protein_coding
CAAAGGAGCCTTTTCCAAAGGTGAGTTGCTTCCTCTGGCT
>chr5:96778025-96778230~5~ENSMUSG00000034687~Fras1~protein_coding
TGCCTTTCAATCTTTCCAGGTCAGATCCTTTACGGCCGAG
>chr5:96778025-96778230~3~ENSMUSG00000034687~Fras1~protein_coding
AGCACAGATTCCTGCTGCTGGTATGCCCTTCATTATGCTA
>chr5:96780022-96780168~5~ENSMUSG00000034687~Fras1~protein_coding
TTGCTGTTTTCAATCCTAGGACCGCAGCCAGCCAGAGGTC
>chr5:96780022-96780168~3~ENSMUSG00000034687~Fras1~protein_coding
AAGTAGATGCCCTCTATAAGGTGACTCTCTGTTTCTTTTG
>chr18:35675122-35675243~3~ENSMUSG00000024350~Dnajc18~protein_coding
CAAATTGGTCAGCTCCGACTCTGAAAGACACAACAGGGAA
>chr18:35703026-35703065~5~ENSMUSG00000024350~Dnajc18~protein_coding
CCAGTCCCGGACCTAGTACCTTGGGTCCAGCGCTCTCCGC
>chr18:35680766-35680938~5~ENSMUSG00000024350~Dnajc18~protein_coding
CCTGTTTGGCCTGACTTACTTTGCTGTTTCTCCTTCCAAC
>chr18:35680766-35680938~3~ENSMUSG00000024350~Dnajc18~protein_coding
AAATGGTATAGCCCAAGGTCCTGAAACAGAGAGCATCTCA
>chr18:35681920-35682029~5~ENSMUSG00000024350~Dnajc18~protein_coding
TTAGAAACACTCCACTCACGATTTATAGAACAGACTATAT
>chr18:35681920-35682029~3~ENSMUSG00000024350~Dnajc18~protein_coding
ACAAATGCCGAATATGGAGTCTGCAAAAGAACAGAGAAGT
>chr18:35683218-35683324~5~ENSMUSG00000024350~Dnajc18~protein_coding
ACCTCCGCTCCCCACACACCTGAGATTTGTCTTCCTCTCT
>chr18:35683218-35683324~3~ENSMUSG00000024350~Dnajc18~protein_coding
TGAGAACATGTGAATATTTCCTGGAAAAGAGACGTGATTa
>chr18:35686668-35686853~5~ENSMUSG00000024350~Dnajc18~protein_coding
aaaaaaacaaaaaACCAACCTGAAGGGAAATGTCCTCCGA
>chr18:35686668-35686853~3~ENSMUSG00000024350~Dnajc18~protein_coding
TGCAAAGGCATTTCCTATTGCTGCAACCAACAAGAAACAA
>chr18:35696978-35697123~5~ENSMUSG00000024350~Dnajc18~protein_coding
GCGTGGCTCAAGGTCAAACCTTTGAAGGCCTCTGTTGCTC
>chr18:35696978-35697123~3~ENSMUSG00000024350~Dnajc18~protein_coding
AATTTCTGCACTTCTTGATTCTTAAAAGAAAAAAAAATTA
>chr18:35700804-35700990~5~ENSMUSG00000024350~Dnajc18~protein_coding
ATTTATCCTACCAGCTTACCTTTGTACCCCACGTAGCTGT
>chr18:35700804-35700990~3~ENSMUSG00000024350~Dnajc18~protein_coding
TCTAATTGCATCAATGTAAGCTGCAAAGCAATTCCCAAAT
>chr8:79210653-79210757~3~ENSMUSG00000031682~1700011L22Rik~protein_coding
TAATCCCATTGTCGCTGAAGCTGGAGGGAGAAAGGGTTCG
>chr8:79248220-79248452~5~ENSMUSG00000031682~1700011L22Rik~protein_coding
AGCAACAAAGGGATCTTACGGTTTGTACTCAAACTGCGGC
>chr8:79213478-79213551~5~ENSMUSG00000031682~1700011L22Rik~protein_coding
AAGGGAACAAGTTTCTCACCCGTTTCAGCAGGGCCTTCCC
>chr8:79213478-79213551~3~ENSMUSG00000031682~1700011L22Rik~protein_coding
TGGCTTTTTGGGCTGCATACCTAGAGTGAAGAAGATGACA
>chr8:79214893-79214965~5~ENSMUSG00000031682~1700011L22Rik~protein_coding
GATAGGAAAAGTAACTTACAGGGGGACATACGGAGACCTC
>chr8:79214893-79214965~3~ENSMUSG00000031682~1700011L22Rik~protein_coding
GAACCCCAAATCTGATGTGCCTGGAGAAAAGAGAATTAGG
>chr8:79220244-79220305~5~ENSMUSG00000031682~1700011L22Rik~protein_coding
AGGAAGAGTCAGAACATACCACTTTGTGCTTGATGTTCAG
>chr8:79220244-79220305~3~ENSMUSG00000031682~1700011L22Rik~protein_coding
TGCTATATCAGGGAGTCTTCCTGTGTGCAGAAGAAGAGGG
>chr8:79229317-79229393~5~ENSMUSG00000031682~1700011L22Rik~protein_coding
GGACTGATCACCGACTGACCTTTGCCATCTGCAGCCTCTT
>chr8:79229317-79229393~3~ENSMUSG00000031682~1700011L22Rik~protein_coding
AGCTGCCTGGCAATGGTGTTCTAAAGAAAGCCGGAGGGAG
>chr8:12615141-12615296~3~ENSMUSG00000000759~Tubgcp3~protein_coding
AGAAACTGCTGCACCACACCCTAGGATGAAAGCACAGGAC
>chr8:12671955-12672030~5~ENSMUSG00000000759~Tubgcp3~protein_coding
TGAACCCCGGGACGCGTACCTTCGCTCCGGCCCAGGATCC
>chr8:12616022-12616138~5~ENSMUSG00000000759~Tubgcp3~protein_coding
GTCTCATACCTATACTCACCTGGTAGAAGTGCGTCAATAT
>chr8:12616022-12616138~3~ENSMUSG00000000759~Tubgcp3~protein_coding
GCAGTCACTCCCCACTGGCCCTGGTTAGTGAGAAGCAGCA
>chr8:12621799-12621939~5~ENSMUSG00000000759~Tubgcp3~protein_coding
ACAGGAGTTAAAAACGTACCTCAATTTCACGCTGTTTCTT
>chr8:12621799-12621939~3~ENSMUSG00000000759~Tubgcp3~protein_coding
CTCAGTTGGTTTAAAAGCACCTGAAAAATCAGCATTTTAA
>chr8:12624818-12624949~5~ENSMUSG00000000759~Tubgcp3~protein_coding
TGGCAGGAGTGAGCCTTACCCTGGAGTTGCTATCCAGGAG
>chr8:12624818-12624949~3~ENSMUSG00000000759~Tubgcp3~protein_coding
TCCCAGGAGCACTCGAGAACCTGAAAGGACACGTGGAGAC
>chr8:12625025-12625113~5~ENSMUSG00000000759~Tubgcp3~protein_coding
CTGCGGCTAGCTGACTCACCTCAAAGGTGATGTAGTACTG
>chr8:12625025-12625113~3~ENSMUSG00000000759~Tubgcp3~protein_coding
GTGAAGCACCCCAGAGAACTCTGCAAAAGATGGAGTGTCA
>chr8:12632238-12632373~5~ENSMUSG00000000759~Tubgcp3~protein_coding
CGCCGGCCTCTGGCCTTACCCGGCATGTTCCTCAGCAGCT
>chr8:12632238-12632373~3~ENSMUSG00000000759~Tubgcp3~protein_coding
ATGCACTCTCGTGTGAACACCTGCAAAGACAAGCACAGGG
>chr8:12636946-12637014~5~ENSMUSG00000000759~Tubgcp3~protein_coding
GTACGCAGAATGATCTTACAGTGGCGATTGGTCCATCGAC
>chr8:12636946-12637014~3~ENSMUSG00000000759~Tubgcp3~protein_coding
CCAGTGTCACCAGGAGAGACCTGACAGCAATAAAATAAAA
>chr8:12637667-12637802~5~ENSMUSG00000000759~Tubgcp3~protein_coding
CCCCAGCACCCTCACTTACCTCCAGCAGCCTCACATCGAG
>chr8:12637667-12637802~3~ENSMUSG00000000759~Tubgcp3~protein_coding
CTGGCCGAACAAGTTCTGGTCTTTAGAAAAGGTGTTTAAA
>chr8:12639526-12639715~5~ENSMUSG00000000759~Tubgcp3~protein_coding
GGAAGGTGGAGCCCCTCACTTGAGCAAATCCATTAAGTGC
>chr8:12639526-12639715~3~ENSMUSG00000000759~Tubgcp3~protein_coding
GTCTGTGAATAAATCCGCAGCTGTAAAAACAAGAAGGACA
>chr8:12640701-12640809~5~ENSMUSG00000000759~Tubgcp3~protein_coding
accaccacaagagccataccgtcacGGGGTGACTCTGCCG
>chr8:12640701-12640809~3~ENSMUSG00000000759~Tubgcp3~protein_coding
GACTTTCCTATCAAAAGGACCTAAAAAGAAAAAGAGCTAT
>chr8:12641097-12641207~5~ENSMUSG00000000759~Tubgcp3~protein_coding
CGGTGTCCAGTCGGCCTACCTTCCTAGACTGGTCCATCGT
>chr8:12641097-12641207~3~ENSMUSG00000000759~Tubgcp3~protein_coding
GGATCAGACGCCACAAAAAACTGAGAGCAAAAGAACACGG
>chr8:12648621-12648787~5~ENSMUSG00000000759~Tubgcp3~protein_coding
CCCAGGTCTCGGTACTTACTTCGTGGTAAGTGTCCTCCAA
>chr8:12648621-12648787~3~ENSMUSG00000000759~Tubgcp3~protein_coding
CAGCTCACCCCCTTTTCGTCCTAGGGGAAATGGGGAAAAA
>chr8:12648725-12648787~5~ENSMUSG00000000759~Tubgcp3~protein_coding
TGCTGCACCAGGGACTTCATGTAGGGGTCCCCTGTCTTTG
>chr8:12648725-12648787~3~ENSMUSG00000000759~Tubgcp3~protein_coding
CAGCTCACCCCCTTTTCGTCCTAGGGGAAATGGGGAAAAA
>chr8:12649690-12649822~5~ENSMUSG00000000759~Tubgcp3~protein_coding
AAAGAGGAACTCAGGAGACCTTGGCAGTGATCTACCAGCG
>chr8:12649690-12649822~3~ENSMUSG00000000759~Tubgcp3~protein_coding
TGATCATCTTCTAGCTGGAGCTAAAAAACAACAGGGAAAG
>chr8:12650154-12650222~5~ENSMUSG00000000759~Tubgcp3~protein_coding
TCACAGAGGAAGTCCTTACCTGAGAGTGCAGAACAGAGAG
>chr8:12650154-12650222~3~ENSMUSG00000000759~Tubgcp3~protein_coding
TGCAATGCGGCACAAAAACTCTGTGTGGGAAGAATACGCA
>chr8:12653364-12653489~5~ENSMUSG00000000759~Tubgcp3~protein_coding
CTAACAAGGATGAACATACCTGACCTACAAGTCCAAATGA
>chr8:12653364-12653489~3~ENSMUSG00000000759~Tubgcp3~protein_coding
AAAGATTTGTTTAAGTTTGCCTAAAAAGTAAACACAGATA
>chr8:12654234-12654352~5~ENSMUSG00000000759~Tubgcp3~protein_coding
GCAGGCTCTGTTAGCATACCTTCGCTTCCACTTTGTAACA
>chr8:12654234-12654352~3~ENSMUSG00000000759~Tubgcp3~protein_coding
TTCAGTAACTTCCAATGTGCCTGCAACAAGATTTGTAAGA
>chr8:12655806-12655978~5~ENSMUSG00000000759~Tubgcp3~protein_coding
ATGACAAAACACATCTTACCACCTGGATCCCCTTCTCTCC
>chr8:12655806-12655978~3~ENSMUSG00000000759~Tubgcp3~protein_coding
CTGGAGCTTGATGAGACTGTCTAGAGAAAGTAAGAAAGAA
>chr8:12655905-12655974~5~ENSMUSG00000000759~Tubgcp3~protein_coding
GAAGAAGGCTGATTTCCAGTCAGAGTCCACGCCAGACGAG
>chr8:12655905-12655974~3~ENSMUSG00000000759~Tubgcp3~protein_coding
ACTCCTGGAGCTTGATGAGACTGTCTAGAGAAAGTAAGAA
>chr8:12655949-12655978~5~ENSMUSG00000000759~Tubgcp3~protein_coding
CAACTGCTGTCGCAGGCCGTCACCCACTCCTGGAGCTTGA
>chr8:12655949-12655978~3~ENSMUSG00000000759~Tubgcp3~protein_coding
CTGGAGCTTGATGAGACTGTCTAGAGAAAGTAAGAAAGAA
>chr8:12657446-12657634~5~ENSMUSG00000000759~Tubgcp3~protein_coding
gtgtgtgAGCTCAAGTTACCCGGGAAGGAAAGGCTGCACA
>chr8:12657446-12657634~3~ENSMUSG00000000759~Tubgcp3~protein_coding
CTCTTGGTAACGCTTGTGCAAATAAGGAAGCGTAGCTGGT
>chr8:12657446-12657657~5~ENSMUSG00000000759~Tubgcp3~protein_coding
gtgtgtgAGCTCAAGTTACCCGGGAAGGAAAGGCTGCACA
>chr8:12657446-12657657~3~ENSMUSG00000000759~Tubgcp3~protein_coding
AAGGAAGCGTAGCTGGTCACCTGAAATGAGCGCGTGTAGA
>chr8:12658300-12658377~5~ENSMUSG00000000759~Tubgcp3~protein_coding
GCTGGGGCTGCTCACCCACCTTGCTGGCCTGCTTGCGAGG
>chr8:12658300-12658377~3~ENSMUSG00000000759~Tubgcp3~protein_coding
CATTTATTCTTCAAAACTCCCTGTTTAGATAAAAAATAGT
>chr8:12661300-12661367~5~ENSMUSG00000000759~Tubgcp3~protein_coding
CCAGAAGACCTCACCGTACCTGCGAATGAAGCTTCCTGTG
>chr8:12661300-12661367~3~ENSMUSG00000000759~Tubgcp3~protein_coding
TTCTCTCCTTTGTCGAATAACTGGAAGTTTAGAAAATGAA
>chr8:12663932-12664039~5~ENSMUSG00000000759~Tubgcp3~protein_coding
AGTTAAGAAAAATACATACGTTCTTTCTTGATTTTTTCAG
>chr8:12663932-12664039~3~ENSMUSG00000000759~Tubgcp3~protein_coding
GAACTGCTGGGCCACATCAGCTGGAAGGCGAGCGGAAGGG
>chr8:12671955-12671959~5~ENSMUSG00000000759~Tubgcp3~protein_coding
TGAACCCCGGGACGCGTACCTTCGCTCCGGCCCAGGATCC
>chr8:12671955-12671959~3~ENSMUSG00000000759~Tubgcp3~protein_coding
CCCCGGGACGCGTACCTTCGCTCCGGCCCAGGATCCGGCA
>chr2:29761564-29761701~3~ENSMUSG00000075425~Gm13547~protein_coding
CCACATCCTGCTGGAGTTGGGTATGGGGAGAGGAACGGAG
>chr2:29763892-29763985~5~ENSMUSG00000075425~Gm13547~protein_coding
CTCATGTCTCCTCCCTTAGGACTTTCTCATCGACTGAGAG
>chr2:29761564-29761806~5~ENSMUSG00000075425~Gm13547~protein_coding
GACTCCCGCTAGGACAGAGATGGCTTCCTCTGGCCATGAT
>chr2:29761564-29761806~3~ENSMUSG00000075425~Gm13547~protein_coding
AGGTGTTCTGGTCTGCTCAGGTGCTGGGGCTTAACCTGTC
>chr2:29763395-29763502~5~ENSMUSG00000075425~Gm13547~protein_coding
CTGCTCTGTTCTGTGACAGGTGCCCACGGATGGCACTGCT
>chr2:29763395-29763502~3~ENSMUSG00000075425~Gm13547~protein_coding
TTAGTCGGGTATCACTTCAGGTTTGTGCTTCTCCCCTTTG
>chr2:29763749-29763792~5~ENSMUSG00000075425~Gm13547~protein_coding
TTTCTTTCTACCCATACAGAGCCATGATGCTGGCAATTGC
>chr2:29763749-29763792~3~ENSMUSG00000075425~Gm13547~protein_coding
AACCTCATGGAGGAGACCAAGTAAGTGTTCCCTACTGAGG
>chr2:29763892-29763967~5~ENSMUSG00000075425~Gm13547~protein_coding
CTCATGTCTCCTCCCTTAGGACTTTCTCATCGACTGAGAG
>chr2:29763892-29763967~3~ENSMUSG00000075425~Gm13547~protein_coding
TGTCTGAGATACCACAGGACTGGGACCCAGAAAGAAGGTA
>chr3:121156024-121156057~3~ENSMUSG00000028133~Rwdd3~protein_coding
AACAGGACTCGCTTTTCTTCCTGAAATGAGAATGATTTTG
>chr3:121171592-121171676~5~ENSMUSG00000028133~Rwdd3~protein_coding
TGAGAGGCAGGGTATTCACCTGAACAGCTCAACATCTCCC
>chr3:121156191-121156302~5~ENSMUSG00000028133~Rwdd3~protein_coding
GATCCTGTCATTCACCTCATTTCACCAGCCCCAGTACACA
>chr3:121156191-121156302~3~ENSMUSG00000028133~Rwdd3~protein_coding
TGACTTCAAACGCCAGAAACCTGTATTATGCGAGAGAAGC
>chr3:121156213-121156302~5~ENSMUSG00000028133~Rwdd3~protein_coding
CACCAGCCCCAGTACACACTCTGAGAAGAGCTCCCCAAGT
>chr3:121156213-121156302~3~ENSMUSG00000028133~Rwdd3~protein_coding
TGACTTCAAACGCCAGAAACCTGTATTATGCGAGAGAAGC
>chr3:121156278-121156302~5~ENSMUSG00000028133~Rwdd3~protein_coding
ACTCCTCCAGTGTTGAATACTCTTTGACTTCAAACGCCAG
>chr3:121156278-121156302~3~ENSMUSG00000028133~Rwdd3~protein_coding
TGACTTCAAACGCCAGAAACCTGTATTATGCGAGAGAAGC
>chr3:121156401-121156516~5~ENSMUSG00000028133~Rwdd3~protein_coding
CAATAGTACTAAATTATACCTTTTGTGTTCCGTTTGTACT
>chr3:121156401-121156516~3~ENSMUSG00000028133~Rwdd3~protein_coding
TTCTGAAGAATCAGGTACTCCTAAAGAATAATCGGTACAT
>chr3:121156443-121156516~5~ENSMUSG00000028133~Rwdd3~protein_coding
TGTTTCAGACAGTACACTAATCATTTTCTCTTTGCATTTC
>chr3:121156443-121156516~3~ENSMUSG00000028133~Rwdd3~protein_coding
TTCTGAAGAATCAGGTACTCCTAAAGAATAATCGGTACAT
>chr3:121158768-121158819~5~ENSMUSG00000028133~Rwdd3~protein_coding
AAATGAAGTTTTCCAGCACCTTGATGTTGCTTCTGTCTCC
>chr3:121158768-121158819~3~ENSMUSG00000028133~Rwdd3~protein_coding
TCAGTATTAATTTACCCATGAACATCAGTCTTCCTGTCAG
>chr3:121158768-121159046~5~ENSMUSG00000028133~Rwdd3~protein_coding
AAATGAAGTTTTCCAGCACCTTGATGTTGCTTCTGTCTCC
>chr3:121158768-121159046~3~ENSMUSG00000028133~Rwdd3~protein_coding
AGAACCAGCTCGTGAACCATCGGTTCTGACACGAGCTTCC
>chr3:121158768-121159255~5~ENSMUSG00000028133~Rwdd3~protein_coding
AAATGAAGTTTTCCAGCACCTTGATGTTGCTTCTGTCTCC
>chr3:121158768-121159255~3~ENSMUSG00000028133~Rwdd3~protein_coding
AAACACAGCCCCATCTGTCTCTGGAAGACATCCAAAAATA
>chr3:121158815-121159255~5~ENSMUSG00000028133~Rwdd3~protein_coding
AAAATCAGTATTAATTTACCCATGAACATCAGTCTTCCTG
>chr3:121158815-121159255~3~ENSMUSG00000028133~Rwdd3~protein_coding
AAACACAGCCCCATCTGTCTCTGGAAGACATCCAAAAATA
>chr3:121171112-121171182~5~ENSMUSG00000028133~Rwdd3~protein_coding
CAGAGGGTCGGTGCCCTGCCTGGGTTAGAAGAGAAGGTCT
>chr3:121171112-121171182~3~ENSMUSG00000028133~Rwdd3~protein_coding
GGCTGCCATTTTTCAGCAGCCTGGAAAACGtaaaaataaa
>chr3:121171275-121171419~5~ENSMUSG00000028133~Rwdd3~protein_coding
AACTCTGGAGAGTTCAAACCTTAACAAGCATTTCCTGACT
>chr3:121171275-121171419~3~ENSMUSG00000028133~Rwdd3~protein_coding
AGGAGGGCACTGCGCACCGTCTAGTTGCGGGAGAGCACGG
>chr9:118926862-118926940~3~ENSMUSG00000047409~Ctdspl~protein_coding
GCCCGTCGCGGGCGAAAAAGGTGAGGAGGGGCACGGGCAG
>chr9:119040524-119040646~5~ENSMUSG00000047409~Ctdspl~protein_coding
CTCATGCTGTGTCTTGCAGGTGCCCGTGCAGTCCTGGTTT
>chr9:119011235-119011389~5~ENSMUSG00000047409~Ctdspl~protein_coding
ATGCTATTTCTTTCCCCAGCTTCCCAGCGCAACATCAGCC
>chr9:119011235-119011389~3~ENSMUSG00000047409~Ctdspl~protein_coding
AGAACGGTGGGCTTCAGAAGGTCAGTGCCCCCTATAATCT
>chr9:119020012-119020044~5~ENSMUSG00000047409~Ctdspl~protein_coding
CTTTTCTTTTCCTCCTCAGGGTGACCAGAGGCAGGTCATT
>chr9:119020012-119020044~3~ENSMUSG00000047409~Ctdspl~protein_coding
AGGTCATTCCCGTACCAAGCGTATGTATCTTTATCCAGTT
>chr9:119026937-119027038~5~ENSMUSG00000047409~Ctdspl~protein_coding
TTTTTCCCTCTTCCTTTAGCCACCAGCTAAATACCTCCTT
>chr9:119026937-119027038~3~ENSMUSG00000047409~Ctdspl~protein_coding
TGGTGCACAGTTCGTTTAAGGTAAATCCCACAGGCAGTAT
>chr9:119030196-119030252~5~ENSMUSG00000047409~Ctdspl~protein_coding
CAATTTCTTTTCTCTCTAGCCCATTAGTAATGCTGACTTC
>chr9:119030196-119030252~3~ENSMUSG00000047409~Ctdspl~protein_coding
TCGACGGAACCATACACCAGGTAAGGAACCAGAGTTAGCC
>chr9:119033536-119033628~5~ENSMUSG00000047409~Ctdspl~protein_coding
TTGTCTCCTCCCACCGCAGGTGTATGTGCTGAAGCGACCT
>chr9:119033536-119033628~3~ENSMUSG00000047409~Ctdspl~protein_coding
TTACTGCCAGCTTGGCCAAGGTGCGTCCTTTTCGTCCTGC
>chr9:119037361-119037546~5~ENSMUSG00000047409~Ctdspl~protein_coding
CGAGACTCTGTCTTTCTAGTATGCAGACCCTGTTGCCGAC
>chr9:119037361-119037546~3~ENSMUSG00000047409~Ctdspl~protein_coding
TCTTCCATCCTGAGAATGCAGTAAGTCATCCCAGGGGAGG
>chr19:3852076-3852413~3~ENSMUSG00000024843~Chka~protein_coding
TTCCACATCAGTGTCATCAGGTCAGTGGCTGCGGCACCGC
>chr19:3893348-3893404~5~ENSMUSG00000024843~Chka~protein_coding
TTTGTTCGGTCTCTTCCAGGAATATGCCCAAGCCAGATTC
>chr19:3852101-3852413~5~ENSMUSG00000024843~Chka~protein_coding
ACCAAGTTCTGCACCGGGGGCGAGGCCGAGCCGTCGCCTC
>chr19:3852101-3852413~3~ENSMUSG00000024843~Chka~protein_coding
TTCCACATCAGTGTCATCAGGTCAGTGGCTGCGGCACCGC
>chr19:3852363-3852413~5~ENSMUSG00000024843~Chka~protein_coding
GGTGTAAGGAATTCCTGCCCGGAGCCTGGCGAGGCCTTCG
>chr19:3852363-3852413~3~ENSMUSG00000024843~Chka~protein_coding
TTCCACATCAGTGTCATCAGGTCAGTGGCTGCGGCACCGC
>chr19:3864648-3864759~5~ENSMUSG00000024843~Chka~protein_coding
TCTGTGTATTCTCTTGCAGGGGTGGTCTCAGTAACATGCT
>chr19:3864648-3864759~3~ENSMUSG00000024843~Chka~protein_coding
ATGGGGCAATCTTAAAGATGGTGAGTCCAGGGTTCACCTG
>chr19:3871003-3871044~5~ENSMUSG00000024843~Chka~protein_coding
CATGTGTTCTCTGCTGCAGGCTTGTCCATGCGATCGTGCC
>chr19:3871003-3871044~3~ENSMUSG00000024843~Chka~protein_coding
GGAGCACTCTGGTTTCCAGGTGACAGACACGATTCACGGT
>chr19:3874791-3874798~5~ENSMUSG00000024843~Chka~protein_coding
TTTTTGATAAAGCTGTGGAATGGCAAGGTATGTTTTTTAT
>chr19:3874791-3874798~3~ENSMUSG00000024843~Chka~protein_coding
TAAAGCTGTGGAATGGCAAGGTATGTTTTTTATGGGCTGT
>chr19:3875735-3875788~5~ENSMUSG00000024843~Chka~protein_coding
TGCTTTTTCTCATTCATAGAGGTCCTGTAATAAAGAGGGA
>chr19:3875735-3875788~3~ENSMUSG00000024843~Chka~protein_coding
AGAATGAAAATGAATTTCAAGTAAGTAATCGAAGTCCCTT
>chr19:3881998-3882009~5~ENSMUSG00000024843~Chka~protein_coding
GCTCTGCTTGCTTTTGCAGTTTCCACTGTAGGAGGCGCCG
>chr19:3881998-3882009~3~ENSMUSG00000024843~Chka~protein_coding
TTTTGCAGTTTCCACTGTAGGAGGCGCCGAGGAGACTGCT
>chr19:3882010-3882120~5~ENSMUSG00000024843~Chka~protein_coding
TTTGCAGTTTCCACTGTAGGAGGCGCCGAGGAGACTGCTC
>chr19:3882010-3882120~3~ENSMUSG00000024843~Chka~protein_coding
TCTGCAGTATCGGGCTTCAGGTCAGACAGGGCTGCAGTAA
>chr19:3884472-3884585~5~ENSMUSG00000024843~Chka~protein_coding
CTGTTGCCATCTGTTTTAGGGGGCTGAGGCGATGGTTCTG
>chr19:3884472-3884585~3~ENSMUSG00000024843~Chka~protein_coding
GACTGGAGCAGTTTATCCCGGTAAGATTATGGAAATCACA
>chr19:3885860-3885911~5~ENSMUSG00000024843~Chka~protein_coding
TCCTGATTCCTGTTTCCAGAGCCGGCGATTGGACACTGAA
>chr19:3885860-3885911~3~ENSMUSG00000024843~Chka~protein_coding
ACCAGATATTTCTGCAGAAATAGCTGAGAAAATGGCCACA
>chr19:3885860-3885993~5~ENSMUSG00000024843~Chka~protein_coding
TCCTGATTCCTGTTTCCAGAGCCGGCGATTGGACACTGAA
>chr19:3885860-3885993~3~ENSMUSG00000024843~Chka~protein_coding
CTTTTTGGAACAATGGAAAAGTAAGTGTGGAGATTACTTG
>chr19:3886362-3886466~5~ENSMUSG00000024843~Chka~protein_coding
TTTGTCCTTCCTATGGCAGATACCTGAATCAAGTACTAAG
>chr19:3886362-3886466~3~ENSMUSG00000024843~Chka~protein_coding
CTTGAGCTCGAGAACCTGAGGTGAGTATAGCCTTCTGTCC
>chr19:3887389-3887447~5~ENSMUSG00000024843~Chka~protein_coding
TGAGGCTTTCTTTTTCCAGGTCATTGCTGCAGTATACTAG
>chr19:3887389-3887447~3~ENSMUSG00000024843~Chka~protein_coding
TCATAATGACTGTCAAGAAGGTAAGAATTGCCATTGCATG
>chr19:3887389-3887450~5~ENSMUSG00000024843~Chka~protein_coding
TGAGGCTTTCTTTTTCCAGGTCATTGCTGCAGTATACTAG
>chr19:3887389-3887450~3~ENSMUSG00000024843~Chka~protein_coding
TAATGACTGTCAAGAAGGTAAGAATTGCCATTGCATGCTA
>chr19:3889023-3889110~5~ENSMUSG00000024843~Chka~protein_coding
TCACCCAAATCTCTTGTAGGTAATATCTTATTGTTGGAAG
>chr19:3889023-3889110~3~ENSMUSG00000024843~Chka~protein_coding
TACAGCAGTTACAATTACAGGTAATGTGTTATAGTCAAAT
>chr19:3889880-3889988~5~ENSMUSG00000024843~Chka~protein_coding
TGCCTGTCCTCTCTTTCAGGGGATTTGACATTGGAAATCA
>chr19:3889880-3889988~3~ENSMUSG00000024843~Chka~protein_coding
ATCCTTCCCGAAAACAACAGGTAGGAGAAGCATTTGTATT
>chr19:3892107-3892213~5~ENSMUSG00000024843~Chka~protein_coding
TAGTTAATTCTTTTTTAAGCTCCATTTTATTTCCAGTTAC
>chr19:3892107-3892213~3~ENSMUSG00000024843~Chka~protein_coding
ATGTTGCTTGAAGTCAACAGGTAAGCCTTTCCTTGCTGTG
>chr19:3892710-3892791~5~ENSMUSG00000024843~Chka~protein_coding
CTCACGTTTGTGATTGCAGATTTGCTCTTGCCTCTCATTT
>chr19:3892710-3892791~3~ENSMUSG00000024843~Chka~protein_coding
CCATTGAATTTGGGTACATGGTAAGTTTCAGGGGTAATTC
>chr16:75859443-75859639~3~ENSMUSG00000022876~Samsn1~protein_coding
CTTTTCATGTTCTACAGTGGCTGTAAATGGAAAAGGTGCC
>chr16:75947224-75947317~5~ENSMUSG00000022876~Samsn1~protein_coding
AAGTAAGGGGATTACTCACGGGGGTCTATTAACACAGGCT
>chr16:75870768-75870918~5~ENSMUSG00000022876~Samsn1~protein_coding
TAGGCACATGTAGACTTACTTTCTTCATCCAGGAGACTCT
>chr16:75870768-75870918~3~ENSMUSG00000022876~Samsn1~protein_coding
AGAAGTGTTGAAGTGTATTCCTGTAGGAGGAGGGAAGTAG
>chr16:75873446-75873652~5~ENSMUSG00000022876~Samsn1~protein_coding
AGACCAAAGATTTACTAACCTGAAGGTGAATCCTCTCTAA
>chr16:75873446-75873652~3~ENSMUSG00000022876~Samsn1~protein_coding
ATGTCTATGATGTCTCCTTTCTAAGGATGAAGACAAAAAC
>chr16:75876426-75876577~5~ENSMUSG00000022876~Samsn1~protein_coding
ATATGTAATGTTGGCCCACCTTGATTTTAAGGGAGTCGGT
>chr16:75876426-75876577~3~ENSMUSG00000022876~Samsn1~protein_coding
TGAACAGCTTGTTATTCCACCTGACAAAGTAAAGGTTAAC
>chr16:75879097-75879226~5~ENSMUSG00000022876~Samsn1~protein_coding
TCTTACTCATTGGCCTTACTTGATGAACTCTGCCCACTGT
>chr16:75879097-75879226~3~ENSMUSG00000022876~Samsn1~protein_coding
TCCTCTCCACTTTCTTCCTCCTTCAGGAGAAAAGGTATCA
>chr16:75883877-75884026~5~ENSMUSG00000022876~Samsn1~protein_coding
TATGACAAAGTATACTTACTTTTTCCTCAGAAAGAGCTTT
>chr16:75883877-75884026~3~ENSMUSG00000022876~Samsn1~protein_coding
GTCAGTTCCCTGTCATGGACCTGGTAGAGAATTTTTTACA
>chr16:75888740-75888811~5~ENSMUSG00000022876~Samsn1~protein_coding
GATAAAATAAAATACCAACCTCAATTGAGTCATCAGATTT
>chr16:75888740-75888811~3~ENSMUSG00000022876~Samsn1~protein_coding
TTCCCAAAACTGCTGCTGCGCTGTAAAATTGGAAAAGGAA
>chr16:75909130-75909186~5~ENSMUSG00000022876~Samsn1~protein_coding
TGTAAGAAAATAAACTTACCTTCGGTTTTTGGTGTTTCTC
>chr16:75909130-75909186~3~ENSMUSG00000022876~Samsn1~protein_coding
GATGGCTTCCTCTTTAGCATTTTGAATTCTGGCCACCTCT
>chr16:75945230-75945579~5~ENSMUSG00000022876~Samsn1~protein_coding
ATATGGCTTAAAAACTTACCCATGTACTTAAGAGATCCAT
>chr16:75945230-75945579~3~ENSMUSG00000022876~Samsn1~protein_coding
CAATGTGTCCTCACCACCTTCTGAATGATAAAAAACAAAA
>chr15:54839369-54839536~3~ENSMUSG00000022425~Enpp2~protein_coding
TTCGACTCATCCTCGGAACTCTGCAAGGGAAGGGAAGCAA
>chr15:54919929-54919961~5~ENSMUSG00000022425~Enpp2~protein_coding
CACCGTACCATCCTCCTACCTGGTATGACCCGAAACAGCC
>chr15:54844379-54844535~5~ENSMUSG00000022425~Enpp2~protein_coding
AATGCATCTCTGAACTCACATTACAGCTCTCATCATTGTC
>chr15:54844379-54844535~3~ENSMUSG00000022425~Enpp2~protein_coding
TAGAGCTGCCTTCCACATACCTGAGTCAGGAAAGGAAATA
>chr15:54845813-54845945~5~ENSMUSG00000022425~Enpp2~protein_coding
CAGGGGGAAAAAAGCTCACTGTTTAATTTCATCCTCAATG
>chr15:54845813-54845945~3~ENSMUSG00000022425~Enpp2~protein_coding
TTGGAAATAAGTCCAAACACCTGTGCAAAGAAACAAATCA
>chr15:54847249-54847326~5~ENSMUSG00000022425~Enpp2~protein_coding
GGGTAAATAGCGTACTTACGTTTGAAGGCAGGGTACATTG
>chr15:54847249-54847326~3~ENSMUSG00000022425~Enpp2~protein_coding
TTCTGGGGAAGAGCTCAGATCTAAACATCAGGTGGGAGAG
>chr15:54848175-54848310~5~ENSMUSG00000022425~Enpp2~protein_coding
CCAACATGCTGCAACTTACAGGGAGGAAAAAGGAATCCAT
>chr15:54848175-54848310~3~ENSMUSG00000022425~Enpp2~protein_coding
GGGATGCTAGAGACCTCAGCCTGCATGGGGAGTAAAGACA
>chr15:54849991-54850127~5~ENSMUSG00000022425~Enpp2~protein_coding
CCCCAATTTTCTCAATAACCTGCTTAGAAATGGTATAAGA
>chr15:54849991-54850127~3~ENSMUSG00000022425~Enpp2~protein_coding
TCCATACAGGAGATGTCTCTCTAGGAAAGAAAGAAAGAAA
>chr15:54851348-54851422~5~ENSMUSG00000022425~Enpp2~protein_coding
TTGCAAACTCAGAGCAAACCTTTTCTAGGCTCAACATTTC
>chr15:54851348-54851422~3~ENSMUSG00000022425~Enpp2~protein_coding
tctgaattttccggtttcagctggaagcagaagtatcaaa
>chr15:54860043-54860094~5~ENSMUSG00000022425~Enpp2~protein_coding
TTGTTAAATGCTCCCTTACCTTCTGTAGATCCTTTGGTAT
>chr15:54860043-54860094~3~ENSMUSG00000022425~Enpp2~protein_coding
TTTAGTTCTTCCAATTTGTTCTTCGCATGaaaaaaaaaac
>chr15:54862498-54862682~5~ENSMUSG00000022425~Enpp2~protein_coding
GCAGAAAGATTATCTCTACCTTTGGCTCTACCTTATCATC
>chr15:54862498-54862682~3~ENSMUSG00000022425~Enpp2~protein_coding
TGGCTTCAAGCCTAGGAGATCTGATAGGGAAAAAAAAAGA
>chr15:54862510-54862682~5~ENSMUSG00000022425~Enpp2~protein_coding
TCTCTACCTTTGGCTCTACCTTATCATCACAGGTGCAGCC
>chr15:54862510-54862682~3~ENSMUSG00000022425~Enpp2~protein_coding
TGGCTTCAAGCCTAGGAGATCTGATAGGGAAAAAAAAAGA
>chr15:54863738-54863825~5~ENSMUSG00000022425~Enpp2~protein_coding
GATTGAACAAGTGACTTACCGCACATAACATTATAAAGTT
>chr15:54863738-54863825~3~ENSMUSG00000022425~Enpp2~protein_coding
CCATAACCTACAAAAACAGTCTTCCAAAAGAAAAGAAAAG
>chr15:54863984-54864071~5~ENSMUSG00000022425~Enpp2~protein_coding
TTCAGTTTTGTAGACATACCTGCATGCTATTGACCTTGTT
>chr15:54863984-54864071~3~ENSMUSG00000022425~Enpp2~protein_coding
TATAAACGTCCAAAGGTTTCCTACGTGAAAACGATTTTAT
>chr15:54865912-54866039~5~ENSMUSG00000022425~Enpp2~protein_coding
GACAGGTTCCCCTTGTTACCTTGCAACATGCCATCTGCGT
>chr15:54865912-54866039~3~ENSMUSG00000022425~Enpp2~protein_coding
TGCTGATCTGGTTTTTTACACTGAAATATAAGTGAATATT
>chr15:54866729-54866760~5~ENSMUSG00000022425~Enpp2~protein_coding
GAGGCCTTGCAACACTTACCGTGAGGTTAGCAATAATGGC
>chr15:54866729-54866760~3~ENSMUSG00000022425~Enpp2~protein_coding
AATAATGGCTTTAGGGTCATCTGTGCAGAGAAAGGGAAAA
>chr15:54870203-54870328~5~ENSMUSG00000022425~Enpp2~protein_coding
GACCTCAAAACCAACTTACATTTAAGATTATTGGGAATCT
>chr15:54870203-54870328~3~ENSMUSG00000022425~Enpp2~protein_coding
ACATGTCACGTCTTCCATTCCTATGGGATGGAAACACATG
>chr15:54875652-54875760~5~ENSMUSG00000022425~Enpp2~protein_coding
TAGCAAAATGAAGCCTTACCATGGTCTCCAACAAAGATAA
>chr15:54875652-54875760~3~ENSMUSG00000022425~Enpp2~protein_coding
TCCCTCAGAGGATTTGTCATCTGGAAAAGGCAAGTCAGTC
>chr15:54877776-54877931~5~ENSMUSG00000022425~Enpp2~protein_coding
GAACAGGAGATAAACTTACTTTGTCCTGACGTGTTTCCGC
>chr15:54877776-54877931~3~ENSMUSG00000022425~Enpp2~protein_coding
GGTGAGCCATAACTACTCTCCTGTACTGGCGGATAGAGAT
>chr15:54882130-54882202~5~ENSMUSG00000022425~Enpp2~protein_coding
CAGATGGTAAACTACTAACCTCAGGGCCAAAAGGGCCGTA
>chr15:54882130-54882202~3~ENSMUSG00000022425~Enpp2~protein_coding
AGAAGGCATAAACTGAAGGCCTGTGGGAAAAATCAGAACC
>chr15:54882973-54883038~5~ENSMUSG00000022425~Enpp2~protein_coding
AAGAAAGGAGAACAAATACCTCTCATTGTCTGGCAGGGAA
>chr15:54882973-54883038~3~ENSMUSG00000022425~Enpp2~protein_coding
TCCGCTCGTGAGGGATGCTCCTAAAGGGGCATAAAAAAAC
>chr15:54887553-54887608~5~ENSMUSG00000022425~Enpp2~protein_coding
CAAAATAAAGGTGACTTACACAGACCAAAAGAATGTCCCG
>chr15:54887553-54887608~3~ENSMUSG00000022425~Enpp2~protein_coding
TTGGTGGCTGTAATCCATAGCTAATGAGGGAAATATAAGA
>chr15:54897681-54897800~5~ENSMUSG00000022425~Enpp2~protein_coding
CAAAGAACTCAAGACTTACCGGTTGGCCTCCCCACCATCT
>chr15:54897681-54897800~3~ENSMUSG00000022425~Enpp2~protein_coding
TGGGATTCTGGATATAAACCCTTTGTGTAAGAGCAATTTT
>chr15:54898888-54898967~5~ENSMUSG00000022425~Enpp2~protein_coding
TGGGAAAACAAATACTTACAGTGGCCAGCGTATACAGATT
>chr15:54898888-54898967~3~ENSMUSG00000022425~Enpp2~protein_coding
AGCATGGGTGCCACAGGACCCTGGAAGGAGAAAATGAGTT
>chr15:54899277-54899374~5~ENSMUSG00000022425~Enpp2~protein_coding
GACGGAGGGAATGACTTACGCAGTTTCTCAATGTTGGGCA
>chr15:54899277-54899374~3~ENSMUSG00000022425~Enpp2~protein_coding
TTAACGGAGGGCGGACAAACCTTAAATGGTAACAGGGTAA
>chr15:54901353-54901413~5~ENSMUSG00000022425~Enpp2~protein_coding
TGAGACAAAATTCACTCACCCTGCAGGGCATTCGGGGACT
>chr15:54901353-54901413~3~ENSMUSG00000022425~Enpp2~protein_coding
ATCTACCCAGTGTGATTCTCCTACAAGAAAAAAACGGGGA
>chr15:54906827-54906952~5~ENSMUSG00000022425~Enpp2~protein_coding
GTGATCTAAAAGCAGGTACCTTTGCAGACCACTTGGTAGT
>chr15:54906827-54906952~3~ENSMUSG00000022425~Enpp2~protein_coding
GGTGCACTCCCAGCCTCGAGCTGAAATCAACATAAGGCAA
>chr15:54910035-54910190~5~ENSMUSG00000022425~Enpp2~protein_coding
GCATCCAGAAGTCACATACCTGTTTTCAAACAGAGCTCAT
>chr15:54910035-54910190~3~ENSMUSG00000022425~Enpp2~protein_coding
CCATGGAGAGTCAGATAACACTGCCATTCAAATAAGAGGC
>chr15:54919599-54919698~5~ENSMUSG00000022425~Enpp2~protein_coding
TAATAACGGATACTCTTACCTGTGGGAGGTCCTTCATCCC
>chr15:54919599-54919698~3~ENSMUSG00000022425~Enpp2~protein_coding
AAAGTGAACAAGGATATTACCTAAGGGGATAAGGAGATCA
>chr10:80519872-80520462~3~ENSMUSG00000003341~Atp8b3~protein_coding
CTCGGGGCCTCCTCTTCCCCCTGCAGCATGCGGGAGACAA
>chr10:80536759-80536804~5~ENSMUSG00000003341~Atp8b3~protein_coding
CGATGATGTGAGACCGCACCTGTGTCTTTATCCTCAAGGT
>chr10:80521770-80521897~5~ENSMUSG00000003341~Atp8b3~protein_coding
TTCCTCAGCTCTCTCTTACCTTAGGGCGCTGTTTCAAGAC
>chr10:80521770-80521897~3~ENSMUSG00000003341~Atp8b3~protein_coding
GAGCACGTTGTAGTCAGCAACTGGGGGTGAAGCAGATTGT
>chr10:80522011-80522149~5~ENSMUSG00000003341~Atp8b3~protein_coding
GATGTCAATGGAAGCTCACACAGAAATGGGAAGGTCTTTG
>chr10:80522011-80522149~3~ENSMUSG00000003341~Atp8b3~protein_coding
TACTTTACCACAAGCATGACCTGGACAGAGAGCCAGGAGG
>chr10:80523652-80523891~5~ENSMUSG00000003341~Atp8b3~protein_coding
GTTCATGGCCCCCACCTACCTCCAGGGTGACTGACAGTAG
>chr10:80523652-80523891~3~ENSMUSG00000003341~Atp8b3~protein_coding
CTCTTCTCTGCGGTCACATCCTGGACAGGAGGTGATGGCT
>chr10:80524329-80524412~5~ENSMUSG00000003341~Atp8b3~protein_coding
AGGCACTGTGCCCGCTCACCTGCTCAAACAGGCCAATATA
>chr10:80524329-80524412~3~ENSMUSG00000003341~Atp8b3~protein_coding
AACCAGCCTTCATACAGGGGCTGCAAGAGAGGAAGGCTCA
>chr10:80525178-80525401~5~ENSMUSG00000003341~Atp8b3~protein_coding
CCCTCACACCCTCACGCACCTGTGCAGAGAAGCCGTTGAC
>chr10:80525178-80525401~3~ENSMUSG00000003341~Atp8b3~protein_coding
TCCTACACCAATGTCCGCAGCTGCAAGGTCACAGCATCTT
>chr10:80525488-80525854~5~ENSMUSG00000003341~Atp8b3~protein_coding
GCCAAGGCCTGCCACCCACTCTTGATCATGTTCACATCGT
>chr10:80525488-80525854~3~ENSMUSG00000003341~Atp8b3~protein_coding
AAGGACAGGAGGAGCTGATCCTGGGTGTCAGGTGTGGGGG
>chr10:80525984-80526083~5~ENSMUSG00000003341~Atp8b3~protein_coding
CCCGCCCAGTGACACTCACCAAGAATTCTCCATTGATAAC
>chr10:80525984-80526083~3~ENSMUSG00000003341~Atp8b3~protein_coding
AATACCTTTCCAGTACTTGACTGTAAGGAGATGGGATGGA
>chr10:80526170-80526245~5~ENSMUSG00000003341~Atp8b3~protein_coding
AGGGAGGTCACCTGCTTACTTGATGTCCTTATCTTCCAGA
>chr10:80526170-80526245~3~ENSMUSG00000003341~Atp8b3~protein_coding
GCCGATGTTCACTGCGGTCTCTGCAAATCCAGCCAGTTTG
>chr10:80526867-80526978~5~ENSMUSG00000003341~Atp8b3~protein_coding
AGCAGAGCCGGGGACCCACCTGGCTTGTCCCCGGTCAGCA
>chr10:80526867-80526978~3~ENSMUSG00000003341~Atp8b3~protein_coding
ATGGCGGTGGCTCCCAGCAGCTGAGGGAGACCAGCGCAGG
>chr10:80527064-80527228~5~ENSMUSG00000003341~Atp8b3~protein_coding
CACCTCCCCATCCACCCACCTGCAGGTTCTGTTCCATCTT
>chr10:80527064-80527228~3~ENSMUSG00000003341~Atp8b3~protein_coding
AGGGTCTGCTCTGCAAAGGCCTGCAGCAGCCACGACCATA
>chr10:80528494-80528606~5~ENSMUSG00000003341~Atp8b3~protein_coding
CCCCCGGCAGGACACTCACAGCCAAGACTTCCTCGGTGGT
>chr10:80528494-80528606~3~ENSMUSG00000003341~Atp8b3~protein_coding
GGAGCCCTCTGGGTTTCGGACTGTGGAAAGGGGAGGGTAA
>chr10:80528692-80528880~5~ENSMUSG00000003341~Atp8b3~protein_coding
GGAGGGGCTTGGGGCTCACCCAACACTGACATCCGTTTGC
>chr10:80528692-80528880~3~ENSMUSG00000003341~Atp8b3~protein_coding
AGCCTGGTACAGCAGCTGGTCTAAAAGGCAAGAGAAAGGA
>chr10:80529121-80529277~5~ENSMUSG00000003341~Atp8b3~protein_coding
AGAAGGAGAGGCCACTCACTGTCTTTCTCCTGTACCATCA
>chr10:80529121-80529277~3~ENSMUSG00000003341~Atp8b3~protein_coding
TTCCAGGCATATGGGTTCCGCTGGGAGACAACAGGGCACA
>chr10:80529373-80529404~5~ENSMUSG00000003341~Atp8b3~protein_coding
CAGGATCCACAGAGCCCACCTTTCGAAGCGTCCCATGTTC
>chr10:80529373-80529404~3~ENSMUSG00000003341~Atp8b3~protein_coding
CCCATGTTCATCGTCTGAATCTGGGGAAAGAACTCTGCTT
>chr10:80529631-80529839~5~ENSMUSG00000003341~Atp8b3~protein_coding
GGTAGGGTGAGGGCATCACCATAGATGCAGCCATTGATAC
>chr10:80529631-80529839~3~ENSMUSG00000003341~Atp8b3~protein_coding
CTAGGTAGATGAACTCCGCACTGCAAGCAGCCGAGCACAC
>chr10:80529936-80530126~5~ENSMUSG00000003341~Atp8b3~protein_coding
CTGCTGCCCCGGCACTCACATGATAAACATGGCCATGGGC
>chr10:80529936-80530126~3~ENSMUSG00000003341~Atp8b3~protein_coding
ATTACCAGGGACAGGAAGATCTGTGAGGAGGATGGACATG
>chr10:80530540-80530628~5~ENSMUSG00000003341~Atp8b3~protein_coding
GGTGCTCTTGGCTCCTTACCAGGGCCACCAGCTTGTTCAT
>chr10:80530540-80530628~3~ENSMUSG00000003341~Atp8b3~protein_coding
CATGATCTTTGTGTCTAAACCTGTAAGATTAATTTCCATC
>chr10:80530964-80531122~5~ENSMUSG00000003341~Atp8b3~protein_coding
GATGCCCAGTGTGCTGTACCAGCATAGATGACGAGGCCGT
>chr10:80530964-80531122~3~ENSMUSG00000003341~Atp8b3~protein_coding
TTCCTCGCAAGTCACTGTACCTGTGGGCACCCAGTAAGCA
>chr10:80532498-80532580~5~ENSMUSG00000003341~Atp8b3~protein_coding
GCCACCTCCATCCCCTTACCCTGGAAGGAAGCCATCTTCT
>chr10:80532498-80532580~3~ENSMUSG00000003341~Atp8b3~protein_coding
TGAACTTCAAGTTGGTCTCCCTGGGGACAAGAGGGACATG
>chr10:80533123-80533193~5~ENSMUSG00000003341~Atp8b3~protein_coding
GGGTGACATAGCTTCTTACCCGTCGATGTCTGCGGTCTCC
>chr10:80533123-80533193~3~ENSMUSG00000003341~Atp8b3~protein_coding
GCCAGCAGGAGCAAGTCGGCCTGGGGGTAGGGGAGCAAGG
>chr10:80533276-80533348~5~ENSMUSG00000003341~Atp8b3~protein_coding
GGTTGGGAGGTGGGCTCACCGGGACAATGCTGTCTTTGCT
>chr10:80533276-80533348~3~ENSMUSG00000003341~Atp8b3~protein_coding
TCCATTTCTTCCACAGGAAACTACAAGGAGGGGATGCAAC
>chr10:80534165-80534226~5~ENSMUSG00000003341~Atp8b3~protein_coding
TGCTGACCACCAGCCTTACCTCTTCCCCCTCAGGATCTGG
>chr10:80534165-80534226~3~ENSMUSG00000003341~Atp8b3~protein_coding
TTATCGCTCCTGTGTCGACCCTGGACCAACAGAATGAAGA
>chr10:80534443-80534541~5~ENSMUSG00000003341~Atp8b3~protein_coding
CATCCTAGCCACCACTCACAATGTCATCCACAAGATCACG
>chr10:80534443-80534541~3~ENSMUSG00000003341~Atp8b3~protein_coding
GTGGAGATCTCGGGGATGCCCTGTGGGGACCAGACGCCAC
>chr10:80535287-80535400~5~ENSMUSG00000003341~Atp8b3~protein_coding
GTCCACTAACCCCGCCCACCTGCAGGATGATGATAAAAAG
>chr10:80535287-80535400~3~ENSMUSG00000003341~Atp8b3~protein_coding
GCAGTGTGGATGGCGTTGCTCTAGAACAAGAACCATCCGT
>chr10:80536256-80536347~5~ENSMUSG00000003341~Atp8b3~protein_coding
CAGCGAGCGGGCGGTTCACCTTGTACTTCTTCTGCCTCCA
>chr10:80536256-80536347~3~ENSMUSG00000003341~Atp8b3~protein_coding
CTTCACCTCCCAGGTGAACTCTGCGGGGAGACAGCAGGAG
>chr16:97794183-97794656~3~ENSMUSG00000014039~Prdm15~protein_coding
TCCCCTAGGGTCACCACCACCTGTAAGAGTCACAAGGAGA
>chr16:97851051-97851119~5~ENSMUSG00000014039~Prdm15~protein_coding
CTGCCCTCTCAAAACTCACCTCAGGAGCACGCAGGCTCCA
>chr16:97795650-97795859~5~ENSMUSG00000014039~Prdm15~protein_coding
AACAAAGGCACCAACCAACCTGTTGGATACTCTGTACAGC
>chr16:97795650-97795859~3~ENSMUSG00000014039~Prdm15~protein_coding
TGCTCCAGGCCCAGCGCAGGCTGTGAGGAGATTGGTATCA
>chr16:97797697-97797777~5~ENSMUSG00000014039~Prdm15~protein_coding
GATGTGTTACGCTGCTTACCTGGACAATGCCGATGGAAGA
>chr16:97797697-97797777~3~ENSMUSG00000014039~Prdm15~protein_coding
TCAATCCGAACAGCGAGGACCTGTGAGGGGCAGAAAGCAG
>chr16:97799054-97799229~5~ENSMUSG00000014039~Prdm15~protein_coding
GGGTCCCCACCAGGCTAACCTCGGGGTGCTTGCGTCGCAT
>chr16:97799054-97799229~3~ENSMUSG00000014039~Prdm15~protein_coding
ACAAGTCCACTGCTTGCCTACTTCTCACACAAGTAAATGG
>chr16:97799554-97799637~5~ENSMUSG00000014039~Prdm15~protein_coding
TCCTTGAGACTCAAGTTACCTGTGTGGATGAGCTTGTGTG
>chr16:97799554-97799637~3~ENSMUSG00000014039~Prdm15~protein_coding
ACACATGAAGTCTTTAATTCCTGCAGGAGAAATCATATTT
>chr16:97803710-97803841~5~ENSMUSG00000014039~Prdm15~protein_coding
TTTTGGAGAGTTGGGACACCTGTGTGCCGTTTGTAGTGCT
>chr16:97803710-97803841~3~ENSMUSG00000014039~Prdm15~protein_coding
TGCATGCTTGGTCTTCATACCTGCAGGGGGCAGATCAGTA
>chr16:97806045-97806164~5~ENSMUSG00000014039~Prdm15~protein_coding
GCTCTAGGTACACACCCACCTTTCCCACACTCGGCGCACA
>chr16:97806045-97806164~3~ENSMUSG00000014039~Prdm15~protein_coding
ACAGGCGTGGCTTTTCACACCTATAAACAAACACAGGAGT
>chr16:97806475-97806554~5~ENSMUSG00000014039~Prdm15~protein_coding
CACAACAGGAGCATCTTACCTGTGTGGATGAGTTTGTGGC
>chr16:97806475-97806554~3~ENSMUSG00000014039~Prdm15~protein_coding
TCTCACAGGGGTGAATGTACCTGAAAGGAGAGGCAAACCT
>chr16:97807009-97807172~5~ENSMUSG00000014039~Prdm15~protein_coding
CTCTTGCACAGAGTCTTACTTCTGCACGTTGGGGTCAGGC
>chr16:97807009-97807172~3~ENSMUSG00000014039~Prdm15~protein_coding
TTCCCACGGCCGAAAGTGAGCTGTGAGAACACAGGGTGGA
>chr16:97807722-97807856~5~ENSMUSG00000014039~Prdm15~protein_coding
GGGGCAGAGTGTTGAGTACCTGGCACCTCTTGCAGCTGTA
>chr16:97807722-97807856~3~ENSMUSG00000014039~Prdm15~protein_coding
TCATCCATTAGCGCGATGTCCTGCAGAGGAGTCACAAACC
>chr16:97808655-97808786~5~ENSMUSG00000014039~Prdm15~protein_coding
ACCTGTATGGGAACTGCACCTTGAAGTGGACATGGATGTG
>chr16:97808655-97808786~3~ENSMUSG00000014039~Prdm15~protein_coding
TTGCTCCGACAGGAGAACACCTGGGGACAGGGAGACAGTA
>chr16:97811057-97811151~5~ENSMUSG00000014039~Prdm15~protein_coding
AGTCCCTGCAGAACATTACCTTGCCACACACTGGGCATCC
>chr16:97811057-97811151~3~ENSMUSG00000014039~Prdm15~protein_coding
TCTCTTCACCCGCCGCACACCTGAAGTCCCAAACCAGACA
>chr16:97811140-97811151~5~ENSMUSG00000014039~Prdm15~protein_coding
TCCAAGTCTTCTCTCTTCACCCGCCGCACACCTGAAGTCC
>chr16:97811140-97811151~3~ENSMUSG00000014039~Prdm15~protein_coding
TCTCTTCACCCGCCGCACACCTGAAGTCCCAAACCAGACA
>chr16:97812558-97812691~5~ENSMUSG00000014039~Prdm15~protein_coding
TCTCAAGCCCCAAGCTCACCATCCAAGTGTCGCCTCTGGT
>chr16:97812558-97812691~3~ENSMUSG00000014039~Prdm15~protein_coding
TGCTGTTGGTGGAGAAGAATCTGAAACACATCTCACATTG
>chr16:97812558-97812725~5~ENSMUSG00000014039~Prdm15~protein_coding
TCTCAAGCCCCAAGCTCACCATCCAAGTGTCGCCTCTGGT
>chr16:97812558-97812725~3~ENSMUSG00000014039~Prdm15~protein_coding
ACATTGGAACGTCTTGTCATCTGTCCAGAGAACAAACACA
>chr16:97816106-97816193~5~ENSMUSG00000014039~Prdm15~protein_coding
CATATGGTTAGGGCCTCACCTGTCCTACAGTTGTGGAACT
>chr16:97816106-97816193~3~ENSMUSG00000014039~Prdm15~protein_coding
TAGCGGTACTCACCGTCCACCTGCTCAAAGGGCACACTGT
>chr16:97816536-97816630~5~ENSMUSG00000014039~Prdm15~protein_coding
TGTCTGGGTGCTCACTTACCTCATTCCGGCTGTGCTTGTA
>chr16:97816536-97816630~3~ENSMUSG00000014039~Prdm15~protein_coding
ACATTTAAACAGCTTGTCCCCTAAGGAAGGAACCGACAGA
>chr16:97816849-97817045~5~ENSMUSG00000014039~Prdm15~protein_coding
AGGCTGGGCAGGCACTCACCGTGCGCGCACTCACCGTGCG
>chr16:97816849-97817045~3~ENSMUSG00000014039~Prdm15~protein_coding
TGCTTGGATGATGTGGGAACCTGCCCAAGAGAGGGACAGC
>chr16:97816864-97817045~5~ENSMUSG00000014039~Prdm15~protein_coding
TCACCGTGCGCGCACTCACCGTGCGAGCGCACGTGCCGGC
>chr16:97816864-97817045~3~ENSMUSG00000014039~Prdm15~protein_coding
TGCTTGGATGATGTGGGAACCTGCCCAAGAGAGGGACAGC
>chr16:97818212-97818341~5~ENSMUSG00000014039~Prdm15~protein_coding
ATGTACAATCAGGACTTACTTTGGCACTGAGCTGGCTTCA
>chr16:97818212-97818341~3~ENSMUSG00000014039~Prdm15~protein_coding
TATGATCTCTGCCACATGCTCTGTGCAGAAGGGTATGACA
>chr16:97821768-97822010~5~ENSMUSG00000014039~Prdm15~protein_coding
GCCCCTGTCAGCTACTCACCTGAAGGCTCCTTGTCTTTGA
>chr16:97821768-97822010~3~ENSMUSG00000014039~Prdm15~protein_coding
CAGATGGCCCAAGAGATGCTCTGCAAGAGGAGAGGGGCTG
>chr16:97829611-97829712~5~ENSMUSG00000014039~Prdm15~protein_coding
TTTGCCACCTTTACCTTACCGTTCAGGAGCTGAAGCTCCA
>chr16:97829611-97829712~3~ENSMUSG00000014039~Prdm15~protein_coding
GGGCTCAGGGGTGCCTGCAGCTGCAAGACACAGAAAGGTT
>chr16:97835578-97835830~5~ENSMUSG00000014039~Prdm15~protein_coding
GAGAGAAAACAGGATTTACCCTGAACACTGGAGCAGGCCT
>chr16:97835578-97835830~3~ENSMUSG00000014039~Prdm15~protein_coding
TGCCCGTCCTTCTGAAATACCTGAGGGGAGGGCCACAGGC
>chr16:97835784-97835830~5~ENSMUSG00000014039~Prdm15~protein_coding
CATCCAGTTGCAGTCATCCTCATTGGAAGTGTCGAAGCAC
>chr16:97835784-97835830~3~ENSMUSG00000014039~Prdm15~protein_coding
TGCCCGTCCTTCTGAAATACCTGAGGGGAGGGCCACAGGC
>chr16:97837574-97837727~5~ENSMUSG00000014039~Prdm15~protein_coding
CTGTCCCTGCAGCTTTTACCTTCAGAGGAAATGCCGACTC
>chr16:97837574-97837727~3~ENSMUSG00000014039~Prdm15~protein_coding
GGTTAGAGGGGAGGGAGGACCTGGAAGCAGAAGGAGTCTC
>chr16:97837681-97837727~5~ENSMUSG00000014039~Prdm15~protein_coding
ACTGCAAACACGCCTTCAGCCCCGTCATCCAGGCGCCTGA
>chr16:97837681-97837727~3~ENSMUSG00000014039~Prdm15~protein_coding
GGTTAGAGGGGAGGGAGGACCTGGAAGCAGAAGGAGTCTC
>chr16:97839255-97839348~5~ENSMUSG00000014039~Prdm15~protein_coding
AGCTTTGGTTCTCACTCACCTTGCCCTGCTCAGCACAAAG
>chr16:97839255-97839348~3~ENSMUSG00000014039~Prdm15~protein_coding
CTGGCTGCAGTCTTCACACCCTGCAAACAGACACTGAGTG
>chr16:97839923-97839959~5~ENSMUSG00000014039~Prdm15~protein_coding
AGGTCTATGGGTCACTTACAGATAAACATGATCTCCTCAC
>chr16:97839923-97839959~3~ENSMUSG00000014039~Prdm15~protein_coding
TCACTACCATCTTCAGCCATTGCTGATACCTGCCAAGATA
>chr16:97839923-97839968~5~ENSMUSG00000014039~Prdm15~protein_coding
AGGTCTATGGGTCACTTACAGATAAACATGATCTCCTCAC
>chr16:97839923-97839968~3~ENSMUSG00000014039~Prdm15~protein_coding
TCTTCAGCCATTGCTGATACCTGCCAAGATACAAAAAGAG
>chr7:142460899-142460966~3~ENSMUSG00000018819~Lsp1~protein_coding
CATGCAGAAGACAGCGAAGGGTGAGTTCCACTATGGGCAG
>chr7:142490559-142490645~5~ENSMUSG00000018819~Lsp1~protein_coding
ACTTAGTCTCACCTAACAGAGCACCCCATCTGGAAAGCGG
>chr7:142472303-142472364~5~ENSMUSG00000018819~Lsp1~protein_coding
CGTCGGGCAGGCCTGCAGCATGAATGGCCCCGCACTCCTG
>chr7:142472303-142472364~3~ENSMUSG00000018819~Lsp1~protein_coding
GGCCTGGAGAAGCTGCTGAGGTAGGTCCCTCCCAGCCCAG
>chr7:142484479-142484625~5~ENSMUSG00000018819~Lsp1~protein_coding
TCTGTGATGGTGCCTCCAGGCTCACAACTCAGTGGAGAGA
>chr7:142484479-142484625~3~ENSMUSG00000018819~Lsp1~protein_coding
CAGCCAGGACAGCAGACACTGTAAGCTGCTGGGTCCTGGA
>chr7:142486347-142486505~5~ENSMUSG00000018819~Lsp1~protein_coding
TCTTTCACTGCCCTTGCAGCATCAGCCTGAAGTCCTCTGA
>chr7:142486347-142486505~3~ENSMUSG00000018819~Lsp1~protein_coding
GAGAAACAAACAGAGGAGAGGCAAGTGTGAACCAAGGCAC
>chr7:142488419-142488515~5~ENSMUSG00000018819~Lsp1~protein_coding
TCTTCTTTTTCTCCCATAGTTCTCACCAAGCCAAAGTCCA
>chr7:142488419-142488515~3~ENSMUSG00000018819~Lsp1~protein_coding
GTTCTGGGGAGGCGGAAGAGGTGAGAGCCTCCTCAGGGGC
>chr7:142488848-142488940~5~ENSMUSG00000018819~Lsp1~protein_coding
CTGTGTTTCTTATTCTTAGCATCTGATACGTCATCAGGTC
>chr7:142488848-142488940~3~ENSMUSG00000018819~Lsp1~protein_coding
CCCTGAGCCCTACCACCAAAGTAGGTGATGTCTGAGCACC
>chr7:142488866-142488940~5~ENSMUSG00000018819~Lsp1~protein_coding
GCATCTGATACGTCATCAGGTCAGGACCCCCAGCCCTTTG
>chr7:142488866-142488940~3~ENSMUSG00000018819~Lsp1~protein_coding
CCCTGAGCCCTACCACCAAAGTAGGTGATGTCTGAGCACC
>chr7:142489129-142489172~5~ENSMUSG00000018819~Lsp1~protein_coding
CTCTGTGCATACTCCACAGCTGGCTGATAGGACCGAGTCC
>chr7:142489129-142489172~3~ENSMUSG00000018819~Lsp1~protein_coding
AACCGCTCCATTAAAAAGAGGTGTGTCTACTTGTTCTCTG
>chr7:142489325-142489406~5~ENSMUSG00000018819~Lsp1~protein_coding
TCCTTTCTTCTATCCCTAGCAACAGTGTGAAGAAGTCTCA
>chr7:142489325-142489406~3~ENSMUSG00000018819~Lsp1~protein_coding
AGTATACCCAGGCCACTGAGGTGAAGTATATTCAGATCTC
>chr7:142489900-142490034~5~ENSMUSG00000018819~Lsp1~protein_coding
GTATGCTCTTTCTGTACAGTCTTCTGGCCGAACTCCTAAG
>chr7:142489900-142490034~3~ENSMUSG00000018819~Lsp1~protein_coding
CTAAGACACCCTCCTGCCAGGTAGGAGTTCTTCCCAGGAT
>chr7:142490345-142490422~5~ENSMUSG00000018819~Lsp1~protein_coding
ACCCTGTGTCTGCCCCCAGGATATAGTAGCTGGAGACATG
>chr7:142490345-142490422~3~ENSMUSG00000018819~Lsp1~protein_coding
AGATCTCATCCACCATCAAGGTAGGTAGGGCTCTATGTGA
>chr12:87309904-87310020~3~ENSMUSG00000021036~Sptlc2~protein_coding
TCATCTATCTCCTTCAAAGCCTGAAGAACACAAGAGAGAG
>chr12:87388046-87388171~5~ENSMUSG00000021036~Sptlc2~protein_coding
CCTCTCGATCCCATCGTACCTGGCCGGCAGCCGCGACGGT
>chr12:87312698-87312827~5~ENSMUSG00000021036~Sptlc2~protein_coding
ATTGATCAAAGGTACTTACAGTGTCAAGTATTTCTTTGGT
>chr12:87312698-87312827~3~ENSMUSG00000021036~Sptlc2~protein_coding
GCATCTCTCTTCCAAAGGCGCTACAAAGGGAAACCAGGAA
>chr12:87314051-87314186~5~ENSMUSG00000021036~Sptlc2~protein_coding
TGCCATCCACACAATGTACCCAATTTTGGCCGGCATGTAG
>chr12:87314051-87314186~3~ENSMUSG00000021036~Sptlc2~protein_coding
CTGCTGTATACATTCTTTGCCTAGAAGAGGCCAAAATGAT
>chr12:87336032-87336158~5~ENSMUSG00000021036~Sptlc2~protein_coding
CTTCCTGAAAAAGACTTACCAAGACTGGTGCCATCCTGCC
>chr12:87336032-87336158~3~ENSMUSG00000021036~Sptlc2~protein_coding
CGCAGGTAGTCTATCAGCTCCTGCAGAAGCAGAGGCAACA
>chr12:87341537-87341756~5~ENSMUSG00000021036~Sptlc2~protein_coding
GTCTAAAGGCCTATTTTACCTTCTTGCCTCCGATGTATCC
>chr12:87341537-87341756~3~ENSMUSG00000021036~Sptlc2~protein_coding
GAACAATAGACCCCTCCATACTGGCAAAACAGAGTTaaaa
>chr12:87342644-87342749~5~ENSMUSG00000021036~Sptlc2~protein_coding
AGCAGTAGAACAAGATTACCTATATATGCCTTCCACAAGG
>chr12:87342644-87342749~3~ENSMUSG00000021036~Sptlc2~protein_coding
CTTCTCTAAGCTTTGCATATCTATGGCACAAAGAAAGAAT
>chr12:87346708-87346801~5~ENSMUSG00000021036~Sptlc2~protein_coding
AAGCCTTAGACTAACTCACTGTTGTGTTTGAAGATTCGAA
>chr12:87346708-87346801~3~ENSMUSG00000021036~Sptlc2~protein_coding
TCACTCAGAATCAGGCAACCCTGCAAATCACAAGCACAGG
>chr12:87350261-87350385~5~ENSMUSG00000021036~Sptlc2~protein_coding
ACAAATGATGCTGTCTTACTTTGCCAACAAGAGCAGGAAT
>chr12:87350261-87350385~3~ENSMUSG00000021036~Sptlc2~protein_coding
TTCATGCTTGTCCAGGTTTCCTGAATGAAGAAGTCAAGTA
>chr12:87355526-87355674~5~ENSMUSG00000021036~Sptlc2~protein_coding
CTCCTGAGCTCACACTTACCAATTTCCTGACGAGTGCTGC
>chr12:87355526-87355674~3~ENSMUSG00000021036~Sptlc2~protein_coding
TAATTATATTCCCTGTGTACCTGTGTTTCAACAGTATAAA
>chr12:87356548-87356702~5~ENSMUSG00000021036~Sptlc2~protein_coding
ATTTCCAAATACAACTCACTTGAATGACCAGTTATAGTCA
>chr12:87356548-87356702~3~ENSMUSG00000021036~Sptlc2~protein_coding
TGATACAAGGACACAAAGTCCTGCCAACAAAATAGTGAAA
>chr12:87368931-87369125~5~ENSMUSG00000021036~Sptlc2~protein_coding
AAGATTCCCTGACAATTACCTTTTGTTCTTCTCTTTCTGT
>chr12:87368931-87369125~3~ENSMUSG00000021036~Sptlc2~protein_coding
TTTTCTGTTACATGATGAATCTAAGAGAGCAATTAAAATT
>chr3:90605012-90605152~3~ENSMUSG00000001020~S100a4~protein_coding
AGCTGCCTAGCTTCCTGGGGGTAAGTGGGTCCTGCCTGTG
>chr3:90605741-90605901~5~ENSMUSG00000001020~S100a4~protein_coding
CTCCTCTTCTACTGCCAGAAAAGGACAGATGAAGCTGCAT
>chr3:90605012-90605153~5~ENSMUSG00000001020~S100a4~protein_coding
TTAGGTCTCAACGGTTACCATGGCAAGACCCTTGGAGGAG
>chr3:90605012-90605153~3~ENSMUSG00000001020~S100a4~protein_coding
GCTGCCTAGCTTCCTGGGGGTAAGTGGGTCCTGCCTGTGT
>chr3:90605740-90605901~5~ENSMUSG00000001020~S100a4~protein_coding
GCTCCTCTTCTACTGCCAGAAAAGGACAGATGAAGCTGCA
>chr3:90605740-90605901~3~ENSMUSG00000001020~S100a4~protein_coding
ATAAGGAGCCCCGGAAGAAGTGAAGACTCCTCAGATGAAG
>chrX:72914207-72914293~3~ENSMUSG00000031347~Cetn2~protein_coding
TCAGCTTCATCAATCATTTCCTGCACAGAGATAAGGGTTC
>chrX:72918314-72918316~5~ENSMUSG00000031347~Cetn2~protein_coding
CCGAATCCCTAGCACTTACCATCACCCAACGGACTCTGCC
>chrX:72914840-72914977~5~ENSMUSG00000031347~Cetn2~protein_coding
GCCATAGCCTTTTTCTCACCTGCAGTTCCTCATCTGTCAG
>chrX:72914840-72914977~3~ENSMUSG00000031347~Cetn2~protein_coding
TCTTTAGTGTCTTTCTCAGACTGGAGTAGAACACAAAAGT
>chrX:72914908-72914977~5~ENSMUSG00000031347~Cetn2~protein_coding
TTAAGATTCTTGAATGATATTTTCCCAGTCTCATCATCAT
>chrX:72914908-72914977~3~ENSMUSG00000031347~Cetn2~protein_coding
TCTTTAGTGTCTTTCTCAGACTGGAGTAGAACACAAAAGT
>chrX:72916265-72916393~5~ENSMUSG00000031347~Cetn2~protein_coding
ATTATCTTAACTAACTTACCATTTTCTGAGTCATCACTGT
>chrX:72916265-72916393~3~ENSMUSG00000031347~Cetn2~protein_coding
CCCAGGGCCCTCATTGCCACCTACAATGAAAACAGAATCA
>chrX:72916688-72916822~5~ENSMUSG00000031347~Cetn2~protein_coding
AAGGATGTGTGCAGCTTACCTTCAGTTCTTTGATGTCTAT
>chrX:72916688-72916822~3~ENSMUSG00000031347~Cetn2~protein_coding
CTCTGGGCACTGGATGCCATGGTTGTCTTCTTAAAATTAG
>chrX:72916688-72916846~5~ENSMUSG00000031347~Cetn2~protein_coding
AAGGATGTGTGCAGCTTACCTTCAGTTCTTTGATGTCTAT
>chrX:72916688-72916846~3~ENSMUSG00000031347~Cetn2~protein_coding
GTCTTCTTAAAATTAGAGGCCTTCACACAATATATAAACA
>chr2:125068181-125068301~3~ENSMUSG00000035183~Slc24a5~protein_coding
GCGCCTCCCAAGGGCCACAGGTAGGTGGCAGTGGGCCCAG
>chr2:125087964-125088283~5~ENSMUSG00000035183~Slc24a5~protein_coding
ACATGCTATTCTTCTGCAGGTAAAGGAGACATGGCTATAT
>chr2:125068772-125068951~5~ENSMUSG00000035183~Slc24a5~protein_coding
TTTTCCTTTTCCTCGGCAGGAAACAGCACGCAATGTGCTG
>chr2:125068772-125068951~3~ENSMUSG00000035183~Slc24a5~protein_coding
CCTGGAAATCATCAGTGACTGTAAGTTGCCGGGAAGGTCT
>chr2:125080621-125080704~5~ENSMUSG00000035183~Slc24a5~protein_coding
TCACTTCCTTCATCTTCAGCCCTTGGACTGTCGCAGGATG
>chr2:125080621-125080704~3~ENSMUSG00000035183~Slc24a5~protein_coding
ACTAGTTACCGCCTTCTTGGGTAAATATTGTTCCTTTGAC
>chr2:125080794-125080897~5~ENSMUSG00000035183~Slc24a5~protein_coding
ACTACTCTCTCGCTCCCAGGTGTATTTATCACAAAGGGAG
>chr2:125080794-125080897~3~ENSMUSG00000035183~Slc24a5~protein_coding
GCGGCCTCCTGTCCAACATGGTAAGAAAACTATTCAATAA
>chr2:125081227-125081327~5~ENSMUSG00000035183~Slc24a5~protein_coding
TCAAACCATCATTTTCCAGGTTTCAACACTCTCCTGCTGG
>chr2:125081227-125081327~3~ENSMUSG00000035183~Slc24a5~protein_coding
TTTGACAACCGAATTTACTGGTAAGCTTTAAATAAGTGTC
>chr2:125083031-125083314~5~ENSMUSG00000035183~Slc24a5~protein_coding
CCCTTTCCTCCACGTCTAGGTACGAAGGAGCAGGGCTGCT
>chr2:125083031-125083314~3~ENSMUSG00000035183~Slc24a5~protein_coding
TCTTAGTCAGGTTTCTGAAGGTAACAACTACACCCTGCCA
>chr2:125085657-125085863~5~ENSMUSG00000035183~Slc24a5~protein_coding
TTGAACTTTCCCACCACAGATCCACCAAGTGTTTTCAGCA
>chr2:125085657-125085863~3~ENSMUSG00000035183~Slc24a5~protein_coding
TTGGATGGTCACAGTAACAGGTATGGAATTTAAGTATAAT
>chr2:125087420-125087521~5~ENSMUSG00000035183~Slc24a5~protein_coding
GTCTCTGTGCCTGTTACAGGGGAAACACTAGGGATCCCAG
>chr2:125087420-125087521~3~ENSMUSG00000035183~Slc24a5~protein_coding
TGTGTTAGTTGCAAGAAAAGGTAAGACTAGAATTCTCTTA
>chr1:75220463-75220573~3~ENSMUSG00000096094~A630095N17Rik~protein_coding
TGGTTGGGAGAGGGTCTCCTCTGTAAAAAGAAAATGGACA
>chr1:75231975-75232074~5~ENSMUSG00000096094~A630095N17Rik~protein_coding
AAGACTAGGGAGCAATTACCTCCTGCAGGTAGACTCCTGA
>chr1:75223294-75223416~5~ENSMUSG00000096094~A630095N17Rik~protein_coding
CAATGAGGATATTCATTACCCAGTTAGAAGTCAGCATAGG
>chr1:75223294-75223416~3~ENSMUSG00000096094~A630095N17Rik~protein_coding
AACGGCTGCCTCGGTGTCATGGCTTCACATGACGCTGTAT
>chr1:75223294-75223430~5~ENSMUSG00000096094~A630095N17Rik~protein_coding
CAATGAGGATATTCATTACCCAGTTAGAAGTCAGCATAGG
>chr1:75223294-75223430~3~ENSMUSG00000096094~A630095N17Rik~protein_coding
TGTCATGGCTTCACATGACGCTGTATTAAGGCAGGGAAGG
>chr2:152755155-152755239~3~ENSMUSG00000009876~Cox4i2~protein_coding
ACACAGCCCAGGAGATGCTGGTAAGTCTCAGATTCTGGTG
>chr2:152764745-152764878~5~ENSMUSG00000009876~Cox4i2~protein_coding
ACCCTTGCCCTCCCTGCAGTGTTCCCTAAGAAGGTTGTCA
>chr2:152757010-152757174~5~ENSMUSG00000009876~Cox4i2~protein_coding
CCCTCCCTTGTAATTGCAGCTGGCAGCCAGAGGAGGATGA
>chr2:152757010-152757174~3~ENSMUSG00000009876~Cox4i2~protein_coding
CCAAGCAGAGAAGGTGGCCTGTAAGTGTTGGGCTAGGTGG
>chr2:152760638-152760769~5~ENSMUSG00000009876~Cox4i2~protein_coding
ACACACTGCCTGCCTCCAGTGTACCGGCTCCAGTTCCATG
>chr2:152760638-152760769~3~ENSMUSG00000009876~Cox4i2~protein_coding
TTGGTGGCAGCGAGTCTATGGTGAGTGGGCGGGTCATATG
>chr12:80519169-80519345~3~ENSMUSG00000021130~Galnt16~protein_coding
ACCGCACCATTCCGCTCATTGTGAGTACGCTCTGCGCACC
>chr12:80601695-80601829~5~ENSMUSG00000021130~Galnt16~protein_coding
CTCTCTCCCTTCCACCCAGAAATGGAGAAGGAAAGGATCT
>chr12:80572299-80572456~5~ENSMUSG00000021130~Galnt16~protein_coding
ATGCTGACCTTTGTCTCAGGTGACAGGAACACCCTCAAAG
>chr12:80572299-80572456~3~ENSMUSG00000021130~Galnt16~protein_coding
AGGGACACCCGCCATTACAGGTATGGCATCTGCTGAGTGG
>chr12:80575859-80575957~5~ENSMUSG00000021130~Galnt16~protein_coding
GACTCCCGTCCTTTCTCAGTTGCCCATCCTTGTCCTATTC
>chr12:80575859-80575957~3~ENSMUSG00000021130~Galnt16~protein_coding
CTCCTGCGCACAGTGAAGAGGTAATCCCCTCATCCTTATG
>chr12:80576502-80576569~5~ENSMUSG00000021130~Galnt16~protein_coding
GTGCCCACTACTGTTCCAGCGTCCTGAACCGAACTCCTGC
>chr12:80576502-80576569~3~ENSMUSG00000021130~Galnt16~protein_coding
GGATGACTTCAGTTCGGATCGTAAGTACTCATCTTCTCTT
>chr12:80577388-80577453~5~ENSMUSG00000021130~Galnt16~protein_coding
TCCTCCCCTCTGCCCCCAGCTGAAGACTGTTTGCTTCTGA
>chr12:80577388-80577453~3~ENSMUSG00000021130~Galnt16~protein_coding
TCGCAATGACAAACGGGAAGGTGAGCGCTAGGTCTGTGTC
>chr12:80579965-80580086~5~ENSMUSG00000021130~Galnt16~protein_coding
CCTTCCTTTCCCTTTGCAGGACTGATCCGGTCCCGGGTTC
>chr12:80579965-80580086~3~ENSMUSG00000021130~Galnt16~protein_coding
TGCTGCAGCGGGTGATGGAGGTGAGAACCCCCTGTCTGTG
>chr12:80581222-80581309~5~ENSMUSG00000021130~Galnt16~protein_coding
TCCCATCCTCCTCTTCTAGGACCACACCCGTGTGGTGAGC
>chr12:80581222-80581309~3~ENSMUSG00000021130~Galnt16~protein_coding
ATCTGCAGATCTTCGAGGAGGTGGGTCCTGCTCCTCAGGA
>chr12:80583650-80583734~5~ENSMUSG00000021130~Galnt16~protein_coding
CACTCTGCTTTGCCTGTAGGGTTTGACTGGAGTCTGCATT
>chr12:80583650-80583734~3~ENSMUSG00000021130~Galnt16~protein_coding
GACCCCACTAAACCCATCAGGTCAGCCTGCTGTGTCCTTC
>chr12:80584013-80584116~5~ENSMUSG00000021130~Galnt16~protein_coding
TCATTCTCTGTCTCCCCAGGACACCTGTTATAGCTGGAGG
>chr12:80584013-80584116~3~ENSMUSG00000021130~Galnt16~protein_coding
CTGGGGAGGAGAGAATTTTGGTGAGTCAATCAACAAACCA
>chr12:80588459-80588585~5~ENSMUSG00000021130~Galnt16~protein_coding
TCTTCTTCTTCTCCTGCAGAACTCTCCTTCAGGGTATGGA
>chr12:80588459-80588585~3~ENSMUSG00000021130~Galnt16~protein_coding
AATGCCCTCACCTATATCAGGTAGGTCCCCGTGGGAAACA
>chr12:80590595-80590687~5~ENSMUSG00000021130~Galnt16~protein_coding
ACCCTTTCTCTGCTCTTAGGAATACAAAGCGAACGGCAGA
>chr12:80590595-80590687~3~ENSMUSG00000021130~Galnt16~protein_coding
ATCGGGAAGGCCTTTGGCAGGTGGGTCCCACCAACTCTCC
>chr12:80592401-80592484~5~ENSMUSG00000021130~Galnt16~protein_coding
GCTTTGTCTTTCCCTTCAGTGTGGCCACGCGGATCGAGCA
>chr12:80592401-80592484~3~ENSMUSG00000021130~Galnt16~protein_coding
AACGTCTATCCCGAGCTCACGTGAGTGCGGCCCCCTTCCA
>chr12:80597081-80597222~5~ENSMUSG00000021130~Galnt16~protein_coding
atgtcacctttctcctcagTGTCCCCGTGAAGGAAGTGCT
>chr12:80597081-80597222~3~ENSMUSG00000021130~Galnt16~protein_coding
AGAGCCCACCACCAGCCCAGGTAAGCTGTTTAGGGCTAAG
>chr12:80598018-80598143~5~ENSMUSG00000021130~Galnt16~protein_coding
TCCTTTCCTTGTCTTGCAGGCATGGTTATTTAGCGATCAC
>chr12:80598018-80598143~3~ENSMUSG00000021130~Galnt16~protein_coding
ACCCTAAAGAAGGCAAGCAGGTAAGCCTCCACGACCAGGC
>chr17:15707087-15707139~3~ENSMUSG00000023852~Chd1~protein_coding
AATGGCAGCGGAGAATCAAGGTAAGCAAGTTCTTTAAACC
>chr17:15769978-15770320~5~ENSMUSG00000023852~Chd1~protein_coding
TAAATTTCTCTTTCATTAGGTACTATAGTGACCGAGAGAA
>chr17:15725269-15725470~5~ENSMUSG00000023852~Chd1~protein_coding
TTTTTATTTTCAATTGTAGTCAGTCAGGTGATGATTGTGG
>chr17:15725269-15725470~3~ENSMUSG00000023852~Chd1~protein_coding
CAAAAGTCGACGGAGCCGAGGTAAGTTAGTGCAATTGAAC
>chr17:15726249-15726362~5~ENSMUSG00000023852~Chd1~protein_coding
TGCTTTGTTTTTGGTACAGTTTTGGAAATCTAGCCCCAGT
>chr17:15726249-15726362~3~ENSMUSG00000023852~Chd1~protein_coding
CTAATAGTGGATCCGAAGAAGTAAGTTCCCAGTGAGCTGC
>chr17:15728187-15728251~5~ENSMUSG00000023852~Chd1~protein_coding
CAGCCTCGTTTCTCGCTAGGACTCGTCCAGCAGTGAAGAC
>chr17:15728187-15728251~3~ENSMUSG00000023852~Chd1~protein_coding
AAGAGGAAGAAGCACAATGAGTATGTGATTTCATTCAGCT
>chr17:15730483-15730632~5~ENSMUSG00000023852~Chd1~protein_coding
AAAAAATGTTTATATACAGTGAAGACTGGCAGATGTCTGG
>chr17:15730483-15730632~3~ENSMUSG00000023852~Chd1~protein_coding
AGCCGAAAGCCTCAGAATAGGTGAGTACAGTGTTTTGTGA
>chr17:15730749-15731017~5~ENSMUSG00000023852~Chd1~protein_coding
TCCCCCTTTCCTTTCTCAGATCTAAGTCAAAAAATGGGAA
>chr17:15730749-15731017~3~ENSMUSG00000023852~Chd1~protein_coding
CAGAGTGGGGCGGAAAGGAGGTACGGCTGCAAGCAGTGTT
>chr17:15731854-15732079~5~ENSMUSG00000023852~Chd1~protein_coding
ATTTGTCTTTTGCCTCTAGCTACTGGTGCTACTACAACCA
>chr17:15731854-15732079~3~ENSMUSG00000023852~Chd1~protein_coding
GATCAAGAGACGAAACGATGGTAACGATTCCTTTAAAAAA
>chr17:15732539-15732639~5~ENSMUSG00000023852~Chd1~protein_coding
TTGCTTTAAAAATTTTCAGGCTGAAAAATGCTTCTCCAGA
>chr17:15732539-15732639~3~ENSMUSG00000023852~Chd1~protein_coding
GATAGTGGAGCGCATAATTGGTTAGTGGTAAATATGTGTG
>chr17:15732985-15733163~5~ENSMUSG00000023852~Chd1~protein_coding
TACCTGATTCATCTCACAGCTCATTCCAATCAAAAATCAG
>chr17:15732985-15733163~3~ENSMUSG00000023852~Chd1~protein_coding
CACCTTTTAAAGATTGCAAAGTGAGTACCAACATTTTAAA
>chr17:15734231-15734358~5~ENSMUSG00000023852~Chd1~protein_coding
ATATTTATTCTGACCAAAGGTATTGAAACAAAGACCAAGA
>chr17:15734231-15734358~3~ENSMUSG00000023852~Chd1~protein_coding
CTCGCTCACTCTTGGTGCAAGTAAGTGTTTGCTGAGTTAC
>chr17:15735628-15735844~5~ENSMUSG00000023852~Chd1~protein_coding
TTTTTTTTTAACTTTATAGAGGAAATAGTTGCATACTTGC
>chr17:15735628-15735844~3~ENSMUSG00000023852~Chd1~protein_coding
ACATTAACAGCAGAAACATGGTAAGTTGTCTTTCCATGAA
>chr17:15736860-15736949~5~ENSMUSG00000023852~Chd1~protein_coding
TCTTAAATTTTTATAATAGATAAGAACTCATGAATGGATG
>chr17:15736860-15736949~3~ENSMUSG00000023852~Chd1~protein_coding
AAATTTTATTGAAGGATAAGGTATGTGTTACTTGTGTAAC
>chr17:15738482-15738672~5~ENSMUSG00000023852~Chd1~protein_coding
TTTTTTTATTCATTTTAAGGCATTCCTTGGTGGTCTGAAT
>chr17:15738482-15738672~3~ENSMUSG00000023852~Chd1~protein_coding
CACTTCATTATGCCGGAGAAGTAAGACGACATGTGGACAC
>chr17:15738535-15738672~5~ENSMUSG00000023852~Chd1~protein_coding
GTGTTGATGAAGCGCATCGATTAAAGAATGATGATTCCCT
>chr17:15738535-15738672~3~ENSMUSG00000023852~Chd1~protein_coding
CACTTCATTATGCCGGAGAAGTAAGACGACATGTGGACAC
>chr17:15739506-15739694~5~ENSMUSG00000023852~Chd1~protein_coding
GTTCTTAAATTTTTTAAAGGTTTTCTTCATGGGAAGATTT
>chr17:15739506-15739694~3~ENSMUSG00000023852~Chd1~protein_coding
TTACAGAAGCAATATTACAAGTAAGCCTGGGAGAGAGTGT
>chr17:15742157-15742319~5~ENSMUSG00000023852~Chd1~protein_coding
GTGTCTTTTGTTTTTGAAGGTGGATTTTAACTAGGAATTA
>chr17:15742157-15742319~3~ENSMUSG00000023852~Chd1~protein_coding
ATAAACAGGAGGCCTTACAAGTAAGACTTTTTAACTATTT
>chr17:15743078-15743230~5~ENSMUSG00000023852~Chd1~protein_coding
TACTCTGCTGTTTCCTTAGCACTTAATCCGTAGTAGCGGA
>chr17:15743078-15743230~3~ENSMUSG00000023852~Chd1~protein_coding
ACCGCCAGTTCCCCTTTCAAGTAAGCATTTCTTGGTTTCT
>chr17:15747135-15747206~5~ENSMUSG00000023852~Chd1~protein_coding
TTTAAATGCTTTATTGTAGAGATTAGATGGATCGATAAAA
>chr17:15747135-15747206~3~ENSMUSG00000023852~Chd1~protein_coding
TTAATGCCGAGGGCTCAGAGGTATGAATGCCTTTAAATTT
>chr17:15747768-15747917~5~ENSMUSG00000023852~Chd1~protein_coding
TATTTAAAATTCCTTGCAGGATTTCTGCTTTTTGCTTTCT
>chr17:15747768-15747917~3~ENSMUSG00000023852~Chd1~protein_coding
GAATTGGACAGAAGAAACAGGTATTTTAATTTGTTATTGG
>chr17:15749373-15749521~5~ENSMUSG00000023852~Chd1~protein_coding
CTCATGCTTGCTTTTACAGGTGAATATATATCGCTTGGTT
>chr17:15749373-15749521~3~ENSMUSG00000023852~Chd1~protein_coding
ACAGGCTCGGCTCCGTCAAGGTGGGTACTGCTCTGTAAGA
>chr17:15749848-15749944~5~ENSMUSG00000023852~Chd1~protein_coding
GTGTTTTACATGTTTCCAGTTCCACCCCCTTCAATAAAGA
>chr17:15749848-15749944~3~ENSMUSG00000023852~Chd1~protein_coding
GAGAGGAGCAGGAGCCACAGGTCAGCAGCGTCCATCTCCC
>chr17:15750039-15750134~5~ENSMUSG00000023852~Chd1~protein_coding
CCACACCCTTTTAATACAGGAAATGGATATCGATGAAATC
>chr17:15750039-15750134~3~ENSMUSG00000023852~Chd1~protein_coding
AGCTGCTTTCTCAGTTTAAGGTAGGCCTCTTCCTCCTTCC
>chr17:15752322-15752498~5~ENSMUSG00000023852~Chd1~protein_coding
AAATTCTGGAATTTATTAGGTTGCCAATTTTTCAAATATG
>chr17:15752322-15752498~3~ENSMUSG00000023852~Chd1~protein_coding
TGAGAAACTGTGCAAAGCAGGTGATGTCATTTTAGAATAC
>chr17:15752322-15752510~5~ENSMUSG00000023852~Chd1~protein_coding
AAATTCTGGAATTTATTAGGTTGCCAATTTTTCAAATATG
>chr17:15752322-15752510~3~ENSMUSG00000023852~Chd1~protein_coding
CAAAGCAGGTGATGTCATTTTAGAATACTGTTACATAGCA
>chr17:15754921-15755081~5~ENSMUSG00000023852~Chd1~protein_coding
TTTTGTTTCTATTTTCCAGATAAGTTTCAATGGAAGTGAA
>chr17:15754921-15755081~3~ENSMUSG00000023852~Chd1~protein_coding
AGTGATGCGGAGATTCGGCGGTAAGAGGACACAGACCACT
>chr17:15754921-15755085~5~ENSMUSG00000023852~Chd1~protein_coding
TTTTGTTTCTATTTTCCAGATAAGTTTCAATGGAAGTGAA
>chr17:15754921-15755085~3~ENSMUSG00000023852~Chd1~protein_coding
ATGCGGAGATTCGGCGGTAAGAGGACACAGACCACTTTCT
>chr17:15756760-15756801~5~ENSMUSG00000023852~Chd1~protein_coding
AAAATTTATTTTCTGTTAGGTTTATCAAGAGCTATAAGAA
>chr17:15756760-15756801~3~ENSMUSG00000023852~Chd1~protein_coding
TTTGGTGGCCCCCTGGAGAGGTAAATACACTTGTTAATTC
>chr17:15756765-15756801~5~ENSMUSG00000023852~Chd1~protein_coding
TTATTTTCTGTTAGGTTTATCAAGAGCTATAAGAAATTTG
>chr17:15756765-15756801~3~ENSMUSG00000023852~Chd1~protein_coding
TTTGGTGGCCCCCTGGAGAGGTAAATACACTTGTTAATTC
>chr17:15757617-15757747~5~ENSMUSG00000023852~Chd1~protein_coding
CCATATTGTTTTATTACAGGTTAGATGCAATTGCTCGAGA
>chr17:15757617-15757747~3~ENSMUSG00000023852~Chd1~protein_coding
TTCAGGAACAGAGCGAGCAGGTAAATACCTCCAGTTAGCC
>chr17:15758275-15758413~5~ENSMUSG00000023852~Chd1~protein_coding
TATTGTTTAAAAAATCAAGGTGGCAGACTTGGAAAAGTGA
>chr17:15758275-15758413~3~ENSMUSG00000023852~Chd1~protein_coding
GACCCGGAGGAGAGGAAGCAGTGAGTACCCCCTGGGCCTC
>chr17:15758582-15758732~5~ENSMUSG00000023852~Chd1~protein_coding
CTACTGTCTTTAATACTAGGTATACAATCCCCTGCCATAC
>chr17:15758582-15758732~3~ENSMUSG00000023852~Chd1~protein_coding
ACCTCAGTTTAACACACAAGGTACTCACGTTTTCTTGACT
>chr17:15760306-15760341~5~ENSMUSG00000023852~Chd1~protein_coding
TGTTATTTATGAAAGACAGCCTCCATGCATTGCTCTTTCA
>chr17:15760306-15760341~3~ENSMUSG00000023852~Chd1~protein_coding
TTTCAGATTCTTCCAGATGATCCTGATAAAAAACCACAAG
>chr17:15760328-15760450~5~ENSMUSG00000023852~Chd1~protein_coding
CCATGCATTGCTCTTTCAGATTCTTCCAGATGATCCTGAT
>chr17:15760328-15760450~3~ENSMUSG00000023852~Chd1~protein_coding
CTCAGAGACTTTGTGGTGCGGTAAGTTAAATGTGCGCGTT
>chr17:15761279-15761407~5~ENSMUSG00000023852~Chd1~protein_coding
TGCAAATAATTACTTTTAGGGAGGTTCAAAGAGGAGAAAA
>chr17:15761279-15761407~3~ENSMUSG00000023852~Chd1~protein_coding
CTGACGAGGATGACGATAAAGTATGTATCCTTGCAGAGCG
>chr17:15762382-15762522~5~ENSMUSG00000023852~Chd1~protein_coding
TTTTGTTTCTTTTTCCCAGCTGAATGACTCCAAGCCTGAA
>chr17:15762382-15762522~3~ENSMUSG00000023852~Chd1~protein_coding
ATCAGAAGACATTCAGTATTGTAAGTGCTGCAGCTCCTGA
>chr17:15764843-15765021~5~ENSMUSG00000023852~Chd1~protein_coding
TATTTTTGTCCTTTTCAAGTGTAAAGAAAGAATGAGACCG
>chr17:15764843-15765021~3~ENSMUSG00000023852~Chd1~protein_coding
CAAATTAAGCAGTGGAGGAAGTAAGTGCCAGCTTTGAGGA
>chr17:15766331-15766427~5~ENSMUSG00000023852~Chd1~protein_coding
TGCCATTTTTTTTTCCTAGAAACCTGTGGATTTTTGTATC
>chr17:15766331-15766427~3~ENSMUSG00000023852~Chd1~protein_coding
AAAAACGACAAGAATCTCAGGTAATTGGtatataatattt
>chr17:15767450-15767504~5~ENSMUSG00000023852~Chd1~protein_coding
CTTGTGCATTTTATTTTAGCAAAACAGTGACCAGAATAGC
>chr17:15767450-15767504~3~ENSMUSG00000023852~Chd1~protein_coding
TCATGTGATTAGGAATCCAGGTAAACTTTTAAGAAGTttt
>chr17:15768566-15768776~5~ENSMUSG00000023852~Chd1~protein_coding
TCACTTATTTATCTAATAGATATGGAAAGGTTAAAAGAGA
>chr17:15768566-15768776~3~ENSMUSG00000023852~Chd1~protein_coding
CACTACAGGCAAGACAGCAGGTGAGCTGGAGAGCGAGTGG
>chr12:87098415-87098546~3~ENSMUSG00000021032~Ngb~protein_coding
AGCAGGGACTCGCCTACTGTCTGCAGAGGTAAGAGGCACC
>chr12:87102172-87102260~5~ENSMUSG00000021032~Ngb~protein_coding
AGTGCCCCGCAGCTCTCACCTGGCGAACAGGACAGTGCCA
>chr12:87099984-87100115~5~ENSMUSG00000021032~Ngb~protein_coding
CTCTGGAATGAGAACGTACCCCACTACCCACCGAGAAGGA
>chr12:87099984-87100115~3~ENSMUSG00000021032~Ngb~protein_coding
GCATCAATCACTAGCATCACCTGTCGAGGACACAGAGGGC
>chr12:87099996-87100115~5~ENSMUSG00000021032~Ngb~protein_coding
AACGTACCCCACTACCCACCGAGAAGGAGCTGAGCCTCAC
>chr12:87099996-87100115~3~ENSMUSG00000021032~Ngb~protein_coding
GCATCAATCACTAGCATCACCTGTCGAGGACACAGAGGGC
>chr12:87100166-87100240~5~ENSMUSG00000021032~Ngb~protein_coding
TGCTTACTACCACAGGCTAGCACCCAGGCTTCTCAACAAG
>chr12:87100166-87100240~3~ENSMUSG00000021032~Ngb~protein_coding
GGGTGGCAGGCGGCCAGTGTCTGTAAACAGTAGGCGTCCG
>chr12:87100689-87100800~5~ENSMUSG00000021032~Ngb~protein_coding
ATGGCTCTCCCTCCCTCACCTTCCTAATGTGGTCCAGGAA
>chr12:87100689-87100800~3~ENSMUSG00000021032~Ngb~protein_coding
TGGGTTCCAGGGCGAAGAGCCTGTGGGTTAGGAGCAGAGG
>chr1:134290056-134290526~3~ENSMUSG00000026459~Myog~protein_coding
GGGGCGGGCCCCAGCCCATGGTAAGTGGCTAGTACACCAG
>chr1:134291674-134291792~5~ENSMUSG00000026459~Myog~protein_coding
CTCCCACTTTTTCTTGCAGATCATTTGCTCGCGGCTGACC
>chr1:134291093-134291174~5~ENSMUSG00000026459~Myog~protein_coding
GGCCTTGTCTTGCATGCAGGTGCCCAGTGAATGCAACTCC
>chr1:134291093-134291174~3~ENSMUSG00000026459~Myog~protein_coding
GTTCGGTCCCAACCCAGGAGGTAAGTGAATCCTGACCCTG
>chr10:75407056-75407159~3~ENSMUSG00000033427~Upb1~protein_coding
CTCTACGGCAAGCAGACTAGGTCAGAAACCCAGATGCTGA
>chr10:75439854-75439961~5~ENSMUSG00000033427~Upb1~protein_coding
CTATGTGTTTCGATTTCAGATGACGGGACGACTTGAGATG
>chr10:75412767-75412938~5~ENSMUSG00000033427~Upb1~protein_coding
TTCTCTGCTGCCTTTTCAGGAATCTCGATCTGCCCAGAGA
>chr10:75412767-75412938~3~ENSMUSG00000033427~Upb1~protein_coding
CTGCCCCCGTGGCAGAACAGGTGCTGTCTTTTATAAACAA
>chr10:75414990-75415077~5~ENSMUSG00000033427~Upb1~protein_coding
TTGCTTTTTAAATTGCCAGGTCTCTGCGCTCCACAAGAGC
>chr10:75414990-75415077~3~ENSMUSG00000033427~Upb1~protein_coding
CTGTTTCCAGGAAGCATGGAGTGAGTCTCTGTCATGATTC
>chr10:75424493-75424587~5~ENSMUSG00000033427~Upb1~protein_coding
tctctctctctccccacagatatgccGTTCGCTTTTTGTA
>chr10:75424493-75424587~3~ENSMUSG00000033427~Upb1~protein_coding
CCACCAGGTTCTGTCAGAAGGTGACCTTAACTGTGCTCCG
>chr10:75428181-75428342~5~ENSMUSG00000033427~Upb1~protein_coding
ATGGTTTTCAATTCCCCAGCTGGCAAAGAAGCACAACATG
>chr10:75428181-75428342~3~ENSMUSG00000033427~Upb1~protein_coding
GAGTGGGAGACTTCAACGAGGTACGTGCCAGTCCGGATTC
>chr10:75429962-75430131~5~ENSMUSG00000033427~Upb1~protein_coding
TTTGTAATTTTTTTTTCAGTCCACTTACTACATGGAGGGA
>chr10:75429962-75430131~3~ENSMUSG00000033427~Upb1~protein_coding
GCCACCATTGGAGAACTCAGGTCTCTTGGTGGAAAGGCTC
>chr10:75436146-75436227~5~ENSMUSG00000033427~Upb1~protein_coding
CACTCTTACCCCCTCACAGTGAGTCCTTGTGGCCGATCGA
>chr10:75436146-75436227~3~ENSMUSG00000033427~Upb1~protein_coding
CTCTCAACCGTGTGGGTCAGGTATGTGTCTGAGGTATTGC
>chr10:75436876-75436918~5~ENSMUSG00000033427~Upb1~protein_coding
CATTGCATTTAATCCACAGGAACACTTCCCCAATGAGTTT
>chr10:75436876-75436918~3~ENSMUSG00000033427~Upb1~protein_coding
TTCTGGAGATGGAAAGAAAGGTATGTCCGTGAACTTTCCT
>chr10:75438057-75438211~5~ENSMUSG00000033427~Upb1~protein_coding
TTCCCTTTGCCCCTTAAAGCTCACCATGACCTCGGCTACT
>chr10:75438057-75438211~3~ENSMUSG00000033427~Upb1~protein_coding
ATGATTTCTGGACTTTCAAGGTAGGTACTCGTGTCCCCTT
>chr1:77373736-77373847~3~ENSMUSG00000026235~Epha4~protein_coding
TGCCAATTCTCGCCAGGTCGCTGCAGGTGGGGCCGAGAGA
>chr1:77514941-77515031~5~ENSMUSG00000026235~Epha4~protein_coding
AGGGCTGCCGGGCTCTTACCTTCATTCGCGGGGTATACCC
>chr1:77374771-77374926~5~ENSMUSG00000026235~Epha4~protein_coding
TACATCGCTGAGTACTTACTCCTGGCTCATGTGAACCACG
>chr1:77374771-77374926~3~ENSMUSG00000026235~Epha4~protein_coding
CTAACAAGGCTGTGTTTGGTCTGAAAAGAGAATGAGAATC
>chr1:77377414-77377607~5~ENSMUSG00000026235~Epha4~protein_coding
ACTAGTAACCATGACAAACCTGGAACTCTCCGACCCTGTC
>chr1:77377414-77377607~3~ENSMUSG00000026235~Epha4~protein_coding
TCCTCGATGGCTTTGATCACCTAGAGAAGACAAAAGGACA
>chr1:77380864-77381013~5~ENSMUSG00000026235~Epha4~protein_coding
GCTCAGGGTAAAAACTCACATCTTGATTGGACATATCCCA
>chr1:77380864-77381013~3~ENSMUSG00000026235~Epha4~protein_coding
CGGATAGGAATCTTGCCACCCTGTGAAACATGTCAGCTAT
>chr1:77382869-77383078~5~ENSMUSG00000026235~Epha4~protein_coding
GGTGGCAAACGGTCCTTACCCTGGTAGTGTAGGCTGCTTC
>chr1:77382869-77383078~3~ENSMUSG00000026235~Epha4~protein_coding
GTAAAGCGGCCATCATTCTTCTGCAGAGGAAGAGAGTGGG
>chr1:77383523-77383584~5~ENSMUSG00000026235~Epha4~protein_coding
ATAGAAAGTAGACACATACCCTGAGGAAAGCATCCAAGGA
>chr1:77383523-77383584~3~ENSMUSG00000026235~Epha4~protein_coding
TATGATCATTACCGGTTTACCTAGAGTTTCCAAGAGAAAA
>chr1:77387797-77387982~5~ENSMUSG00000026235~Epha4~protein_coding
AGTGGGGGGGCACACGTACATTTGGTGACAACGCCTTCCA
>chr1:77387797-77387982~3~ENSMUSG00000026235~Epha4~protein_coding
GCAGACCTCTCCAAATTCACCTGTGGGAGAAGGGTTCGAG
>chr1:77388473-77388586~5~ENSMUSG00000026235~Epha4~protein_coding
TGCACACTCAGACACTTACCAACTCCTATGACCTTTTCAA
>chr1:77388473-77388586~3~ENSMUSG00000026235~Epha4~protein_coding
ATCCACATAAGTTCTAACACCTAAGAAATGAACATGGGGT
>chr1:77390033-77390091~5~ENSMUSG00000026235~Epha4~protein_coding
ttgttttttgttttAATACCTTGATTCAAATGTTTCTCTT
>chr1:77390033-77390091~3~ENSMUSG00000026235~Epha4~protein_coding
CTTTGCTGTACTTACTCCGTCTATTAAAATTTAAAAAGAA
>chr1:77398494-77398605~5~ENSMUSG00000026235~Epha4~protein_coding
GAGGCGCTTCTGTTCTTACCTTCGGCTGATCACAAAAGCT
>chr1:77398494-77398605~3~ENSMUSG00000026235~Epha4~protein_coding
GCCAATGATGCGGGAAGGCACTGGAATGACAAGTACATGG
>chr1:77399638-77399797~5~ENSMUSG00000026235~Epha4~protein_coding
CCTGGGGGGTCTCTGTTACCTGTATTAGTAGTGACTTCCA
>chr1:77399638-77399797~3~ENSMUSG00000026235~Epha4~protein_coding
TAGCTGCGTTCATTCTGATCCTACATGAGAGTGAAGCAAA
>chr1:77401200-77401324~5~ENSMUSG00000026235~Epha4~protein_coding
agaagaaagaaagaaGTACCTTTTCATAATATTTGACTTC
>chr1:77401200-77401324~3~ENSMUSG00000026235~Epha4~protein_coding
CAAAGCAATGGATGATGGTGCTATCGGGGAGAAAGACAGA
>chr1:77426551-77426889~5~ENSMUSG00000026235~Epha4~protein_coding
AATAGGAATTGATTCCTACCTGCTTGGTTGGTTGTCACTG
>chr1:77426551-77426889~3~ENSMUSG00000026235~Epha4~protein_coding
GAGGGGAGCAGATGGTGGGCCTGGGGAAAGAAAAACAGAC
>chr1:77444865-77445020~5~ENSMUSG00000026235~Epha4~protein_coding
AGACAAGCAAACCACTTACGGGTGCAGGGCATGGAGGCTG
>chr1:77444865-77445020~3~ENSMUSG00000026235~Epha4~protein_coding
GTAATATCCAATTTTGCAAGCTACAGGGAAGGAGAAAAAG
>chr1:77506548-77507211~5~ENSMUSG00000026235~Epha4~protein_coding
ACAGTATGGCTGTTCTTACCTTGGCATTCACCATTCTGCT
>chr1:77506548-77507211~3~ENSMUSG00000026235~Epha4~protein_coding
ATAATGCTCACTTCCTCCCACTGCAAAGATCCAGAGGAAA
>chr1:77511683-77511750~5~ENSMUSG00000026235~Epha4~protein_coding
AGAAGGCCTCAGAACTTACCCCTCCTTCCAGAGGGCTTGC
>chr1:77511683-77511750~3~ENSMUSG00000026235~Epha4~protein_coding
TCTGGAATCCAATAAAGTAACTGCAGAAAAAAAATATAAA
>chr14:99101050-99101301~3~ENSMUSG00000022064~Pibf1~protein_coding
AAATGGATTATCTTACAAAGGTAAGGTCAGATGCAAACTG
>chr14:99254161-99254208~5~ENSMUSG00000022064~Pibf1~protein_coding
TTTTTTTCTTCTTTTTCAGACTAAAAAGGAAGCACAAGAG
>chr14:99105169-99105269~5~ENSMUSG00000022064~Pibf1~protein_coding
CTAGATTCTCTCTGTGCAGATTGAGGAGCTAGAGGAAAAA
>chr14:99105169-99105269~3~ENSMUSG00000022064~Pibf1~protein_coding
ATTCAACAGAAAGATGCCAAGTAAGACATGCTTTTCACAA
>chr14:99107299-99107497~5~ENSMUSG00000022064~Pibf1~protein_coding
ATAAATTCTCTTAATGTAGAAAATATCAAGAACTAATGAA
>chr14:99107299-99107497~3~ENSMUSG00000022064~Pibf1~protein_coding
CTATTCCTGAATATGTATCTGTAAGTGTCGTGCATCATCT
>chr14:99112970-99113089~5~ENSMUSG00000022064~Pibf1~protein_coding
ACTTTTTTTTTTTTTAAAGATTCGCTTCTATGAGCTCGTG
>chr14:99112970-99113089~3~ENSMUSG00000022064~Pibf1~protein_coding
AACTGAAGCAGCTGACGGAGGTCTGTAATGTGTCTATTAC
>chr14:99133236-99133369~5~ENSMUSG00000022064~Pibf1~protein_coding
TTCTTCATTTGATTTACAGACATATGAAGAAGATCGAAGA
>chr14:99133236-99133369~3~ENSMUSG00000022064~Pibf1~protein_coding
AACTATGACAAAGTGAAGAGGTAAATAGTTAGGGTGGCCG
>chr14:99136453-99136561~5~ENSMUSG00000022064~Pibf1~protein_coding
TGTGATTTTATTTTCATAGTGAACGCGATGCTCTGGAACA
>chr14:99136453-99136561~3~ENSMUSG00000022064~Pibf1~protein_coding
GGAATGAATTATCAAAGGAGGTAAGCTCCCGCTTCAACCC
>chr14:99137042-99137223~5~ENSMUSG00000022064~Pibf1~protein_coding
TCTGAACTGATTCCCATAGGTCAGCAGCCTGCAGCAGACA
>chr14:99137042-99137223~3~ENSMUSG00000022064~Pibf1~protein_coding
GAGAAATATGTCACGTCCAGGCAAGACTCGTTGCTTTCCT
>chr14:99140537-99140662~5~ENSMUSG00000022064~Pibf1~protein_coding
TTTTCTTTTGTCTTTGCAGAGACCATTATAAAACAGAATA
>chr14:99140537-99140662~3~ENSMUSG00000022064~Pibf1~protein_coding
ATGTATGAACGAGAAAACAGGTAAAAAGGGAGAGAGAGAT
>chr14:99150643-99150741~5~ENSMUSG00000022064~Pibf1~protein_coding
ATGCATGTTTGAATTGTAGAAATCTCCGTGAAGCAAGGGA
>chr14:99150643-99150741~3~ENSMUSG00000022064~Pibf1~protein_coding
CATGAGCAGCTCCTAGACAGGTAAGAGGGAGAGAAAATGC
>chr14:99179315-99179480~5~ENSMUSG00000022064~Pibf1~protein_coding
acccctctGCCTCTTTCAGGTACAGAGAACTCCAGCTCAG
>chr14:99179315-99179480~3~ENSMUSG00000022064~Pibf1~protein_coding
AATATCAGAAGAAATTGGAGGTACCTTTATGTAACTTTCC
>chr14:99186481-99186631~5~ENSMUSG00000022064~Pibf1~protein_coding
TCTCTTCTTCCACTGCTAGGTTTTAACTAAAGAATTTTAT
>chr14:99186481-99186631~3~ENSMUSG00000022064~Pibf1~protein_coding
AATAATGCAAACAGCAGAAAGTAAGTCTGTGTGCCCTCCC
>chr14:99187718-99187808~5~ENSMUSG00000022064~Pibf1~protein_coding
ACCTTTTACTACTTTTCAGTTGAAAATGAAGATGAGGCTG
>chr14:99187718-99187808~3~ENSMUSG00000022064~Pibf1~protein_coding
AAAAGACGACTAAAGCAAAGGTAAAATCGATATGGATTTA
>chr14:99196349-99196451~5~ENSMUSG00000022064~Pibf1~protein_coding
TTTCATTTTATTTACCTAGTGTCCACTTGGCAAGAAGAGT
>chr14:99196349-99196451~3~ENSMUSG00000022064~Pibf1~protein_coding
TAAGACAGCTTTCACAAGAGGTGAGTAGCTGGGTCGGAAG
>chr14:99210940-99211070~5~ENSMUSG00000022064~Pibf1~protein_coding
AAATGTGTGGTTTTTCTAGCTTGACAGAGCCAATTCACTG
>chr14:99210940-99211070~3~ENSMUSG00000022064~Pibf1~protein_coding
CAACTTGAGAAAGATGTCAGGTAAGCCATCTACACGTCTT
>chr14:99221559-99221643~5~ENSMUSG00000022064~Pibf1~protein_coding
AAACTTGGGTTTTTAACAGCAACTTAAATAAAGAGAAGTC
>chr14:99221559-99221643~3~ENSMUSG00000022064~Pibf1~protein_coding
AGCTCCTCAGTCACCGCGAGGTACTCGTCCCACCTGCAAT
>chr14:99242839-99243009~5~ENSMUSG00000022064~Pibf1~protein_coding
TGTTTTCATATATCAACAGGAATTTGCAGCTATGAAGCAG
>chr14:99242839-99243009~3~ENSMUSG00000022064~Pibf1~protein_coding
TACCCAAGCCAACGCTCTTTGTAAGTACAGCTAAAAATAT
>chr7:90468981-90469161~3~ENSMUSG00000030614~Tmem126b~protein_coding
GCAGTGGAACAGTCTGATACCTGAAAATGGAAAAGAACCA
>chr7:90475895-90475975~5~ENSMUSG00000030614~Tmem126b~protein_coding
ACCCTAGATTTCCGCCTACCTGGGGTGCTTCCCTATTTCC
>chr7:90469570-90469681~5~ENSMUSG00000030614~Tmem126b~protein_coding
AAGGAATGGATGGACTTACTTAACTGCCAAACGTCCATTT
>chr7:90469570-90469681~3~ENSMUSG00000030614~Tmem126b~protein_coding
GCTTTCCTTGCTTATGTCACCTAGACGGCGAGAGAAAAGT
>chr7:90470765-90470958~5~ENSMUSG00000030614~Tmem126b~protein_coding
TTGATGAATTTAAACTAACCTGATTGCAAAGCATCTGTTA
>chr7:90470765-90470958~3~ENSMUSG00000030614~Tmem126b~protein_coding
TTCCATGTATATTTAAAGTCCTAACGGGAACAAAGACAAA
>chr7:90472598-90472719~5~ENSMUSG00000030614~Tmem126b~protein_coding
TTATCACTGTGTCTCTTACTTGTCGTTTCTATAATGTTCA
>chr7:90472598-90472719~3~ENSMUSG00000030614~Tmem126b~protein_coding
TAAAGTGCCATCTTGATGTCCTGGAAAACATGAAATCTCA
>chr11:75349681-75349814~3~ENSMUSG00000018809~Smyd4~protein_coding
CCTTCTTCTTCCCTTCTTCAGTAAGTGAATGGAAACTTCA
>chr11:75404766-75404916~5~ENSMUSG00000018809~Smyd4~protein_coding
CTTCCCTTTCTGGCTTCAGGTTGGCAGTGCCTGAAGCTCT
>chr11:75382250-75382394~5~ENSMUSG00000018809~Smyd4~protein_coding
CCCTTCTTTCGTCACAAAGACCTGAGGATGAGATGTTTTT
>chr11:75382250-75382394~3~ENSMUSG00000018809~Smyd4~protein_coding
CTGCAGTGCTGTACTCTAAGGTAACGTGCGTCCAACCAGC
>chr11:75387411-75387500~5~ENSMUSG00000018809~Smyd4~protein_coding
CCATCTCGTTGTTTTTCAGGGAGTGTCTCATTCAAGGCCT
>chr11:75387411-75387500~3~ENSMUSG00000018809~Smyd4~protein_coding
TCCATCTGGGTCAGTATGAAGTGAGTATTGAAGAACCTGG
>chr11:75390072-75391227~5~ENSMUSG00000018809~Smyd4~protein_coding
AATTTCCTTTTGTTTTCAGGCATGTCTTAAAGACATAGTG
>chr11:75390072-75391227~3~ENSMUSG00000018809~Smyd4~protein_coding
AACATCCATATGTCACACAGGTAAGTCAGAAATGGTTTTT
>chr11:75399601-75399783~5~ENSMUSG00000018809~Smyd4~protein_coding
TCTGTTCTTGCACTTCCAGGGTCTAACGAGAGCATCATTA
>chr11:75399601-75399783~3~ENSMUSG00000018809~Smyd4~protein_coding
GGAGATTCTGCACTGCTATGGTGAGCCAGCCTTTCTTTCC
>chr11:75400282-75400445~5~ENSMUSG00000018809~Smyd4~protein_coding
GTGGGTAATCTCTCTCCAGGGCCTCACGAGAGCCGGATGG
>chr11:75400282-75400445~3~ENSMUSG00000018809~Smyd4~protein_coding
CTTGCAGAGCGCTCATGCAGGTAAATCTCTGCTGTTCCCA
>chr11:75402118-75402250~5~ENSMUSG00000018809~Smyd4~protein_coding
ATAGAACTGACTTCCACAGGGAAATGATGTGCTGAGCTGT
>chr11:75402118-75402250~3~ENSMUSG00000018809~Smyd4~protein_coding
TCTCCGAACCGGTAAACCAGGTGAGATTGGCTCCCTCGCC
>chr11:75403109-75403225~5~ENSMUSG00000018809~Smyd4~protein_coding
TTTTCCTTTGAATCCATAGAGCAAGCCATTCAGCAGTTGT
>chr11:75403109-75403225~3~ENSMUSG00000018809~Smyd4~protein_coding
CCAGGCCCATGCTACCTTAGGTATGCTACCTTAGGTATAG
>chr11:75403417-75403540~5~ENSMUSG00000018809~Smyd4~protein_coding
GACATTTCTCTTCTCACAGGGAACTGGCTAAAGTCTGCTG
>chr11:75403417-75403540~3~ENSMUSG00000018809~Smyd4~protein_coding
GCCCAAGTCCTATTCAATGGGTAGGCCTTTCTTTTTCCTA
>chr7:7132183-7133168~3~ENSMUSG00000063535~Zfp773~protein_coding
TATCTTTGCAAGCTCCACTCCTTTGCAGCAACACAGAAAC
>chr7:7136433-7136648~5~ENSMUSG00000063535~Zfp773~protein_coding
GTGACCACGTGGTACGCACCTGTGCCTGGCCACCCTGCAG
>chr7:7134167-7134250~5~ENSMUSG00000063535~Zfp773~protein_coding
CAAATACCTGTGCACTTACTTGGAGTCAAAAATCTCAGGG
>chr7:7134167-7134250~3~ENSMUSG00000063535~Zfp773~protein_coding
AGTCCCAGAAGGTATAAGTCCTAATGTAAAATAAAGGAAA
>chr7:7135292-7135418~5~ENSMUSG00000063535~Zfp773~protein_coding
GTGTGGGGTGGGAGCTTACCTAATGAGGACATGAGAACAA
>chr7:7135292-7135418~3~ENSMUSG00000063535~Zfp773~protein_coding
TCACTAAAGGCCATACCACCCTGCCACAACAGAGAATGCT
>chr16:55226360-55226532~3~ENSMUSG00000064310~Zpld1~protein_coding
GGGAGGCACACTCAGCGAACCTGTAAGAAGCACATACACT
>chr16:55267194-55267299~5~ENSMUSG00000064310~Zpld1~protein_coding
AGATGAAGGTCAGACTCACCAGGAAATCTGCTGTGGAGGT
>chr16:55226934-55226963~5~ENSMUSG00000064310~Zpld1~protein_coding
TATTTGCTAATTATCTTACCAAGCTGTGAATTGTTGGTTG
>chr16:55226934-55226963~3~ENSMUSG00000064310~Zpld1~protein_coding
ATTGTTGGTTGGAGTCTCATCTGAGGAGAGATAATAGAAA
>chr16:55232208-55232316~5~ENSMUSG00000064310~Zpld1~protein_coding
AGGGGGAGGGGCTTCTTACCGCTCCGGGTGATGATGGGTC
>chr16:55232208-55232316~3~ENSMUSG00000064310~Zpld1~protein_coding
CTTTTTCTGTTGCCACAAATCTGAGGTGTTAATAAAAACA
>chr16:55233495-55233666~5~ENSMUSG00000064310~Zpld1~protein_coding
AAATGGCTTATAAACATACTGGCATGAGAAGAGGACAGTC
>chr16:55233495-55233666~3~ENSMUSG00000064310~Zpld1~protein_coding
TCTGAGGATCTTTGTCACAGCTACATTTTGGGGGAATCAA
>chr16:55239824-55239904~5~ENSMUSG00000064310~Zpld1~protein_coding
GCAAGACTTAGACACTTACCTAAGGAAGAGATCATACCGA
>chr16:55239824-55239904~3~ENSMUSG00000064310~Zpld1~protein_coding
AATCCATTAAAACATTCCATCTGCAGAGAGAAACAAACAT
>chr16:55241337-55241434~5~ENSMUSG00000064310~Zpld1~protein_coding
GGTAAGGGTGCACAATTACCTGCCATCCAGATTAGTAGCT
>chr16:55241337-55241434~3~ENSMUSG00000064310~Zpld1~protein_coding
TGCTCCCTGTAGGTTGAATCCTAATGATGAAATAATAAAT
>chr16:55246609-55246681~5~ENSMUSG00000064310~Zpld1~protein_coding
CTTTCACCCATCAACTTACGTTATAAAGGAGCAAGTTCAA
>chr16:55246609-55246681~3~ENSMUSG00000064310~Zpld1~protein_coding
CAGAAATAGCAGCTGAGGACCTAAAACCGATTTCCAAGAG
>chr16:55248238-55248419~5~ENSMUSG00000064310~Zpld1~protein_coding
AGAATAAACATGAACTCACGAAGCAAGCTGGGTGTTATTA
>chr16:55248238-55248419~3~ENSMUSG00000064310~Zpld1~protein_coding
ACACCAGGAATTGTGGACACCTATTAGAACAGCAGATCGA
>chr16:55251568-55251788~5~ENSMUSG00000064310~Zpld1~protein_coding
GATTTCATAGAAATCTTACCACTAAATTGTTTCCACAGCC
>chr16:55251568-55251788~3~ENSMUSG00000064310~Zpld1~protein_coding
GACACTGATGTCTCTTTCCGCTGAAGCAGAAAAACACATA
>chr16:14906755-14906812~3~ENSMUSG00000068617~Efcab1~protein_coding
AACTAAAAATTGCAAGCACTGTAAGTAAGAACTGAATGCA
>chr16:14924083-14924139~5~ENSMUSG00000068617~Efcab1~protein_coding
CAGCCCCTTTATCTTACAGAGCCAGATGGAATTTGAAGCC
>chr16:14916826-14916984~5~ENSMUSG00000068617~Efcab1~protein_coding
CCATTTTGATCTTTTACAGTTGACAAATTTGAGGTGAAAT
>chr16:14916826-14916984~3~ENSMUSG00000068617~Efcab1~protein_coding
TGACATGATTATGGACAGAGGTAAGATAACATATGAGTCA
>chr16:14917643-14917747~5~ENSMUSG00000068617~Efcab1~protein_coding
ATTATATTGTGTCTTTTAGTATTTCGAGGCTTTGATAAAG
>chr16:14917643-14917747~3~ENSMUSG00000068617~Efcab1~protein_coding
TTTAGATGAAAAAATGAAATGTAAGCCTACAGATGACCTA
>chr16:14920295-14920446~5~ENSMUSG00000068617~Efcab1~protein_coding
tatacataCTTTTCTTTAGATTGCTTTGAAGTGTTTGATC
>chr16:14920295-14920446~3~ENSMUSG00000068617~Efcab1~protein_coding
AAATTACACTTAAGAAAATGGTAAGTATGGATAATTTATA
>chr16:14920781-14920885~5~ENSMUSG00000068617~Efcab1~protein_coding
CAGGCTGTGCATCTCACAGGACCATGACCATGATGGGAAG
>chr16:14920781-14920885~3~ENSMUSG00000068617~Efcab1~protein_coding
CTTGCCTGCCTGATCCAAAGGTAACAATATTCCTTTTGTT
>chr7:126777597-126777617~3~ENSMUSG00000042675~Ypel3~protein_coding
TGCAACCTGAGGCCTCCTCAGTGAGTCAAAACTGAGATGA
>chr7:126780027-126780113~5~ENSMUSG00000042675~Ypel3~protein_coding
GCCCTTTCTCTCCTTCCAGGAGCAAGCCTTTGAGAGCAGC
>chr7:126777771-126777953~5~ENSMUSG00000042675~Ypel3~protein_coding
CACCTCTCCTTCCTGGCAGGCACTGGGCTCCCTCTGCTCC
>chr7:126777771-126777953~3~ENSMUSG00000042675~Ypel3~protein_coding
ACGACGACCTCATCTCCAAGGTAAGCAGGTCACATTTTAG
>chr7:126777837-126777874~5~ENSMUSG00000042675~Ypel3~protein_coding
ACTGCCCTTGGCCCCCGCCATGGTGCGGATTTCAAAGCCC
>chr7:126777837-126777874~3~ENSMUSG00000042675~Ypel3~protein_coding
CCCAAGACGTTTCAGGCCTACTTGGATGACTGTCACCGGA
>chr7:126777837-126777953~5~ENSMUSG00000042675~Ypel3~protein_coding
ACTGCCCTTGGCCCCCGCCATGGTGCGGATTTCAAAGCCC
>chr7:126777837-126777953~3~ENSMUSG00000042675~Ypel3~protein_coding
ACGACGACCTCATCTCCAAGGTAAGCAGGTCACATTTTAG
>chr7:126778054-126778097~5~ENSMUSG00000042675~Ypel3~protein_coding
TCTCCCCACTACCCTCCAGTCCTTCCAGGGCAGTCAGGGA
>chr7:126778054-126778097~3~ENSMUSG00000042675~Ypel3~protein_coding
GCCTACCTCTTCAACTCTGTGTGAGTATTCATCTCCTTCC
>chr7:126778054-126778098~5~ENSMUSG00000042675~Ypel3~protein_coding
TCTCCCCACTACCCTCCAGTCCTTCCAGGGCAGTCAGGGA
>chr7:126778054-126778098~3~ENSMUSG00000042675~Ypel3~protein_coding
CCTACCTCTTCAACTCTGTGTGAGTATTCATCTCCTTCCT
>chr7:126778306-126778414~5~ENSMUSG00000042675~Ypel3~protein_coding
CTACCCTTTGTCCCCACAGAGTGAATGTGGGCTGCGGGCC
>chr7:126778306-126778414~3~ENSMUSG00000042675~Ypel3~protein_coding
CCACTTTGGGCTGGAAATATGTGAGTTTGAGATCTCTGAC
>chr7:126780027-126780065~5~ENSMUSG00000042675~Ypel3~protein_coding
GCCCTTTCTCTCCTTCCAGGAGCAAGCCTTTGAGAGCAGC
>chr7:126780027-126780065~3~ENSMUSG00000042675~Ypel3~protein_coding
GCCAGAAGTACAAAGAGGGGAAATACATCATTGAACTCAA
>chr11:98152717-98152963~3~ENSMUSG00000018160~Med1~protein_coding
CCTGCCGCTTCTCCTCCACCCTGTGGAGAAATGCAGTGCT
>chr11:98193059-98193083~5~ENSMUSG00000018160~Med1~protein_coding
CCACCCCCCAGTCACTCACCCTCGGTTTCCCCCTGAGCCT
>chr11:98155244-98158469~5~ENSMUSG00000018160~Med1~protein_coding
TGTTTAGAAAGTTAGGCTAATTGCCAATCAGGGCCACATC
>chr11:98155244-98158469~3~ENSMUSG00000018160~Med1~protein_coding
TCACAGGAATGGACATACATCTGTAAGATAGGAGAAAACC
>chr11:98158329-98158469~5~ENSMUSG00000018160~Med1~protein_coding
GCCTGTGGTCATGCCATACCCTGGGCTGCTAGCCGGGGGC
>chr11:98158329-98158469~3~ENSMUSG00000018160~Med1~protein_coding
TCACAGGAATGGACATACATCTGTAAGATAGGAGAAAACC
>chr11:98160937-98161042~5~ENSMUSG00000018160~Med1~protein_coding
AGAAAAGGGCCACTACTACCTTTGAACAACTTTGGCAATG
>chr11:98160937-98161042~3~ENSMUSG00000018160~Med1~protein_coding
GTCTTGCACATCCATCACCACTGAAAGACAAAATGTGGAA
>chr11:98161144-98161239~5~ENSMUSG00000018160~Med1~protein_coding
GGCCACCCACACAACTCACCACACACAAGGGAGTCATTCA
>chr11:98161144-98161239~3~ENSMUSG00000018160~Med1~protein_coding
CTGGAGGAGCCCAGGAGAATCTGAACAATGAGGAAAAAGA
>chr11:98163800-98164001~5~ENSMUSG00000018160~Med1~protein_coding
TCAGAAGGAAAGAGAGTACCTTCTTTTAAAATAGTTCTTT
>chr11:98163800-98164001~3~ENSMUSG00000018160~Med1~protein_coding
TGCTGCTGACCTGGAAGAGCCTAGGCAAAAGAGGAATGCA
>chr11:98166256-98166374~5~ENSMUSG00000018160~Med1~protein_coding
GTCCACAGGGCCTACTTACAGCGTAAAATCGCATGTTGTG
>chr11:98166256-98166374~3~ENSMUSG00000018160~Med1~protein_coding
AGTCTCAAACAACGGGATTCCTGAAAATACAAGGACTGTT
>chr11:98166699-98166823~5~ENSMUSG00000018160~Med1~protein_coding
TTTAAAAAACAAAGCTTACCTGTGCAATTTTGCAGTTTCT
>chr11:98166699-98166823~3~ENSMUSG00000018160~Med1~protein_coding
CTGCGGAGAAAGAAGGGGTCCTTCAAAAAAAGAAGAGGGG
>chr11:98167519-98167630~5~ENSMUSG00000018160~Med1~protein_coding
AAAACTATCTTTATCTTACCATTTGTTGTCAGCTGGGTGT
>chr11:98167519-98167630~3~ENSMUSG00000018160~Med1~protein_coding
CATTCCCAAAGACCGAGGAACTGGGAATAGAAAAAGAAAA
>chr11:98169363-98169452~5~ENSMUSG00000018160~Med1~protein_coding
ATAAACAACACACACTTACCATTCTTTTCATGCAAAATGA
>chr11:98169363-98169452~3~ENSMUSG00000018160~Med1~protein_coding
TTTCATATTCATTAAATGACCTATCATTAATAAAAGTTAT
>chr11:98170948-98171021~5~ENSMUSG00000018160~Med1~protein_coding
TTAAGAAAGGCTAACTTACCCCCACTCCGCGGGGTGAGAT
>chr11:98170948-98171021~3~ENSMUSG00000018160~Med1~protein_coding
GAGCGGCGTTGGTTGCCTTCCTACAAGACAAATAATCTAT
>chr11:98171696-98171770~5~ENSMUSG00000018160~Med1~protein_coding
CCTCATCAGCCAGTCTTACCAGTACATAATAGCCATTTTA
>chr11:98171696-98171770~3~ENSMUSG00000018160~Med1~protein_coding
ACATTTTAGTCTTCAGTTTGCTAGAGAGTAGATGAGAAGA
>chr11:98173221-98173292~5~ENSMUSG00000018160~Med1~protein_coding
AGTAAATGAAATGACTTACTTGTCCCCTGGGAGATTATAC
>chr11:98173221-98173292~3~ENSMUSG00000018160~Med1~protein_coding
ATTCCTCAAAATTCTTTTCCCTATAAGGGAATTCAGGAAG
>chr11:98179112-98179140~5~ENSMUSG00000018160~Med1~protein_coding
ATCAATGTTATCTGCTTACCTTAACTGCTGTACAAGCTCT
>chr11:98179112-98179140~3~ENSMUSG00000018160~Med1~protein_coding
TGTACAAGCTCTGGACAGCTCTGAAACCAAAGAAATTAGG
>chr11:98180017-98180149~5~ENSMUSG00000018160~Med1~protein_coding
GGGAAATATCAACACATACCACAGGATTCTCCCCATGGTG
>chr11:98180017-98180149~3~ENSMUSG00000018160~Med1~protein_coding
CACTGAGGTGAGAGCCCAGTCTAGCAGGAACAAATCAAAA
>chr11:98180254-98180308~5~ENSMUSG00000018160~Med1~protein_coding
CACAGATAAAATTACATACCCATTCTGTCTGGCTATAGAT
>chr11:98180254-98180308~3~ENSMUSG00000018160~Med1~protein_coding
CATTGCTGGCAAAGATGTTACTGTAAAAAGATAATGGGGA
>chr11:98183842-98183920~5~ENSMUSG00000018160~Med1~protein_coding
TATAAAGGTTTATACAAACCTTTGAGAGCCTTCTGCAATG
>chr11:98183842-98183920~3~ENSMUSG00000018160~Med1~protein_coding
CTCATTACGACCCTCTTCTCCTGTATCAAATTACAGAATG
>chr11:98189182-98189268~5~ENSMUSG00000018160~Med1~protein_coding
GTACCTTCCCAATACTCACCATTACTTGACGCACAAGCTT
>chr11:98189182-98189268~3~ENSMUSG00000018160~Med1~protein_coding
CGTTCCAGGAGGGAGCTCATCTTACTCAGCCTCTCTGAGT
>chr11:98189182-98189288~5~ENSMUSG00000018160~Med1~protein_coding
GTACCTTCCCAATACTCACCATTACTTGACGCACAAGCTT
>chr11:98189182-98189288~3~ENSMUSG00000018160~Med1~protein_coding
CTTACTCAGCCTCTCTGAGTCTACGACGGAAAGCAGAAAC
>chr10:7667562-7667681~3~ENSMUSG00000040034~Nup43~protein_coding
CGGGCTCTTGGGACAATGAGGTACCGGGTTTGGGCGGGCC
>chr10:7678568-7678794~5~ENSMUSG00000040034~Nup43~protein_coding
TTCTCTTTTCTTCTCACAGGAGGAAGAAGTAGTACTTTCC
>chr10:7668002-7668124~5~ENSMUSG00000040034~Nup43~protein_coding
AAAACTGTCTGCTTTGCAGGAAAATTGCGTTTCACTGTGG
>chr10:7668002-7668124~3~ENSMUSG00000040034~Nup43~protein_coding
GGGATGTCATGGATTTACAGGTAAATCTGATTGTCTGCCA
>chr10:7669553-7669630~5~ENSMUSG00000040034~Nup43~protein_coding
GCAGAAATCTTCTGTTTAGTTTTTTGACCAGGAAAGAATT
>chr10:7669553-7669630~3~ENSMUSG00000040034~Nup43~protein_coding
TTCACCATCCAAATAACCAGGTAAAGAACTCTGTGGGAAA
>chr10:7670939-7671119~5~ENSMUSG00000040034~Nup43~protein_coding
GCTCATTTCTGATGCCTAGACCCTGTCCGTCAATCAGCAG
>chr10:7670939-7671119~3~ENSMUSG00000040034~Nup43~protein_coding
GGAGGCTGTCAGAACTATAGGTGAGGAGTCCTATTTCTTC
>chr10:7673585-7673720~5~ENSMUSG00000040034~Nup43~protein_coding
GCATTTTTAAAACTTGCAGATAATGCAGACAGCAGTACAC
>chr10:7673585-7673720~3~ENSMUSG00000040034~Nup43~protein_coding
CCCTGTCAGATACTATCACTGTAAGTTTTGTCATCTCAGT
>chr10:7675006-7675157~5~ENSMUSG00000040034~Nup43~protein_coding
TTGTTCTGTCTTCCTTAAGGACTGGTGACCGAGTGCCACT
>chr10:7675006-7675157~3~ENSMUSG00000040034~Nup43~protein_coding
GAAGGCTCATGAGGCTGAAAGTAAGTATTGTGGGGACACA
>chr10:7676240-7676362~5~ENSMUSG00000040034~Nup43~protein_coding
ATTTCCTTCTGTCTTTTAGTGTGGGAGGTTCACTTCCACC
>chr10:7676240-7676362~3~ENSMUSG00000040034~Nup43~protein_coding
GTCTTCTCTCTTTCACCAAGGTAAAGGTTCTTGTGTGCTG
>chr7:27179814-27179834~3~ENSMUSG00000089661~Mia~protein_coding
TGGCAGTAGAAATCCCATTGCTGAAAAAGAGTAGATAGAA
>chr7:27180922-27181048~5~ENSMUSG00000089661~Mia~protein_coding
CTTGTTCCCTGACTCTTACGGCTGCATTCCTCGTCCGCAC
>chr7:27180169-27180279~5~ENSMUSG00000089661~Mia~protein_coding
CCACCCCCAAGACACTCACATCGGTCTTCATATCAATTTT
>chr7:27180169-27180279~3~ENSMUSG00000089661~Mia~protein_coding
CCATAGTAACCTCCCTGAACCTGGAGAAGAAGTTAAAAGT
>chr7:27180700-27180833~5~ENSMUSG00000089661~Mia~protein_coding
TCACTCTCTGAAGACTCACACTGCCTCCCCAGAAAAGGCG
>chr7:27180700-27180833~3~ENSMUSG00000089661~Mia~protein_coding
CACAGCCATGGAGATAGGATCTGGGGAGGGAGAAGGAAAT
>chr7:27180922-27181045~5~ENSMUSG00000089661~Mia~protein_coding
CTTGTTCCCTGACTCTTACGGCTGCATTCCTCGTCCGCAC
>chr7:27180922-27181045~3~ENSMUSG00000089661~Mia~protein_coding
AGCACTGGGGACCACACCATCATGGACTGAGAATGACCAA
>chr7:4709011-4709055~3~ENSMUSG00000046456~Tmem150b~protein_coding
CTTTGGGGTATTGGGGATCTCTGAAATAGGATATCGGCAC
>chr7:4724908-4724975~5~ENSMUSG00000046456~Tmem150b~protein_coding
TAGGGCCTCTGCTACTTACACAATCCAGATGCCAGCTATA
>chr7:4716206-4716411~5~ENSMUSG00000046456~Tmem150b~protein_coding
GTAGCAAGGGGTCTGGTCAGAGCACCTGTGCCATCTGTAT
>chr7:4716206-4716411~3~ENSMUSG00000046456~Tmem150b~protein_coding
TAGGGCGTGCAGGACAATCACTTCACGCCACAGTCAAGGG
>chr7:4720669-4720852~5~ENSMUSG00000046456~Tmem150b~protein_coding
TCACCCCTAGAAAGGATACTAGCCACGATGAGGATGGTGG
>chr7:4720669-4720852~3~ENSMUSG00000046456~Tmem150b~protein_coding
GTGGGCTTCTGGTTCTTGTCCTGGGGAAAGGGAGGAAAAC
>chr7:4723784-4723911~5~ENSMUSG00000046456~Tmem150b~protein_coding
GCTTTCCAGCGCATCTCACCTGGAAGTTGCCTACTATGGA
>chr7:4723784-4723911~3~ENSMUSG00000046456~Tmem150b~protein_coding
CACAATGCAGATCCAAACAGCTAGGAAAGAGAAGTGAGAG
>chr7:4724309-4724376~5~ENSMUSG00000046456~Tmem150b~protein_coding
AAGGTATAGAAATACTTACTTAGAGCAGCTCCTATATTGA
>chr7:4724309-4724376~3~ENSMUSG00000046456~Tmem150b~protein_coding
GAGCATAAGAGCCACAGATACTGCAAAAGAAGAACAGGGT
>chr7:4724465-4724524~5~ENSMUSG00000046456~Tmem150b~protein_coding
CCACCTCAGCCATAACAACCTGATAAAAGGGAAGCCTTCG
>chr7:4724465-4724524~3~ENSMUSG00000046456~Tmem150b~protein_coding
TAACCACAGCGATTGCAAAACTGAGACGAGAGGAATACAG
>chr18:14969540-14969695~3~ENSMUSG00000036225~Kctd1~protein_coding
TGCTGCAACCGCTCAAGGACCTGTAAAAAACCAAAATAGG
>chr18:15151316-15151324~5~ENSMUSG00000036225~Kctd1~protein_coding
CCAAACCGTCAGATCTTACCTGAAACATTGAAGCACAAAG
>chr18:14973980-14974285~5~ENSMUSG00000036225~Kctd1~protein_coding
ATGCTACTGGATACCTTACCTGAACTGAATTGAGGTGGCA
>chr18:14973980-14974285~3~ENSMUSG00000036225~Kctd1~protein_coding
TCATATAACAAAGTATAGTCCTGGGGGAATAGAAAGGTAT
>chr18:14986336-14986480~5~ENSMUSG00000036225~Kctd1~protein_coding
TTAACACAGATTCCCTCACCTTGAAATCATCAGGAATGAG
>chr18:14986336-14986480~3~ENSMUSG00000036225~Kctd1~protein_coding
CATCAAAGAGTCTTCCGATTCTGTGATGAAAGAGAGGGAA
>chr18:15007696-15007874~5~ENSMUSG00000036225~Kctd1~protein_coding
ACATCACTTTTGCAGTTACCTGGATTCGGGGTATTTGGTG
>chr18:15007696-15007874~3~ENSMUSG00000036225~Kctd1~protein_coding
GACATATTGGGCCGACTGTCCTACAGAGAGAGAAGCACAT
>chr18:15061768-15063564~5~ENSMUSG00000036225~Kctd1~protein_coding
TAGACGTCAGTTTGGTTACCTGGGCGGGGGAAACAATAGC
>chr18:15061768-15063564~3~ENSMUSG00000036225~Kctd1~protein_coding
CTGCCAGGCATTCTCGCCATATTGCCGTCTCCCTGCCAGT
>chr11:30931780-30931848~3~ENSMUSG00000020311~Erlec1~protein_coding
CAGATTACTGGAGATTCAACCTGAAGAATAATAATATTAG
>chr11:30953914-30954075~5~ENSMUSG00000020311~Erlec1~protein_coding
GGCTCGTGAGGGCACTGACCAGAGAGAACTCGGTACCAGG
>chr11:30934672-30934747~5~ENSMUSG00000020311~Erlec1~protein_coding
TTATTTTAATTTTACTTACCCCAAGAATATACTGGCACGA
>chr11:30934672-30934747~3~ENSMUSG00000020311~Erlec1~protein_coding
GAGAGTCTGATTCTTTACACCTAGAATACAGAGTACTTTA
>chr11:30934982-30935059~5~ENSMUSG00000020311~Erlec1~protein_coding
AGAGAAGGACTCAACTTACTTTAGTTTTACAGTCACTTGT
>chr11:30934982-30935059~3~ENSMUSG00000020311~Erlec1~protein_coding
CATAAAAATGTGACACCATCCTGAATTGGAGAAACATACA
>chr11:30935376-30935445~5~ENSMUSG00000020311~Erlec1~protein_coding
AAGATACCCACTTGCCCAGCTAGCATATTGTTTGGTGAAA
>chr11:30935376-30935445~3~ENSMUSG00000020311~Erlec1~protein_coding
TGATCCCATTACACACTTTTCTGTATGTGGTACaaaaaaa
>chr11:30935434-30935445~5~ENSMUSG00000020311~Erlec1~protein_coding
TTCCATCAAGGTGATCCCATTACACACTTTTCTGTATGTG
>chr11:30935434-30935445~3~ENSMUSG00000020311~Erlec1~protein_coding
TGATCCCATTACACACTTTTCTGTATGTGGTACaaaaaaa
>chr11:30939497-30939621~5~ENSMUSG00000020311~Erlec1~protein_coding
AAAGGCAAGTAGTCTTTACCTGACTGTCTGGGTGCCATCG
>chr11:30939497-30939621~3~ENSMUSG00000020311~Erlec1~protein_coding
GTTTTTCCATTATCTTTGTCCTAGTATATAGAAAAATACT
>chr11:30943039-30943098~5~ENSMUSG00000020311~Erlec1~protein_coding
GATTGTTGTTACTCTATACCTCGTGATATTGATGTACATG
>chr11:30943039-30943098~3~ENSMUSG00000020311~Erlec1~protein_coding
TATTTCCACCAACCAACACCCTAAAGGAAAGAAATAGATA
>chr11:30943699-30943860~5~ENSMUSG00000020311~Erlec1~protein_coding
TACAGTTTCACTTCCTTACCCCATGAAAGCAGTAAGAGCC
>chr11:30943699-30943860~3~ENSMUSG00000020311~Erlec1~protein_coding
TTAGCAGATGGCAAATCTTCCTAAAATTAAGCAGACAGAC
>chr11:30948079-30948085~5~ENSMUSG00000020311~Erlec1~protein_coding
AATTAGTTAACTCTCATACCTCTTTATTTCTCCTGAATGG
>chr11:30948079-30948085~3~ENSMUSG00000020311~Erlec1~protein_coding
TTAACTCTCATACCTCTTTATTTCTCCTGAATGGCACTCT
>chr11:30948079-30948208~5~ENSMUSG00000020311~Erlec1~protein_coding
AATTAGTTAACTCTCATACCTCTTTATTTCTCCTGAATGG
>chr11:30948079-30948208~3~ENSMUSG00000020311~Erlec1~protein_coding
TCACAGGAGAGGCTCTGAACCTATTCAGTAAGAAAAAAAC
>chr11:30948300-30948469~5~ENSMUSG00000020311~Erlec1~protein_coding
TATTGAGTGAACATCTTACTTGTATTTAGGATGACTGCAC
>chr11:30948300-30948469~3~ENSMUSG00000020311~Erlec1~protein_coding
CTACAAGGTGTACCATTTCCCATTCCAACAGGATAGTAGG
>chr11:30948300-30948523~5~ENSMUSG00000020311~Erlec1~protein_coding
TATTGAGTGAACATCTTACTTGTATTTAGGATGACTGCAC
>chr11:30948300-30948523~3~ENSMUSG00000020311~Erlec1~protein_coding
TCAATGTTTTTAGTGGGAATCTTAAAGAAAGTATAAGACA
>chr11:30949943-30949977~5~ENSMUSG00000020311~Erlec1~protein_coding
AACTTAACACATCACTTGCCTCATTTGACTTTTCATTTTC
>chr11:30949943-30949977~3~ENSMUSG00000020311~Erlec1~protein_coding
ATTTTCTTTTGCTTCTCGTTCTATGGAAACAATGCAAGAA
>chr11:30950560-30950623~5~ENSMUSG00000020311~Erlec1~protein_coding
CACCATTGTAGAGACTAACCTTTTTCATACAGAAGATTCT
>chr11:30950560-30950623~3~ENSMUSG00000020311~Erlec1~protein_coding
TATTCATGAATATTTACTTTCTACATTAAAAAAAGTACAG
>chr11:30950741-30950818~5~ENSMUSG00000020311~Erlec1~protein_coding
TGTTTAAAGAAAAACATACTTGGCCAGTTTCTTTTTCTTC
>chr11:30950741-30950818~3~ENSMUSG00000020311~Erlec1~protein_coding
TAAGTCCAGTAAGATTCAATCTAAAAAGACAGGTATGTTT
>chr11:30951307-30951387~5~ENSMUSG00000020311~Erlec1~protein_coding
ATGCACATAAAATACTTACTCTGTAGGAACAACTGCTTTG
>chr11:30951307-30951387~3~ENSMUSG00000020311~Erlec1~protein_coding
TTGTAATCCTTTTCTTCTTCCTAGAAAAAAATAAGCTTAA
>chr11:30952572-30952676~5~ENSMUSG00000020311~Erlec1~protein_coding
ATATGTATAAAAAACATACCTCATCCCCACTTGTCACAAG
>chr11:30952572-30952676~3~ENSMUSG00000020311~Erlec1~protein_coding
TACAAAACTCCAGTTGTAGGCTAGAAACAGAATCAAAAGC
>chr8:106415738-106415770~3~ENSMUSG00000031907~Zfp90~protein_coding
CTCCGACGGCCAAGCCCCAGGTGAGCCGAGCCTTCCCCCA
>chr8:106423913-106425564~5~ENSMUSG00000031907~Zfp90~protein_coding
CACTTTATATTTCTTTTAGACTGGAAGACCAGGCCTGAGT
>chr8:106419071-106419197~5~ENSMUSG00000031907~Zfp90~protein_coding
CAGGGCTGTGATCCCACaggagtcggtgacattcaaagat
>chr8:106419071-106419197~3~ENSMUSG00000031907~Zfp90~protein_coding
caaccacctGGTGTCGCTCGGTAAGGAGGGCCACCCCTGC
>chr8:106419515-106419610~5~ENSMUSG00000031907~Zfp90~protein_coding
TGTGTTTACCCATGAGCAGGGTATCAAGTCTCCAAGCCAG
>chr8:106419515-106419610~3~ENSMUSG00000031907~Zfp90~protein_coding
CCAAAGACCTTTCTGTCCAGGTAATGAGTTCAGAATTCTG
>chr17:35552201-35552285~3~ENSMUSG00000039518~Cdsn~protein_coding
GGCCGGTCTTATTCTGCCAGGTAGGAGTCTGGGGCCTTGG
>chr17:35554661-35556258~5~ENSMUSG00000039518~Cdsn~protein_coding
TCACTGCTCTCATCCCCAGGAATCTTGGCTAAGAGCATTG
>chr17:47611679-47611692~3~ENSMUSG00000092558~Med20~protein_coding
TTCGCTATGGGAGTGACGTGGTAGGACTTGAAGGGCTTCT
>chr17:47622885-47623097~5~ENSMUSG00000092558~Med20~protein_coding
ATCTGTTCTCTTGTCCCAGGTGGAGTATGGCCCTTGTGTG
>chr17:47612963-47613117~5~ENSMUSG00000092558~Med20~protein_coding
TTGGCGTTGTGTTTCTCAGTGTGTCCCAGATGCCTGTGGC
>chr17:47612963-47613117~3~ENSMUSG00000092558~Med20~protein_coding
CTCTACCCTGGGCAGCCAAGGTCAGTAGATGGCTGAGAGC
>chr17:47618809-47619062~5~ENSMUSG00000092558~Med20~protein_coding
GGCCATCTGTCCCTTGCAGGCCAGGCTGGGAAGCTGATGT
>chr17:47618809-47619062~3~ENSMUSG00000092558~Med20~protein_coding
CCCGTGGCATCTCTGTGGAGGTAAGACCTTGGTGAAGGAC
>chr6:66895123-66895160~3~ENSMUSG00000053442~4930597O21Rik~protein_coding
CAGCCAAGTGTTTCCTAACACTGTAGAAAGTAGGAAATAA
>chr6:66896045-66896519~5~ENSMUSG00000053442~4930597O21Rik~protein_coding
TTCAATAATCTGGCTTTACCTCCATTTCTGGGAAACAACC
>chrX:169176200-169176226~3~ENSMUSG00000031354~Amelx~protein_coding
GTTGTGCTTTCCATGTTAAGCTGTTAAGATAAGTAGAACA
>chrX:169185811-169185864~5~ENSMUSG00000031354~Amelx~protein_coding
AATGGATTGTTTTACTCACGGGCATAGCAAAAGCTGCTCC
>chrX:169178015-169178059~5~ENSMUSG00000031354~Amelx~protein_coding
AAGCAAATTGTCTACATACCGGATGCCTTGTCATGCCCTG
>chrX:169178015-169178059~3~ENSMUSG00000031354~Amelx~protein_coding
CACTTCATAGGAGAAAACGCCTTAAGAGAAAGAGACATTA
>chrX:169180174-169180176~5~ENSMUSG00000031354~Amelx~protein_coding
TCATTTTCTGAATTTTTTAATCCTGAAAAAATATAGCAAA
>chrX:169180174-169180176~3~ENSMUSG00000031354~Amelx~protein_coding
ATTTTCTGAATTTTTTAATCCTGAAAAAATATAGCAAAAG
>chrX:169181778-169182143~5~ENSMUSG00000031354~Amelx~protein_coding
GGTTTCAAGGTATACTCACCACTTCTTCCCGCTTGGTCTT
>chrX:169181778-169182143~3~ENSMUSG00000031354~Amelx~protein_coding
AGGGTGTGACTCGGGGGATGCTGTTGAGACAGCACAGGGA
>chrX:169181778-169182215~5~ENSMUSG00000031354~Amelx~protein_coding
GGTTTCAAGGTATACTCACCACTTCTTCCCGCTTGGTCTT
>chrX:169181778-169182215~3~ENSMUSG00000031354~Amelx~protein_coding
TCGTAACCATAGGAAGGATACTGGTGAGAAACAAAGAGTC
>chrX:169182485-169182529~5~ENSMUSG00000031354~Amelx~protein_coding
GAACAAAATGTTTACATACCGGCTGCCTTATCATGCTCTG
>chrX:169182485-169182529~3~ENSMUSG00000031354~Amelx~protein_coding
CACTTCAAAGGGGTAAGCACCTTAAGAGAAAGAGACATTA
>chrX:169182626-169182667~5~ENSMUSG00000031354~Amelx~protein_coding
GTATGAAATATAGACTCACTAATGCAGTCCTGTCAGTATT
>chrX:169182626-169182667~3~ENSMUSG00000031354~Amelx~protein_coding
ATAGCCTGAGAATGTGACTTCTACAAAAGAAAGAAGAAGG
>chrX:169183900-169183947~5~ENSMUSG00000031354~Amelx~protein_coding
TAGTAAATAGAAAAATTACCTCATAGCTTAAGTTGATATA
>chrX:169183900-169183947~3~ENSMUSG00000031354~Amelx~protein_coding
CTTCCAGGATGAGGTGGTAGCTTTTTTAGAAAGGAGAGAA
>chr13:67070171-67071528~3~ENSMUSG00000058883~Zfp708~protein_coding
acatttatgggcttttgatcctgtTAGAAAAATTGTTAAA
>chr13:67097793-67097834~5~ENSMUSG00000058883~Zfp708~protein_coding
CACCTGCAGGGGTTCTCACCTTGGTCATTTCTTTGGCGTT
>chr13:67074086-67074181~5~ENSMUSG00000058883~Zfp708~protein_coding
CTCACTCATTCCTACACACCTAGATGGATGGCCACTGATG
>chr13:67074086-67074181~3~ENSMUSG00000058883~Zfp708~protein_coding
TGGCTTAGAGAAAGCAAGACCTGTTTGGAAAAGGAACAAG
>chr13:67074833-67074959~5~ENSMUSG00000058883~Zfp708~protein_coding
CAATGAAAGTGATCCTCACCCAGGAACACAaggttgctgt
>chr13:67074833-67074959~3~ENSMUSG00000058883~Zfp708~protein_coding
tcTGTAAATGACAGAGGGTCCTGaaataaaaataaatgaa
>chr13:67081450-67081455~5~ENSMUSG00000058883~Zfp708~protein_coding
GGCTGCAGCCGGGACCAACCTCCATGTCGAGCGCGGAGCG
>chr13:67081450-67081455~3~ENSMUSG00000058883~Zfp708~protein_coding
CAGCCGGGACCAACCTCCATGTCGAGCGCGGAGCGCAAGC
>chr3:37405100-37405491~3~ENSMUSG00000050174~Nudt6~protein_coding
AACCTCTCGGACTGCTGTGTCTGCTATGTGAGAGAGAGAG
>chr3:37419438-37419566~5~ENSMUSG00000050174~Nudt6~protein_coding
CCAAATCTGTCCAGCTCGCCTTGTAGCTCGGCCCCGCAGG
>chr3:37405100-37405494~5~ENSMUSG00000050174~Nudt6~protein_coding
GGTTGAAATCTGGTATTCAGTCTGCTCCCGTTGCGGCTTT
>chr3:37405100-37405494~3~ENSMUSG00000050174~Nudt6~protein_coding
CTCTCGGACTGCTGTGTCTGCTATGTGAGAGAGAGAGAGa
>chr3:37405356-37405494~5~ENSMUSG00000050174~Nudt6~protein_coding
GTTGATAGTGAAGGAACGAGGCTGCAGGCGGCAGACCAGG
>chr3:37405356-37405494~3~ENSMUSG00000050174~Nudt6~protein_coding
CTCTCGGACTGCTGTGTCTGCTATGTGAGAGAGAGAGAGa
>chr3:37405470-37405494~5~ENSMUSG00000050174~Nudt6~protein_coding
CTTGACACCAGTCTCTTCAAAAACCTCTCGGACTGCTGTG
>chr3:37405470-37405494~3~ENSMUSG00000050174~Nudt6~protein_coding
CTCTCGGACTGCTGTGTCTGCTATGTGAGAGAGAGAGAGa
>chr3:37409508-37409562~5~ENSMUSG00000050174~Nudt6~protein_coding
GACATGTACAAGTACATACCAATATCTTCTCCTGGCTCCG
>chr3:37409508-37409562~3~ENSMUSG00000050174~Nudt6~protein_coding
AACTTCCACATGTTTTTCAACTACAGTGCAAAGTAAAAAT
>chr3:37412360-37412415~5~ENSMUSG00000050174~Nudt6~protein_coding
TAAGGCAGAAACAACTTACTTTATTTCGATCTTGTACAAC
>chr3:37412360-37412415~3~ENSMUSG00000050174~Nudt6~protein_coding
GCTAACATCAAATACAGCACCTTTTGAGGAGGGGGAGATA
>chr3:37412371-37412415~5~ENSMUSG00000050174~Nudt6~protein_coding
CAACTTACTTTATTTCGATCTTGTACAACCAGTACTTTCC
>chr3:37412371-37412415~3~ENSMUSG00000050174~Nudt6~protein_coding
GCTAACATCAAATACAGCACCTTTTGAGGAGGGGGAGATA
>chr3:37416701-37416904~5~ENSMUSG00000050174~Nudt6~protein_coding
TCCTGAGTCCAAAACTGACCTGCAACTCCAACTTGGTGTG
>chr3:37416701-37416904~3~ENSMUSG00000050174~Nudt6~protein_coding
GCGCCACTGCTGAATGGCAGCTAGAACGCAGAGGGAGGAA
>chr3:37419342-37419570~5~ENSMUSG00000050174~Nudt6~protein_coding
GCCCGAGACCCGCACTTGCCCTGCAAGAGCCTCCGGAAGG
>chr3:37419342-37419570~3~ENSMUSG00000050174~Nudt6~protein_coding
GTCCTCCTCACCCACCACATGGCTGCACCTAGCCTTTCCG
>chr10:81321211-81321446~3~ENSMUSG00000034889~Cactin~protein_coding
cggCGCAGCCGAGGGCGCAGGTGAGCGTCCTGGGGGCTGC
>chr10:81325464-81325951~5~ENSMUSG00000034889~Cactin~protein_coding
GACCCCTCTGCCCTCACAGGTGATGCGAGTGAGAGCGCTG
>chr10:81322438-81323005~5~ENSMUSG00000034889~Cactin~protein_coding
TGATGTGTCCTTCCCACAGGTCAGATTCGGAAGGAGAGCA
>chr10:81322438-81323005~3~ENSMUSG00000034889~Cactin~protein_coding
ACCGTCTGGAGCTGCAAAAGGTAGGCCGGCCTCGCACGCA
>chr10:81323121-81323266~5~ENSMUSG00000034889~Cactin~protein_coding
TCCCTGTGTTGCTGTCCAGGTCAAACAGCTGCGGCTAGAG
>chr10:81323121-81323266~3~ENSMUSG00000034889~Cactin~protein_coding
TTGCGGCAGGCCAAGCTTCGGTGCGCTCCTCCCTGGCCTT
>chr10:81323619-81323781~5~ENSMUSG00000034889~Cactin~protein_coding
ACCCTATTTCCTCCTGCAGCTCCAAGATCCGAATCCGAGA
>chr10:81323619-81323781~3~ENSMUSG00000034889~Cactin~protein_coding
ACCTACTAGAAGACATCCAGGTGCTGCACATACTTCGGTC
>chr10:81323910-81324024~5~ENSMUSG00000034889~Cactin~protein_coding
TCACAGCCCTGCCCCACAGGTGTACATGGAACTAGAGCAG
>chr10:81323910-81324024~3~ENSMUSG00000034889~Cactin~protein_coding
GGCCTCTGGCAAGGGCCCAGGTAAGCAGTGTGGGACATCT
>chr10:81324303-81324495~5~ENSMUSG00000034889~Cactin~protein_coding
TCAACAACCTGACCTACAGGTGAGCGCCGTGAGGGAGTCA
>chr10:81324303-81324495~3~ENSMUSG00000034889~Cactin~protein_coding
GCACACATGGCCAGGGCCAGGTGAGGCTTTCACAGGGCCT
>chr10:81324869-81324988~5~ENSMUSG00000034889~Cactin~protein_coding
GACACCCTCCTTTTTCCAGGCTCCGTGAGCGCCACCAAGA
>chr10:81324869-81324988~3~ENSMUSG00000034889~Cactin~protein_coding
GAGCCCTCGGCCGCCCACAGGTGAGCAGCGTGACCCGGCA
>chr10:81325090-81325376~5~ENSMUSG00000034889~Cactin~protein_coding
TCCTTCACCACCCGTACAGCCCCGAACCTGAGGAGCGACC
>chr10:81325090-81325376~3~ENSMUSG00000034889~Cactin~protein_coding
CCAGCAGCTTCAGGCTACAGGTAGGGGCTGGCCCAGACTG
>chr8:67696975-67697187~3~ENSMUSG00000030465~Psd3~protein_coding
TAAATCTCATAACGGGTTTTCTAAAGGCAAAATCAGAGAA
>chr8:67974133-67974163~5~ENSMUSG00000030465~Psd3~protein_coding
ACAAATAGAGGTTACTCACAGAGATTACTGTAGCTCCAGC
>chr8:67713105-67713359~5~ENSMUSG00000030465~Psd3~protein_coding
TGACTTGCGAGCAACCTTAGATGAAGGGCGCCCCAGGGAT
>chr8:67713105-67713359~3~ENSMUSG00000030465~Psd3~protein_coding
TGTTGATTTTGACCTAAACTCTGTTGGAGGAAACACAGGG
>chr8:67713683-67713826~5~ENSMUSG00000030465~Psd3~protein_coding
ACATCTAGGTTAGCCATACCTCGAACTCCAGATAGTGGTC
>chr8:67713683-67713826~3~ENSMUSG00000030465~Psd3~protein_coding
TGGGACTTCAGCTGCTCCTCCTACAGGAAATTATGAAGTC
>chr8:67719900-67720044~5~ENSMUSG00000030465~Psd3~protein_coding
CACAATCACACTGACTTACCTGGGATAATTTTGTTGTAGT
>chr8:67719900-67720044~3~ENSMUSG00000030465~Psd3~protein_coding
CTTGCATTTCCTCTGGACTCCTTCGAGAAGAAGAGATATG
>chr8:67720796-67720953~5~ENSMUSG00000030465~Psd3~protein_coding
ATGAAAGCAACAAACATACTGGGTTTGGAAAAGCAAGACC
>chr8:67720796-67720953~3~ENSMUSG00000030465~Psd3~protein_coding
TTCTCTGGCTTATACTCATCCTGCACATGGACACAAAGAA
>chr8:67741761-67741831~5~ENSMUSG00000030465~Psd3~protein_coding
TTTACCCACTGTACTTTACCTTCTGTAAGTAAAGAACGGT
>chr8:67741761-67741831~3~ENSMUSG00000030465~Psd3~protein_coding
TCCTCGCTTTCCTCTTGGAGCTACGAGAGGGAAATGTAAA
>chr8:67758072-67758265~5~ENSMUSG00000030465~Psd3~protein_coding
AGAGAATGGCAATGCTTACTCTTCTTTCCATCCATGTCTG
>chr8:67758072-67758265~3~ENSMUSG00000030465~Psd3~protein_coding
TTTTTTTCTCTTCATCATCTCTGTAAGAGAAAAAAGACAA
>chr8:67790898-67790941~5~ENSMUSG00000030465~Psd3~protein_coding
TGATATCTAGCATACTCACACTGCCCATTCAAGCTTCTCG
>chr8:67790898-67790941~3~ENSMUSG00000030465~Psd3~protein_coding
TTGATTGAGTTGTACAGAGCCTGTAAACAGAGGAAATAAG
>chr8:67817948-67818106~5~ENSMUSG00000030465~Psd3~protein_coding
TAACATGGCATTTCTTTACCTTGCTCTCCTTAGCAGAAAA
>chr8:67817948-67818106~3~ENSMUSG00000030465~Psd3~protein_coding
ACACTATTCACGCCAATCATTTTGAAGGTCTATCAGGGAA
>chr8:67882981-67883070~5~ENSMUSG00000030465~Psd3~protein_coding
CCAATACACCTATGCTTACTTTCAGAAGATCCTTGGAGAA
>chr8:67882981-67883070~3~ENSMUSG00000030465~Psd3~protein_coding
GTCATCTTCTTTCCAATATTCTGGAAAAGAGAAAAATATC
>chr8:67882981-67883071~5~ENSMUSG00000030465~Psd3~protein_coding
CCAATACACCTATGCTTACTTTCAGAAGATCCTTGGAGAA
>chr8:67882981-67883071~3~ENSMUSG00000030465~Psd3~protein_coding
TCATCTTCTTTCCAATATTCTGGAAAAGAGAAAAATATCA
>chr8:67901808-67901810~5~ENSMUSG00000030465~Psd3~protein_coding
CACAATTATGGACACTTACCACCTAGAAGGAAAGTTTATT
>chr8:67901808-67901810~3~ENSMUSG00000030465~Psd3~protein_coding
CAATTATGGACACTTACCACCTAGAAGGAAAGTTTATTTT
>chr8:67904111-67904175~5~ENSMUSG00000030465~Psd3~protein_coding
GACAGCATCATAGGCACACACTTACATGGCCATGCAGATC
>chr8:67904111-67904175~3~ENSMUSG00000030465~Psd3~protein_coding
GGTGAGGCAATGAACTCCATCTGCAAGAAAAGGGCCTACT
>chr8:67904115-67904175~5~ENSMUSG00000030465~Psd3~protein_coding
GCATCATAGGCACACACTTACATGGCCATGCAGATCTGTG
>chr8:67904115-67904175~3~ENSMUSG00000030465~Psd3~protein_coding
GGTGAGGCAATGAACTCCATCTGCAAGAAAAGGGCCTACT
>chr8:67904117-67904175~5~ENSMUSG00000030465~Psd3~protein_coding
ATCATAGGCACACACTTACATGGCCATGCAGATCTGTGTT
>chr8:67904117-67904175~3~ENSMUSG00000030465~Psd3~protein_coding
GGTGAGGCAATGAACTCCATCTGCAAGAAAAGGGCCTACT
>chr8:67906259-67906371~5~ENSMUSG00000030465~Psd3~protein_coding
AAGCTTTCCATTAGATTACCTTTTGAGGTGATAGTGTCTG
>chr8:67906259-67906371~3~ENSMUSG00000030465~Psd3~protein_coding
AAAATGCTTTTAAAAAATACCTGAGAAAGAATAATAAAGG
>chr8:67908486-67908566~5~ENSMUSG00000030465~Psd3~protein_coding
AAGTAATGTTCCATCATACCTGAGAGACTGATCCAGCGTC
>chr8:67908486-67908566~3~ENSMUSG00000030465~Psd3~protein_coding
CTAGCTTGCTAAATTCATTGCTGTAAGGAAACAGAGTAGA
>chr8:67908683-67908889~5~ENSMUSG00000030465~Psd3~protein_coding
ACCAGACTCACGAACATACTTTTTGCCTAGATGTTTTGCA
>chr8:67908683-67908889~3~ENSMUSG00000030465~Psd3~protein_coding
CAGCAAAGCAACGGTCCCTACTTTAAAAACAAAGAAAGAT
>chr8:67910807-67910841~5~ENSMUSG00000030465~Psd3~protein_coding
TGACTTAATACACACTTACCAGTAGCAATAGATGAGACAC
>chr8:67910807-67910841~3~ENSMUSG00000030465~Psd3~protein_coding
AGACACATTATAATACCCATGACAACTGCTAAGACATGTC
>chr8:67960387-67960779~5~ENSMUSG00000030465~Psd3~protein_coding
ATGAGAATGGCACTGCTACCTTCCCCAGAAGGCAATCTCT
>chr8:67960387-67960779~3~ENSMUSG00000030465~Psd3~protein_coding
GCTCCTCTTGATCGAGAATCCTGAAAAATTAGGGAAAGCA
>chr8:67963289-67964354~5~ENSMUSG00000030465~Psd3~protein_coding
GGACAACTCTAGAGCTTACCTTTCTTTGTCTCCCTGTATA
>chr8:67963289-67964354~3~ENSMUSG00000030465~Psd3~protein_coding
AGTGCTTCCTCCATGATCACCTAAGAATGGAACAGAATGG
>chr13:3361029-3361387~3~ENSMUSG00000096107~Gm16505~protein_coding
GAGCAACCCAACGTGGTCAGGTGAGCCAAGATCCCTGGCT
>chr13:3361506-3361533~5~ENSMUSG00000096107~Gm16505~protein_coding
CGGTGACCCTGCTAGACAGGGCAGAAAAAGAGACCTGCGG
>chr2:9883249-9883326~3~ENSMUSG00000079602~9230102O04Rik~protein_coding
GCCTGGTCAATCCACAGTGCCTGTTTGAGAGGAGAAAAGC
>chr2:9883751-9883918~5~ENSMUSG00000079602~9230102O04Rik~protein_coding
ACACATATTACGTTATCACCTTAGCTTTCACCATGTCCTC
>chr6:68121091-68121136~3~ENSMUSG00000094335~Igkv1-117~IG_LV_gene
GCTGATGTTCTGGATTCCTGGTGAGGAGAGAGGGAAGTGA
>chr6:68121515-68121827~5~ENSMUSG00000094335~Igkv1-117~IG_LV_gene
TTCTCTCTCATTGTTTCAGCTTCCAGCAGTGATGTTTTGA
>chr11:67774608-67774917~3~ENSMUSG00000097886~Gm12302~protein_coding
GGAAAGCCTCAACAGCACAGGTGAGTGAGTCTGTGTGTCC
>chr11:67789364-67789610~5~ENSMUSG00000097886~Gm12302~protein_coding
ACTGTGCCTTCTATTGCAGTCTTGCCTGGGGATCTTTTGC
>chr11:67782506-67782553~5~ENSMUSG00000097886~Gm12302~protein_coding
ctgtgttcttatcttctaggtgAGCGGTGCAGGTGCTTCC
>chr11:67782506-67782553~3~ENSMUSG00000097886~Gm12302~protein_coding
AGTACCCGCCGAGGGACAAGGTAAGCATCATGCTTACATC
>chr11:67785170-67785322~5~ENSMUSG00000097886~Gm12302~protein_coding
CTGTCCTTTCTGTTTATAGGAGTTTTATGGCTCTCCATTG
>chr11:67785170-67785322~3~ENSMUSG00000097886~Gm12302~protein_coding
TATCCTCATGGTGCTTGCAGGTATTTCCTAGCAGGAGCAG
>chr11:67786418-67786529~5~ENSMUSG00000097886~Gm12302~protein_coding
TGAAGCTTTGCTTACACAGGACTCCTGGGCATGGTGGCTC
>chr11:67786418-67786529~3~ENSMUSG00000097886~Gm12302~protein_coding
GACTATGGCTGGTCCTATTGGTAAGTTTCTTGGTTACAAG
>chr12:113014564-113014682~3~ENSMUSG00000021143~Pacs2~protein_coding
AGCCCCAGCTGCGTGCCCAGGTACGCCCCCGTGCTGCGCT
>chr12:113071538-113071653~5~ENSMUSG00000021143~Pacs2~protein_coding
AGGTGGCCCTCTCCCACAGTCCTCATCGACGGCGTGGAAT
>chr12:113044226-113044313~5~ENSMUSG00000021143~Pacs2~protein_coding
TGAGCCCTGTGTCTTGCAGGTTGTGTAGCCTGACCCTGAA
>chr12:113044226-113044313~3~ENSMUSG00000021143~Pacs2~protein_coding
TGATTGCCGTCAAGATGCAGGTAACCCTCACTGCACACAC
>chr12:113045478-113045567~5~ENSMUSG00000021143~Pacs2~protein_coding
GAAGGCTGTTTCCTTCCAGGGTTCCAAGCGTGTCTTGAGA
>chr12:113045478-113045567~3~ENSMUSG00000021143~Pacs2~protein_coding
CTCTGACCTTCTCTCTCCAGGTAAGTGGGATACCTGGATA
>chr12:113047029-113047154~5~ENSMUSG00000021143~Pacs2~protein_coding
AAGCTTCTTGTGCCCACAGTACCCCCACTTCCTGAAGCGG
>chr12:113047029-113047154~3~ENSMUSG00000021143~Pacs2~protein_coding
GCTCCATCAACATGGCTGAGGTAGGCTTCCGGGCCGGTGT
>chr12:113049807-113049969~5~ENSMUSG00000021143~Pacs2~protein_coding
CTAGAACCATGTTCCATAGGTGATGCAGCACCCCTCTGAG
>chr12:113049807-113049969~3~ENSMUSG00000021143~Pacs2~protein_coding
CCCCAAGACCAAGTCCACAGGTGAGTCACTGCCTTCCTTC
>chr12:113050517-113050590~5~ENSMUSG00000021143~Pacs2~protein_coding
CTGTGTGCTCATTCCACAGATAACTACTCTGAGGAGGAGT
>chr12:113050517-113050590~3~ENSMUSG00000021143~Pacs2~protein_coding
ACGATGCTGTACAAGGGCAGGTAAAGTTTGAGCCTGAGAT
>chr12:113050881-113050961~5~ENSMUSG00000021143~Pacs2~protein_coding
TCTGCCTCTGTCTGTACAGGATCTTGACGAGGACGACTTT
>chr12:113050881-113050961~3~ENSMUSG00000021143~Pacs2~protein_coding
GAACGACGTCCATGACCAGGGTCGGTGGAAACTCGTTTTA
>chr12:113052231-113052290~5~ENSMUSG00000021143~Pacs2~protein_coding
TGTGCTTCTTGTCTTACAGCAACAGAACTTCAAGCAGAAG
>chr12:113052231-113052290~3~ENSMUSG00000021143~Pacs2~protein_coding
GGTTCAAGGTGTCAGAGGAGGTGAGTGGGCCAGGGCTCTG
>chr12:113056810-113056967~5~ENSMUSG00000021143~Pacs2~protein_coding
TCAGCATCCATCGCTTTAGGTCTTGGATTCGGAGCAGGAC
>chr12:113056810-113056967~3~ENSMUSG00000021143~Pacs2~protein_coding
ACCCCCAAGCCCAAGCTCAGGTAAGCTCTACCACGTTGAA
>chr12:113059723-113059813~5~ENSMUSG00000021143~Pacs2~protein_coding
TACTCCTTTCTTCATCCAGGCCTTACTTCGAAGGCCTGTC
>chr12:113059723-113059813~3~ENSMUSG00000021143~Pacs2~protein_coding
ACAGGGAGCCTCCAAGCCCGGTGAGTAGGCCATTCTATGC
>chr12:113060083-113060160~5~ENSMUSG00000021143~Pacs2~protein_coding
CCTGTCTCTTCACCCCTAGGCTGATGTACCTGAGAAGACG
>chr12:113060083-113060160~3~ENSMUSG00000021143~Pacs2~protein_coding
TCTCTGACACGGTGGCCCTTGTAAGCAGGCATGGGGGCAG
>chr12:113060629-113060771~5~ENSMUSG00000021143~Pacs2~protein_coding
CTCTTTCTCAACCCATCAGAGTGCAGCAGTCCCCCGGGAA
>chr12:113060629-113060771~3~ENSMUSG00000021143~Pacs2~protein_coding
CTTGTCATCCCCTCCACCAGGTGTGGCCTTCGTGCTGAGG
>chr12:113061073-113061205~5~ENSMUSG00000021143~Pacs2~protein_coding
CTTTCCTGCTCTCTAACAGGTCAGAATCAAAgccggccgg
>chr12:113061073-113061205~3~ENSMUSG00000021143~Pacs2~protein_coding
ACACGAGGAGCCAGCTTCAGGTTAGGGTAGGAACTGGGGA
>chr12:113061640-113061744~5~ENSMUSG00000021143~Pacs2~protein_coding
GGACACCTGGTGTCTCTAGATTCCCAGGAAAACTGTGTAT
>chr12:113061640-113061744~3~ENSMUSG00000021143~Pacs2~protein_coding
CCTCTGACTGGCAGGGACAGGTAAGGGATACAGCCATGTA
>chr12:113061849-113061955~5~ENSMUSG00000021143~Pacs2~protein_coding
TCAGCTTGTCCCTCTCTAGTTCCTCTCAGATGTCCTGCAG
>chr12:113061849-113061955~3~ENSMUSG00000021143~Pacs2~protein_coding
GTCTCTCGGATACAGCGATAGTGAGTCTGCTGCTCCCTTC
>chr12:113062447-113062601~5~ENSMUSG00000021143~Pacs2~protein_coding
CACCCTCTTGGGATCACAGCTGCAACTGCAATTCTCAGCC
>chr12:113062447-113062601~3~ENSMUSG00000021143~Pacs2~protein_coding
CTTCCTCATCATCCCACTGGGTGAGGGGCCTTGGGCTGCT
>chr12:113063332-113063442~5~ENSMUSG00000021143~Pacs2~protein_coding
GATTTCCTGGGCTTCCCAGGCTCCCACCCCGTGGCCAGGT
>chr12:113063332-113063442~3~ENSMUSG00000021143~Pacs2~protein_coding
GCTGGAAGCCCAGAGCAGTGGTGAGGCCTGGGCACTGTGT
>chr12:113063830-113063938~5~ENSMUSG00000021143~Pacs2~protein_coding
CCGCCTCTGCCTTGTGCAGTGCAGGACACACCAGACATCG
>chr12:113063830-113063938~3~ENSMUSG00000021143~Pacs2~protein_coding
CTGACCTACAAGCAGAAGAGGTAACATGGTGGGCCTGGCA
>chr12:113068077-113068119~5~ENSMUSG00000021143~Pacs2~protein_coding
CGTCTGTTTTTGCTCCCAGCCCTGATGAAGAATCCTCTCA
>chr12:113068077-113068119~3~ENSMUSG00000021143~Pacs2~protein_coding
GGTTCATTCCCTTTGTCGGGGTGAGTATCACCAGCTTCAT
>chr12:113068980-113069022~5~ENSMUSG00000021143~Pacs2~protein_coding
AACATCTGTTGCTTCCCAGGTTGTGAAGGTTGGAATCGTG
>chr12:113068980-113069022~3~ENSMUSG00000021143~Pacs2~protein_coding
ACCATCTTCAGCCACATCAGGTAACCTCATCCCTCTCTGA
>chr12:113069282-113069423~5~ENSMUSG00000021143~Pacs2~protein_coding
CTATGACTCCTCTCCAAAGGAGACTCTGACGACGCAGCCC
>chr12:113069282-113069423~3~ENSMUSG00000021143~Pacs2~protein_coding
GGAGGCCTGTCCTCCCCCAGGTAAACGGCGCTGCTCTCAT
>chr12:113070057-113070283~5~ENSMUSG00000021143~Pacs2~protein_coding
TTCCCTCTGCCTTCCACAGCCAGGGCGTCGGTGCTGAGCT
>chr12:113070057-113070283~3~ENSMUSG00000021143~Pacs2~protein_coding
CAAGGAGAAGAACAAGAAGGGTGAGGTGGGAGTGTACTGA
>chr12:113070668-113070781~5~ENSMUSG00000021143~Pacs2~protein_coding
AGAGCTTTTCTCTTCCCAGTGATGTTTTTGCCCAAGAAAA
>chr12:113070668-113070781~3~ENSMUSG00000021143~Pacs2~protein_coding
CCAACAGAACATGCTTCGGGGTGAGCATGGGCCAGGGGGC
>chr4:41497481-41499628~3~ENSMUSG00000046312~AI464131~protein_coding
TCCTGAAGGTTCTGGGACATCAGTTCCTAGCGAAGGAAGG
>chr4:41499494-41499628~5~ENSMUSG00000046312~AI464131~protein_coding
CTTTAGTGGGCTTGGGTTTGGCAGGTGAAAAATTGTCAGG
>chr13:48880799-48881095~3~ENSMUSG00000038014~Fam120a~protein_coding
GCAGCATAAGGAGGCCTGCCCTGTGGGGAAGGAGAGTAAC
>chr13:48967355-48967828~5~ENSMUSG00000038014~Fam120a~protein_coding
GAACCGGCTGCAGCCGCACCTTGACGTGGAAGCGGATGAG
>chr13:48885273-48885369~5~ENSMUSG00000038014~Fam120a~protein_coding
AGGACTGTGAGGGCATTACCTGAATTGCTCCCTGGCTTTT
>chr13:48885273-48885369~3~ENSMUSG00000038014~Fam120a~protein_coding
AAATAACACCCCTTGGACGCCTGGGTCAATACAGGAAAAC
>chr13:48885737-48885878~5~ENSMUSG00000038014~Fam120a~protein_coding
AGCCCAGCCCAGAGCTTACCCTCGCGCTGGTCCTCCCACA
>chr13:48885737-48885878~3~ENSMUSG00000038014~Fam120a~protein_coding
AGAAGGAATAGGTTGGACTCCTGCacaaaagacaaaacaa
>chr13:48889124-48889261~5~ENSMUSG00000038014~Fam120a~protein_coding
TGGGTGTGGTAATAATTACCGCCCTGGGACTTGCTAGTCC
>chr13:48889124-48889261~3~ENSMUSG00000038014~Fam120a~protein_coding
GCCTCCGAAGCCACAGACTCCTGTATCCAAAGTGGAGAAA
>chr13:48889755-48889938~5~ENSMUSG00000038014~Fam120a~protein_coding
TTTCTGAAATATGACTCACCTGCAAAGCCCCTGCCCCTGC
>chr13:48889755-48889938~3~ENSMUSG00000038014~Fam120a~protein_coding
ACCTTGGCAGCCTGCTCCGCCTGAAGTCAATGGACACACA
>chr13:48891881-48892090~5~ENSMUSG00000038014~Fam120a~protein_coding
TGCCCTGTCCCCGACATACCTGACCATCACAGAGGTCGAT
>chr13:48891881-48892090~3~ENSMUSG00000038014~Fam120a~protein_coding
CTCGGGTCTAAGTTGTCAATCTTTTAATGGAAAAGAGTAA
>chr13:48897660-48897774~5~ENSMUSG00000038014~Fam120a~protein_coding
AAGGCTGATCAGACAGTACCTTGAGTTCCTGCAGCTGGTC
>chr13:48897660-48897774~3~ENSMUSG00000038014~Fam120a~protein_coding
CAGGCCACTGCACCATATACCTGTGAGGAACAGAAGGAGT
>chr13:48902058-48902307~5~ENSMUSG00000038014~Fam120a~protein_coding
CCTGCCCCATGTTACTCACCGTAAGACGCAGCAGAGCACC
>chr13:48902058-48902307~3~ENSMUSG00000038014~Fam120a~protein_coding
CTTAATGATCAGTGGCGAGACTGCAGAGGAAAAACACAAA
>chr13:48910256-48910430~5~ENSMUSG00000038014~Fam120a~protein_coding
GGATTGTTACAGTACATACATTCTGGTGGAAGTCTGTTCT
>chr13:48910256-48910430~3~ENSMUSG00000038014~Fam120a~protein_coding
ACAGCAATTTTGATTTCACCCTTTGCATGGAAGAAAGCAG
>chr13:48912857-48913084~5~ENSMUSG00000038014~Fam120a~protein_coding
CAAGGAGCCTGGGTAATACCTTTGTCAGGATATGGAAGAT
>chr13:48912857-48913084~3~ENSMUSG00000038014~Fam120a~protein_coding
GCAGTGGATGAGCCTTCTACCTACAGAGCAAAGGACAAAA
>chr13:48914862-48914949~5~ENSMUSG00000038014~Fam120a~protein_coding
GAAGGTGCGGGTTCTATACCTTTACTTGGTCTCCTGGGTC
>chr13:48914862-48914949~3~ENSMUSG00000038014~Fam120a~protein_coding
TCTTGTTCCCGCTGATGTGGCTAAACACAAATGAACAGGA
>chr13:48921682-48921965~5~ENSMUSG00000038014~Fam120a~protein_coding
TGTGATCTTGAATACTCACTTGGTCGCCCCTCCGCCGCCC
>chr13:48921682-48921965~3~ENSMUSG00000038014~Fam120a~protein_coding
GGGCTGGGCACCTGCGGGACCTGAGGTGCAGAACACAAGT
>chr13:48922153-48922250~5~ENSMUSG00000038014~Fam120a~protein_coding
GACTCAGAGGATACCTTACCGCGGGCTTTGCTTGCAGAGA
>chr13:48922153-48922250~3~ENSMUSG00000038014~Fam120a~protein_coding
TCCAAATGGATTTGGTCGGGCTGTTTTATCAATACAGGAA
>chr13:48932297-48932393~5~ENSMUSG00000038014~Fam120a~protein_coding
GGCCGATTTGCTTACTTACCTAAGTAATGTGGTGGGTGAA
>chr13:48932297-48932393~3~ENSMUSG00000038014~Fam120a~protein_coding
ACTTTGTCATCTGTTCTTGACTGAAACAGATGTAGGAAAG
>chr13:48933950-48934078~5~ENSMUSG00000038014~Fam120a~protein_coding
TCCTTTCAGTTTGTGTTACCTGTGAATGCTGGAAAACATC
>chr13:48933950-48934078~3~ENSMUSG00000038014~Fam120a~protein_coding
ACCAGCTGGTGGGCTCGGACCTGAGAGGATAAATGCACAT
>chr13:48945942-48946024~5~ENSMUSG00000038014~Fam120a~protein_coding
AATCAAGCTACGTTTGTACCTTCAGTGAGGCGAGTGGATG
>chr13:48945942-48946024~3~ENSMUSG00000038014~Fam120a~protein_coding
ATCAGGTAGTATGTGATTTCCTAGAATAGAAATGTAGATA
>chr13:48949057-48949303~5~ENSMUSG00000038014~Fam120a~protein_coding
TATGTACCACTCCACCTACCTAACAGAGCAGCAAAAATAG
>chr13:48949057-48949303~3~ENSMUSG00000038014~Fam120a~protein_coding
TCCTCAATGCTCTGTGCAACCTACACACAGAAAAGGAAGG
>chr17:35567554-35567620~3~ENSMUSG00000039269~2300002M23Rik~protein_coding
GATCTGTCTGTGCCTGCCAGGTATGCAGGGTACTGGGGTC
>chr17:35567834-35568813~5~ENSMUSG00000039269~2300002M23Rik~protein_coding
TCTCTTCCGTTTCCTTCAGGTCTTTTTGCACGGAGCACTG
>chr7:110871359-110871602~3~ENSMUSG00000005611~Mrvi1~protein_coding
GGACCAGTTCTTCAAGTTTGCTGTCAATAAAATATAGATA
>chr7:110945833-110946087~5~ENSMUSG00000005611~Mrvi1~protein_coding
GGCAGGAAGGGGCACTTACTTGGGTCTGGGCTGCCTGTGG
>chr7:110871362-110871602~5~ENSMUSG00000005611~Mrvi1~protein_coding
TAAGGAGTCCGATGTCCTACTGCTCTGCTGGCAGCTCTTG
>chr7:110871362-110871602~3~ENSMUSG00000005611~Mrvi1~protein_coding
GGACCAGTTCTTCAAGTTTGCTGTCAATAAAATATAGATA
>chr7:110876839-110876976~5~ENSMUSG00000005611~Mrvi1~protein_coding
CCAAGCGTAGGTTTCCAACCTGCTTCCCTGGtccttctcg
>chr7:110876839-110876976~3~ENSMUSG00000005611~Mrvi1~protein_coding
TCTTTACCCCTTCCTGGTATCTGGAGGGCAAAAAGAGAAT
>chr7:110878142-110878261~5~ENSMUSG00000005611~Mrvi1~protein_coding
GTCTGACTCACTGACTCACCCTTTGCTGTAGGCTTCTTCC
>chr7:110878142-110878261~3~ENSMUSG00000005611~Mrvi1~protein_coding
CCTCTGCATTTGTCTTTCCACTGTGAGAGGAGGGAAGTGC
>chr7:110885756-110885820~5~ENSMUSG00000005611~Mrvi1~protein_coding
GGAGAACAGAGAAACTTACTTTTCCAAAAGTGCAGGCAGC
>chr7:110885756-110885820~3~ENSMUSG00000005611~Mrvi1~protein_coding
TTCCCATTGGACGATTCAGACTGGATGGAAACAGGACTGA
>chr7:110887941-110888048~5~ENSMUSG00000005611~Mrvi1~protein_coding
CAGACAGCACCATACTCACCAGAGCTGGTAGGGAAGGCAT
>chr7:110887941-110888048~3~ENSMUSG00000005611~Mrvi1~protein_coding
ACCCTCCGGCGGGGCATGTTCTGTGGGAAGAGAAACGATT
>chr7:110888534-110888583~5~ENSMUSG00000005611~Mrvi1~protein_coding
GTTCCTCTGTCATGCATACCTTTCCCATTGTGAGGGACAT
>chr7:110888534-110888583~3~ENSMUSG00000005611~Mrvi1~protein_coding
CGTTCGAGGAACCCCGTCTTCTATAGTAGGAAACAGCAGA
>chr7:110895794-110895935~5~ENSMUSG00000005611~Mrvi1~protein_coding
ACGGGAGCCTGGTTCTTACCAGAGGGCCCACAGCTGCGAC
>chr7:110895794-110895935~3~ENSMUSG00000005611~Mrvi1~protein_coding
GCCTTTGACATGCGCTTTTCCTGCGGGGAACAAGGGCACA
>chr7:110898906-110899037~5~ENSMUSG00000005611~Mrvi1~protein_coding
CAAGCACTGTGGGGCTCACCTGGCGAACAGCACCCACCAC
>chr7:110898906-110899037~3~ENSMUSG00000005611~Mrvi1~protein_coding
TACCAGATGTTTGCTGAGGACTGAGGGACAACAAGGAGCA
>chr7:110899674-110899814~5~ENSMUSG00000005611~Mrvi1~protein_coding
GCAGTTGCTCTTCAATTACCGTTATGGAGGCTTTGAAGTT
>chr7:110899674-110899814~3~ENSMUSG00000005611~Mrvi1~protein_coding
GACAGTTGTACAAACACGTTCTGTTGGGAACAAGAGTGTG
>chr7:110902253-110902283~5~ENSMUSG00000005611~Mrvi1~protein_coding
GAGCCCGTGAGCCGCTTACCTCAACTTCCTTTTCAGTGAG
>chr7:110902253-110902283~3~ENSMUSG00000005611~Mrvi1~protein_coding
TTTCAGTGAGTGGAGGGGCGCTGTAAAGAAGAAAAAAGTA
>chr7:110905427-110905550~5~ENSMUSG00000005611~Mrvi1~protein_coding
AGCTCATGTCCTGATTTACCTTCCAGTGAGTGACTTGTGA
>chr7:110905427-110905550~3~ENSMUSG00000005611~Mrvi1~protein_coding
GGCGAGTTCAGGTGAGACTCCTGGAAAATAAGAGTTTTCC
>chr7:110921314-110921392~5~ENSMUSG00000005611~Mrvi1~protein_coding
CCCCTCCCCCTCCGCCTACCTTTGTCCTGCTCCGCGGCCT
>chr7:110921314-110921392~3~ENSMUSG00000005611~Mrvi1~protein_coding
TTTCTCATCAGGATGTGTTCCTTGGTGAGAGGAAGAAGGA
>chr7:110923461-110924072~5~ENSMUSG00000005611~Mrvi1~protein_coding
CCTCAGGGCAGGAACCCACCTCCCGGAGCTTGGTCAGCTT
>chr7:110923461-110924072~3~ENSMUSG00000005611~Mrvi1~protein_coding
GCTAGCCCTTTGGAGACATTCTGAAAGAAACAAGCTAGAG
>chr7:110923860-110923913~5~ENSMUSG00000005611~Mrvi1~protein_coding
TCTCAGCAGGGCCAGGCTGGGGGCTGTTCAGAGCCATTTT
>chr7:110923860-110923913~3~ENSMUSG00000005611~Mrvi1~protein_coding
GCTCCAGAAGCCTGAGCCATGGGCGTGGCCTCCACGTGCT
>chr7:110924312-110924359~5~ENSMUSG00000005611~Mrvi1~protein_coding
GAGCAAAGCACAAACTCACAGGCTCTCCGGGGCAAGGCGA
>chr7:110924312-110924359~3~ENSMUSG00000005611~Mrvi1~protein_coding
CCGTCCTCATGTCCCTTTTGCTGAAAAAGGAGAAAAACAC
>chr7:110924535-110924587~5~ENSMUSG00000005611~Mrvi1~protein_coding
CATGCCCACGTATTGTTACCTGTGGTGGTGCTCCTGGCAG
>chr7:110924535-110924587~3~ENSMUSG00000005611~Mrvi1~protein_coding
GCCACTGCATATGTCCAAACCTGCAATGGGCCAGGACAGG
>chr7:110925255-110925332~5~ENSMUSG00000005611~Mrvi1~protein_coding
GGGGCGGGGTCAGCCTCACCTGGTGATGTGGAGATGGTGA
>chr7:110925255-110925332~3~ENSMUSG00000005611~Mrvi1~protein_coding
GCTGAGGTTTGGAGAAACAGCTATGGAAAAAAAAAAAACC
>chr7:110926343-110926403~5~ENSMUSG00000005611~Mrvi1~protein_coding
ACTGCTGGTCCTCCCCTACCTGATGGGGAGTCTCCGAGGC
>chr7:110926343-110926403~3~ENSMUSG00000005611~Mrvi1~protein_coding
CGGCGGGTCAGGAACCGCTCACTCACCAACTTGGCTTCTT
>chr7:110926343-110926516~5~ENSMUSG00000005611~Mrvi1~protein_coding
ACTGCTGGTCCTCCCCTACCTGATGGGGAGTCTCCGAGGC
>chr7:110926343-110926516~3~ENSMUSG00000005611~Mrvi1~protein_coding
AATGACATGCCCCGAGGGGTCTGCAGAGTGAGAATGAGCT
>chr7:110926385-110926516~5~ENSMUSG00000005611~Mrvi1~protein_coding
CTCCTTGATTTCCTCCCACGGCGGGTCAGGAACCGCTCAC
>chr7:110926385-110926516~3~ENSMUSG00000005611~Mrvi1~protein_coding
AATGACATGCCCCGAGGGGTCTGCAGAGTGAGAATGAGCT
>chr7:110927801-110927871~5~ENSMUSG00000005611~Mrvi1~protein_coding
ATATTGACCCAGCCCTTACCCACAGAAGTCAGCGAAGCAG
>chr7:110927801-110927871~3~ENSMUSG00000005611~Mrvi1~protein_coding
TCCGGTGAGGGCTGGGAGCCCTGAAAGACAGACCATGGTC
>chr7:110929478-110929578~5~ENSMUSG00000005611~Mrvi1~protein_coding
GTCCGCCTGGGCTGCATACCTGTTGACTAGGTTTTTGTCA
>chr7:110929478-110929578~3~ENSMUSG00000005611~Mrvi1~protein_coding
GGTCCTGCAGAGGGAGAGTCCTGGTGGTTTCGAGCAAAAC
>chr7:110945833-110945892~5~ENSMUSG00000005611~Mrvi1~protein_coding
GGCAGGAAGGGGCACTTACTTGGGTCTGGGCTGCCTGTGG
>chr7:110945833-110945892~3~ENSMUSG00000005611~Mrvi1~protein_coding
TCCTCAGGAATGTGGGGCATGGCAGCCGCCTGGTTGGAGT
>chr12:113838526-113838829~3~ENSMUSG00000094194~Ighv5-16~IG_LV_gene
CAGCTTCACTTCACACTGGACTCCTGCAAACAGAGAATGC
>chr12:113838938-113838983~5~ENSMUSG00000094194~Ighv5-16~IG_LV_gene
TCTCATTTCTATAAATTACCTTTTAAAATAAGAACAAGAA
>chr13:64292104-64292228~3~ENSMUSG00000021482~Aaed1~protein_coding
CACAAAGTGGATGTTGTTACCTGGAAGAGAACAAGGACAG
>chr13:64312493-64312684~5~ENSMUSG00000021482~Aaed1~protein_coding
CCGCCCTACCCGTGCTCACCCTCACAAACACCACCACGGC
>chr13:64297255-64297386~5~ENSMUSG00000021482~Aaed1~protein_coding
ACCTGCCCTTGATGCTCACCTGGACCTAAAATGAGGGTTC
>chr13:64297255-64297386~3~ENSMUSG00000021482~Aaed1~protein_coding
CTTTATGTGGGGGCTCTGTCCTGAAAATATTGAAAACTGT
>chr13:64308822-64308927~5~ENSMUSG00000021482~Aaed1~protein_coding
CAAGTGAAACATGTCTTACCAGAGGAGGAAATTTCTTCAC
>chr13:64308822-64308927~3~ENSMUSG00000021482~Aaed1~protein_coding
CCAGTCAGTTTGCAGAAAGGCTAAAAAAAGAGAATAAAAT
>chr13:64309093-64309146~5~ENSMUSG00000021482~Aaed1~protein_coding
CAGTTTGCTAGATAGTTACCTCAATATGATGGTATGATGA
>chr13:64309093-64309146~3~ENSMUSG00000021482~Aaed1~protein_coding
ATGAGGGTGACATCTGCTTCCTTTGGGAGGAAGAAGGACA
>chr13:64312267-64312335~5~ENSMUSG00000021482~Aaed1~protein_coding
GCTCACTCGGGAAACTTACTCGGAGGACGCTCTTGGGGAT
>chr13:64312267-64312335~3~ENSMUSG00000021482~Aaed1~protein_coding
CAGACGTAACACAAGAAATGCTGAAAGGCAACCATGCAGA
>chr19:4154701-4154703~3~ENSMUSG00000045826~Ptprcap~protein_coding
CAAAAGCCATCGGATCAATGGTGAGCTGTGGGACCCTCTG
>chr19:4155923-4156510~5~ENSMUSG00000045826~Ptprcap~protein_coding
TCCCTACTGTCTCCCACAGGCTCTGCCTGGTACCCTCAGA
>chr6:47835897-47835920~3~ENSMUSG00000062519~Zfp398~protein_coding
CTGAGGCGACCGCCGCTCCGGTAAGGGCGCTGATGGACGG
>chr6:47865791-47866944~5~ENSMUSG00000062519~Zfp398~protein_coding
TCTGAGTCCCTTCTTTCAGATGAAGAACTTGTCATCAAAG
>chr6:47840252-47840647~5~ENSMUSG00000062519~Zfp398~protein_coding
ATTTTTCCATTGCACATAGACTTCTGAATGGGACTCGGAA
>chr6:47840252-47840647~3~ENSMUSG00000062519~Zfp398~protein_coding
TTAAAGGAGATATCCCAAAGGTAATACCCTACTTCTGGGC
>chr6:47858929-47859055~5~ENSMUSG00000062519~Zfp398~protein_coding
TGTGTGATTGTTATTTTAGGTGCCTGTGGCCTTCGATGAC
>chr6:47858929-47859055~3~ENSMUSG00000062519~Zfp398~protein_coding
CGAGTCTCTCATCTCCATGGGTGAGGCTGAGTGAGCACCT
>chr6:47859419-47859532~5~ENSMUSG00000062519~Zfp398~protein_coding
TCCACTTTTCCTCTTCTAGATTATGCCATGAATCAACCTG
>chr6:47859419-47859532~3~ENSMUSG00000062519~Zfp398~protein_coding
TCCTGCAGACCCCAGTGAAGGTAAGTAAATGAAAGGGTTT
>chr6:47863104-47863217~5~ENSMUSG00000062519~Zfp398~protein_coding
TCTTTTTCTCCACAAATAGAGCCTGGCCTTTCAACCTCAG
>chr6:47863104-47863217~3~ENSMUSG00000062519~Zfp398~protein_coding
GTACAAAGGTACCTATGCTGGTGAGTAACAGAGAAAACAG
>chr7:80316902-80317050~3~ENSMUSG00000038930~Rccd1~protein_coding
GCCAAGCTGTCCGTATTTACCTAGAATGAAAGGAAGCCCT
>chr7:80320915-80321030~5~ENSMUSG00000038930~Rccd1~protein_coding
CACTTGGCAAATATCATCACTGGCATGCAGTGGTTCAGGA
>chr7:80317453-80317482~5~ENSMUSG00000038930~Rccd1~protein_coding
CAGGAAACTTTTTACTTACCCCAGCCCCAGGTATAGAGTT
>chr7:80317453-80317482~3~ENSMUSG00000038930~Rccd1~protein_coding
GGTATAGAGTTCTCCTGTGCCTGCAACCAAAGAGACAGTG
>chr7:80318859-80319026~5~ENSMUSG00000038930~Rccd1~protein_coding
CTGCGCCAGCCCCACTCACGTGTCACCACAGCTGTGTGTC
>chr7:80318859-80319026~3~ENSMUSG00000038930~Rccd1~protein_coding
ATCTTCATTCAATTCTGTGGCTTTAGAAGGCTTACAGTGT
>chr7:80319246-80319341~5~ENSMUSG00000038930~Rccd1~protein_coding
TCCTAGAGGGGGACCTTACCTTCCTCTCTCTCTGCTTTGT
>chr7:80319246-80319341~3~ENSMUSG00000038930~Rccd1~protein_coding
GATATAAATATCCCCCGTTTCTGCAAGAGACCAAGAGAAT
>chr7:80320092-80320213~5~ENSMUSG00000038930~Rccd1~protein_coding
GCCGCCCCGAGTCACTCACCACTCAAACACACAGAGTGCC
>chr7:80320092-80320213~3~ENSMUSG00000038930~Rccd1~protein_coding
CGTGGCCCAGCTGTCCATGCCTGATCAAAGGCGTCCCTAA
>chr7:80320302-80320698~5~ENSMUSG00000038930~Rccd1~protein_coding
ACAACCAGCCGGTCCTCACCTGCCCGCACCCCAGGAGAAC
>chr7:80320302-80320698~3~ENSMUSG00000038930~Rccd1~protein_coding
CAATTCCACCCGGCCTCCACCTGTGTGGGCAGAGTTGGGA
>chr7:80320862-80321030~5~ENSMUSG00000038930~Rccd1~protein_coding
GGATTGTGAGGGCACTCACGGGTCACCAGGGCAGTGTAGC
>chr7:80320862-80321030~3~ENSMUSG00000038930~Rccd1~protein_coding
CCGTGCCGTTTCTCGGCCATGTCCAGGTTGAGCCCTCTGT
>chr18:64340380-64341610~3~ENSMUSG00000045991~Onecut2~protein_coding
GTCTGCCTTACGCCTGGCAGGTAAGCCCAAGAGCAGCCGG
>chr18:64386345-64386628~5~ENSMUSG00000045991~Onecut2~protein_coding
TTTCTTCTTTCCCCTGAAGCATGCAAACGCAAAGAGCAAG
>chr18:64340437-64341610~5~ENSMUSG00000045991~Onecut2~protein_coding
AGACCTAGAAGGCTGCGCCATGAACCCGGAGCTGACAATG
>chr18:64340437-64341610~3~ENSMUSG00000045991~Onecut2~protein_coding
GTCTGCCTTACGCCTGGCAGGTAAGCCCAAGAGCAGCCGG
>chr10:43951872-43951957~3~ENSMUSG00000019866~Aim1~protein_coding
TTGATCATACTGCGCACCCCCTGAAGGAAAGAAAAAAAGT
>chr10:44003428-44004068~5~ENSMUSG00000019866~Aim1~protein_coding
TGACTCCGCAGCTACTTACAGGGTCACTTTGGTGGTCACA
>chr10:43956649-43956811~5~ENSMUSG00000019866~Aim1~protein_coding
GGAGAGAAATGATCCTTACCTTTCACATCCAACACTAAAT
>chr10:43956649-43956811~3~ENSMUSG00000019866~Aim1~protein_coding
AGGCAGCAGTCTTCTGCTATCTGCATAGGAAACAACAGGC
>chr10:43958248-43958406~5~ENSMUSG00000019866~Aim1~protein_coding
CACAGCCCCGAATGCTCACCCTGCATTTGATGCACCCTTC
>chr10:43958248-43958406~3~ENSMUSG00000019866~Aim1~protein_coding
AGTCTGAAGTAAATTCGTTTCTAGGAGACAAAAAACCCAG
>chr10:43958814-43958937~5~ENSMUSG00000019866~Aim1~protein_coding
GGAGGGAAATTGCACACACCTGAGCAAAGGGCCGGAGGGA
>chr10:43958814-43958937~3~ENSMUSG00000019866~Aim1~protein_coding
CATATTCATAGGTAACCCATCTGCAAAGAGGACAAACCAC
>chr10:43961429-43961568~5~ENSMUSG00000019866~Aim1~protein_coding
GAACAAGTAACGCACTCACATGCCACCAACGACCCGCACA
>chr10:43961429-43961568~3~ENSMUSG00000019866~Aim1~protein_coding
ATTGTTGGTTCGGAAAATTCCTGTTAGGAGATAAATTTGT
>chr10:43964578-43964707~5~ENSMUSG00000019866~Aim1~protein_coding
TATCTTTGTTTACACTCACAAAATCTATAAAGCGAAGAGA
>chr10:43964578-43964707~3~ENSMUSG00000019866~Aim1~protein_coding
CTCCATCATAAGCAACCCAGCTATAAAAGAAACAAACACA
>chr10:43966301-43966413~5~ENSMUSG00000019866~Aim1~protein_coding
CCCGTCGCTGTCAGCTTACCTGCCTCCCAAAACTCTGCAA
>chr10:43966301-43966413~3~ENSMUSG00000019866~Aim1~protein_coding
GGTTCTGAAAACAAGTGAATCTAAAAAGAAAAGAAAAGAG
>chr10:43967465-43967497~5~ENSMUSG00000019866~Aim1~protein_coding
AGCATTGCTTTTAAGTTACCTGATTTCGTCTCCTGGGGCC
>chr10:43967465-43967497~3~ENSMUSG00000019866~Aim1~protein_coding
CTGGGGCCAGTGAAAGAATCCTAAGCATTTTATAAAAGAA
>chr10:43967689-43967815~5~ENSMUSG00000019866~Aim1~protein_coding
CATAAGAATGAACTCTTACCAGGCATATGGGTTGGACGGA
>chr10:43967689-43967815~3~ENSMUSG00000019866~Aim1~protein_coding
GGTTTTCATAGGCTACCCACCTACAGAAACACAGCCCTGG
>chr10:43973658-43973803~5~ENSMUSG00000019866~Aim1~protein_coding
GTGGGATTGCTTCACTTACACGCCACTCAGTACATTGATT
>chr10:43973658-43973803~3~ENSMUSG00000019866~Aim1~protein_coding
ATGTGCGCATTTGAAAAATCCTATTAAGAATGAGAGATTC
>chr10:43973894-43974020~5~ENSMUSG00000019866~Aim1~protein_coding
TAGCTTCTCCTTAACTTACACTTAATATAGGCCGCAGAGA
>chr10:43973894-43974020~3~ENSMUSG00000019866~Aim1~protein_coding
ACTTCTCATAAGCAACCCAGCTACGAGAGAAAGAGCAAGC
>chr10:43975027-43975184~5~ENSMUSG00000019866~Aim1~protein_coding
CCATTACCCTTGTACTTACACGCCTCTTAGGACTTTCATA
>chr10:43975027-43975184~3~ENSMUSG00000019866~Aim1~protein_coding
GGCTTTTCATAAATAACTACCTGCAATAGAAGGGAGATAT
>chr10:43976798-43976833~5~ENSMUSG00000019866~Aim1~protein_coding
tctcccctctccttctTACCTTTGGATCTGTAGGGAATTC
>chr10:43976798-43976833~3~ENSMUSG00000019866~Aim1~protein_coding
AATTCAACTTTACGGCCACCCTAAAACAAAACAAAACAAA
>chr10:43979481-43979607~5~ENSMUSG00000019866~Aim1~protein_coding
AGCTTCAATGTCATGTTACCATTTTCAGAGGCCGCATGGA
>chr10:43979481-43979607~3~ENSMUSG00000019866~Aim1~protein_coding
GCTCTTCATAGATCAGCCATCTGAATAACCACCACGGAAG
>chr10:43986251-43986390~5~ENSMUSG00000019866~Aim1~protein_coding
TTTGGAATGGAAGACTTACGTGCCCCAGTGCACTTTGATG
>chr10:43986251-43986390~3~ENSMUSG00000019866~Aim1~protein_coding
ATCTGACTAATTCTGTAATCCTGTAAGAAAAAATGCCCAC
>chr10:43989094-43989253~5~ENSMUSG00000019866~Aim1~protein_coding
CCACATTTCTATAACCTACCTGAACCACGTGTCTGATGGA
>chr10:43989094-43989253~3~ENSMUSG00000019866~Aim1~protein_coding
CTTTCTCATACAAAATCCAACTGCGAATAAAACACAGAAA
>chr10:43992455-43992573~5~ENSMUSG00000019866~Aim1~protein_coding
ATCTGCAGTGCATTCTTACCATCCTCGGACAACTTTCACT
>chr10:43992455-43992573~3~ENSMUSG00000019866~Aim1~protein_coding
GGCTCACTGAATATCACTACCTGCAAGACAATAGAAATGG
>chr10:43992658-43992705~5~ENSMUSG00000019866~Aim1~protein_coding
GAAGTTAGAATAACCTTACCTTGCCAGGCCGGGGGTTGAG
>chr10:43992658-43992705~3~ENSMUSG00000019866~Aim1~protein_coding
TGCATACTTCCTCTAAGAGTCTGCAATCAGAGGAACAGAA
>chr10:43997052-43999347~5~ENSMUSG00000019866~Aim1~protein_coding
AATAAGAATTAGTACTTACCATAGAGTCTGATAAGGACAT
>chr10:43997052-43999347~3~ENSMUSG00000019866~Aim1~protein_coding
CATGTTTGGGTCTGGCGGGGCTGCAAGGACAAAGCAACAG
>chr9:53582548-53582665~3~ENSMUSG00000032047~Acat1~protein_coding
CAATCCGGGCTCCAGACATCCTAGGATTAAGAAAGCATTT
>chr9:53610213-53610275~5~ENSMUSG00000032047~Acat1~protein_coding
CGGAATCGACCCTGCTCACCTGCAGCAGCCCGCGAAGCAG
>chr9:53583437-53583594~5~ENSMUSG00000032047~Acat1~protein_coding
TTGCTTGTTAGGTACTCACCCAATTGGATGGCCCAGAGAA
>chr9:53583437-53583594~3~ENSMUSG00000032047~Acat1~protein_coding
AGTCCTGCATATTTAAGAACCTAAAAACAAATTTCAGGAT
>chr9:53584840-53584904~5~ENSMUSG00000032047~Acat1~protein_coding
GCCCCTCCTTGTTTCTTACCTTAGGTACGGCATATGCAGG
>chr9:53584840-53584904~3~ENSMUSG00000032047~Acat1~protein_coding
TACGGCAGCATCAGCAAATGCTGCAAAAACAGTAACTGTT
>chr9:53587453-53587566~5~ENSMUSG00000032047~Acat1~protein_coding
ACAAGGTGAGAACATTTACCTGCAATTCGTGCCAATGGCT
>chr9:53587453-53587566~3~ENSMUSG00000032047~Acat1~protein_coding
ATTGGCAGCTGTTATTGTGCCTGGAATCGACAAAACTCAA
>chr9:53589178-53589273~5~ENSMUSG00000032047~Acat1~protein_coding
CTGATTTCTTCCTCCTTACCATTTTCTTTCTGGAACACGG
>chr9:53589178-53589273~3~ENSMUSG00000032047~Acat1~protein_coding
CACCACCACATCTGGTTTACCTATAATTGAAAAGTAATCC
>chr9:53591307-53591457~5~ENSMUSG00000032047~Acat1~protein_coding
GCTTTGGAAATGTCTCTACCTTTCACTGAGATGGTGATGG
>chr9:53591307-53591457~3~ENSMUSG00000032047~Acat1~protein_coding
GTATTCTCAGCACAGTTACCCTAAGAAATTTGAACAAATT
>chr9:53591968-53592111~5~ENSMUSG00000032047~Acat1~protein_coding
TTAAAAAAATAGTTCTTACCATATGAATTTTATTGTAGAC
>chr9:53591968-53592111~3~ENSMUSG00000032047~Acat1~protein_coding
CCGCCTGCCACCATCACATCCTGCTCAGCAGCACAGCAAA
>chr9:53594406-53594506~5~ENSMUSG00000032047~Acat1~protein_coding
AAAACAAGGGGTTTCTTACCTGATGTCCACACATAAGACT
>chr9:53594406-53594506~3~ENSMUSG00000032047~Acat1~protein_coding
TGGAGTGGAAATAGGTAAACCTAAAGCCAACATAAATCAG
>chr9:53594694-53594789~5~ENSMUSG00000032047~Acat1~protein_coding
CAAATGTGTGTTTTCATACCTGCGCCCAGTGTTGCTTGCC
>chr9:53594694-53594789~3~ENSMUSG00000032047~Acat1~protein_coding
CACTTCTTCTTTTGGAATCCCTTTTAAAAACAGCAAAAAA
>chr9:53595283-53595400~5~ENSMUSG00000032047~Acat1~protein_coding
AAACAGTTCAACCACTGACCTGCCTTCTCAATGGCTCCCT
>chr9:53595283-53595400~3~ENSMUSG00000032047~Acat1~protein_coding
GCACTTACTATAACCACTTCCTGGCAAGACAGAAAAAGGT
>chr9:53598085-53598132~5~ENSMUSG00000032047~Acat1~protein_coding
CAATTGAAACTTTACTTACATTCAAAGTGGGTTTGGATGC
>chr9:53598085-53598132~3~ENSMUSG00000032047~Acat1~protein_coding
CGTTCCAGGCATCTTACTTCCTGTAAGGTAAATGTTTATG
>chr11:96303614-96304175~3~ENSMUSG00000038700~Hoxb5~protein_coding
GAAGCTTCACATCAGCCACGGTAATTCTCCATCTCTTTTT
>chr11:96304890-96305134~5~ENSMUSG00000038700~Hoxb5~protein_coding
TCTCCTCTAACTGCTCTAGATATGACTGGGCCAGACGGAA
>chr14:63200378-63200551~3~ENSMUSG00000021944~Gata4~protein_coding
CCGGACACAGTACTGAATGTCTGGAAGGCAGAGAGCACAG
>chr14:63241115-63241148~5~ENSMUSG00000021944~Gata4~protein_coding
TAGGCGCCGGGCGGGGGGCCGTGGTTGGCGGCCATGGCCA
>chr14:63201478-63201632~5~ENSMUSG00000021944~Gata4~protein_coding
ACTCCGTCCCCCTGCCCACCTGGGACATGGAGCTGCTGTG
>chr14:63201478-63201632~3~ENSMUSG00000021944~Gata4~protein_coding
GAGGGTCTCACCAGCAGGACCTGCAAAGGAGGAGGCAGAG
>chr14:63203311-63203398~5~ENSMUSG00000021944~Gata4~protein_coding
ACACAGATCTATTCCTCACCTGCTGGCGTCTTAGATTTAT
>chr14:63203311-63203398~3~ENSMUSG00000021944~Gata4~protein_coding
ATTGCAAGAGGCCTGGGAACCTGAAGGGTTGGAATTAAAT
>chr14:63203659-63203784~5~ENSMUSG00000021944~Gata4~protein_coding
GGGCAGGGCATCCACTCACCCCATGGAGCTTCATGTAGAG
>chr14:63203659-63203784~3~ENSMUSG00000021944~Gata4~protein_coding
CCTACCCGGCGGGAAGCGGACTACAACATAGAAAGGAAGT
>chr14:63204589-63204753~5~ENSMUSG00000021944~Gata4~protein_coding
TATAGAGATGCTCACTTACCAGGCGGCGCTGAGGCTTAAT
>chr14:63204589-63204753~3~ENSMUSG00000021944~Gata4~protein_coding
TCTGAGAAGTCATCAAACATATCTACTGGGGGAGGACACA
>chr14:63204589-63204755~5~ENSMUSG00000021944~Gata4~protein_coding
TATAGAGATGCTCACTTACCAGGCGGCGCTGAGGCTTAAT
>chr14:63204589-63204755~3~ENSMUSG00000021944~Gata4~protein_coding
TGAGAAGTCATCAAACATATCTACTGGGGGAGGACACAGG
>chr14:63204589-63204758~5~ENSMUSG00000021944~Gata4~protein_coding
TATAGAGATGCTCACTTACCAGGCGGCGCTGAGGCTTAAT
>chr14:63204589-63204758~3~ENSMUSG00000021944~Gata4~protein_coding
GAAGTCATCAAACATATCTACTGGGGGAGGACACAGGAGA
>chr14:63240536-63241148~5~ENSMUSG00000021944~Gata4~protein_coding
AGGCCCTAAGGTAACTCACCGAGATTGGGGTGTCTTCCAG
>chr14:63240536-63241148~3~ENSMUSG00000021944~Gata4~protein_coding
ATGGCCAGGCTTTGGTACATCGCCCCAAGCTCTGAGCACG
>chr14:63241102-63241148~5~ENSMUSG00000021944~Gata4~protein_coding
GCCACCTGCTTCGTAGGCGCCGGGCGGGGGGCCGTGGTTG
>chr14:63241102-63241148~3~ENSMUSG00000021944~Gata4~protein_coding
ATGGCCAGGCTTTGGTACATCGCCCCAAGCTCTGAGCACG
>chr16:20717922-20717994~3~ENSMUSG00000021018~Polr2h~protein_coding
AGGCAAGAAATTTGACCGAGGTAAGCGGTGTCGGGGCGGT
>chr16:20721910-20722024~5~ENSMUSG00000021018~Polr2h~protein_coding
CAAGGGCCTTCTCTTTCAGCTCTGCGTACGTGTCCTATGG
>chr16:20718824-20718907~5~ENSMUSG00000021018~Polr2h~protein_coding
GTCATGCACTCTTCCCCAGTATCCCGGCTGCACTGTGAGA
>chr16:20718824-20718907~3~ENSMUSG00000021018~Polr2h~protein_coding
GATTTACCCTGTGGACTTAGGTAAGTATTGAATACGGGCA
>chr16:20718991-20719084~5~ENSMUSG00000021018~Polr2h~protein_coding
ATGTTGCTGCTCTATTCAGGTGACAAGTTCCGGTTGGTTA
>chr16:20718991-20719084~3~ENSMUSG00000021018~Polr2h~protein_coding
ACAGATGACAGGCCTTCCAGGTGAGGTAGCAGTAAACAAG
>chr16:20720519-20720602~5~ENSMUSG00000021018~Polr2h~protein_coding
ACCAGTCTGTTGTTTGTAGGGCTGACCAGTTTGAGTATGT
>chr16:20720519-20720602~3~ENSMUSG00000021018~Polr2h~protein_coding
ACTGAAGCAGCCACACGCCTGTAAGTAACACTGTCTAGGA
>chr6:135732101-135733948~3~ENSMUSG00000030209~Grin2b~protein_coding
TGGATACAGCTGTAGATACCCTGAAGGGATATAGGATGGT
>chr6:136043891-136044301~5~ENSMUSG00000030209~Grin2b~protein_coding
GGAATAGCCTCCTTTTTACCTTATCTGCCATTATCATAGA
>chr6:135736284-135736522~5~ENSMUSG00000030209~Grin2b~protein_coding
TCTCAATCAAAACACTTACTCTGCTGATGGAGAAGACCAT
>chr6:135736284-135736522~3~ENSMUSG00000030209~Grin2b~protein_coding
TTCCAGTTCTTCCATCTCCCCTagaacgaggacaagaagg
>chr6:135738959-135739146~5~ENSMUSG00000030209~Grin2b~protein_coding
CCCCTTTACTTTAACTCACCATCTCCAAACAGCTGCAGGA
>chr6:135738959-135739146~3~ENSMUSG00000030209~Grin2b~protein_coding
AGATGAATGCATCAAGTTTCCTGCACAAGAAAGAAGCGAA
>chr6:135740922-135741082~5~ENSMUSG00000030209~Grin2b~protein_coding
GCTTGGAGGCCGTTCTTACCCTGTTTTCAGGGAGAGCAAG
>chr6:135740922-135741082~3~ENSMUSG00000030209~Grin2b~protein_coding
AAGTCATTAGGTCTCTGGAACTGgagagagaaagaaagac
>chr6:135772193-135772422~5~ENSMUSG00000030209~Grin2b~protein_coding
TTTTAAGTGGGTCTCTTACCTTCTTGTCACTCAGGCCGGA
>chr6:135772193-135772422~3~ENSMUSG00000030209~Grin2b~protein_coding
GAAAGATGGGCCGCCTGGCTCTGGTGTGATACAAAAGACA
>chr6:135774783-135774908~5~ENSMUSG00000030209~Grin2b~protein_coding
GAGTTCCATGTAGCCTTACCTCTGCCATCAGCTAGGCACC
>chr6:135774783-135774908~3~ENSMUSG00000030209~Grin2b~protein_coding
CACGTCAGCACTGAATGGCTCTGGGAAGGAAAGCAAAAGA
>chr6:135778661-135778814~5~ENSMUSG00000030209~Grin2b~protein_coding
CAGCAAACACATGATTTACCTAAGAAGGCAGAAGGTGACA
>chr6:135778661-135778814~3~ENSMUSG00000030209~Grin2b~protein_coding
TAGGCCCTCTTCATGACCACCTGAAGAGAAAGACACAATG
>chr6:135779226-135779397~5~ENSMUSG00000030209~Grin2b~protein_coding
CTTGCCTCCTGACACTTACCTCACCAATCATGCCGTTCCA
>chr6:135779226-135779397~3~ENSMUSG00000030209~Grin2b~protein_coding
GTTCCTCATCTGTTTTATTCCTACCCAGTTAAAGAAAAAA
>chr6:135780134-135780336~5~ENSMUSG00000030209~Grin2b~protein_coding
ATCTGGGGAGGTGTCATACTCAGAGATGATGCGCTTCTGG
>chr6:135780134-135780336~3~ENSMUSG00000030209~Grin2b~protein_coding
TTGTCTTTCCATTTTCCCACCTGCACAGAGAGAACGAAGA
>chr6:135843088-135843202~5~ENSMUSG00000030209~Grin2b~protein_coding
TGCCAAAGTCATGTCCTACCCTCTCCCACTTCCTCTCCTT
>chr6:135843088-135843202~3~ENSMUSG00000030209~Grin2b~protein_coding
AAGTGACGTTGATCAGATACCTGTAACGATAAAATTAAAG
>chr6:135922872-135923470~5~ENSMUSG00000030209~Grin2b~protein_coding
AGGACAGTTCCACACTCACCTATTCAGCATGTTAGACTGG
>chr6:135922872-135923470~3~ENSMUSG00000030209~Grin2b~protein_coding
AAGAACATGGAGGACTCATCCTAGAGTAGTCAAAATACAA
>chr6:113697713-113698117~3~ENSMUSG00000056952~Tatdn2~protein_coding
AGGAAGCTTGTAGCGTTAAGGTACGTGGCAGCGACGTCTG
>chr6:113710734-113710758~5~ENSMUSG00000056952~Tatdn2~protein_coding
TCTCTTTTAAACCCTCTAGGATGACCAGTGGCCTGATAGC
>chr6:113702101-113702538~5~ENSMUSG00000056952~Tatdn2~protein_coding
AGTTTCTTTTAAATTCCAGGTTGATTCTAAAGATAGTTCT
>chr6:113702101-113702538~3~ENSMUSG00000056952~Tatdn2~protein_coding
AAGAAGAGTCACATACGAAGGTCAGTGTGGAGAAGGAAGC
>chr6:113702101-113702721~5~ENSMUSG00000056952~Tatdn2~protein_coding
AGTTTCTTTTAAATTCCAGGTTGATTCTAAAGATAGTTCT
>chr6:113702101-113702721~3~ENSMUSG00000056952~Tatdn2~protein_coding
CTCATGCAGATATTCAAAAGGTAAATGAACACACACCAGA
>chr6:113704034-113704906~5~ENSMUSG00000056952~Tatdn2~protein_coding
TTGCTTTTCTTCTCTGCAGCACACAGACAGAGAGGTGGTG
>chr6:113704034-113704906~3~ENSMUSG00000056952~Tatdn2~protein_coding
CAGTTCCTGAACAGCACCAGGTACTGGCTCTAGTCTGCTT
>chr6:113704817-113704906~5~ENSMUSG00000056952~Tatdn2~protein_coding
AGAAAGAAAGCTTTTGCATGCCTTACGCCACCCCAAGGCT
>chr6:113704817-113704906~3~ENSMUSG00000056952~Tatdn2~protein_coding
CAGTTCCTGAACAGCACCAGGTACTGGCTCTAGTCTGCTT
>chr6:113707266-113707393~5~ENSMUSG00000056952~Tatdn2~protein_coding
TCCCTTTGTTTTCTCTCAGGTGTTTGAGAGGCAGCTGAAG
>chr6:113707266-113707393~3~ENSMUSG00000056952~Tatdn2~protein_coding
TCTGACTACAAGATCCATAGGTTAGGAGCTGCAGTTTCAG
>chr6:113707276-113707393~5~ENSMUSG00000056952~Tatdn2~protein_coding
TTCTCTCAGGTGTTTGAGAGGCAGCTGAAGCTGGCTGTGT
>chr6:113707276-113707393~3~ENSMUSG00000056952~Tatdn2~protein_coding
TCTGACTACAAGATCCATAGGTTAGGAGCTGCAGTTTCAG
>chr6:113709460-113709643~5~ENSMUSG00000056952~Tatdn2~protein_coding
GAACTGTACTCTCCCACAGGCACTGCTTCACTGGCAGCTA
>chr6:113709460-113709643~3~ENSMUSG00000056952~Tatdn2~protein_coding
CCTACTTTCTCCCTCGCCAGGTAGGACTGTCTTCAGACCG
>chr6:113710041-113710178~5~ENSMUSG00000056952~Tatdn2~protein_coding
AATGTTTGATGTCTTCCAGGTGCCGAGAAGTCTTTGCCAG
>chr6:113710041-113710178~3~ENSMUSG00000056952~Tatdn2~protein_coding
CTTGTCGCCTCTACAGTCTTTGAGCAGGGAGCACGAGCAG
>chr6:113710041-113710181~5~ENSMUSG00000056952~Tatdn2~protein_coding
AATGTTTGATGTCTTCCAGGTGCCGAGAAGTCTTTGCCAG
>chr6:113710041-113710181~3~ENSMUSG00000056952~Tatdn2~protein_coding
GTCGCCTCTACAGTCTTTGAGCAGGGAGCACGAGCAGTCA
>chr6:113710041-113710214~5~ENSMUSG00000056952~Tatdn2~protein_coding
AATGTTTGATGTCTTCCAGGTGCCGAGAAGTCTTTGCCAG
>chr6:113710041-113710214~3~ENSMUSG00000056952~Tatdn2~protein_coding
GCAGTCATCTTCTGGCAAAGGTCATAAGAGCCTCATGTTT
>chr4:126165399-126165617~3~ENSMUSG00000043962~Thrap3~protein_coding
TCGCCTTCCCGGTCGTCATGCTGCAAGGGAAGAAGACTGG
>chr4:126186496-126186571~5~ENSMUSG00000043962~Thrap3~protein_coding
GACCGAGACTTTGAAAACGAACGAGACCGAGATCTGGATG
>chr4:126165541-126165617~5~ENSMUSG00000043962~Thrap3~protein_coding
CCGGAACATGAACCGGCCCCGCCCCCGGGGAAAGGCTCCT
>chr4:126165541-126165617~3~ENSMUSG00000043962~Thrap3~protein_coding
TCGCCTTCCCGGTCGTCATGCTGCAAGGGAAGAAGACTGG
>chr4:126166931-126167074~5~ENSMUSG00000043962~Thrap3~protein_coding
GTTAGTCCCAGACACCTACCAAGTAATACTTCTTGCTCTT
>chr4:126166931-126167074~3~ENSMUSG00000043962~Thrap3~protein_coding
CTCCCTCTTGCACGAAATTGCTGTAGGAATAAAAGCAGCA
>chr4:126167470-126167665~5~ENSMUSG00000043962~Thrap3~protein_coding
ATTAGGAGGAGGCCCTTACAAAGGTTCCCCGAGCTCTGCC
>chr4:126167470-126167665~3~ENSMUSG00000043962~Thrap3~protein_coding
CTCTTGCTCTGCGGTGCTTCCTACATTAaaaaaaagaaag
>chr4:126171694-126171747~5~ENSMUSG00000043962~Thrap3~protein_coding
AAGCCCGGGCATCACGTACTTCTGCTTCTTTGATCCTTTG
>chr4:126171694-126171747~3~ENSMUSG00000043962~Thrap3~protein_coding
TCTTTTCAGTTGATCTTTCTCTTGAGTGGCTAGAGTCTCT
>chr4:126171694-126171881~5~ENSMUSG00000043962~Thrap3~protein_coding
AAGCCCGGGCATCACGTACTTCTGCTTCTTTGATCCTTTG
>chr4:126171694-126171881~3~ENSMUSG00000043962~Thrap3~protein_coding
TCTTTGTATTTTCCCTCAGCCTGCCAAAAAGATGTCAAAA
>chr4:126173282-126173329~5~ENSMUSG00000043962~Thrap3~protein_coding
CAAAGGTTGTTGATACATTTTAATAAAAATTAACCCTTTG
>chr4:126173282-126173329~3~ENSMUSG00000043962~Thrap3~protein_coding
TTTTTAGAATTATGCCCATCCTTAAAAGAAAAACACAAAC
>chr4:126173423-126173528~5~ENSMUSG00000043962~Thrap3~protein_coding
ACTCATTTTGTTGAAATTACTGATCAAAGCAACAGTTCAC
>chr4:126173423-126173528~3~ENSMUSG00000043962~Thrap3~protein_coding
TGGGGGAAATGTCTATCCTCCTAAAATTAAAAATAAAGAA
>chr4:126173444-126173527~5~ENSMUSG00000043962~Thrap3~protein_coding
GATCAAAGCAACAGTTCACCTTGTAGCCAGGTTCCCGTGG
>chr4:126173444-126173527~3~ENSMUSG00000043962~Thrap3~protein_coding
CTGGGGGAAATGTCTATCCTCCTAAAATTAAAAATAAAGA
>chr4:126173444-126173528~5~ENSMUSG00000043962~Thrap3~protein_coding
GATCAAAGCAACAGTTCACCTTGTAGCCAGGTTCCCGTGG
>chr4:126173444-126173528~3~ENSMUSG00000043962~Thrap3~protein_coding
TGGGGGAAATGTCTATCCTCCTAAAATTAAAAATAAAGAA
>chr4:126175336-126175447~5~ENSMUSG00000043962~Thrap3~protein_coding
CACAGGCTGAGGACCCCACCTGTGTATCTCTGGGCTTTTC
>chr4:126175336-126175447~3~ENSMUSG00000043962~Thrap3~protein_coding
AGAGGATCCAAAGTGATGCTCTGTTAAGAATCAAAGAAAT
>chr4:126175366-126175447~5~ENSMUSG00000043962~Thrap3~protein_coding
TGGGCTTTTCTTATTTTTAGCTGCTTCTTGTTCATTTCCT
>chr4:126175366-126175447~3~ENSMUSG00000043962~Thrap3~protein_coding
AGAGGATCCAAAGTGATGCTCTGTTAAGAATCAAAGAAAT
>chr4:126176184-126176356~5~ENSMUSG00000043962~Thrap3~protein_coding
CAGGCAGACGTCAACTCACCTTTAACATGATGAACAATGG
>chr4:126176184-126176356~3~ENSMUSG00000043962~Thrap3~protein_coding
GAGCCAATAAACCACTAGGTCTGAAAAACAAATACATGGA
>chr4:126177862-126178557~5~ENSMUSG00000043962~Thrap3~protein_coding
AACAAGGAGCGCTCCTCACCGTGCAAGGTCCTCATCGAAG
>chr4:126177862-126178557~3~ENSMUSG00000043962~Thrap3~protein_coding
tcttctgctcctccAGATACCTAGTTATAAAGACACAAGG
>chr4:126178375-126178526~5~ENSMUSG00000043962~Thrap3~protein_coding
GTCATCCCGAAGCTTATACCTTTTGGGCGACTGGCTGCCT
>chr4:126178375-126178526~3~ENSMUSG00000043962~Thrap3~protein_coding
tgtttctgctccttatccttcccattctcagtcttctgct
>chr4:126179912-126180814~5~ENSMUSG00000043962~Thrap3~protein_coding
GGGGACACGAGATACTTACCTTTTTGAATATGCTGCCCCT
>chr4:126179912-126180814~3~ENSMUSG00000043962~Thrap3~protein_coding
ATCTGGAACGAGACCTAGAACTGCAGAGGAAGGGAATGGG
>chr4:126180791-126180814~5~ENSMUSG00000043962~Thrap3~protein_coding
TCTGTTATGAGCTGGAGAATATGATCTGGAACGAGACCTA
>chr4:126180791-126180814~3~ENSMUSG00000043962~Thrap3~protein_coding
ATCTGGAACGAGACCTAGAACTGCAGAGGAAGGGAATGGG
>chr4:126180800-126180814~5~ENSMUSG00000043962~Thrap3~protein_coding
AGCTGGAGAATATGATCTGGAACGAGACCTAGAACTGCAG
>chr4:126180800-126180814~3~ENSMUSG00000043962~Thrap3~protein_coding
ATCTGGAACGAGACCTAGAACTGCAGAGGAAGGGAATGGG
>chr4:126185103-126185142~5~ENSMUSG00000043962~Thrap3~protein_coding
GTTTAGCTTTGGCTGTTCAGTCATGCTTGGCTTTGAACCA
>chr4:126185103-126185142~3~ENSMUSG00000043962~Thrap3~protein_coding
ACTTATTTAGCTTCCATTTACTGAATTAAATTTTAAAATG
>chr4:126186435-126186571~5~ENSMUSG00000043962~Thrap3~protein_coding
AACCATACCGTACCCTTACCTCAGCCTGCGCTTCCTTGAA
>chr4:126186435-126186571~3~ENSMUSG00000043962~Thrap3~protein_coding
GATTTGTTTGTTTTTGACATCTTGGAAGAGTTTACACCTA
>chr4:126186484-126186571~5~ENSMUSG00000043962~Thrap3~protein_coding
GATCGGCTTCGGGACCGAGACTTTGAAAACGAACGAGACC
>chr4:126186484-126186571~3~ENSMUSG00000043962~Thrap3~protein_coding
GATTTGTTTGTTTTTGACATCTTGGAAGAGTTTACACCTA
>chr4:126186490-126186571~5~ENSMUSG00000043962~Thrap3~protein_coding
CTTCGGGACCGAGACTTTGAAAACGAACGAGACCGAGATC
>chr4:126186490-126186571~3~ENSMUSG00000043962~Thrap3~protein_coding
GATTTGTTTGTTTTTGACATCTTGGAAGAGTTTACACCTA
>chr17:32506895-32507092~3~ENSMUSG00000091586~Cyp4f17~protein_coding
TTTGGGGTCACATGAGCATGGTGAGTGTGGCAGCAGGTAG
>chr17:32528717-32528891~5~ENSMUSG00000091586~Cyp4f17~protein_coding
CCAACCTGTCCTCCCGCAGGAACTGCATAGGACAGACTTT
>chr17:32517894-32518038~5~ENSMUSG00000091586~Cyp4f17~protein_coding
CAACCTTCTCCATCTCCAGGTCAAGAACAACGAGGAAGGC
>chr17:32517894-32518038~3~ENSMUSG00000091586~Cyp4f17~protein_coding
CCCCATACTCCAGGCCTCAGGTATTTATTTCTCCAAGGAT
>chr17:32520363-32520416~5~ENSMUSG00000091586~Cyp4f17~protein_coding
TTGTCTTCCCTTGTGACAGCTGCGGTGGCCCCTAAGGAAA
>chr17:32520363-32520416~3~ENSMUSG00000091586~Cyp4f17~protein_coding
CTTCCTGAAGCCCTGGCTGGGTGAGTACTGAGGTCCAGGT
>chr17:32520503-32520630~5~ENSMUSG00000091586~Cyp4f17~protein_coding
GCCATCACTGTCCTCCCAGGGGATGGACTGTTGGTGAGTG
>chr17:32520503-32520630~3~ENSMUSG00000091586~Cyp4f17~protein_coding
AGAGTGTGAACATCATGCATGTAAGTTTGTGTGTATATGT
>chr17:32522118-32522239~5~ENSMUSG00000091586~Cyp4f17~protein_coding
TGCTCCCTTCTCTGGCCAGGCCAAGTGGCAGCGTCTGACC
>chr17:32522118-32522239~3~ENSMUSG00000091586~Cyp4f17~protein_coding
TTTGACAGCAACTGTCAGGAGTGAGTCACGATCTTTGCCT
>chr17:32524002-32524272~5~ENSMUSG00000091586~Cyp4f17~protein_coding
TCTCTGGCCTGCCTTGCAGGTCTCCCAGTGAATATATTGC
>chr17:32524002-32524272~3~ENSMUSG00000091586~Cyp4f17~protein_coding
ATGTGCTCTTATTGGCCAAGGTGTGCTCATTTGGGATCTG
>chr17:32524579-32524645~5~ENSMUSG00000091586~Cyp4f17~protein_coding
GGTCTTGTTTTGTCTTCAGGATGAACATGGAAAGGAGCTG
>chr17:32524579-32524645~3~ENSMUSG00000091586~Cyp4f17~protein_coding
TGACACCTTCATGTTTGGAGGTGAGAGTCTCTGGGTAGGG
>chr17:32524835-32524964~5~ENSMUSG00000091586~Cyp4f17~protein_coding
CTTCCTGTCTGTCCCTCAGGCCATGACACCACAGCCAGTG
>chr17:32524835-32524964~3~ENSMUSG00000091586~Cyp4f17~protein_coding
GAGCCCCAGGAGATTGAATGGTAAGTTGGTGAGTCTAGAG
>chr17:32527841-32527974~5~ENSMUSG00000091586~Cyp4f17~protein_coding
TTACGTGGTGGTTTCTTAGGGACGACCTGGCCCAGCTGCC
>chr17:32527841-32527974~3~ENSMUSG00000091586~Cyp4f17~protein_coding
TGGCCGGGTCATCCCTAAAGGTGTGGACTGTATGGGGAGG
>chr17:32528047-32528111~5~ENSMUSG00000091586~Cyp4f17~protein_coding
ACTTTTTTCTTGTCCAAAGGAACCGACTGTGTCATCAGCA
>chr17:32528047-32528111~3~ENSMUSG00000091586~Cyp4f17~protein_coding
AAGTCTGGCCAGACCCTGAGGTGCGACACCTCCCACTCTC
>chr17:32528276-32528358~5~ENSMUSG00000091586~Cyp4f17~protein_coding
AGTCTTGGTTGACCTGCAGGTCTATGACCCCTTCCGCTTC
>chr17:32528276-32528358~3~ENSMUSG00000091586~Cyp4f17~protein_coding
CCCTTTTCTGCTGGGCCTAGGTGAGGTGAGAGGGCTTGCG
>chr4:139298895-139298969~3~ENSMUSG00000028744~Pqlc2~protein_coding
ACCAGGAACTGGATGGAGATCTGAGGACACTGTTAAGGTA
>chr4:139306443-139306606~5~ENSMUSG00000028744~Pqlc2~protein_coding
CACACAGCCACATACTCACGGGAAGGTAGACGCAGCGAAG
>chr4:139299980-139300411~5~ENSMUSG00000028744~Pqlc2~protein_coding
tgggatgtgtgtatgattaggtgagtgcatagatggatag
>chr4:139299980-139300411~3~ENSMUSG00000028744~Pqlc2~protein_coding
TGGGTTGACTGCCGTATGAACTGTGGGGGAGGGGCTGAGT
>chr4:139300226-139300411~5~ENSMUSG00000028744~Pqlc2~protein_coding
CACACGCTTTGAAGGATACGATGGTGTCGAGCAGCAGCAC
>chr4:139300226-139300411~3~ENSMUSG00000028744~Pqlc2~protein_coding
TGGGTTGACTGCCGTATGAACTGTGGGGGAGGGGCTGAGT
>chr4:139301012-139301104~5~ENSMUSG00000028744~Pqlc2~protein_coding
ACCCCTCCTGAAAGCTCACATTGGTGCGAATCTGAGGCAG
>chr4:139301012-139301104~3~ENSMUSG00000028744~Pqlc2~protein_coding
ACCTCCTTCTTTGTGAAGGGCTGGGAGGGTGGAAGGGGAC
>chr4:139301250-139301392~5~ENSMUSG00000028744~Pqlc2~protein_coding
CCCATCATCTCCTTCCTACCTTATTGCCTGGCTCCACAGA
>chr4:139301250-139301392~3~ENSMUSG00000028744~Pqlc2~protein_coding
AGAATTGATAGGGGCAGACACTGGATTGAGGCAGGAGAGA
>chr4:139301790-139301877~5~ENSMUSG00000028744~Pqlc2~protein_coding
GCGTGACCCCCAGACTCACACGGAGAAGGTCGCTTCTTGA
>chr4:139301790-139301877~3~ENSMUSG00000028744~Pqlc2~protein_coding
TAATACACAGCCGTGTAGGTCTGAGAGAGAAGCAGACCCA
>chr4:139302425-139302554~5~ENSMUSG00000028744~Pqlc2~protein_coding
GTGCCTGGGCCCCACCCACCTGCAGGGGTAGCTGGTCTGC
>chr4:139302425-139302554~3~ENSMUSG00000028744~Pqlc2~protein_coding
TGCAGGCTTTGATGTACTGGCTGTGGAAGAGGAGGGGACT
>chr4:139306442-139306606~5~ENSMUSG00000028744~Pqlc2~protein_coding
CCACACAGCCACATACTCACGGGAAGGTAGACGCAGCGAA
>chr4:139306442-139306606~3~ENSMUSG00000028744~Pqlc2~protein_coding
CCCAGTGTCCTCCAGACCATGGCTGCAGAGGGAGGGTCTC
>chr10:79854714-79854721~3~ENSMUSG00000006498~Ptbp1~protein_coding
CTTCCGTGTGCCATGGACGGGTAAGTCCTGCCGCGCCCCT
>chr10:79863145-79863274~5~ENSMUSG00000006498~Ptbp1~protein_coding
CCCCACTCCACCCCTGCAGGAAGGACCGCAAGATGGCACT
>chr10:79856339-79856534~5~ENSMUSG00000006498~Ptbp1~protein_coding
GGATTTAATGTGTTGAAAGGCAGGGTCTGGGTCCTGTGTG
>chr10:79856339-79856534~3~ENSMUSG00000006498~Ptbp1~protein_coding
ACATAGCAGTCGGTACAAAGGTAGGTGTCTCTAGCTTGGC
>chr10:79856504-79856534~5~ENSMUSG00000006498~Ptbp1~protein_coding
TCTACTTTTCTCTCCACAGCATCGTCCCAGACATAGCAGT
>chr10:79856504-79856534~3~ENSMUSG00000006498~Ptbp1~protein_coding
ACATAGCAGTCGGTACAAAGGTAGGTGTCTCTAGCTTGGC
>chr10:79858752-79858824~5~ENSMUSG00000006498~Ptbp1~protein_coding
TTCCATGCTCTCTTCTCAGCGGGGATCCGACGAGCTCTTC
>chr10:79858752-79858824~3~ENSMUSG00000006498~Ptbp1~protein_coding
GAGCAGCTCTGCCTCAGCAGGTAAGAGTGCCTGGGTGCCC
>chr10:79858772-79858824~5~ENSMUSG00000006498~Ptbp1~protein_coding
GGGGATCCGACGAGCTCTTCTCCACGTGTGTCAGCAACGG
>chr10:79858772-79858824~3~ENSMUSG00000006498~Ptbp1~protein_coding
GAGCAGCTCTGCCTCAGCAGGTAAGAGTGCCTGGGTGCCC
>chr10:79858803-79858824~5~ENSMUSG00000006498~Ptbp1~protein_coding
CAGCAACGGCCCCTTCATCATGAGCAGCTCTGCCTCAGCA
>chr10:79858803-79858824~3~ENSMUSG00000006498~Ptbp1~protein_coding
GAGCAGCTCTGCCTCAGCAGGTAAGAGTGCCTGGGTGCCC
>chr10:79858952-79858981~5~ENSMUSG00000006498~Ptbp1~protein_coding
TGCACCTATCCCTTTTCAGCCAATGGAAACGATAGCAAGA
>chr10:79858952-79858981~3~ENSMUSG00000006498~Ptbp1~protein_coding
CGATAGCAAGAAGTTCAAAGGTGACAACAGGAGCGCAGGA
>chr10:79858952-79859014~5~ENSMUSG00000006498~Ptbp1~protein_coding
TGCACCTATCCCTTTTCAGCCAATGGAAACGATAGCAAGA
>chr10:79858952-79859014~3~ENSMUSG00000006498~Ptbp1~protein_coding
CGCAGGAGTCCCTTCCAGAGTCATCCATGTCAGAAAGCTG
>chr10:79858952-79859096~5~ENSMUSG00000006498~Ptbp1~protein_coding
TGCACCTATCCCTTTTCAGCCAATGGAAACGATAGCAAGA
>chr10:79858952-79859096~3~ENSMUSG00000006498~Ptbp1~protein_coding
CCCTTTGGAAAGGTTACCAACCTTCTCATGCTGAAGGGGA
>chr10:79858952-79859271~5~ENSMUSG00000006498~Ptbp1~protein_coding
TGCACCTATCCCTTTTCAGCCAATGGAAACGATAGCAAGA
>chr10:79858952-79859271~3~ENSMUSG00000006498~Ptbp1~protein_coding
ACAGCTCGCCCAACCAGGCAGTATGTCTGCTGGGCAGGTG
>chr10:79859072-79859271~5~ENSMUSG00000006498~Ptbp1~protein_coding
GGCGAGGTCATCTCCCTAGGGCTGCCCTTTGGAAAGGTTA
>chr10:79859072-79859271~3~ENSMUSG00000006498~Ptbp1~protein_coding
ACAGCTCGCCCAACCAGGCAGTATGTCTGCTGGGCAGGTG
>chr10:79859089-79859132~5~ENSMUSG00000006498~Ptbp1~protein_coding
AGGGCTGCCCTTTGGAAAGGTTACCAACCTTCTCATGCTG
>chr10:79859089-79859132~3~ENSMUSG00000006498~Ptbp1~protein_coding
GGGAAGAACCAGGCCTTCATTGAGATGAACACAGAGGAGG
>chr10:79859352-79859387~5~ENSMUSG00000006498~Ptbp1~protein_coding
CATGGTGGTTCCTCCACAGCGTGCCCAGGCAGCCCTGCAG
>chr10:79859352-79859387~3~ENSMUSG00000006498~Ptbp1~protein_coding
TGCAGGCTGTAAACTCCGTCCAGTCTGGAAACCTGGCCTT
>chr10:79859352-79859522~5~ENSMUSG00000006498~Ptbp1~protein_coding
CATGGTGGTTCCTCCACAGCGTGCCCAGGCAGCCCTGCAG
>chr10:79859352-79859522~3~ENSMUSG00000006498~Ptbp1~protein_coding
CCCTGGACGTGCTGCACCAGGTGAGTGCGTGCCCTGCACC
>chr10:79859602-79859712~5~ENSMUSG00000006498~Ptbp1~protein_coding
CACACATCCTCTCTTGCAGATCTTCTCTAAGTTTGGCACC
>chr10:79859602-79859712~3~ENSMUSG00000006498~Ptbp1~protein_coding
GCGCCCAGCATGCCAAGCTGGTGAGTAGGACTTGCTTGGG
>chr10:79859650-79859712~5~ENSMUSG00000006498~Ptbp1~protein_coding
GATCATCACGTTCACCAAGAACAACCAGTTCCAGGCGCTG
>chr10:79859650-79859712~3~ENSMUSG00000006498~Ptbp1~protein_coding
GCGCCCAGCATGCCAAGCTGGTGAGTAGGACTTGCTTGGG
>chr10:79859781-79859955~5~ENSMUSG00000006498~Ptbp1~protein_coding
CACCTATGGCTCCCCACAGTCCCTGGATGGCCAGAACATC
>chr10:79859781-79859955~3~ENSMUSG00000006498~Ptbp1~protein_coding
GACCATGGCAGCAGCCTTTGGTAAGATGCTGTACTGAGAC
>chr10:79860117-79860194~5~ENSMUSG00000006498~Ptbp1~protein_coding
AGTGTCTGTTTGTTTCTAGGTGCGCCCGGCATAATGTCAG
>chr10:79860117-79860194~3~ENSMUSG00000006498~Ptbp1~protein_coding
TGCCATCCCTCAGGCCGCAGGTATTCACGCTCATCCTGAC
>chr10:79860824-79860969~5~ENSMUSG00000006498~Ptbp1~protein_coding
ATACTATCTTCCTTTGCAGGCCTCTCTGTCCCTAATGTCC
>chr10:79860824-79860969~3~ENSMUSG00000006498~Ptbp1~protein_coding
TCAGCAATCTGAACCCTGAGGTATGTGGGTATTGCTGTGC
>chr10:79862014-79862047~5~ENSMUSG00000006498~Ptbp1~protein_coding
TCCTCTGCTGTCTCTAAAGAGAGTCACACCCCAAAGCCTC
>chr10:79862014-79862047~3~ENSMUSG00000006498~Ptbp1~protein_coding
AAGCCTCTTTATTCTCTTCGGTATGTTATTCTCCCTTTTA
>chr10:79862449-79862472~5~ENSMUSG00000006498~Ptbp1~protein_coding
CTTACCCTGGGTTTCCAAGGCGTCTACGGTGATGTGCAGC
>chr10:79862449-79862472~3~ENSMUSG00000006498~Ptbp1~protein_coding
CTACGGTGATGTGCAGCGGGTGAAGATCCTGTTCAATAAG
>chr10:79862449-79862475~5~ENSMUSG00000006498~Ptbp1~protein_coding
CTTACCCTGGGTTTCCAAGGCGTCTACGGTGATGTGCAGC
>chr10:79862449-79862475~3~ENSMUSG00000006498~Ptbp1~protein_coding
CGGTGATGTGCAGCGGGTGAAGATCCTGTTCAATAAGAAG
>chr10:79862449-79862541~5~ENSMUSG00000006498~Ptbp1~protein_coding
CTTACCCTGGGTTTCCAAGGCGTCTACGGTGATGTGCAGC
>chr10:79862449-79862541~3~ENSMUSG00000006498~Ptbp1~protein_coding
CGGCAGCCAGGCCCAGCTGGGTAAGGACCACCACAGGGCA
>chr10:79862653-79862869~5~ENSMUSG00000006498~Ptbp1~protein_coding
GTTTCCACCCTTTGTCCAGCCATGAGCCACCTGAACGGGC
>chr10:79862653-79862869~3~ENSMUSG00000006498~Ptbp1~protein_coding
CTGCACCTCTCCAACATCCCGTAAGTCAGCCAGAGGTCTT
>chr10:79862978-79863055~5~ENSMUSG00000006498~Ptbp1~protein_coding
CTCCCGTCTGTCTCTGCAGGCCCTCTGTGTCAGAGGACGA
>chr10:79862978-79863055~3~ENSMUSG00000006498~Ptbp1~protein_coding
AAAGGCTTCAAGTTCTTCCAGTGAGTAAAGCCCTGCCTTT
>chr19:5708329-5708425~3~ENSMUSG00000024937~Ehbp1l1~protein_coding
GCTCATCTTCCTCCAGAGCGCTGAAGATAGGGGTTCAAGT
>chr19:5725917-5726020~5~ENSMUSG00000024937~Ehbp1l1~protein_coding
AGGCCCCGCTTCTACTCACCACTTCTTGGTGCACTCCAAC
>chr19:5708556-5708670~5~ENSMUSG00000024937~Ehbp1l1~protein_coding
ACCCAGGTCCCCCACTCACATCCGTTCCTTCTGGTCCAGG
>chr19:5708556-5708670~3~ENSMUSG00000024937~Ehbp1l1~protein_coding
CGCAACTGTTTTCTGCCACTCTAAGAAACCAGGAGCCTGA
>chr19:5708758-5708831~5~ENSMUSG00000024937~Ehbp1l1~protein_coding
GCCCAGACCCACTTCCTACCTTCAATGGCCAGCATGGCCC
>chr19:5708758-5708831~3~ENSMUSG00000024937~Ehbp1l1~protein_coding
CCAAGTCCTGCTCCTCGATGCTGTCAGAGAAGTATGTTAA
>chr19:5710211-5710310~5~ENSMUSG00000024937~Ehbp1l1~protein_coding
GGCTTAAAGCCAGACTCACAGCAGCTGCAGCTGGTCCTGC
>chr19:5710211-5710310~3~ENSMUSG00000024937~Ehbp1l1~protein_coding
CTCCTGCAGCCTGTTGGCACCTGAATCAGGCCAGGACAGT
>chr19:5710574-5710697~5~ENSMUSG00000024937~Ehbp1l1~protein_coding
CCAAAATCAGGGGTCCCACCTGATTCCATGAGGCTCCTCA
>chr19:5710574-5710697~3~ENSMUSG00000024937~Ehbp1l1~protein_coding
CTTGTGTCCTGGAACCGTTGCTAGAAGGGGAAGGAAGGAG
>chr19:5710793-5710848~5~ENSMUSG00000024937~Ehbp1l1~protein_coding
CCCACCTAACTCTCCTTACCAGGCCTGTCTCTTCCCCCAG
>chr19:5710793-5710848~3~ENSMUSG00000024937~Ehbp1l1~protein_coding
CTCAGTAGGAGGGGGCCCACCTGCAGACAAAAACCAGGAC
>chr19:5710969-5711038~5~ENSMUSG00000024937~Ehbp1l1~protein_coding
CATCTTCCAAACTACTTACCGGGCGGCTGCTGTGGGGCTG
>chr19:5710969-5711038~3~ENSMUSG00000024937~Ehbp1l1~protein_coding
GAGGCAGGGTTTGGACCTTCCTGTGGAAAGAGTCTAATGA
>chr19:5715796-5716494~5~ENSMUSG00000024937~Ehbp1l1~protein_coding
GCAGGGTAGGGGTACTCACCACAGCTCCAGGCCCTGCAGG
>chr19:5715796-5716494~3~ENSMUSG00000024937~Ehbp1l1~protein_coding
GCAGCGAAGCCATCAAAAGCCTAGAAAGGGTGCATCTGAT
>chr19:5716896-5716944~5~ENSMUSG00000024937~Ehbp1l1~protein_coding
AGCTCCCTCCTCATCTCACCTGCTTGTTGTTCTGTTTGAT
>chr19:5716896-5716944~3~ENSMUSG00000024937~Ehbp1l1~protein_coding
GATCAAGGGAGAAATAATCGCTGCAGAGAGAGAGTGCTGG
>chr19:5717039-5717196~5~ENSMUSG00000024937~Ehbp1l1~protein_coding
CCCACCCCTGGCAGCTCACATCTTGTCTGGGTAGAATCGA
>chr19:5717039-5717196~3~ENSMUSG00000024937~Ehbp1l1~protein_coding
CTGACCAGGGTAGGTGGTGCCTGGAGACACAAGGGTTGAC
>chr19:5717662-5720407~5~ENSMUSG00000024937~Ehbp1l1~protein_coding
CAGTGGCCCCCAACCCTACCTGGCTGCCCGGCAGCCTCCT
>chr19:5717662-5720407~3~ENSMUSG00000024937~Ehbp1l1~protein_coding
GGCCTGGCTGCCCAGTGGACCTGAGGAAAGAGCAGAAACA
>chr19:5720564-5720726~5~ENSMUSG00000024937~Ehbp1l1~protein_coding
AAGCTGATATCATCCTTACCTTGTCTCTGGTGGGGATGGC
>chr19:5720564-5720726~3~ENSMUSG00000024937~Ehbp1l1~protein_coding
AGCACTAGAGGGTCTGGCAGCTAGGGGAAAAGGGAGGGGA
>chr19:5720686-5720726~5~ENSMUSG00000024937~Ehbp1l1~protein_coding
GGGGTGCAGGGGCACTCACTGGGGCAGGGCTGGTGTCTTC
>chr19:5720686-5720726~3~ENSMUSG00000024937~Ehbp1l1~protein_coding
AGCACTAGAGGGTCTGGCAGCTAGGGGAAAAGGGAGGGGA
>chr19:5720809-5720877~5~ENSMUSG00000024937~Ehbp1l1~protein_coding
GTCCCAGGCTAAGTCTCACCTGCCTGCTGGGGCCGTATGT
>chr19:5720809-5720877~3~ENSMUSG00000024937~Ehbp1l1~protein_coding
CTTCAGCTCTCGAGACAGATCTGAAGGAGGGATTCATTGG
>chr19:5720972-5721007~5~ENSMUSG00000024937~Ehbp1l1~protein_coding
ACTAGAGTTCAGGGCCTACCTGGGAAACGTCCCAGTCTTG
>chr19:5720972-5721007~3~ENSMUSG00000024937~Ehbp1l1~protein_coding
TCTTGGGGCACAGCCCCGGCCTTGAAGAAGAGGCAGGCCC
>chr19:5721442-5721584~5~ENSMUSG00000024937~Ehbp1l1~protein_coding
TAGGTGACCGTGAACCCACCTGACTGGGGGCCTCGAGTCC
>chr19:5721442-5721584~3~ENSMUSG00000024937~Ehbp1l1~protein_coding
GACTCTGCATGTCATCATCCCTGTGGGTTTGAGATGAGGA
>chr19:5721667-5721845~5~ENSMUSG00000024937~Ehbp1l1~protein_coding
AAGACGGGTGGGCACTCACGTGGCACGGCCTTCTCGCAGC
>chr19:5721667-5721845~3~ENSMUSG00000024937~Ehbp1l1~protein_coding
TTCCGCTGTCCCTTGGACTCCTGTgggcgggggggggggg
>chr19:5721957-5722010~5~ENSMUSG00000024937~Ehbp1l1~protein_coding
ACCCTACCCAGTCACTCACATTTTCAATAATAAAAGTCCA
>chr19:5721957-5722010~3~ENSMUSG00000024937~Ehbp1l1~protein_coding
TACTGGTCCACATGAGGGTCCTGGAGAGGGGAGTACGGGT
>chr19:5722646-5722741~5~ENSMUSG00000024937~Ehbp1l1~protein_coding
CTGAGCTCCGGGCACTCACCCTGTACAAGGTCACCGAGAT
>chr19:5722646-5722741~3~ENSMUSG00000024937~Ehbp1l1~protein_coding
CCAGGCTGCCAGCTGTGGGCCTGCAAGAGGCAGGAGGAGC
>chr19:5722950-5723007~5~ENSMUSG00000024937~Ehbp1l1~protein_coding
CCCCAGCAGTCTTCCTCACCTTGGAGCAGATCCTTCGGTT
>chr19:5722950-5723007~3~ENSMUSG00000024937~Ehbp1l1~protein_coding
CCACCAGCTTGTCAGGCTGCCTGGAGGGAGAATAGGGAAG
>chr13:60901558-60901563~3~ENSMUSG00000062705~Tpbpb~protein_coding
TGCTGTCTATGTTACTGTGGCTGGAAGGAAAGCACATGTC
>chr13:60902537-60902635~5~ENSMUSG00000062705~Tpbpb~protein_coding
CAGTTTCCTCATATGTTACCTTCTGCTCTTGCACTTCAGT
>chr13:60901860-60901997~5~ENSMUSG00000062705~Tpbpb~protein_coding
GAATGTAACACTGTCATACCTGATTTGGTACAAAAAACCC
>chr13:60901860-60901997~3~ENSMUSG00000062705~Tpbpb~protein_coding
TTCATTAGTTCTTCATCAGTCTTCATGGGAAAAGCAAATA
>chr13:60902095-60902214~5~ENSMUSG00000062705~Tpbpb~protein_coding
CTGTCCAAATCACACTTACCAGCTGACCAAAGAAGACTCT
>chr13:60902095-60902214~3~ENSMUSG00000062705~Tpbpb~protein_coding
TTTTTGAGTCCTTCTTTATCCTAGAAATGAACATATGTGA
>chr1:87579505-87579535~3~ENSMUSG00000079434~Neu2~protein_coding
ACCTTCTCCATGGTTTTCCGGTAAGTTCAGTTtctacaga
>chr1:87596538-87597473~5~ENSMUSG00000079434~Neu2~protein_coding
CCCCTTTTCTCACATTCAGTGGCAGCCTGAGGAAGTGGTG
>chr1:87584243-87584249~5~ENSMUSG00000079434~Neu2~protein_coding
GGGACAGCACCAAGGACACATGGAAGGTAACAAAAATAGC
>chr1:87584243-87584249~3~ENSMUSG00000079434~Neu2~protein_coding
GCACCAAGGACACATGGAAGGTAACAAAAATAGCTTATTA
>chr1:87594878-87595089~5~ENSMUSG00000079434~Neu2~protein_coding
GTGTTCTCTTCCTGCCCAGATCTCAGGCCCATGGCGACCT
>chr1:87594878-87595089~3~ENSMUSG00000079434~Neu2~protein_coding
AAGCCACCAACCGTGTCAAGGTAAGGTAGGACCCAGCTGC
>chr1:87594889-87595089~5~ENSMUSG00000079434~Neu2~protein_coding
CTGCCCAGATCTCAGGCCCATGGCGACCTGCCCTGTCCTG
>chr1:87594889-87595089~3~ENSMUSG00000079434~Neu2~protein_coding
AAGCCACCAACCGTGTCAAGGTAAGGTAGGACCCAGCTGC
>chr1:87596538-87596565~5~ENSMUSG00000079434~Neu2~protein_coding
CCCCTTTTCTCACATTCAGTGGCAGCCTGAGGAAGTGGTG
>chr1:87596538-87596565~3~ENSMUSG00000079434~Neu2~protein_coding
TGAGGAAGTGGTGACCCAAGCCCAGCTGGAAGGCCACCGC
>chr1:87596538-87596670~5~ENSMUSG00000079434~Neu2~protein_coding
CCCCTTTTCTCACATTCAGTGGCAGCCTGAGGAAGTGGTG
>chr1:87596538-87596670~3~ENSMUSG00000079434~Neu2~protein_coding
CCCTGGGCGTGTATCAGAACATCATCAGCTCCACACTAAG
>chr4:156230037-156230262~3~ENSMUSG00000078484~Klhl17~protein_coding
CCACCAGGTCATGTGTGCTCCTGGGGAGTTGGATAGGCAA
>chr4:156234656-156234756~5~ENSMUSG00000078484~Klhl17~protein_coding
CGCCCGCCTTCCCACTCACGCCGGCGGTTGGGGCGGCGGT
>chr4:156230505-156230686~5~ENSMUSG00000078484~Klhl17~protein_coding
CGCCCCTGGCCTTATACACCTGCGGATATTCATGGGTGCC
>chr4:156230505-156230686~3~ENSMUSG00000078484~Klhl17~protein_coding
ACAGGTGTCCATGAATTCACCTGTAGAGACAATAGGACAG
>chr4:156230901-156230974~5~ENSMUSG00000078484~Klhl17~protein_coding
GATGGGGTGCGCTATGCACCTGGGGCTCATACTTCTCCAC
>chr4:156230901-156230974~3~ENSMUSG00000078484~Klhl17~protein_coding
CACGGCGTACAGGTTCCCATCTGTGGGAAGGCAATATACC
>chr4:156231085-156231173~5~ENSMUSG00000078484~Klhl17~protein_coding
CGGGAAGCCTGTCACCCACCAAGTGTGGCCACACGCACAT
>chr4:156231085-156231173~3~ENSMUSG00000078484~Klhl17~protein_coding
GTGGGTCATATCGTTCAGCACTGTGGACACCAGAATGATG
>chr4:156231547-156231714~5~ENSMUSG00000078484~Klhl17~protein_coding
CCCTAACCCAAACTACTACCTGTTGAGGCAGGAAGCCCCA
>chr4:156231547-156231714~3~ENSMUSG00000078484~Klhl17~protein_coding
GGTCTGAGGTTCCATCGTAGCTAGGAGAAGAGTCCGCTAC
>chr4:156231802-156231946~5~ENSMUSG00000078484~Klhl17~protein_coding
GGCCAGCTTCTATGCTTACCCGCCCACAGCATACAGTCGG
>chr4:156231802-156231946~3~ENSMUSG00000078484~Klhl17~protein_coding
CGCGAACAGGCTCCCACCACCTAGAGATGGGTAACTATAA
>chr4:156232187-156232400~5~ENSMUSG00000078484~Klhl17~protein_coding
GAGAAGGGGTTTAGCATACCGACAGCAAAGAGCACAGGGC
>chr4:156232187-156232400~3~ENSMUSG00000078484~Klhl17~protein_coding
AGCCGTACACACTTCATCAACTAGGGCAGGAAGCGCCATG
>chr4:156232629-156232745~5~ENSMUSG00000078484~Klhl17~protein_coding
CTCCAGGACCTGGCCTCACCCTTGGTACATGCTGCCTCCG
>chr4:156232629-156232745~3~ENSMUSG00000078484~Klhl17~protein_coding
CTAGAGACCAATTCCAGCACCTGGGGGCGAGAGGTCCTCA
>chr4:156233224-156233445~5~ENSMUSG00000078484~Klhl17~protein_coding
TACCTGCTTCAGTGGTTACCTGCTTCAGTGGCAACAGCAT
>chr4:156233224-156233445~3~ENSMUSG00000078484~Klhl17~protein_coding
CTGGCAGCTGGGAGCAGAGTCTGGGGCATGAAGATGGGTG
>chr4:156233592-156233713~5~ENSMUSG00000078484~Klhl17~protein_coding
TGGGAATGGTAGGCCTCACCTGAACGTTGCCCTCGCCCAC
>chr4:156233592-156233713~3~ENSMUSG00000078484~Klhl17~protein_coding
GCGGCTCTCACTCATCTCATCTGTGAAAACAGTGGATTAG
>chr4:156233803-156234062~5~ENSMUSG00000078484~Klhl17~protein_coding
TGTTGTATGTGGTACTTGCTTGTGAACATGGCGTGGAAGT
>chr4:156233803-156234062~3~ENSMUSG00000078484~Klhl17~protein_coding
GAGCTCGCTCTGCCTCGGGGCTGCAGGCCGCAGGACTAGG
>chr19:8707726-8708094~3~ENSMUSG00000010095~Slc3a2~protein_coding
CCAGGGTCTTCATTCTGGCCCTGAAAATGATAGACACACA
>chr19:8722984-8723095~5~ENSMUSG00000010095~Slc3a2~protein_coding
TCAGCCCAGGGCCCAGTACCTGAGTCGCCCGCTGCGCTGA
>chr19:8708194-8708277~5~ENSMUSG00000010095~Slc3a2~protein_coding
GCAGGCCTCAACTGCTTACCTTCACTGTCATGTTGAGGCT
>chr19:8708194-8708277~3~ENSMUSG00000010095~Slc3a2~protein_coding
ATGAGTGGGGCCTTCGCAGGCTAACAAACAGAGAATGTGG
>chr19:8709005-8709145~5~ENSMUSG00000010095~Slc3a2~protein_coding
GGCAGAAGACAAGTGGTACCTGTCCAGGAAGGGCACCCTG
>chr19:8709005-8709145~3~ENSMUSG00000010095~Slc3a2~protein_coding
AGGAGTCCTGCTTGCGACACCTGCAGGAGGATACACCTTT
>chr19:8709230-8709410~5~ENSMUSG00000010095~Slc3a2~protein_coding
CCACCAGCATGCTACTTACACTCCAGCTGCACCATTGGCT
>chr19:8709230-8709410~3~ENSMUSG00000010095~Slc3a2~protein_coding
CAGTCCCTGCAATCAAAAGCCTGCACAAAGCAAGGATAGG
>chr19:8709550-8709608~5~ENSMUSG00000010095~Slc3a2~protein_coding
AGGGGTGCTGGGTACCTACCTGTCCTCACTTAAGTTCTTG
>chr19:8709550-8709608~3~ENSMUSG00000010095~Slc3a2~protein_coding
GCCAAGTACAAGGGTGCATTCTAGTAGAGAAAAGCAGAGT
>chr19:8709715-8709783~5~ENSMUSG00000010095~Slc3a2~protein_coding
ATGCAGAAAGGGCACTCACCATCAGCTTTCCCACATCCCG
>chr19:8709715-8709783~3~ENSMUSG00000010095~Slc3a2~protein_coding
AACCAAGAACTCAGAGCTTCCTACAGGGGACAAAAGAACA
>chr19:8711834-8711928~5~ENSMUSG00000010095~Slc3a2~protein_coding
GTCGGCCATAAAACCTCACCTTCATTTTGGTGGCTACAAT
>chr19:8711834-8711928~3~ENSMUSG00000010095~Slc3a2~protein_coding
GTCCAAAATGATGTGAATGCCTAGAAAAATAACGAGTTGA
>chr19:8712730-8712903~5~ENSMUSG00000010095~Slc3a2~protein_coding
GTTCCTTAGAAAGACCTACTCTTTTTCTTGGCACTTTGTA
>chr19:8712730-8712903~3~ENSMUSG00000010095~Slc3a2~protein_coding
CTCCAGATGGCTCTTCAGACCTAGGAGGAGAGGGTTGGGT
>chr19:8713342-8713747~5~ENSMUSG00000010095~Slc3a2~protein_coding
GGGTGCACACCCTACTCACCAGCTATGCCTCCCGCATCCC
>chr19:8713342-8713747~3~ENSMUSG00000010095~Slc3a2~protein_coding
ACTTCGGTGTCCTGGCTCATGGTGCCTGCAGAAACGGTGA
>chr19:8713342-8713752~5~ENSMUSG00000010095~Slc3a2~protein_coding
GGGTGCACACCCTACTCACCAGCTATGCCTCCCGCATCCC
>chr19:8713342-8713752~3~ENSMUSG00000010095~Slc3a2~protein_coding
GGTGTCCTGGCTCATGGTGCCTGCAGAAACGGTGACACGA
>chr3:152276638-152276853~3~ENSMUSG00000054942~Fam73a~protein_coding
AGAAAGAAAAGAACTTGATTCTGGAAAAGGAATACACAAG
>chr3:152337726-152337824~5~ENSMUSG00000054942~Fam73a~protein_coding
AGCTCACTTTGACGTTTACCTGGGAGAGAGAATAATACCA
>chr3:152278893-152279009~5~ENSMUSG00000054942~Fam73a~protein_coding
TTTCAATGGCTGAACATACCTTAAAGAAGCAACATAAGTC
>chr3:152278893-152279009~3~ENSMUSG00000054942~Fam73a~protein_coding
GCGAAAAATCCATCTGAGATCTGTTGGGAAACAAAACGCA
>chr3:152283782-152283835~5~ENSMUSG00000054942~Fam73a~protein_coding
GGGGCATAGTGAGTTTTACCTTCATCTGTTGCCTTTTCTG
>chr3:152283782-152283835~3~ENSMUSG00000054942~Fam73a~protein_coding
CAACAACTTGAAGCCACAGCCTAAATATAGACAGAGGGAA
>chr3:152285202-152285336~5~ENSMUSG00000054942~Fam73a~protein_coding
GAAGGGAAATGCCACTTACGCTTTCTTTGAAGGAAGAGTT
>chr3:152285202-152285336~3~ENSMUSG00000054942~Fam73a~protein_coding
TAAAAATTTAAATTTTTCACCTGTATTAAATTGCAAGATA
>chr3:152287505-152287603~5~ENSMUSG00000054942~Fam73a~protein_coding
GATTATGTCATTTGCTTACCCCTCTGGCAGCAAGTTCCAG
>chr3:152287505-152287603~3~ENSMUSG00000054942~Fam73a~protein_coding
TCTTGAAATTTCTTTGGATTCTGCAAAAACATAGTGTAGT
>chr3:152289056-152289142~5~ENSMUSG00000054942~Fam73a~protein_coding
TGCTTAGAGACATATTTACCTTCCGTGCTTTCACAATTAA
>chr3:152289056-152289142~3~ENSMUSG00000054942~Fam73a~protein_coding
TCTGCTTCTGCAAGGATTAGCTGAAAAACACCAGTCCACA
>chr3:152290460-152290532~5~ENSMUSG00000054942~Fam73a~protein_coding
CCTCAGCGCTCACAAGTACCTGAAAAGCCTGCCGGATACA
>chr3:152290460-152290532~3~ENSMUSG00000054942~Fam73a~protein_coding
GGCACTCCAGCATCTCCGTTCTGCATCACGAAGAGCAGAG
>chr3:152290791-152290909~5~ENSMUSG00000054942~Fam73a~protein_coding
AACTAAGCTGGAATGATACCTCAGCACTCTGGAGTAAATT
>chr3:152290791-152290909~3~ENSMUSG00000054942~Fam73a~protein_coding
GCTTCTCTCTGCTCTGCGAGCTAAGGACACACAGGACGGA
>chr3:152297117-152297217~5~ENSMUSG00000054942~Fam73a~protein_coding
TGAACACACCTTGTCTTACCTCTGTTGCTGAAGCAAAGAG
>chr3:152297117-152297217~3~ENSMUSG00000054942~Fam73a~protein_coding
GCTCATGTCTGTGTCTTTATCTTAAACGTAACAAGGGTGA
>chr3:152317614-152317737~5~ENSMUSG00000054942~Fam73a~protein_coding
[truncated: 43,984,874 more chars]
