# Supplementary material for: Effective and precise adenine base editing in mouse zygotes
Source: Protein Cell. 2018 Jul 31;9(9):808–13. doi: 10.1007/s13238-018-0566-z (PMC6107484; doi:10.1007/s13238-018-0566-z)
Supplement: Supplementary file 1 — Supplementary Script 1 (ZIP 17732 kb) [file 13238_2018_566_MOESM1_ESM.zip › PAC-18914-HJJ-Supplemental script 1/mm10/01_get_CDS.py]

import sys,os
genome_fasta='/public1/xxw/GATK/index_mm10/mm10.fasta'
genome_gtf='/public1/xxw/GATK/index_mm10/Mus_musculus.GRCm38.75.filter.gtf'


#get CDS
infile=open(genome_gtf,"r")
dic={}
i=1
while i!=0:
    line=infile.readline()
    if len(line)>0:
        bb=line.strip('\n').split('\t')
        if 'CDS' in bb[2]:
            cc=bb[8].split(';')
            gene_id=cc[0].split('"')[1]; gene_name=cc[3].split('"')[1]; gene_type=cc[5].split('"')[1]
            if gene_id+'~'+gene_name+'~'+gene_type not in dic:
                if 'MT' not in bb[0]:
                    dic[gene_id+'~'+gene_name+'~'+gene_type]='chr'+bb[0]+':'+bb[3]+'-'+bb[4]
                else:
                    dic[gene_id+'~'+gene_name+'~'+gene_type]='chrM:'+bb[3]+'-'+bb[4]
            else:
                if 'MT' not in bb[0]:
                    dic[gene_id+'~'+gene_name+'~'+gene_type]+=';'+'chr'+bb[0]+':'+bb[3]+'-'+bb[4]
                else:
                    dic[gene_id+'~'+gene_name+'~'+gene_type]+=';'+'chrM:'+bb[3]+'-'+bb[4]
    else:
        i=0


#sort CDS by start
dic2={}
for key in dic:
    lis=[]
    for ele in set(dic[key].split(';')):
        start=ele.split(':')[1].split('-')[0]
        lis.append([int(start),ele])
    lis.sort()
    lis2=[]
    for ele in lis:
        lis2.append(ele[1])
    dic2[key]=';'.join(lis2)


#get region around exon-intron
outfile=open("01.CDS.bed","w")
for gene in dic2:
    if len(dic2[gene].split(';'))>=2:
        Fcds=dic2[gene].split(';')[0]
        Fchr=Fcds.split(':')[0]
        Fend=Fcds.split(':')[1].split('-')[1]
        outfile.write(Fchr+'\t'+str(int(Fend)-20)+'\t'+str(int(Fend)+20)+'\t'+Fcds+'~3~'+gene+'\t'+'1'+'\t'+'.'+'\n')
        Lcds=dic2[gene].split(';')[-1]
        Lchr=Lcds.split(':')[0]
        Lstart=Lcds.split(':')[1].split('-')[0]
        outfile.write(Lchr+'\t'+str(int(Lstart)-20)+'\t'+str(int(Lstart)+20)+'\t'+Lcds+'~5~'+gene+'\t'+'1'+'\t'+'.'+'\n')
        
        for cds in dic2[gene].split(';')[1:-1]:
            chr=cds.split(':')[0]
            start=cds.split(':')[1].split('-')[0]
            end=cds.split(':')[1].split('-')[1]
            outfile.write(chr+'\t'+str(int(start)-20)+'\t'+str(int(start)+20)+'\t'+cds+'~5~'+gene+'\t'+'1'+'\t'+'.'+'\n')
            outfile.write(chr+'\t'+str(int(end)-20)+'\t'+str(int(end)+20)+'\t'+cds+'~3~'+gene+'\t'+'1'+'\t'+'.'+'\n')            
outfile.close()            
   

  
#get fasta of CDS
os.system('fastaFromBed -fi '+genome_fasta+' -bed 01.CDS.bed -fo 01.CDS.fa -name')
print 'ok'
