# Supplementary material for: Effective and precise adenine base editing in mouse zygotes
Source: Protein Cell. 2018 Jul 31;9(9):808–13. doi: 10.1007/s13238-018-0566-z (PMC6107484; doi:10.1007/s13238-018-0566-z)
Supplement: Supplementary file 1 — Supplementary Script 1 (ZIP 17732 kb) [file 13238_2018_566_MOESM1_ESM.zip › PAC-18914-HJJ-Supplemental script 1/mm10/03_supply.py]

import sys,os
infile=open('02_exon-intron.judge',"r")
outfile=open('03_supply.xls',"w")
outfile.write('gene_id'+'\t'+'gene_name'+'\t'+'gene_type'+'\t'+'5_CDS_region'+'\t'+'5_seq'+'\t'+'3_CDS_region'+'\t'+'3_seq'+'\n')
lines=infile.read().split('\n')
dic={}
for line in lines:
    if len(line)>0 and 'CDS_region' not in line:
	bb=line.split('\t')
	if bb[2]+'\t'+bb[3]+'\t'+bb[4] not in dic:
	    dic[bb[2]+'\t'+bb[3]+'\t'+bb[4]]=bb[1]+','+bb[0]+','+bb[5]
	else:
	    dic[bb[2]+'\t'+bb[3]+'\t'+bb[4]]+=';'+bb[1]+','+bb[0]+','+bb[5]

for gene in dic:
    lis5=[]; lis3=[]
    for ele in dic[gene].split(';'):
        if ele.split(',')[0]=='5':
	    lis5.append(ele)
	else:
	    lis3.append(ele)
    
    if len(lis5)>len(lis3):
	N=len(lis5)-len(lis3)
	for n in range(N):
	    lis3.append('NA')
    else:
	N=len(lis3)-len(lis5)
	for n in range(N):
	    lis5.append('NA')	
	
    for a,b in zip(lis5,lis3):
	if 'NA' not in a and 'NA' not in b:
            outfile.write(gene+'\t'+a.split(',')[1]+'\t'+a.split(',')[2]+'\t'+b.split(',')[1]+'\t'+b.split(',')[2]+'\n')
	elif 'NA' in a and 'NA' not in b:
	    outfile.write(gene+'\t'+' '+'\t'+' '+'\t'+b.split(',')[1]+'\t'+b.split(',')[2]+'\n')
	elif 'NA' not in a and 'NA' in b:
	    outfile.write(gene+'\t'+a.split(',')[1]+'\t'+a.split(',')[2]+'\t'+' '+'\t'+' '+'\n')
	else:
	    outfile.write(gene+'\t'+' '+'\t'+' '+'\t'+' '+'\t'+' '+'\n')
outfile.close()
print 'ok'
