# Supplementary material for: Effective and precise adenine base editing in mouse zygotes
Source: Protein Cell. 2018 Jul 31;9(9):808–13. doi: 10.1007/s13238-018-0566-z (PMC6107484; doi:10.1007/s13238-018-0566-z)
Supplement: Supplementary file 2 — Supplementary Script 2 (ZIP 13862 kb) [file 13238_2018_566_MOESM2_ESM.zip]

Archive with 7 entries (6 files):
- PAC-18914-HJJ-Supplemental script 2/
- PAC-18914-HJJ-Supplemental script 2/01.CDS.fa
- PAC-18914-HJJ-Supplemental script 2/01_get_splicing_site.py
- PAC-18914-HJJ-Supplemental script 2/02_judge_NGG.py
- PAC-18914-HJJ-Supplemental script 2/02_judge_xCas9.py
- PAC-18914-HJJ-Supplemental script 2/03_supply.py
- PAC-18914-HJJ-Supplemental script 2/hg19_clinvar_20170130.txt
