# Supplementary material for: Effective and precise adenine base editing in mouse zygotes
Source: Protein Cell. 2018 Jul 31;9(9):808–13. doi: 10.1007/s13238-018-0566-z (PMC6107484; doi:10.1007/s13238-018-0566-z)
Supplement: Supplementary file 2 — Supplementary Script 2 (ZIP 13862 kb) [file 13238_2018_566_MOESM2_ESM.zip › PAC-18914-HJJ-Supplemental script 2/01_get_splicing_site.py]

import sys,os
infile=open('01.CDS.fa','r')
outfile=open('01.splicing_site.txt','w')
aa=infile.read().split('\n')
for i in range(len(aa)):
    if len(aa[i])>0:
	if '~5~' in aa[i]:
	    bb=aa[i].split('~')
	    start=bb[0].split(':')[1].split('-')[0]
	    outfile.write(bb[0].split(':')[0]+':'+str(int(start)-2)+'\t'+'~'.join(aa[i][1:].split('~'))+'\t'+aa[i+1]+'\n')
	if '~3~' in aa[i]:
	    bb=aa[i].split('~')
	    end=bb[0].split(':')[1].split('-')[1]
	    outfile.write(bb[0].split(':')[0]+':'+str(int(end)+2)+'\t'+'~'.join(aa[i][1:].split('~'))+'\t'+aa[i+1]+'\n')
outfile.close()
print 'ok'
