# Supplementary material for: Effective and precise adenine base editing in mouse zygotes
Source: Protein Cell. 2018 Jul 31;9(9):808–13. doi: 10.1007/s13238-018-0566-z (PMC6107484; doi:10.1007/s13238-018-0566-z)
Supplement: Supplementary file 2 — Supplementary Script 2 (ZIP 13862 kb) [file 13238_2018_566_MOESM2_ESM.zip › PAC-18914-HJJ-Supplemental script 2/02_judge_NGG.py]

import sys,os
infile=open("01.splicing_site.txt","r")
site_info={}
site_seq={}
lines=infile.read().split('\n')
for line in lines:
    if len(line)>0:
	bb=line.split('\t')
	site_info[bb[0]]=bb[1]
	site_seq[bb[0]]=bb[2]


infile=open('hg19_clinvar_20170130.txt','r')   #get mutation
lines=infile.read().split('\n')
sites=set()
for line in lines:
    if len(line)>0 and '#' not in line:
	items=line.split('\t')
	if items[3]+'>'+items[4]=='T>C' or items[3]+'>'+items[4]=='A>G':
	    if 'MT' not in items[0]:
		sites.add('>chr'+items[0]+':'+items[1])
	    else:
		sites.add('>chrM'+':'+items[1])


splice_num=set()
outfile=open("02.judge","w")
outfile.write('CDS_region'+'\t'+'5_or_3'+'\t'+'gene_id'+'\t'+'gene_name'+'\t'+'gene_type'+'\t'+'seq'+'\n')
for site in sites:
	if site in site_info:
	    splice_num.add(site)

	    seq=site_seq[site]
	    X=19
	    if '~5~' in site_info[site]:
	        if seq[X-2]=='A':
		    if 'GG' in seq[X+7:X+19]:
			gRNA=seq[X-11:X-2]+seq[X-2].lower()+seq[X-1:X+19]
			outfile.write(site[1:]+'~'+'\t'.join(site_info[site].split('~'))+'\t'+gRNA+'\n')
	    if '~3~' in site_info[site]:
	        if seq[X+2]=='T':
		    if 'CC' in seq[X-17:X-5]:
			gRNA=seq[X-18:X+2]+seq[X+2].lower()+seq[X+3:X+12]
			outfile.write(site[1:]+'~'+'\t'.join(site_info[site].split('~'))+'\t'+gRNA+'\n')
outfile.close()
print 'ok'
print len(splice_num)
#1039
