# Supplementary material for: Effective and precise adenine base editing in mouse zygotes
Source: Protein Cell. 2018 Jul 31;9(9):808–13. doi: 10.1007/s13238-018-0566-z (PMC6107484; doi:10.1007/s13238-018-0566-z)
Supplement: Supplementary file 2 — Supplementary Script 2 (ZIP 13862 kb) [file 13238_2018_566_MOESM2_ESM.zip › PAC-18914-HJJ-Supplemental script 2/hg19_clinvar_20170130.txt]

#Chr	Start	End	Ref	Alt	CLINSIG	CLNDBN	CLNACC	CLNDSDB	CLNDSDBID
1	949523	949523	C	T	Pathogenic	Immunodeficiency_38_with_basal_ganglia_calcification	RCV000162196.3	MedGen:OMIM	CN221808:616126
1	949696	949696	-	G	Pathogenic	Immunodeficiency_38_with_basal_ganglia_calcification	RCV000148989.5	MedGen:OMIM	CN221808:616126
1	949739	949739	G	T	Pathogenic	Immunodeficiency_38_with_basal_ganglia_calcification	RCV000148988.5	MedGen:OMIM	CN221808:616126
1	955597	955597	G	T	Benign	not_specified	RCV000116272.4	MedGen	CN169374
1	955619	955619	G	C	other	not_specified	RCV000193277.2	MedGen	CN169374
1	957568	957568	A	G	Benign	not_specified	RCV000250556.1	MedGen	CN169374
1	957605	957605	G	A	Pathogenic	Congenital_myasthenic_syndrome	RCV000235037.1	MedGen:Orphanet	C0751882:ORPHA590
1	957640	957640	C	T	other	not_specified	RCV000116258.3	MedGen	CN169374
1	957693	957693	A	T	Pathogenic	Congenital_myasthenic_syndrome	RCV000235021.1	MedGen:Orphanet	C0751882:ORPHA590
1	976059	976059	C	T	other	not_specified	RCV000195231.2	MedGen	CN169374
1	976554	976554	C	G	Benign	not_specified	RCV000241878.1	MedGen	CN169374
1	976563	976563	C	T	Benign	not_specified	RCV000246662.1	MedGen	CN169374
1	976598	976598	C	T	Benign	not_specified	RCV000249809.1	MedGen	CN169374
1	976629	976629	C	T	Benign	not_specified	RCV000116282.1	MedGen	CN169374
1	976962	976962	C	T	Pathogenic|Pathogenic	Myasthenic_syndrome\x2c_congenital\x2c_8|Congenital_myasthenic_syndrome	RCV000114428.4|RCV000235030.1	MedGen:OMIM|MedGen:Orphanet	C3808739:615120|C0751882:ORPHA590
1	976963	976963	A	G	Likely benign	not_specified	RCV000116253.2	MedGen	CN169374
1	977028	977028	G	T	Likely benign	not_specified	RCV000243499.2	MedGen	CN169374
1	977330	977330	T	C	Benign	not_specified	RCV000116254.2	MedGen	CN169374
1	977516	977516	-	C	Pathogenic	Congenital_myasthenic_syndrome	RCV000235036.1	MedGen:Orphanet	C0751882:ORPHA590
1	977570	977570	G	A	Benign	not_specified	RCV000251375.1	MedGen	CN169374
1	978604	978605	CT	-	Benign	not_specified	RCV000244801.1	MedGen	CN169374
1	978628	978628	C	T	Likely benign	not_specified	RCV000249555.1	MedGen	CN169374
1	978668	978668	G	A	Benign	not_specified	RCV000254334.1	MedGen	CN169374
1	978762	978762	G	A	Benign	not_specified	RCV000244472.1	MedGen	CN169374
1	978856	978856	G	A	Benign	not_specified	RCV000249242.1	MedGen	CN169374
1	978974	978974	G	A	Benign	not_specified	RCV000254010.1	MedGen	CN169374
1	979397	979397	G	A	other	not_specified	RCV000192681.2	MedGen	CN169374
1	979514	979514	C	G	other	not_specified	RCV000116255.3	MedGen	CN169374
1	979556	979556	G	A	Likely benign	not_specified	RCV000245482.1	MedGen	CN169374
1	979748	979748	A	T	Benign	not_specified	RCV000116256.2	MedGen	CN169374
1	979835	979835	G	A	Benign	not_specified	RCV000242021.1	MedGen	CN169374
1	980552	980552	G	A	Likely benign	not_specified	RCV000245180.1	MedGen	CN169374
1	980557	980557	G	A	Likely benign	not_specified	RCV000249944.1	MedGen	CN169374
1	980773	980773	C	T	other	not_specified	RCV000116257.3	MedGen	CN169374
1	980824	980824	G	A	other	not_specified	RCV000246474.2	MedGen	CN169374
1	980824	980824	G	C	other	not_specified	RCV000246474.2	MedGen	CN169374
1	980840	980840	C	T	Uncertain significance	not_specified	RCV000194095.1	MedGen	CN169374
1	980948	980948	C	T	Likely benign	not_specified	RCV000252843.1	MedGen	CN169374
1	981087	981087	A	G	Benign	not_specified	RCV000243014.1	MedGen	CN169374
1	981131	981131	A	G	Benign	not_specified	RCV000247794.1	MedGen	CN169374
1	981165	981165	G	A	Likely benign	not_specified	RCV000252551.1	MedGen	CN169374
1	981328	981328	C	G	Likely benign	not_specified	RCV000249068.1	MedGen	CN169374
1	981345	981345	C	T	Likely benign	not_specified	RCV000252248.1	MedGen	CN169374
1	981353	981353	C	T	Uncertain significance	not_provided	RCV000224244.1	MedGen	CN221809
1	981459	981459	C	T	Likely benign	not_specified	RCV000244043.1	MedGen	CN169374
1	981868	981868	C	T	Likely benign	not_specified	RCV000248800.1	MedGen	CN169374
1	981931	981931	A	G	Benign	not_specified	RCV000116259.2	MedGen	CN169374
1	981942	981942	C	A	Benign	not_specified	RCV000245361.1	MedGen	CN169374
1	982213	982213	G	C	other	not_specified	RCV000116260.3	MedGen	CN169374
1	982213	982213	G	T	other	not_specified	RCV000116260.3	MedGen	CN169374
1	982356	982356	G	A	Likely benign	not_specified	RCV000253262.1	MedGen	CN169374
1	982722	982722	A	G	other	not_specified	RCV000116261.3	MedGen	CN169374
1	982783	982783	T	C	other	not_specified	RCV000116262.3	MedGen	CN169374
1	982844	982844	G	C	other	not_specified	RCV000116263.4	MedGen	CN169374
1	982941	982941	T	A	Benign	not_specified	RCV000246305.1	MedGen	CN169374
1	982941	982941	T	C	Benign	not_specified	RCV000246305.1	MedGen	CN169374
1	982994	982994	T	C	Benign	not_specified	RCV000116264.2	MedGen	CN169374
1	983006	983006	C	T	other	not_specified	RCV000116265.3	MedGen	CN169374
1	983243	983243	C	T	Likely benign	not_specified	RCV000247622.1	MedGen	CN169374
1	983256	983256	C	T	other	not_specified	RCV000195120.2	MedGen	CN169374
1	983386	983386	C	T	Uncertain significance	not_specified	RCV000192787.1	MedGen	CN169374
1	983506	983506	C	T	other	not_specified	RCV000116266.3	MedGen	CN169374
1	983604	983604	C	T	other	not_specified	RCV000116267.3	MedGen	CN169374
1	983612	983612	G	A	other	not_specified	RCV000116268.3	MedGen	CN169374
1	984257	984257	C	T	Likely benign	not_specified	RCV000193826.1	MedGen	CN169374
1	984302	984302	T	C	Benign	not_specified	RCV000116269.2	MedGen	CN169374
1	984426	984426	C	T	Likely benign	not_specified	RCV000248636.1	MedGen	CN169374
1	984450	984450	A	T	Benign	not_specified	RCV000251783.1	MedGen	CN169374
1	984669	984669	C	T	Likely benign	not_specified	RCV000243502.1	MedGen	CN169374
1	984769	984769	C	T	other	not_specified	RCV000116270.3	MedGen	CN169374
1	984847	984847	G	A	Benign	not_specified	RCV000253016.1	MedGen	CN169374
1	984847	984847	G	C	Benign	not_specified	RCV000253016.1	MedGen	CN169374
1	984949	984949	G	A	Likely benign	not_specified	RCV000244907.1	MedGen	CN169374
1	984971	984971	G	A	other	not_specified	RCV000116271.3	MedGen	CN169374
1	984971	984971	G	C	other	not_specified	RCV000116271.3	MedGen	CN169374
1	985070	985070	G	A	Uncertain significance	not_specified	RCV000238604.1	MedGen	CN169374
1	985171	985171	C	T	other	not_specified	RCV000116273.3	MedGen	CN169374
1	985266	985266	C	T	Benign	not_specified	RCV000250964.1	MedGen	CN169374
1	985308	985322	CCCCTGCCAGCCCAA	-	Uncertain significance	not_specified	RCV000296346.1	MedGen	CN169374
1	985377	985377	C	T	Likely benign	not_specified	RCV000254107.1	MedGen	CN169374
1	985407	985407	C	A	Uncertain significance	not_specified	RCV000405008.1	MedGen	CN169374
1	985434	985434	T	A	Likely benign	not_specified	RCV000245933.1	MedGen	CN169374
1	985446	985446	G	T	Benign	not_specified	RCV000250684.1	MedGen	CN169374
1	985449	985449	G	A	Benign	not_specified	RCV000242423.1	MedGen	CN169374
1	985797	985797	A	G	Benign	not_specified	RCV000247197.1	MedGen	CN169374
1	985826	985826	G	A	other	not_specified	RCV000116274.3	MedGen	CN169374
1	985853	985853	G	A	Pathogenic	Congenital_myasthenic_syndrome	RCV000235025.1	MedGen:Orphanet	C0751882:ORPHA590
1	985855	985855	C	T	Benign	not_specified	RCV000242085.1	MedGen	CN169374
1	985900	985900	C	G	Benign	not_specified	RCV000116275.2	MedGen	CN169374
1	985900	985900	C	T	Benign	not_specified	RCV000116275.2	MedGen	CN169374
1	985955	985955	G	C	Pathogenic|Pathogenic	Myasthenic_syndrome\x2c_congenital\x2c_8|Congenital_myasthenic_syndrome	RCV000019902.30|RCV000235029.1	MedGen:OMIM|MedGen:Orphanet	C3808739:615120|C0751882:ORPHA590
1	986143	986143	G	T	Pathogenic|Pathogenic	Myasthenic_syndrome\x2c_congenital\x2c_8|Congenital_myasthenic_syndrome	RCV000114427.4|RCV000235038.1	MedGen:OMIM|MedGen:Orphanet	C3808739:615120|C0751882:ORPHA590
1	986165	986165	G	A	Benign	not_specified	RCV000251658.1	MedGen	CN169374
1	986716	986716	C	G	Likely benign	not_specified	RCV000246601.1	MedGen	CN169374
1	986716	986716	C	T	Likely benign	not_specified	RCV000246601.1	MedGen	CN169374
1	986731	986731	C	T	Benign	not_specified	RCV000252836.1	MedGen	CN169374
1	986732	986732	G	A	Uncertain significance|Benign	not_provided|not_specified	RCV000116276.1|RCV000244639.1	MedGen|MedGen	CN221809|CN169374
1	986732	986732	G	C	Uncertain significance|Benign	not_provided|not_specified	RCV000116276.1|RCV000244639.1	MedGen|MedGen	CN221809|CN169374
1	986737	986737	T	C	other	not_specified	RCV000116277.3	MedGen	CN169374
1	986760	986760	G	A	Likely benign	not_specified	RCV000254171.1	MedGen	CN169374
1	987142	987142	C	T	other	not_specified	RCV000116278.3	MedGen	CN169374
1	987155	987155	G	A	Pathogenic	Congenital_myasthenic_syndrome	RCV000235024.1	MedGen:Orphanet	C0751882:ORPHA590
1	987191	987191	G	A	Benign	not_specified	RCV000249073.1	MedGen	CN169374
1	987200	987200	C	T	Benign	not_specified	RCV000116279.2	MedGen	CN169374
1	989207	989207	G	A	Likely benign	not_specified	RCV000116280.3	MedGen	CN169374
1	989207	989207	G	C	Likely benign	not_specified	RCV000116280.3	MedGen	CN169374
1	989207	989207	G	T	Likely benign	not_specified	RCV000116280.3	MedGen	CN169374
1	989811	989811	C	A	Likely benign	not_specified	RCV000250424.1	MedGen	CN169374
1	989811	989811	C	G	Likely benign	not_specified	RCV000250424.1	MedGen	CN169374
1	990277	990277	G	A	Likely benign	not_specified	RCV000253570.1	MedGen	CN169374
1	990280	990280	C	T	Benign	not_specified	RCV000116281.2	MedGen	CN169374
1	990380	990380	C	A	Benign	not_specified	RCV000252490.1	MedGen	CN169374
1	990380	990380	C	G	Benign	not_specified	RCV000252490.1	MedGen	CN169374
1	990380	990380	C	T	Benign	not_specified	RCV000252490.1	MedGen	CN169374
1	1149118	1149118	G	A	Pathogenic	IMMUNODEFICIENCY_16_(1_patient)	RCV000082860.5	.	.
1	1167659	1167659	A	G	Pathogenic	Spondyloepimetaphyseal_dysplasia_with_joint_laxity	RCV000054390.4	MedGen:OMIM:Orphanet:SNOMED_CT	C0432243:271640:ORPHA93359:254100000
1	1167674	1167674	C	T	Pathogenic	Ehlers-Danlos_syndrome\x2c_progeroid_type\x2c_2	RCV000054399.4	MedGen:OMIM	C3809210:615349
1	1167680	1167680	T	G	Uncertain significance	not_specified	RCV000173551.1	MedGen	CN169374
1	1167796	1167796	C	T	Likely benign	not_specified	RCV000173550.1	MedGen	CN169374
1	1167838	1167838	A	G	Uncertain significance	not_specified	RCV000380808.1	MedGen	CN169374
1	1167851	1167851	A	G	Pathogenic	Spondyloepimetaphyseal_dysplasia_with_joint_laxity	RCV000054394.4	MedGen:OMIM:Orphanet:SNOMED_CT	C0432243:271640:ORPHA93359:254100000
1	1167858	1167858	C	T	Pathogenic	Spondyloepimetaphyseal_dysplasia_with_joint_laxity	RCV000054395.4	MedGen:OMIM:Orphanet:SNOMED_CT	C0432243:271640:ORPHA93359:254100000
1	1167975	1167996	GGCGCGCCCTGGAGCGGGAGCA	-	Pathogenic	Spondyloepimetaphyseal_dysplasia_with_joint_laxity\x2c_type_1\x2c_with_fractures	RCV000054403.4	MedGen	C4017378
1	1168011	1168011	A	-	Pathogenic	Ehlers-Danlos_syndrome\x2c_progeroid_type\x2c_2	RCV000054396.4	MedGen:OMIM	C3809210:615349
1	1168065	1168073	TGCTGGCCA	-	Pathogenic	Ehlers-Danlos_syndrome\x2c_progeroid_type\x2c_2	RCV000054400.4	MedGen:OMIM	C3809210:615349
1	1168124	1168124	G	A	Pathogenic	Spondyloepimetaphyseal_dysplasia_with_joint_laxity	RCV000054392.4	MedGen:OMIM:Orphanet:SNOMED_CT	C0432243:271640:ORPHA93359:254100000
1	1168173	1168173	C	T	Uncertain significance	not_specified	RCV000413594.1	MedGen	CN169374
1	1168180	1168180	G	C	Benign	not_specified	RCV000287240.1	MedGen	CN169374
1	1168240	1168240	G	-	Pathogenic	Ehlers-Danlos_syndrome\x2c_progeroid_type\x2c_2	RCV000054398.4	MedGen:OMIM	C3809210:615349
1	1168245	1168245	G	A	Uncertain significance	not_specified	RCV000408441.1	MedGen	CN169374
1	1168245	1168245	G	C	Uncertain significance	not_specified	RCV000408441.1	MedGen	CN169374
1	1168245	1168245	G	T	Uncertain significance	not_specified	RCV000408441.1	MedGen	CN169374
1	1168277	1168277	G	C	Pathogenic	Spondyloepimetaphyseal_dysplasia_with_joint_laxity\x2c_type_1\x2c_with_fractures	RCV000054401.6	MedGen	C4017378
1	1168307	1168307	G	A	Pathogenic	Spondyloepimetaphyseal_dysplasia_with_joint_laxity\x2c_type_1\x2c_with_fractures	RCV000054402.5	MedGen	C4017378
1	1168352	1168352	C	T	Pathogenic	Spondyloepimetaphyseal_dysplasia_with_joint_laxity	RCV000054391.4	MedGen:OMIM:Orphanet:SNOMED_CT	C0432243:271640:ORPHA93359:254100000
1	1168357	1168357	C	T	Uncertain significance	not_specified	RCV000295132.1	MedGen	CN169374
1	1168411	1168411	G	A	Uncertain significance	not_specified	RCV000266846.1	MedGen	CN169374
1	1168492	1168492	G	A	Uncertain significance	not_specified	RCV000389593.1	MedGen	CN169374
1	1168511	1168511	G	A	Uncertain significance	not_specified	RCV000360273.1	MedGen	CN169374
1	1168557	1168557	G	C	Pathogenic	Spondyloepimetaphyseal_dysplasia_with_joint_laxity	RCV000054393.4	MedGen:OMIM:Orphanet:SNOMED_CT	C0432243:271640:ORPHA93359:254100000
1	1168567	1168567	G	A	Likely benign	not_specified	RCV000173549.1	MedGen	CN169374
1	1168583	1168583	T	A	Pathogenic	Ehlers-Danlos_syndrome\x2c_progeroid_type\x2c_2	RCV000054397.5	MedGen:OMIM	C3809210:615349
1	1273381	1273381	T	-	Pathogenic	Robinow_syndrome\x2c_autosomal_dominant_2	RCV000193819.1	MedGen:OMIM	CN229715:616331
1	1273413	1273420	TAGGCAGG	C	Pathogenic	Robinow_syndrome\x2c_autosomal_dominant_2	RCV000194315.2	MedGen:OMIM	CN229715:616331
1	1273425	1273426	AA	G	Pathogenic	Robinow_syndrome\x2c_autosomal_dominant_2	RCV000192810.3	MedGen:OMIM	CN229715:616331
1	1273434	1273434	G	-	Pathogenic	Robinow_syndrome\x2c_autosomal_dominant_2	RCV000193267.3	MedGen:OMIM	CN229715:616331
1	1273467	1273467	C	-	Pathogenic	Robinow_syndrome\x2c_autosomal_dominant_2	RCV000195217.1	MedGen:OMIM	CN229715:616331
1	1273473	1273473	G	-	Pathogenic	Robinow_syndrome\x2c_autosomal_dominant_2	RCV000208706.1	MedGen:OMIM	CN229715:616331
1	1273477	1273477	A	-	Pathogenic	Robinow_syndrome\x2c_autosomal_dominant_2	RCV000195250.3	MedGen:OMIM	CN229715:616331
1	1273479	1273491	GGGGCAGCCGGGT	-	Pathogenic	Robinow_syndrome\x2c_autosomal_dominant_2	RCV000193850.3	MedGen:OMIM	CN229715:616331
1	1273488	1273488	G	-	Pathogenic	Robinow_syndrome\x2c_autosomal_dominant_2	RCV000192930.3	MedGen:OMIM	CN229715:616331
1	1273909	1273909	-	GCATTGGC	Likely pathogenic	not_provided	RCV000413003.1	MedGen	CN221809
1	1447806	1447806	C	T	Pathogenic	HAREL-YOON_SYNDROME	RCV000412620.1	MedGen:OMIM	CN239114:617183
1	1464679	1464679	C	T	Pathogenic	HAREL-YOON_SYNDROME	RCV000412539.1	MedGen:OMIM	CN239114:617183
1	1470750	1470750	G	A	Pathogenic	Spinocerebellar_ataxia_21	RCV000148348.3	MedGen:OMIM:Orphanet	C1843891:607454:ORPHA98773
1	1470752	1470752	G	A	Pathogenic|Pathogenic	Spinocerebellar_ataxia_21|not_provided	RCV000148344.3|RCV000322616.1	MedGen:OMIM:Orphanet|MedGen	C1843891:607454:ORPHA98773|CN221809
1	1470772	1470772	G	C	Pathogenic	Spinocerebellar_ataxia_21	RCV000148345.3	MedGen:OMIM:Orphanet	C1843891:607454:ORPHA98773
1	1470969	1470969	C	T	Uncertain significance	not_specified	RCV000413204.1	MedGen	CN169374
1	1470996	1470996	G	A	Pathogenic	Spinocerebellar_ataxia_21	RCV000148346.3	MedGen:OMIM:Orphanet	C1843891:607454:ORPHA98773
1	1471103	1471103	G	A	Pathogenic	Spinocerebellar_ataxia_21	RCV000148347.3	MedGen:OMIM:Orphanet	C1843891:607454:ORPHA98773
1	1471146	1471146	C	T	Likely pathogenic	not_provided	RCV000413958.1	MedGen	CN221809
1	1550992	1550992	C	A	Likely benign	not_specified	RCV000202894.1	MedGen	CN169374
1	1718817	1718817	C	T	Pathogenic|Pathogenic|Pathogenic|Pathogenic|Pathogenic	Generalized_tonic-clonic_seizures|Global_developmental_delay|Intellectual_disability|Muscular_hypotonia|Seizures	RCV000210260.1|RCV000210260.1|RCV000210260.1|RCV000210260.1|RCV000210260.1	Human_Phenotype_Ontology:MedGen|Human_Phenotype_Ontology:MedGen|Human_Phenotype_Ontology:MedGen|Human_Phenotype_Ontology:MedGen|Human_Phenotype_Ontology:MedGen	HP:0002069:CN001871|HP:0001263:CN001157|HP:0001249:C3714756|HP:0001252:CN001147|HP:0001250:C1959629
1	1735987	1735987	T	C	Pathogenic|Pathogenic|Pathogenic|Pathogenic|Pathogenic|Pathogenic|Pathogenic|Pathogenic|Pathogenic|Pathogenic|Pathogenic	Developmental_regression|EEG_with_generalized_epileptiform_discharges|Expressive_language_delay|Focal_seizures_with_impairment_of_consciousness_or_awareness|Generalized_tonic-clonic_seizures|Global_developmental_delay|Intellectual_disability|Multifocal_epileptiform_discharges|Muscular_hypotonia|Seizures|Mental_retardation\x2c_autosomal_dominant_42	RCV000210283.1|RCV000210283.1|RCV000210283.1|RCV000210283.1|RCV000210283.1|RCV000210283.1|RCV000210283.1|RCV000210283.1|RCV000210283.1|RCV000210283.1|RCV000225171.2	Human_Phenotype_Ontology:MedGen|Human_Phenotype_Ontology:MedGen|Human_Phenotype_Ontology:MedGen|Human_Phenotype_Ontology:MedGen|Human_Phenotype_Ontology:MedGen|Human_Phenotype_Ontology:MedGen|Human_Phenotype_Ontology:MedGen|Human_Phenotype_Ontology:MedGen|Human_Phenotype_Ontology:MedGen|Human_Phenotype_Ontology:MedGen|MedGen:OMIM	HP:0002376:C1836830|HP:0011198:CN166927|HP:0002474:C1847610|HP:0002384:CN002165|HP:0002069:CN001871|HP:0001263:CN001157|HP:0001249:C3714756|HP:0010841:CN116575|HP:0001252:CN001147|HP:0001250:C1959629|CN236792:616973
1	1736004	1736004	A	G	Pathogenic|Pathogenic|Pathogenic|Pathogenic|Pathogenic|Pathogenic|Pathogenic|Pathogenic|Pathogenic|Pathogenic|Pathogenic|Pathogenic|Pathogenic|Pathogenic	Cortical_visual_impairment|Expressive_language_delay|Failure_to_thrive|Feeding_difficulties|Global_developmental_delay|Growth_delay|Inability_to_walk|Intellectual_disability|Limb_hypertonia|Multifocal_epileptiform_discharges|Muscular_hypotonia|Nystagmus|Seizures|Strabismus	RCV000210270.1|RCV000210270.1|RCV000210270.1|RCV000210270.1|RCV000210270.1|RCV000210270.1|RCV000210270.1|RCV000210270.1|RCV000210270.1|RCV000210270.1|RCV000210270.1|RCV000210270.1|RCV000210270.1|RCV000210270.1	Human_Phenotype_Ontology:MedGen|Human_Phenotype_Ontology:MedGen|Human_Phenotype_Ontology:MedGen|Human_Phenotype_Ontology:MedGen|Human_Phenotype_Ontology:MedGen|Human_Phenotype_Ontology:MedGen|Human_Phenotype_Ontology:MedGen|Human_Phenotype_Ontology:MedGen|Human_Phenotype_Ontology:MedGen|Human_Phenotype_Ontology:MedGen|Human_Phenotype_Ontology:MedGen|Human_Phenotype_Ontology:MedGen|Human_Phenotype…	HP:0100704:CN117595|HP:0002474:C1847610|HP:0001508:C0231246|HP:0011968:C0232466|HP:0001263:CN001157|HP:0001510:CN001379|HP:0002540:C0560046|HP:0001249:C3714756|HP:0002509:C1838391|HP:0010841:CN116575|HP:0001252:CN001147|HP:0000639:C1963184|HP:0001250:C1959629|HP:0000486:C0038379
1	1737942	1737942	A	G	Uncertain significance|Pathogenic|Pathogenic|Pathogenic|Pathogenic|Pathogenic|Pathogenic|Pathogenic|Pathogenic|Pathogenic|Pathogenic|Pathogenic|Pathogenic|Pathogenic|Pathogenic|Pathogenic|Pathogenic|Pathogenic|Pathogenic|Pathogenic|Pathogenic|Pathogenic|Pathogenic\x2cPathogenic|Pathogenic|Pathogenic|Pathogenic|Pathogenic|Pathogenic|Pathogenic|Pathogenic|Pathogenic|Pathogenic|Pathogenic|Pathogenic…	Inborn_genetic_diseases|Cleft_palate|Dystonia|Growth_delay|Hypothyroidism|Infantile_axial_hypotonia|Intellectual_disability|Upper_limb_hypertonia|Developmental_regression|EEG_with_generalized_epileptiform_discharges|Expressive_language_delay|Failure_to_thrive|Global_developmental_delay|Growth_delay|Inability_to_walk|Limb_hypertonia|Multifocal_epileptiform_discharges|Muscular_hypotonia|Nystagmus|S…	RCV000190738.1|RCV000208571.1|RCV000208571.1|RCV000208571.1|RCV000208571.1|RCV000208571.1|RCV000208571.1|RCV000208571.1|RCV000210259.1|RCV000210259.1|RCV000210259.1|RCV000210259.1|RCV000210259.1|RCV000210259.1|RCV000210259.1|RCV000210259.1|RCV000210259.1|RCV000210259.1|RCV000210259.1|RCV000210259.1|RCV000210259.1|RCV000225179.2|RCV000225295.2,RCV000210280.1|RCV000210280.1|RCV000210280.1|RCV000210…	MeSH:MedGen|MedGen:Orphanet|MedGen|Human_Phenotype_Ontology:MedGen|Human_Phenotype_Ontology:MedGen|Human_Phenotype_Ontology:MedGen|Human_Phenotype_Ontology:MedGen|Human_Phenotype_Ontology:MedGen|Human_Phenotype_Ontology:MedGen|Human_Phenotype_Ontology:MedGen|Human_Phenotype_Ontology:MedGen|Human_Phenotype_Ontology:MedGen|Human_Phenotype_Ontology:MedGen|Human_Phenotype_Ontology:MedGen|Human_Phenot…	D030342:C0950123|C0008925:ORPHA2014|C0393593|HP:0001510:CN001379|HP:0000821:C2750951|HP:0009062:C1970931|HP:0001249:C3714756|HP:0200049:CN117790|HP:0002376:C1836830|HP:0011198:CN166927|HP:0002474:C1847610|HP:0001508:C0231246|HP:0001263:CN001157|HP:0001510:CN001379|HP:0002540:C0560046|HP:0002509:C1838391|HP:0010841:CN116575|HP:0001252:CN001147|HP:0000639:C1963184|HP:0001250:C1959629|HP:0000486:C00…
1	1737942	1737942	A	T	Uncertain significance|Pathogenic|Pathogenic|Pathogenic|Pathogenic|Pathogenic|Pathogenic|Pathogenic|Pathogenic|Pathogenic|Pathogenic|Pathogenic|Pathogenic|Pathogenic|Pathogenic|Pathogenic|Pathogenic|Pathogenic|Pathogenic|Pathogenic|Pathogenic|Pathogenic|Pathogenic\x2cPathogenic|Pathogenic|Pathogenic|Pathogenic|Pathogenic|Pathogenic|Pathogenic|Pathogenic|Pathogenic|Pathogenic|Pathogenic|Pathogenic…	Inborn_genetic_diseases|Cleft_palate|Dystonia|Growth_delay|Hypothyroidism|Infantile_axial_hypotonia|Intellectual_disability|Upper_limb_hypertonia|Developmental_regression|EEG_with_generalized_epileptiform_discharges|Expressive_language_delay|Failure_to_thrive|Global_developmental_delay|Growth_delay|Inability_to_walk|Limb_hypertonia|Multifocal_epileptiform_discharges|Muscular_hypotonia|Nystagmus|S…	RCV000190738.1|RCV000208571.1|RCV000208571.1|RCV000208571.1|RCV000208571.1|RCV000208571.1|RCV000208571.1|RCV000208571.1|RCV000210259.1|RCV000210259.1|RCV000210259.1|RCV000210259.1|RCV000210259.1|RCV000210259.1|RCV000210259.1|RCV000210259.1|RCV000210259.1|RCV000210259.1|RCV000210259.1|RCV000210259.1|RCV000210259.1|RCV000225179.2|RCV000225295.2,RCV000210280.1|RCV000210280.1|RCV000210280.1|RCV000210…	MeSH:MedGen|MedGen:Orphanet|MedGen|Human_Phenotype_Ontology:MedGen|Human_Phenotype_Ontology:MedGen|Human_Phenotype_Ontology:MedGen|Human_Phenotype_Ontology:MedGen|Human_Phenotype_Ontology:MedGen|Human_Phenotype_Ontology:MedGen|Human_Phenotype_Ontology:MedGen|Human_Phenotype_Ontology:MedGen|Human_Phenotype_Ontology:MedGen|Human_Phenotype_Ontology:MedGen|Human_Phenotype_Ontology:MedGen|Human_Phenot…	D030342:C0950123|C0008925:ORPHA2014|C0393593|HP:0001510:CN001379|HP:0000821:C2750951|HP:0009062:C1970931|HP:0001249:C3714756|HP:0200049:CN117790|HP:0002376:C1836830|HP:0011198:CN166927|HP:0002474:C1847610|HP:0001508:C0231246|HP:0001263:CN001157|HP:0001510:CN001379|HP:0002540:C0560046|HP:0002509:C1838391|HP:0010841:CN116575|HP:0001252:CN001147|HP:0000639:C1963184|HP:0001250:C1959629|HP:0000486:C00…
1	1737948	1737948	T	C	Pathogenic|Pathogenic|Pathogenic|Pathogenic|Pathogenic|Pathogenic|Pathogenic|Pathogenic|Pathogenic	EEG_with_generalized_epileptiform_discharges|Feeding_difficulties|Global_developmental_delay|Growth_delay|Infantile_muscular_hypotonia|Muscular_hypotonia|Seizures|Strabismus|Mental_retardation\x2c_autosomal_dominant_42	RCV000210269.1|RCV000210269.1|RCV000210269.1|RCV000210269.1|RCV000210269.1|RCV000210269.1|RCV000210269.1|RCV000210269.1|RCV000225134.2	Human_Phenotype_Ontology:MedGen|Human_Phenotype_Ontology:MedGen|Human_Phenotype_Ontology:MedGen|Human_Phenotype_Ontology:MedGen|Human_Phenotype_Ontology:MedGen|Human_Phenotype_Ontology:MedGen|Human_Phenotype_Ontology:MedGen|Human_Phenotype_Ontology:MedGen|MedGen:OMIM	HP:0011198:CN166927|HP:0011968:C0232466|HP:0001263:CN001157|HP:0001510:CN001379|HP:0008947:CN007871|HP:0001252:CN001147|HP:0001250:C1959629|HP:0000486:C0038379|CN236792:616973
1	1737952	1737952	C	T	Pathogenic|Pathogenic	Global_developmental_delay|Muscular_hypotonia	RCV000210256.1|RCV000210256.1	Human_Phenotype_Ontology:MedGen|Human_Phenotype_Ontology:MedGen	HP:0001263:CN001157|HP:0001252:CN001147
1	1737953	1737953	A	C	Pathogenic|Pathogenic|Pathogenic|Pathogenic|Pathogenic|Pathogenic	Failure_to_thrive|Focal_seizures_with_impairment_of_consciousness_or_awareness|Global_developmental_delay|Limb_hypertonia|Seizures|Strabismus	RCV000210277.1|RCV000210277.1|RCV000210277.1|RCV000210277.1|RCV000210277.1|RCV000210277.1	Human_Phenotype_Ontology:MedGen|Human_Phenotype_Ontology:MedGen|Human_Phenotype_Ontology:MedGen|Human_Phenotype_Ontology:MedGen|Human_Phenotype_Ontology:MedGen|Human_Phenotype_Ontology:MedGen	HP:0001508:C0231246|HP:0002384:CN002165|HP:0001263:CN001157|HP:0002509:C1838391|HP:0001250:C1959629|HP:0000486:C0038379
1	1737954	1737954	T	C	Pathogenic|Pathogenic|Pathogenic|Pathogenic|Pathogenic|Pathogenic	Global_developmental_delay|Infantile_muscular_hypotonia|Intellectual_disability|Muscular_hypotonia|Mental_retardation\x2c_autosomal_dominant_42|Acute_lymphoid_leukemia	RCV000210265.1|RCV000210265.1|RCV000210265.1|RCV000210265.1|RCV000225254.2|RCV000225357.2	Human_Phenotype_Ontology:MedGen|Human_Phenotype_Ontology:MedGen|Human_Phenotype_Ontology:MedGen|Human_Phenotype_Ontology:MedGen|MedGen:OMIM|Gene:MedGen:OMIM:Orphanet:SNOMED_CT	HP:0001263:CN001157|HP:0008947:CN007871|HP:0001249:C3714756|HP:0001252:CN001147|CN236792:616973|100310785:C0023449:613065:ORPHA513:91857003
1	1956362	1956362	G	A	Benign	not_specified	RCV000245842.1	MedGen	CN169374
1	1957037	1957037	T	C	Benign	not_specified	RCV000254456.1	MedGen	CN169374
1	1959075	1959075	A	C	other	Generalized_epilepsy_with_febrile_seizures_plus_type_5	RCV000017598.2	MedGen	C3150401
1	1959699	1959699	G	A	other|other|other	Generalized_epilepsy_with_febrile_seizures_plus_type_5|Epilepsy\x2c_juvenile_myoclonic_7|Epilepsy\x2c_idiopathic_generalized_10	RCV000017599.2|RCV000017600.2|RCV000022558.2	MedGen|MedGen|MedGen:OMIM	C3150401|C2751604|C2751603:613060
1	1959708	1959708	C	T	Uncertain significance	not_specified	RCV000203171.1	MedGen	CN169374
1	1960633	1960633	G	A	Uncertain significance	not_provided	RCV000224860.1	MedGen	CN221809
1	1960674	1960674	C	T	Benign	not_specified	RCV000248963.1	MedGen	CN169374
1	1961408	1961408	C	A	Benign	not_specified	RCV000249647.1	MedGen	CN169374
1	1961408	1961408	C	T	Benign	not_specified	RCV000249647.1	MedGen	CN169374
1	2160267	2160267	T	G	Pathogenic	Shprintzen-Goldberg_syndrome	RCV000210450.1	MedGen:OMIM:SNOMED_CT	C1321551:182212:83092002
1	2160299	2160299	C	G	Pathogenic	Shprintzen-Goldberg_syndrome	RCV000030817.24	MedGen:OMIM:SNOMED_CT	C1321551:182212:83092002
1	2160304	2160304	C	G	Benign|Benign	not_specified|Shprintzen-Goldberg_syndrome	RCV000173298.4|RCV000226611.1	MedGen|MedGen:OMIM:SNOMED_CT	CN169374|C1321551:182212:83092002
1	2160305	2160305	G	A	Pathogenic|Pathogenic\x2cPathogenic|Pathogenic	Shprintzen-Goldberg_syndrome|not_provided\x2cShprintzen-Goldberg_syndrome|not_provided	RCV000030819.28|RCV000200686.1,RCV000030820.27|RCV000197434.1	MedGen:OMIM:SNOMED_CT|MedGen\x2cMedGen:OMIM:SNOMED_CT|MedGen	C1321551:182212:83092002|CN221809\x2cC1321551:182212:83092002|CN221809
1	2160305	2160305	G	T	Pathogenic|Pathogenic\x2cPathogenic|Pathogenic	Shprintzen-Goldberg_syndrome|not_provided\x2cShprintzen-Goldberg_syndrome|not_provided	RCV000030819.28|RCV000200686.1,RCV000030820.27|RCV000197434.1	MedGen:OMIM:SNOMED_CT|MedGen\x2cMedGen:OMIM:SNOMED_CT|MedGen	C1321551:182212:83092002|CN221809\x2cC1321551:182212:83092002|CN221809
1	2160306	2160306	G	A	Pathogenic\x2cPathogenic	Shprintzen-Goldberg_syndrome\x2cShprintzen-Goldberg_syndrome	RCV000030818.28,RCV000033005.27	MedGen:OMIM:SNOMED_CT\x2cMedGen:OMIM:SNOMED_CT	C1321551:182212:83092002\x2cC1321551:182212:83092002
1	2160306	2160306	G	T	Pathogenic\x2cPathogenic	Shprintzen-Goldberg_syndrome\x2cShprintzen-Goldberg_syndrome	RCV000030818.28,RCV000033005.27	MedGen:OMIM:SNOMED_CT\x2cMedGen:OMIM:SNOMED_CT	C1321551:182212:83092002\x2cC1321551:182212:83092002
1	2160308	2160308	C	T	Pathogenic	Shprintzen-Goldberg_syndrome	RCV000033008.28	MedGen:OMIM:SNOMED_CT	C1321551:182212:83092002
1	2160309	2160309	C	A	Pathogenic	Shprintzen-Goldberg_syndrome	RCV000033007.22	MedGen:OMIM:SNOMED_CT	C1321551:182212:83092002
1	2160343	2160343	C	T	Benign	not_specified	RCV000198300.2	MedGen	CN169374
1	2160390	2160390	C	G	Benign	not_specified	RCV000128047.4	MedGen	CN169374
1	2160421	2160421	C	T	Likely benign|other|Likely benign	Shprintzen-Goldberg_syndrome|not_specified|Thoracic_aortic_aneurysm_and_aortic_dissection	RCV000204079.2|RCV000225703.3|RCV000242995.1	MedGen:OMIM:SNOMED_CT|MedGen|MedGen:Orphanet	C1321551:182212:83092002|CN169374|CN118826:ORPHA91387
1	2160444	2160444	-	GCC	Uncertain significance	Thoracic_aortic_aneurysm_and_aortic_dissection	RCV000250462.1	MedGen:Orphanet	CN118826:ORPHA91387
1	2160485	2160493	TCCGACCGC	-	Pathogenic	Shprintzen-Goldberg_syndrome	RCV000030821.23	MedGen:OMIM:SNOMED_CT	C1321551:182212:83092002
1	2160485	2160496	TCCGACCGCTCC	-	Pathogenic	Shprintzen-Goldberg_syndrome	RCV000033006.22	MedGen:OMIM:SNOMED_CT	C1321551:182212:83092002
1	2160499	2160499	C	T	Benign|Benign	not_specified|Thoracic_aortic_aneurysm_and_aortic_dissection	RCV000198732.2|RCV000254475.1	MedGen|MedGen:Orphanet	CN169374|CN118826:ORPHA91387
1	2160516	2160516	T	C	Uncertain significance	Thoracic_aortic_aneurysm_and_aortic_dissection	RCV000246817.1	MedGen:Orphanet	CN118826:ORPHA91387
1	2160517	2160517	A	T	Likely benign	not_specified	RCV000215560.1	MedGen	CN169374
1	2160552	2160552	G	A	Pathogenic	Shprintzen-Goldberg_syndrome	RCV000030816.26	MedGen:OMIM:SNOMED_CT	C1321551:182212:83092002
1	2160554	2160554	G	C	Pathogenic	Shprintzen-Goldberg_syndrome	RCV000210472.1	MedGen:OMIM:SNOMED_CT	C1321551:182212:83092002
1	2160557	2160557	G	A	Likely pathogenic	Shprintzen-Goldberg_syndrome	RCV000208203.1	MedGen:OMIM:SNOMED_CT	C1321551:182212:83092002
1	2160565	2160565	C	T	Benign	not_specified	RCV000200253.1	MedGen	CN169374
1	2160598	2160598	G	A	Likely benign	Thoracic_aortic_aneurysm_and_aortic_dissection	RCV000254423.1	MedGen:Orphanet	CN118826:ORPHA91387
1	2160622	2160622	C	A	other|Benign	not_specified|Shprintzen-Goldberg_syndrome	RCV000196335.3|RCV000234780.1	MedGen|MedGen:OMIM:SNOMED_CT	CN169374|C1321551:182212:83092002
1	2160622	2160622	C	T	other|Benign	not_specified|Shprintzen-Goldberg_syndrome	RCV000196335.3|RCV000234780.1	MedGen|MedGen:OMIM:SNOMED_CT	CN169374|C1321551:182212:83092002
1	2160661	2160661	C	T	Benign|Benign|Benign	not_specified|Shprintzen-Goldberg_syndrome|Thoracic_aortic_aneurysm_and_aortic_dissection	RCV000128045.4|RCV000228536.1|RCV000245385.1	MedGen|MedGen:OMIM:SNOMED_CT|MedGen:Orphanet	CN169374|C1321551:182212:83092002|CN118826:ORPHA91387
1	2160669	2160669	C	G	Uncertain significance	not_specified	RCV000413541.1	MedGen	CN169374
1	2160676	2160676	G	A	Benign|Likely benign	Shprintzen-Goldberg_syndrome|not_specified	RCV000232451.1|RCV000247169.1	MedGen:OMIM:SNOMED_CT|MedGen	C1321551:182212:83092002|CN169374
1	2160692	2160692	G	A	Uncertain significance	Shprintzen-Goldberg_syndrome	RCV000234052.1	MedGen:OMIM:SNOMED_CT	C1321551:182212:83092002
1	2160700	2160700	C	T	Likely benign	not_specified	RCV000250311.1	MedGen	CN169374
1	2160704	2160705	CT	GG	Likely pathogenic	not_provided	RCV000200337.2	MedGen	CN221809
1	2160744	2160744	C	T	Uncertain significance	not_specified	RCV000198523.1	MedGen	CN169374
1	2160830	2160830	C	A	Uncertain significance	Thoracic_aortic_aneurysm_and_aortic_dissection	RCV000242214.1	MedGen:Orphanet	CN118826:ORPHA91387
1	2160845	2160845	A	G	Uncertain significance	not_specified	RCV000200824.3	MedGen	CN169374
1	2161003	2161003	C	T	other|Likely benign	not_specified|Thoracic_aortic_aneurysm_and_aortic_dissection	RCV000225717.3|RCV000243648.1	MedGen|MedGen:Orphanet	CN169374|CN118826:ORPHA91387
1	2161004	2161004	C	T	Benign|Likely benign	not_specified|Shprintzen-Goldberg_syndrome	RCV000200723.1|RCV000228953.1	MedGen|MedGen:OMIM:SNOMED_CT	CN169374|C1321551:182212:83092002
1	2161049	2161049	C	A	Likely benign	Thoracic_aortic_aneurysm_and_aortic_dissection	RCV000251439.1	MedGen:Orphanet	CN118826:ORPHA91387
1	2161124	2161124	G	A	Uncertain significance	not_specified	RCV000196881.1	MedGen	CN169374
1	2161143	2161143	A	G	Uncertain significance	not_specified	RCV000199076.1	MedGen	CN169374
1	2161153	2161153	G	A	Benign|Likely benign	not_specified|Shprintzen-Goldberg_syndrome	RCV000196098.2|RCV000231718.1	MedGen|MedGen:OMIM:SNOMED_CT	CN169374|C1321551:182212:83092002
1	2161169	2161169	C	T	Uncertain significance	Thoracic_aortic_aneurysm_and_aortic_dissection	RCV000252076.1	MedGen:Orphanet	CN118826:ORPHA91387
1	2234410	2234410	A	G	Uncertain significance	not_specified	RCV000284270.1	MedGen	CN169374
1	2234447	2234447	C	T	Uncertain significance	not_specified	RCV000198950.1	MedGen	CN169374
1	2234480	2234480	G	A	Likely benign	not_specified	RCV000200606.2	MedGen	CN169374
1	2234480	2234480	G	C	Likely benign	not_specified	RCV000200606.2	MedGen	CN169374
1	2234517	2234517	G	A	Uncertain significance	not_specified	RCV000195711.1	MedGen	CN169374
1	2234528	2234528	G	A	Likely benign	not_specified	RCV000208423.1	MedGen	CN169374
1	2234540	2234540	A	G	Uncertain significance	not_specified	RCV000200205.1	MedGen	CN169374
1	2234767	2234767	G	A	Uncertain significance	not_specified	RCV000197996.1	MedGen	CN169374
1	2234790	2234790	G	A	Uncertain significance	not_specified	RCV000197343.2	MedGen	CN169374
1	2234791	2234791	C	T	other|Benign	not_specified|Shprintzen-Goldberg_syndrome	RCV000198871.2|RCV000204037.2	MedGen|MedGen:OMIM:SNOMED_CT	CN169374|C1321551:182212:83092002
1	2234811	2234811	C	T	Uncertain significance	not_specified	RCV000198841.1	MedGen	CN169374
1	2234824	2234824	C	T	other|Likely benign	not_specified|Shprintzen-Goldberg_syndrome	RCV000195594.4|RCV000227742.1	MedGen|MedGen:OMIM:SNOMED_CT	CN169374|C1321551:182212:83092002
1	2234849	2234849	C	T	Benign	not_specified	RCV000200400.2	MedGen	CN169374
1	2234850	2234850	G	A	Benign	not_specified	RCV000197227.2	MedGen	CN169374
1	2234850	2234850	G	C	Benign	not_specified	RCV000197227.2	MedGen	CN169374
1	2234856	2234856	C	T	Likely benign	not_specified	RCV000248676.1	MedGen	CN169374
1	2234858	2234858	C	T	Benign	not_specified	RCV000251824.1	MedGen	CN169374
1	2235271	2235271	C	T	other	not_specified	RCV000199440.2	MedGen	CN169374
1	2235310	2235310	G	A	Uncertain significance	Marfanoid_habitus	RCV000208100.1	MedGen	C1839796
1	2235314	2235314	C	G	Uncertain significance	not_specified	RCV000197794.2	MedGen	CN169374
1	2235314	2235314	C	T	Uncertain significance	not_specified	RCV000197794.2	MedGen	CN169374
1	2235325	2235325	G	A	Uncertain significance	Shprintzen-Goldberg_syndrome	RCV000205977.1	MedGen:OMIM:SNOMED_CT	C1321551:182212:83092002
1	2235330	2235330	C	T	Likely benign	Thoracic_aortic_aneurysm_and_aortic_dissection	RCV000252813.1	MedGen:Orphanet	CN118826:ORPHA91387
1	2235331	2235331	G	A	Uncertain significance	not_specified	RCV000196970.1	MedGen	CN169374
1	2235368	2235368	C	T	Uncertain significance	not_specified	RCV000200090.2	MedGen	CN169374
1	2235376	2235376	G	A	Uncertain significance	Thoracic_aortic_aneurysm_and_aortic_dissection	RCV000251995.1	MedGen:Orphanet	CN118826:ORPHA91387
1	2235378	2235378	C	G	Likely benign\x2cBenign|Benign|Benign	not_specified\x2cnot_specified|Shprintzen-Goldberg_syndrome|Thoracic_aortic_aneurysm_and_aortic_dissection	RCV000221218.1,RCV000128048.5|RCV000229389.1|RCV000249261.1	MedGen\x2cMedGen|MedGen:OMIM:SNOMED_CT|MedGen:Orphanet	CN169374\x2cCN169374|C1321551:182212:83092002|CN118826:ORPHA91387
1	2235378	2235378	C	T	Likely benign\x2cBenign|Benign|Benign	not_specified\x2cnot_specified|Shprintzen-Goldberg_syndrome|Thoracic_aortic_aneurysm_and_aortic_dissection	RCV000221218.1,RCV000128048.5|RCV000229389.1|RCV000249261.1	MedGen\x2cMedGen|MedGen:OMIM:SNOMED_CT|MedGen:Orphanet	CN169374\x2cCN169374|C1321551:182212:83092002|CN118826:ORPHA91387
1	2235405	2235405	C	T	Benign	not_specified	RCV000195511.1	MedGen	CN169374
1	2235477	2235477	C	T	Benign	not_specified	RCV000197717.1	MedGen	CN169374
1	2235487	2235487	C	G	Uncertain significance	not_specified	RCV000413715.1	MedGen	CN169374
1	2235513	2235513	G	A	Benign|Benign|Likely benign	not_specified|Shprintzen-Goldberg_syndrome|Thoracic_aortic_aneurysm_and_aortic_dissection	RCV000178187.4|RCV000233299.1|RCV000249175.1	MedGen|MedGen:OMIM:SNOMED_CT|MedGen:Orphanet	CN169374|C1321551:182212:83092002|CN118826:ORPHA91387
1	2235523	2235523	G	A	Uncertain significance	not_specified	RCV000218491.1	MedGen	CN169374
1	2235737	2235737	T	A	Uncertain significance	not_specified	RCV000414146.1	MedGen	CN169374
1	2235784	2235784	C	T	Benign|Likely benign	not_specified|Thoracic_aortic_aneurysm_and_aortic_dissection	RCV000199331.2|RCV000245139.1	MedGen|MedGen:Orphanet	CN169374|CN118826:ORPHA91387
1	2235785	2235785	G	A	Uncertain significance	not_specified	RCV000195482.1	MedGen	CN169374
1	2235812	2235812	C	A	Uncertain significance	not_specified	RCV000197672.1	MedGen	CN169374
1	2235812	2235812	C	T	Uncertain significance	not_specified	RCV000197672.1	MedGen	CN169374
1	2235813	2235813	G	A	Likely benign	not_specified	RCV000196080.2	MedGen	CN169374
1	2235825	2235825	C	T	Uncertain significance	Arterial_dissection	RCV000157499.1	Human_Phenotype_Ontology:MedGen	HP:0005294:CN004695
1	2235830	2235830	G	A	Likely benign	not_specified	RCV000197599.1	MedGen	CN169374
1	2235838	2235840	TGC	-	Uncertain significance	not_specified	RCV000197075.1	MedGen	CN169374
1	2235850	2235850	T	C	other	not_specified	RCV000199803.2	MedGen	CN169374
1	2235876	2235876	C	T	Uncertain significance	not_specified	RCV000199881.1	MedGen	CN169374
1	2235889	2235889	C	T	Benign	not_specified	RCV000196639.2	MedGen	CN169374
1	2236030	2236030	C	T	Uncertain significance	Shprintzen-Goldberg_syndrome	RCV000227068.1	MedGen:OMIM:SNOMED_CT	C1321551:182212:83092002
1	2237519	2237519	C	A	Uncertain significance	not_specified	RCV000199152.1	MedGen	CN169374
1	2237525	2237525	C	T	Benign|Benign|Likely benign	not_specified|Shprintzen-Goldberg_syndrome|Thoracic_aortic_aneurysm_and_aortic_dissection	RCV000179418.4|RCV000230962.1|RCV000243796.1	MedGen|MedGen:OMIM:SNOMED_CT|MedGen:Orphanet	CN169374|C1321551:182212:83092002|CN118826:ORPHA91387
1	2237542	2237542	G	A	Benign	not_specified	RCV000179419.1	MedGen	CN169374
1	2237542	2237542	G	C	Benign	not_specified	RCV000179419.1	MedGen	CN169374
1	2237562	2237564	AGA	-	Uncertain significance	not_specified	RCV000198612.2	MedGen	CN169374
1	2237568	2237568	A	T	Uncertain significance	not_specified	RCV000196715.2	MedGen	CN169374
1	2237581	2237581	C	T	other	not_specified	RCV000246302.2	MedGen	CN169374
1	2237662	2237662	C	T	Likely benign	Shprintzen-Goldberg_syndrome	RCV000233767.1	MedGen:OMIM:SNOMED_CT	C1321551:182212:83092002
1	2237665	2237665	C	T	Benign|Benign	not_specified|Shprintzen-Goldberg_syndrome	RCV000179417.3|RCV000227524.1	MedGen|MedGen:OMIM:SNOMED_CT	CN169374|C1321551:182212:83092002
1	2238024	2238024	C	G	Uncertain significance|Likely benign|Benign	not_specified|Shprintzen-Goldberg_syndrome|Thoracic_aortic_aneurysm_and_aortic_dissection	RCV000198240.2|RCV000230294.1|RCV000243311.1	MedGen|MedGen:OMIM:SNOMED_CT|MedGen:Orphanet	CN169374|C1321551:182212:83092002|CN118826:ORPHA91387
1	2238073	2238073	G	A	Uncertain significance	not_specified	RCV000195941.1	MedGen	CN169374
1	2238145	2238145	T	C	Uncertain significance	not_specified	RCV000196830.2	MedGen	CN169374
1	2238158	2238158	G	A	Likely benign	not_specified	RCV000197481.2	MedGen	CN169374
1	2238170	2238170	C	G	Likely benign	not_specified	RCV000199684.2	MedGen	CN169374
1	2238191	2238191	A	C	Uncertain significance	not_specified	RCV000199766.1	MedGen	CN169374
1	2238200	2238200	C	T	Uncertain significance	not_specified	RCV000196525.2	MedGen	CN169374
1	2238205	2238207	ATT	-	Uncertain significance	Marfanoid_habitus	RCV000208246.1	MedGen	C1839796
1	2336351	2336351	C	T	Uncertain significance	Zellweger_syndrome	RCV000386642.1	MedGen:OMIM:Orphanet:SNOMED_CT	C0043459:214100:ORPHA912:88469006
1	2336367	2336367	G	A	Uncertain significance	Zellweger_syndrome	RCV000292328.1	MedGen:OMIM:Orphanet:SNOMED_CT	C0043459:214100:ORPHA912:88469006
1	2336370	2336370	G	A	Uncertain significance	Zellweger_syndrome	RCV000347311.1	MedGen:OMIM:Orphanet:SNOMED_CT	C0043459:214100:ORPHA912:88469006
1	2336407	2336407	G	A	Uncertain significance	Zellweger_syndrome	RCV000399261.1	MedGen:OMIM:Orphanet:SNOMED_CT	C0043459:214100:ORPHA912:88469006
1	2336423	2336423	G	T	Uncertain significance	Zellweger_syndrome	RCV000289447.1	MedGen:OMIM:Orphanet:SNOMED_CT	C0043459:214100:ORPHA912:88469006
1	2336460	2336460	-	C	Uncertain significance	Zellweger_syndrome	RCV000344391.1	MedGen:OMIM:Orphanet:SNOMED_CT	C0043459:214100:ORPHA912:88469006
1	2336473	2336473	C	T	Uncertain significance	Zellweger_syndrome	RCV000393898.1	MedGen:OMIM:Orphanet:SNOMED_CT	C0043459:214100:ORPHA912:88469006
1	2336517	2336517	C	A	Uncertain significance	Zellweger_syndrome	RCV000304680.1	MedGen:OMIM:Orphanet:SNOMED_CT	C0043459:214100:ORPHA912:88469006
1	2336578	2336578	G	A	Uncertain significance	Zellweger_syndrome	RCV000359322.1	MedGen:OMIM:Orphanet:SNOMED_CT	C0043459:214100:ORPHA912:88469006
1	2336611	2336611	G	A	Uncertain significance	Zellweger_syndrome	RCV000391549.1	MedGen:OMIM:Orphanet:SNOMED_CT	C0043459:214100:ORPHA912:88469006
1	2336706	2336706	C	T	Uncertain significance	Zellweger_syndrome	RCV000301075.1	MedGen:OMIM:Orphanet:SNOMED_CT	C0043459:214100:ORPHA912:88469006
1	2336785	2336785	C	T	Uncertain significance	Zellweger_syndrome	RCV000355852.1	MedGen:OMIM:Orphanet:SNOMED_CT	C0043459:214100:ORPHA912:88469006
1	2336795	2336795	C	T	Uncertain significance	Zellweger_syndrome	RCV000261428.1	MedGen:OMIM:Orphanet:SNOMED_CT	C0043459:214100:ORPHA912:88469006
1	2336853	2336853	C	G	Uncertain significance	Zellweger_syndrome	RCV000316672.1	MedGen:OMIM:Orphanet:SNOMED_CT	C0043459:214100:ORPHA912:88469006
1	2336853	2336853	C	T	Uncertain significance	Zellweger_syndrome	RCV000316672.1	MedGen:OMIM:Orphanet:SNOMED_CT	C0043459:214100:ORPHA912:88469006
1	2336895	2336895	C	T	Uncertain significance	Zellweger_syndrome	RCV000371318.1	MedGen:OMIM:Orphanet:SNOMED_CT	C0043459:214100:ORPHA912:88469006
1	2336901	2336901	G	A	Uncertain significance	Zellweger_syndrome	RCV000276599.1	MedGen:OMIM:Orphanet:SNOMED_CT	C0043459:214100:ORPHA912:88469006
1	2337032	2337032	C	G	Benign	Zellweger_syndrome	RCV000331913.1	MedGen:OMIM:Orphanet:SNOMED_CT	C0043459:214100:ORPHA912:88469006
1	2337032	2337032	C	T	Benign	Zellweger_syndrome	RCV000331913.1	MedGen:OMIM:Orphanet:SNOMED_CT	C0043459:214100:ORPHA912:88469006
1	2337114	2337114	T	C	Uncertain significance	Zellweger_syndrome	RCV000386410.1	MedGen:OMIM:Orphanet:SNOMED_CT	C0043459:214100:ORPHA912:88469006
1	2337189	2337189	C	T	Uncertain significance	Zellweger_syndrome	RCV000292051.1	MedGen:OMIM:Orphanet:SNOMED_CT	C0043459:214100:ORPHA912:88469006
1	2337194	2337194	C	G	Benign|Likely benign	not_specified|Zellweger_syndrome	RCV000245274.1|RCV000328360.1	MedGen|MedGen:OMIM:Orphanet:SNOMED_CT	CN169374|C0043459:214100:ORPHA912:88469006
1	2337194	2337194	C	T	Benign|Likely benign	not_specified|Zellweger_syndrome	RCV000245274.1|RCV000328360.1	MedGen|MedGen:OMIM:Orphanet:SNOMED_CT	CN169374|C0043459:214100:ORPHA912:88469006
1	2337195	2337195	G	A	Uncertain significance	Zellweger_syndrome	RCV000380777.1	MedGen:OMIM:Orphanet:SNOMED_CT	C0043459:214100:ORPHA912:88469006
1	2337209	2337209	C	T	Uncertain significance	Zellweger_syndrome	RCV000286286.1	MedGen:OMIM:Orphanet:SNOMED_CT	C0043459:214100:ORPHA912:88469006
1	2337252	2337252	C	T	Uncertain significance	not_specified	RCV000358263.1	MedGen	CN169374
1	2337254	2337254	C	A	Pathogenic	Peroxisome_biogenesis_disorder_6B	RCV000149811.4	MedGen:OMIM	C3553948:614871
1	2337254	2337254	C	T	Pathogenic	Peroxisome_biogenesis_disorder_6B	RCV000149811.4	MedGen:OMIM	C3553948:614871
1	2337271	2337271	C	T	Uncertain significance	not_specified	RCV000393024.1	MedGen	CN169374
1	2337277	2337277	C	T	Benign|Likely benign	not_specified|Zellweger_syndrome	RCV000251204.1|RCV000341363.1	MedGen|MedGen:OMIM:Orphanet:SNOMED_CT	CN169374|C0043459:214100:ORPHA912:88469006
1	2337939	2337939	G	A	Uncertain significance|Uncertain significance	Zellweger_syndrome|not_specified	RCV000398333.1|RCV000403122.1	MedGen:OMIM:Orphanet:SNOMED_CT|MedGen	C0043459:214100:ORPHA912:88469006|CN169374
1	2337965	2337965	G	C	Pathogenic	Peroxisome_biogenesis_disorder_6B	RCV000007173.3	MedGen:OMIM	C3553948:614871
1	2337967	2337967	-	C	Pathogenic	Peroxisome_biogenesis_disorder_6A	RCV000179026.1	MedGen:OMIM	C3553947:614870
1	2337992	2337992	C	T	Benign|Uncertain significance	not_specified|Zellweger_syndrome	RCV000247875.1|RCV000282889.1	MedGen|MedGen:OMIM:Orphanet:SNOMED_CT	CN169374|C0043459:214100:ORPHA912:88469006
1	2337997	2337997	G	A	Uncertain significance	not_specified	RCV000407787.1	MedGen	CN169374
1	2338000	2338000	C	A	Pathogenic	Peroxisome_biogenesis_disorder_6A	RCV000289565.1	MedGen:OMIM	C3553947:614870
1	2338000	2338000	C	T	Pathogenic	Peroxisome_biogenesis_disorder_6A	RCV000289565.1	MedGen:OMIM	C3553947:614870
1	2338005	2338005	A	G	Pathogenic	Peroxisome_biogenesis_disorder_6B	RCV000149810.4	MedGen:OMIM	C3553948:614871
1	2338015	2338015	T	C	Benign	not_specified	RCV000179027.2	MedGen	CN169374
1	2338019	2338019	C	A	Uncertain significance	not_specified	RCV000264178.1	MedGen	CN169374
1	2338020	2338021	AG	-	Pathogenic|Pathogenic|Pathogenic	Zellweger_syndrome|Peroxisome_biogenesis_disorder_6B|Peroxisome_biogenesis_disorder_6A	RCV000337969.1|RCV000409050.1|RCV000411962.1	MedGen:OMIM:Orphanet:SNOMED_CT|MedGen:OMIM|MedGen:OMIM	C0043459:214100:ORPHA912:88469006|C3553948:614871|C3553947:614870
1	2338023	2338023	G	A	Uncertain significance	not_specified	RCV000281616.1	MedGen	CN169374
1	2338024	2338024	G	T	Uncertain significance	not_specified	RCV000388149.1	MedGen	CN169374
1	2338151	2338151	G	A	Uncertain significance	Zellweger_syndrome	RCV000400274.1	MedGen:OMIM:Orphanet:SNOMED_CT	C0043459:214100:ORPHA912:88469006
1	2338158	2338158	C	G	Pathogenic	Inborn_genetic_diseases	RCV000210672.1	MeSH:MedGen	D030342:C0950123
1	2338162	2338162	C	T	Uncertain significance	not_specified	RCV000268088.1	MedGen	CN169374
1	2338175	2338175	C	T	Uncertain significance	Zellweger_syndrome	RCV000297739.1	MedGen:OMIM:Orphanet:SNOMED_CT	C0043459:214100:ORPHA912:88469006
1	2338205	2338205	G	A	Pathogenic	Peroxisome_biogenesis_disorder_6B	RCV000149813.4	MedGen:OMIM	C3553948:614871
1	2338205	2338205	G	C	Pathogenic	Peroxisome_biogenesis_disorder_6B	RCV000149813.4	MedGen:OMIM	C3553948:614871
1	2338223	2338223	C	G	Uncertain significance	not_specified	RCV000178398.1	MedGen	CN169374
1	2338223	2338223	C	T	Uncertain significance	not_specified	RCV000178398.1	MedGen	CN169374
1	2338224	2338224	G	A	Uncertain significance	Zellweger_syndrome	RCV000354897.1	MedGen:OMIM:Orphanet:SNOMED_CT	C0043459:214100:ORPHA912:88469006
1	2338230	2338230	-	T	Pathogenic|Pathogenic|Pathogenic	Peroxisome_biogenesis_disorder_6A|Peroxisome_biogenesis_disorder_6B|not_provided	RCV000007176.5|RCV000149808.5|RCV000324305.1	MedGen:OMIM|MedGen:OMIM|MedGen	C3553947:614870|C3553948:614871|CN221809
1	2338250	2338250	C	G	Uncertain significance	Zellweger_syndrome	RCV000408360.1	MedGen:OMIM:Orphanet:SNOMED_CT	C0043459:214100:ORPHA912:88469006
1	2338294	2338294	C	A	Uncertain significance	not_specified	RCV000343088.1	MedGen	CN169374
1	2338294	2338294	C	T	Uncertain significance	not_specified	RCV000343088.1	MedGen	CN169374
1	2338324	2338324	C	T	Uncertain significance|Uncertain significance	not_specified|Zellweger_syndrome	RCV000178399.1|RCV000315166.1	MedGen|MedGen:OMIM:Orphanet:SNOMED_CT	CN169374|C0043459:214100:ORPHA912:88469006
1	2338409	2338409	C	A	Uncertain significance	Zellweger_syndrome	RCV000367525.1	MedGen:OMIM:Orphanet:SNOMED_CT	C0043459:214100:ORPHA912:88469006
1	2338409	2338409	C	G	Uncertain significance	Zellweger_syndrome	RCV000367525.1	MedGen:OMIM:Orphanet:SNOMED_CT	C0043459:214100:ORPHA912:88469006
1	2339890	2339890	C	T	Pathogenic	Peroxisome_biogenesis_disorder_6A	RCV000007172.3	MedGen:OMIM	C3553947:614870
1	2339936	2339936	G	A	Uncertain significance	Zellweger_syndrome	RCV000275159.1	MedGen:OMIM:Orphanet:SNOMED_CT	C0043459:214100:ORPHA912:88469006
1	2339996	2339996	G	A	Likely benign	not_specified	RCV000177416.2	MedGen	CN169374
1	2340045	2340045	G	A	Uncertain significance	not_specified	RCV000378264.1	MedGen	CN169374
1	2340073	2340073	C	G	Uncertain significance	Zellweger_syndrome	RCV000309150.1	MedGen:OMIM:Orphanet:SNOMED_CT	C0043459:214100:ORPHA912:88469006
1	2340118	2340118	G	A	Pathogenic	Peroxisome_biogenesis_disorder_6B	RCV000007174.3	MedGen:OMIM	C3553948:614871
1	2340139	2340139	G	A	Likely pathogenic|Likely pathogenic	Peroxisome_biogenesis_disorder_6A|Peroxisome_biogenesis_disorder_6B	RCV000410037.1|RCV000411504.1	MedGen:OMIM|MedGen:OMIM	C3553947:614870|C3553948:614871
1	2340153	2340153	A	-	Likely pathogenic	not_provided	RCV000224922.1	MedGen	CN221809
1	2340154	2340154	G	-	Pathogenic	Peroxisome_biogenesis_disorder_6B	RCV000149809.4	MedGen:OMIM	C3553948:614871
1	2340158	2340158	G	A	Uncertain significance	not_specified	RCV000356298.1	MedGen	CN169374
1	2340158	2340158	G	T	Uncertain significance	not_specified	RCV000356298.1	MedGen	CN169374
1	2340173	2340173	C	T	Likely benign|Uncertain significance	not_specified|Zellweger_syndrome	RCV000249703.1|RCV000366305.1	MedGen|MedGen:OMIM:Orphanet:SNOMED_CT	CN169374|C0043459:214100:ORPHA912:88469006
1	2340175	2340175	G	A	Uncertain significance	Zellweger_syndrome	RCV000269378.1	MedGen:OMIM:Orphanet:SNOMED_CT	C0043459:214100:ORPHA912:88469006
1	2340200	2340200	T	A	other|Benign	not_specified|Zellweger_syndrome	RCV000117902.3|RCV000326499.1	MedGen|MedGen:OMIM:Orphanet:SNOMED_CT	CN169374|C0043459:214100:ORPHA912:88469006
1	2340200	2340200	T	C	other|Benign	not_specified|Zellweger_syndrome	RCV000117902.3|RCV000326499.1	MedGen|MedGen:OMIM:Orphanet:SNOMED_CT	CN169374|C0043459:214100:ORPHA912:88469006
1	2340200	2340201	TG	CA	Uncertain significance	not_specified	RCV000356893.1	MedGen	CN169374
1	2340211	2340211	C	T	Uncertain significance	Zellweger_syndrome	RCV000378821.1	MedGen:OMIM:Orphanet:SNOMED_CT	C0043459:214100:ORPHA912:88469006
1	2340212	2340212	G	A	other|Likely benign	not_specified|Zellweger_syndrome	RCV000117901.3|RCV000267822.1	MedGen|MedGen:OMIM:Orphanet:SNOMED_CT	CN169374|C0043459:214100:ORPHA912:88469006
1	2340216	2340216	C	T	Uncertain significance	Zellweger_syndrome	RCV000320556.1	MedGen:OMIM:Orphanet:SNOMED_CT	C0043459:214100:ORPHA912:88469006
1	2340302	2340302	G	A	other|Uncertain significance	not_specified|Zellweger_syndrome	RCV000250225.2|RCV000377774.1	MedGen|MedGen:OMIM:Orphanet:SNOMED_CT	CN169374|C0043459:214100:ORPHA912:88469006
1	2343936	2343936	G	C	Uncertain significance|Benign	Zellweger_syndrome|not_specified	RCV000280964.1|RCV000370857.1	MedGen:OMIM:Orphanet:SNOMED_CT|MedGen	C0043459:214100:ORPHA912:88469006|CN169374
1	2343940	2343940	A	G	Pathogenic	Peroxisome_biogenesis_disorder_6B	RCV000149812.5	MedGen:OMIM	C3553948:614871
1	2343941	2343941	T	C	Pathogenic	not_provided	RCV000341916.1	MedGen	CN221809
1	2343992	2343993	CA	-	Uncertain significance	Zellweger_syndrome	RCV000338225.1	MedGen:OMIM:Orphanet:SNOMED_CT	C0043459:214100:ORPHA912:88469006
1	2488153	2488153	A	G	not provided	not_specified	RCV000122164.1	MedGen	CN169374
1	2490452	2490452	C	T	not provided	not_specified	RCV000119896.1	MedGen	CN169374
1	2490513	2490513	C	G	not provided	not_specified	RCV000119897.1	MedGen	CN169374
1	2490513	2490513	C	T	not provided	not_specified	RCV000119897.1	MedGen	CN169374
1	2490531	2490531	C	T	not provided	not_specified	RCV000119898.1	MedGen	CN169374
1	2490549	2490549	C	T	not provided	not_specified	RCV000119899.1	MedGen	CN169374
1	2490608	2490608	A	G	not provided	not_specified	RCV000119900.1	MedGen	CN169374
1	2490609	2490609	T	C	not provided	not_specified	RCV000119901.1	MedGen	CN169374
1	2490786	2490786	C	T	not provided	not_specified	RCV000119902.1	MedGen	CN169374
1	2490800	2490800	G	T	not provided	not_specified	RCV000119903.1	MedGen	CN169374
1	2490861	2490861	G	T	not provided	not_specified	RCV000119904.1	MedGen	CN169374
1	2490865	2490865	T	A	not provided	not_specified	RCV000119905.1	MedGen	CN169374
1	2490898	2490898	C	A	not provided	not_specified	RCV000119906.1	MedGen	CN169374
1	2490898	2490898	C	T	not provided	not_specified	RCV000119906.1	MedGen	CN169374
1	2490934	2490934	C	A	not provided	not_specified	RCV000119907.1	MedGen	CN169374
1	2490942	2490942	C	A	not provided	not_specified	RCV000119908.1	MedGen	CN169374
1	2490942	2490942	C	T	not provided	not_specified	RCV000119908.1	MedGen	CN169374
1	2490954	2490954	C	T	not provided	not_specified	RCV000119909.1	MedGen	CN169374
1	2491013	2491013	C	T	not provided	not_specified	RCV000119910.1	MedGen	CN169374
1	2491061	2491061	G	A	not provided	not_specified	RCV000119911.1	MedGen	CN169374
1	2491071	2491071	C	G	not provided\x2cnot provided	not_specified\x2cnot_specified	RCV000119912.1,RCV000119913.1	MedGen\x2cMedGen	CN169374\x2cCN169374
1	2491071	2491071	C	T	not provided\x2cnot provided	not_specified\x2cnot_specified	RCV000119912.1,RCV000119913.1	MedGen\x2cMedGen	CN169374\x2cCN169374
1	2491091	2491091	G	A	not provided	not_specified	RCV000119914.1	MedGen	CN169374
1	2491164	2491164	G	A	not provided	not_specified	RCV000119915.1	MedGen	CN169374
1	2491203	2491205	CCC	ACT	not provided	not_specified	RCV000119917.1	MedGen	CN169374
1	2491205	2491205	C	T	not provided	not_specified	RCV000119916.1	MedGen	CN169374
1	2491305	2491305	C	G	not provided	not_specified	RCV000122165.1	MedGen	CN169374
1	2491305	2491305	C	T	not provided	not_specified	RCV000122165.1	MedGen	CN169374
1	2491306	2491306	G	A	not provided	not_specified	RCV000122168.1	MedGen	CN169374
1	2491362	2491362	C	T	not provided	not_specified	RCV000122166.1	MedGen	CN169374
1	2491365	2491365	C	T	not provided	not_specified	RCV000122167.1	MedGen	CN169374
1	2492123	2492123	G	A	not provided	not_specified	RCV000122169.1	MedGen	CN169374
1	2492947	2492947	G	-	not provided	not_specified	RCV000119918.1	MedGen	CN169374
1	2492972	2492972	C	T	not provided	not_specified	RCV000119919.1	MedGen	CN169374
1	2493118	2493118	C	G	Uncertain significance	not_provided	RCV000122511.1	MedGen	CN221809
1	2494330	2494330	G	A	not provided	not_specified	RCV000122170.1	MedGen	CN169374
1	2494645	2494645	C	T	not provided	not_specified	RCV000122171.1	MedGen	CN169374
1	2494657	2494657	C	T	not provided	not_specified	RCV000122172.1	MedGen	CN169374
1	2985810	2985810	C	A	not provided	not_specified	RCV000214266.1	MedGen	CN169374
1	2985810	2985810	C	G	not provided	not_specified	RCV000214266.1	MedGen	CN169374
1	2985810	2985810	C	T	not provided	not_specified	RCV000214266.1	MedGen	CN169374
1	3102674	3102674	C	A	Benign	not_specified	RCV000222776.1	MedGen	CN169374
1	3102674	3102674	C	T	Benign	not_specified	RCV000222776.1	MedGen	CN169374
1	3102675	3102675	G	A	Uncertain significance	not_specified	RCV000219133.1	MedGen	CN169374
1	3102751	3102751	G	A	Likely benign|Likely benign	not_specified|Left_ventricular_noncompaction_8	RCV000215109.1|RCV000228623.1	MedGen|MedGen:OMIM	CN169374|C3809288:615373
1	3102793	3102793	G	A	Likely benign	Left_ventricular_noncompaction_8	RCV000234327.1	MedGen:OMIM	C3809288:615373
1	3102852	3102852	G	A	Likely benign|Benign	not_specified|Left_ventricular_noncompaction_8	RCV000220218.1|RCV000228859.1	MedGen|MedGen:OMIM	CN169374|C3809288:615373
1	3103044	3103044	C	T	Benign	not_specified	RCV000216479.1	MedGen	CN169374
1	3160692	3160692	C	T	Benign	not_specified	RCV000219941.1	MedGen	CN169374
1	3301721	3301721	C	T	Benign	not_specified	RCV000213616.1	MedGen	CN169374
1	3301830	3301830	A	G	Uncertain significance	not_provided	RCV000224254.1	MedGen	CN221809
1	3313108	3313108	C	T	Benign	not_specified	RCV000217911.1	MedGen	CN169374
1	3313138	3313138	A	C	Likely benign	not_specified	RCV000217723.1	MedGen	CN169374
1	3313147	3313147	C	T	Likely benign|Likely pathogenic	not_specified|Usher_syndrome\x2c_type_1	RCV000041835.3|RCV000219904.1	MedGen|MedGen:OMIM:Orphanet	CN169374|C1568247:276900:ORPHA231169
1	3319392	3319392	C	A	Likely benign	not_specified	RCV000214448.1	MedGen	CN169374
1	3319461	3319461	C	T	Benign|Benign	not_specified|Left_ventricular_noncompaction_8	RCV000220870.1|RCV000228241.1	MedGen|MedGen:OMIM	CN169374|C3809288:615373
1	3319500	3319500	C	T	Likely benign	not_specified	RCV000217462.1	MedGen	CN169374
1	3319545	3319545	G	A	Uncertain significance	not_specified	RCV000223395.1	MedGen	CN169374
1	3319550	3319550	C	T	Pathogenic	Dilated_cardiomyopathy_1LL	RCV000054522.3	MedGen	CN178850
1	3322097	3322097	C	T	Benign|Benign	Left_ventricular_noncompaction_8|not_specified	RCV000204192.1|RCV000220538.1	MedGen:OMIM|MedGen	C3809288:615373|CN169374
1	3322107	3322107	G	A	Uncertain significance	not_specified	RCV000213682.1	MedGen	CN169374
1	3322119	3322119	G	T	Uncertain significance	not_specified	RCV000216650.1	MedGen	CN169374
1	3322139	3322139	C	T	Benign	not_specified	RCV000214207.1	MedGen	CN169374
1	3322142	3322142	G	A	Likely benign	not_specified	RCV000219433.1	MedGen	CN169374
1	3322160	3322160	C	G	Likely benign	not_specified	RCV000222431.1	MedGen	CN169374
1	3327938	3327938	G	C	Uncertain significance	not_specified	RCV000221026.1	MedGen	CN169374
1	3327973	3327973	G	A	Benign|Benign	not_specified|Left_ventricular_noncompaction_8	RCV000217174.1|RCV000230341.1	MedGen|MedGen:OMIM	CN169374|C3809288:615373
1	3328086	3328086	G	A	Uncertain significance	not_specified	RCV000414577.1	MedGen	CN169374
1	3328124	3328124	G	A	Likely benign	not_specified	RCV000214839.1	MedGen	CN169374
1	3328187	3328187	C	T	Benign	not_specified	RCV000221460.1	MedGen	CN169374
1	3328279	3328279	G	A	Benign	not_specified	RCV000214308.1	MedGen	CN169374
1	3328298	3328298	G	A	Uncertain significance	Left_ventricular_noncompaction_8	RCV000228195.1	MedGen:OMIM	C3809288:615373
1	3328329	3328329	-	C	Pathogenic	not_provided	RCV000365162.1	MedGen	CN221809
1	3328335	3328335	G	A	Uncertain significance	not_specified	RCV000213365.1	MedGen	CN169374
1	3328339	3328339	G	A	Likely benign	not_specified	RCV000219165.1	MedGen	CN169374
1	3328358	3328358	T	C	Benign	not_specified	RCV000217271.1	MedGen	CN169374
1	3328358	3328358	T	G	Benign	not_specified	RCV000217271.1	MedGen	CN169374
1	3328393	3328393	C	T	Likely benign	Left_ventricular_noncompaction_8	RCV000232157.1	MedGen:OMIM	C3809288:615373
1	3328445	3328445	G	A	Likely benign	not_specified	RCV000223463.1	MedGen	CN169374
1	3328480	3328480	G	A	Likely benign	Left_ventricular_noncompaction_8	RCV000225997.1	MedGen:OMIM	C3809288:615373
1	3328638	3328638	A	T	Uncertain significance	not_specified	RCV000217585.1	MedGen	CN169374
1	3328659	3328659	C	T	Benign	not_specified	RCV000221571.1	MedGen	CN169374
1	3328738	3328738	G	A	Likely benign	not_specified	RCV000215898.1	MedGen	CN169374
1	3328821	3328821	G	C	Uncertain significance	not_specified	RCV000221873.1	MedGen	CN169374
1	3328850	3328850	G	A	Uncertain significance	not_specified	RCV000214303.1	MedGen	CN169374
1	3328850	3328850	G	T	Uncertain significance	not_specified	RCV000214303.1	MedGen	CN169374
1	3328852	3328852	A	T	Benign	not_specified	RCV000215257.1	MedGen	CN169374
1	3328861	3328861	C	T	Likely benign	Left_ventricular_noncompaction_8	RCV000204005.2	MedGen:OMIM	C3809288:615373
1	3328865	3328865	A	T	Pathogenic	Left_ventricular_noncompaction_8	RCV000054518.3	MedGen:OMIM	C3809288:615373
1	3328891	3328891	G	A	Benign	Left_ventricular_noncompaction_8	RCV000232265.1	MedGen:OMIM	C3809288:615373
1	3329051	3329051	G	A	Uncertain significance|Likely benign	not_specified|Left_ventricular_noncompaction_8	RCV000217269.1|RCV000226109.1	MedGen|MedGen:OMIM	CN169374|C3809288:615373
1	3329195	3329195	C	T	Uncertain significance	not_specified	RCV000221476.1	MedGen	CN169374
1	3329208	3329208	A	G	Pathogenic	Left_ventricular_noncompaction_8	RCV000054520.3	MedGen:OMIM	C3809288:615373
1	3329210	3329210	G	A	Uncertain significance	Left_ventricular_noncompaction_8	RCV000230075.1	MedGen:OMIM	C3809288:615373
1	3329213	3329213	G	A	Benign	Left_ventricular_noncompaction_8	RCV000232966.1	MedGen:OMIM	C3809288:615373
1	3329229	3329229	G	A	Likely benign|Benign	not_specified|Left_ventricular_noncompaction_8	RCV000223185.1|RCV000226799.1	MedGen|MedGen:OMIM	CN169374|C3809288:615373
1	3329229	3329229	G	C	Likely benign|Benign	not_specified|Left_ventricular_noncompaction_8	RCV000223185.1|RCV000226799.1	MedGen|MedGen:OMIM	CN169374|C3809288:615373
1	3329263	3329263	C	T	Benign	not_specified	RCV000219694.1	MedGen	CN169374
1	3329267	3329267	G	A	Benign	not_specified	RCV000221333.1	MedGen	CN169374
1	3329337	3329337	C	T	Uncertain significance	not_specified	RCV000215161.1	MedGen	CN169374
1	3331154	3331154	C	T	Likely benign	not_specified	RCV000216924.1	MedGen	CN169374
1	3331180	3331180	T	C	Pathogenic	Dilated_cardiomyopathy_1LL	RCV000054523.3	MedGen	CN178850
1	3331193	3331193	G	A	Benign	not_specified	RCV000215017.1	MedGen	CN169374
1	3334441	3334441	T	C	Uncertain significance	Left_ventricular_noncompaction_8	RCV000229654.1	MedGen:OMIM	C3809288:615373
1	3334447	3334447	C	T	Benign	not_specified	RCV000203205.1	MedGen	CN169374
1	3334480	3334480	A	C	Uncertain significance	not_specified	RCV000413206.1	MedGen	CN169374
1	3334486	3334486	C	A	Uncertain significance	not_specified	RCV000219521.1	MedGen	CN169374
1	3334486	3334486	C	T	Uncertain significance	not_specified	RCV000219521.1	MedGen	CN169374
1	3334493	3334493	C	T	Benign|Benign	not_specified|Left_ventricular_noncompaction_8	RCV000219295.1|RCV000233639.1	MedGen|MedGen:OMIM	CN169374|C3809288:615373
1	3334505	3334505	-	CC	Uncertain significance	not_specified	RCV000221072.1	MedGen	CN169374
1	3334515	3334515	C	A	Uncertain significance	not_specified	RCV000414615.1	MedGen	CN169374
1	3334515	3334515	C	G	Uncertain significance	not_specified	RCV000414615.1	MedGen	CN169374
1	3334515	3334515	C	T	Uncertain significance	not_specified	RCV000414615.1	MedGen	CN169374
1	3334556	3334556	G	A	Likely benign	not_specified	RCV000219939.1	MedGen	CN169374
1	3342130	3342130	G	A	Uncertain significance	not_specified	RCV000214743.1	MedGen	CN169374
1	3342158	3342158	G	A	Uncertain significance	not_specified	RCV000413640.1	MedGen	CN169374
1	3342307	3342307	C	T	Benign	Left_ventricular_noncompaction_8	RCV000226908.1	MedGen:OMIM	C3809288:615373
1	3342324	3342324	G	A	Benign	not_specified	RCV000223403.1	MedGen	CN169374
1	3342326	3342326	G	A	Likely benign	not_specified	RCV000213653.1	MedGen	CN169374
1	3342326	3342326	G	C	Likely benign	not_specified	RCV000213653.1	MedGen	CN169374
1	3342611	3342611	G	A	Likely benign	not_specified	RCV000217996.1	MedGen	CN169374
1	3342611	3342611	G	T	Likely benign	not_specified	RCV000217996.1	MedGen	CN169374
1	3342634	3342634	C	T	Likely benign	Left_ventricular_noncompaction_8	RCV000230873.1	MedGen:OMIM	C3809288:615373
1	3342635	3342635	C	T	Benign|Benign	not_specified|Left_ventricular_noncompaction_8	RCV000215790.1|RCV000232612.1	MedGen|MedGen:OMIM	CN169374|C3809288:615373
1	3342640	3342640	G	A	Likely benign	not_specified	RCV000220998.1	MedGen	CN169374
1	3342774	3342774	C	T	Uncertain significance	Left_ventricular_noncompaction_8	RCV000227583.1	MedGen:OMIM	C3809288:615373
1	3342804	3342804	G	A	Benign	not_specified	RCV000218772.1	MedGen	CN169374
1	3342804	3342804	G	T	Benign	not_specified	RCV000218772.1	MedGen	CN169374
1	3347452	3347452	G	A	Uncertain significance|Benign|Benign	Dilated_cardiomyopathy_1LL|Left_ventricular_noncompaction_8|not_specified	RCV000054521.3|RCV000204421.1|RCV000223010.1	MedGen|MedGen:OMIM|MedGen	CN178850|C3809288:615373|CN169374
1	3347517	3347517	C	T	Likely benign	not_specified	RCV000213381.1	MedGen	CN169374
1	3347520	3347520	C	T	Benign|Benign	not_specified|Left_ventricular_noncompaction_8	RCV000216881.1|RCV000230406.1	MedGen|MedGen:OMIM	CN169374|C3809288:615373
1	3348629	3348629	A	T	Likely benign	Left_ventricular_noncompaction_8	RCV000234393.1	MedGen:OMIM	C3809288:615373
1	3348695	3348695	T	C	Benign	not_specified	RCV000219826.1	MedGen	CN169374
1	3732936	3732936	T	C	Pathogenic	Joubert_syndrome_25	RCV000207283.1	MedGen:OMIM	CN235076:616781
1	3751645	3751645	-	A	Pathogenic	Joubert_syndrome_25	RCV000207071.1	MedGen:OMIM	CN235076:616781
1	3756170	3756170	A	G	Pathogenic	Joubert_syndrome_25	RCV000207253.1	MedGen:OMIM	CN235076:616781
1	3761541	3761541	G	A	Pathogenic	Joubert_syndrome_25	RCV000207197.1	MedGen:OMIM	CN235076:616781
1	5923011	5923011	A	C	Likely benign|Likely benign	Nephronophthisis|Renal_dysplasia_and_retinal_aplasia	RCV000273736.1|RCV000332696.1	MedGen:SNOMED_CT|MedGen:Orphanet:SNOMED_CT	C0687120:204958008|CN117960:ORPHA3156:236531005
1	5923197	5923197	T	G	Likely benign|Likely benign	Nephronophthisis|Renal_dysplasia_and_retinal_aplasia	RCV000260041.1|RCV000389549.1	MedGen:SNOMED_CT|MedGen:Orphanet:SNOMED_CT	C0687120:204958008|CN117960:ORPHA3156:236531005
1	5923299	5923299	G	A	Uncertain significance|Uncertain significance	Nephronophthisis|Renal_dysplasia_and_retinal_aplasia	RCV000317634.1|RCV000374332.1	MedGen:SNOMED_CT|MedGen:Orphanet:SNOMED_CT	C0687120:204958008|CN117960:ORPHA3156:236531005
1	5923299	5923299	G	C	Uncertain significance|Uncertain significance	Nephronophthisis|Renal_dysplasia_and_retinal_aplasia	RCV000317634.1|RCV000374332.1	MedGen:SNOMED_CT|MedGen:Orphanet:SNOMED_CT	C0687120:204958008|CN117960:ORPHA3156:236531005
1	5923299	5923299	G	T	Uncertain significance|Uncertain significance	Nephronophthisis|Renal_dysplasia_and_retinal_aplasia	RCV000317634.1|RCV000374332.1	MedGen:SNOMED_CT|MedGen:Orphanet:SNOMED_CT	C0687120:204958008|CN117960:ORPHA3156:236531005
1	5923369	5923369	C	T	Uncertain significance|Uncertain significance	Renal_dysplasia_and_retinal_aplasia|Nephronophthisis	RCV000282410.1|RCV000339705.1	MedGen:Orphanet:SNOMED_CT|MedGen:SNOMED_CT	CN117960:ORPHA3156:236531005|C0687120:204958008
1	5923427	5923427	A	G	Benign	not_specified	RCV000081719.4	MedGen	CN169374
1	5923427	5923427	A	T	Benign	not_specified	RCV000081719.4	MedGen	CN169374
1	5923461	5923461	C	T	Uncertain significance	not_specified	RCV000177474.1	MedGen	CN169374
1	5923463	5923463	G	A	Uncertain significance	not_specified	RCV000266655.1	MedGen	CN169374
1	5923476	5923476	G	A	Likely benign|Uncertain significance|Uncertain significance	not_specified|Nephronophthisis|Renal_dysplasia_and_retinal_aplasia	RCV000246011.1|RCV000286079.1|RCV000377961.1	MedGen|MedGen:SNOMED_CT|MedGen:Orphanet:SNOMED_CT	CN169374|C0687120:204958008|CN117960:ORPHA3156:236531005
1	5923976	5923976	G	A	other|Uncertain significance	Nephronophthisis|Renal_dysplasia_and_retinal_aplasia	RCV000198249.3|RCV000407300.1	MedGen:SNOMED_CT|MedGen:Orphanet:SNOMED_CT	C0687120:204958008|CN117960:ORPHA3156:236531005
1	5924015	5924015	G	A	Likely pathogenic|Uncertain significance|Uncertain significance	not_provided|Renal_dysplasia_and_retinal_aplasia|Nephronophthisis	RCV000171146.1|RCV000308383.1|RCV000346948.1	MedGen|MedGen:Orphanet:SNOMED_CT|MedGen:SNOMED_CT	CN221809|CN117960:ORPHA3156:236531005|C0687120:204958008
1	5924056	5924056	C	T	Uncertain significance|Uncertain significance|Uncertain significance	Nephronophthisis|not_specified|Renal_dysplasia_and_retinal_aplasia	RCV000312005.1|RCV000391142.1|RCV000407270.1	MedGen:SNOMED_CT|MedGen|MedGen:Orphanet:SNOMED_CT	C0687120:204958008|CN169374|CN117960:ORPHA3156:236531005
1	5924410	5924410	C	T	Likely benign	Nephronophthisis	RCV000196648.1	MedGen:SNOMED_CT	C0687120:204958008
1	5924430	5924430	A	C	Uncertain significance|Uncertain significance	Renal_dysplasia_and_retinal_aplasia|Nephronophthisis	RCV000276833.1|RCV000369051.1	MedGen:Orphanet:SNOMED_CT|MedGen:SNOMED_CT	CN117960:ORPHA3156:236531005|C0687120:204958008
1	5924434	5924434	G	A	Uncertain significance|Uncertain significance|Uncertain significance	Nephronophthisis|not_specified|Renal_dysplasia_and_retinal_aplasia	RCV000315514.1|RCV000353114.1|RCV000353952.1	MedGen:SNOMED_CT|MedGen|MedGen:Orphanet:SNOMED_CT	C0687120:204958008|CN169374|CN117960:ORPHA3156:236531005
1	5924434	5924434	G	C	Uncertain significance|Uncertain significance|Uncertain significance	Nephronophthisis|not_specified|Renal_dysplasia_and_retinal_aplasia	RCV000315514.1|RCV000353114.1|RCV000353952.1	MedGen:SNOMED_CT|MedGen|MedGen:Orphanet:SNOMED_CT	C0687120:204958008|CN169374|CN117960:ORPHA3156:236531005
1	5924467	5924467	G	A	Uncertain significance	not_specified	RCV000176883.1	MedGen	CN169374
1	5924483	5924483	T	C	Likely benign	not_specified	RCV000176884.2	MedGen	CN169374
1	5924518	5924518	G	A	Benign|other|Uncertain significance	not_specified|Nephronophthisis|Renal_dysplasia_and_retinal_aplasia	RCV000081718.5|RCV000205951.3|RCV000261468.1	MedGen|MedGen:SNOMED_CT|MedGen:Orphanet:SNOMED_CT	CN169374|C0687120:204958008|CN117960:ORPHA3156:236531005
1	5924530	5924530	G	A	Uncertain significance|Uncertain significance	Renal_dysplasia_and_retinal_aplasia|Nephronophthisis	RCV000264957.1|RCV000375871.1	MedGen:Orphanet:SNOMED_CT|MedGen:SNOMED_CT	CN117960:ORPHA3156:236531005|C0687120:204958008
1	5924543	5924543	C	T	Uncertain significance	not_specified	RCV000395711.1	MedGen	CN169374
1	5924551	5924551	C	A	Uncertain significance	not_specified	RCV000153582.4	MedGen	CN169374
1	5924557	5924557	G	A	Uncertain significance|Likely benign	not_specified|Nephronophthisis	RCV000153583.4|RCV000199892.1	MedGen|MedGen:SNOMED_CT	CN169374|C0687120:204958008
1	5925201	5925201	C	T	Uncertain significance|Uncertain significance|Uncertain significance	not_specified|Nephronophthisis|Renal_dysplasia_and_retinal_aplasia	RCV000278432.1|RCV000322356.1|RCV000379124.1	MedGen|MedGen:SNOMED_CT|MedGen:Orphanet:SNOMED_CT	CN169374|C0687120:204958008|CN117960:ORPHA3156:236531005
1	5925216	5925216	C	A	Uncertain significance|Uncertain significance	Nephronophthisis|Renal_dysplasia_and_retinal_aplasia	RCV000287037.1|RCV000344394.1	MedGen:SNOMED_CT|MedGen:Orphanet:SNOMED_CT	C0687120:204958008|CN117960:ORPHA3156:236531005
1	5925220	5925220	C	G	Uncertain significance|Uncertain significance	Nephronophthisis|Renal_dysplasia_and_retinal_aplasia	RCV000290652.1|RCV000382692.1	MedGen:SNOMED_CT|MedGen:Orphanet:SNOMED_CT	C0687120:204958008|CN117960:ORPHA3156:236531005
1	5925220	5925220	C	T	Uncertain significance|Uncertain significance	Nephronophthisis|Renal_dysplasia_and_retinal_aplasia	RCV000290652.1|RCV000382692.1	MedGen:SNOMED_CT|MedGen:Orphanet:SNOMED_CT	C0687120:204958008|CN117960:ORPHA3156:236531005
1	5925221	5925221	G	A	Uncertain significance	not_specified	RCV000310947.1	MedGen	CN169374
1	5925224	5925224	G	A	Uncertain significance	not_specified	RCV000081717.4	MedGen	CN169374
1	5925255	5925255	G	A	Uncertain significance|Uncertain significance	Nephronophthisis|Renal_dysplasia_and_retinal_aplasia	RCV000347891.1|RCV000401689.1	MedGen:SNOMED_CT|MedGen:Orphanet:SNOMED_CT	C0687120:204958008|CN117960:ORPHA3156:236531005
1	5925273	5925273	G	A	Uncertain significance|Uncertain significance	Nephronophthisis|Renal_dysplasia_and_retinal_aplasia	RCV000312869.1|RCV000352075.1	MedGen:SNOMED_CT|MedGen:Orphanet:SNOMED_CT	C0687120:204958008|CN117960:ORPHA3156:236531005
1	5925275	5925275	G	A	Uncertain significance|Uncertain significance	Renal_dysplasia_and_retinal_aplasia|Nephronophthisis	RCV000298425.1|RCV000407610.1	MedGen:Orphanet:SNOMED_CT|MedGen:SNOMED_CT	CN117960:ORPHA3156:236531005|C0687120:204958008
1	5925304	5925304	G	A	Benign|Benign	not_specified|Nephronophthisis	RCV000176754.1|RCV000231868.1	MedGen|MedGen:SNOMED_CT	CN169374|C0687120:204958008
1	5925348	5925348	G	A	Uncertain significance|Uncertain significance	Nephronophthisis|Renal_dysplasia_and_retinal_aplasia	RCV000263212.1|RCV000355588.1	MedGen:SNOMED_CT|MedGen:Orphanet:SNOMED_CT	C0687120:204958008|CN117960:ORPHA3156:236531005
1	5925371	5925371	G	A	Benign	not_specified	RCV000248599.1	MedGen	CN169374
1	5926465	5926465	C	T	Uncertain significance|Uncertain significance	Renal_dysplasia_and_retinal_aplasia|Nephronophthisis	RCV000302018.1|RCV000359177.1	MedGen:Orphanet:SNOMED_CT|MedGen:SNOMED_CT	CN117960:ORPHA3156:236531005|C0687120:204958008
1	5926502	5926502	C	T	Uncertain significance	not_specified	RCV000176676.1	MedGen	CN169374
1	5926503	5926503	G	A	Uncertain significance|Likely benign	Nephronophthisis|not_specified	RCV000168448.1|RCV000271940.1	MedGen:SNOMED_CT|MedGen	C0687120:204958008|CN169374
1	5926507	5926507	T	C	Benign|Benign|Benign	not_specified|Renal_dysplasia_and_retinal_aplasia|Nephronophthisis	RCV000081716.5|RCV000266333.1|RCV000324301.1	MedGen|MedGen:Orphanet:SNOMED_CT|MedGen:SNOMED_CT	CN169374|CN117960:ORPHA3156:236531005|C0687120:204958008
1	5926537	5926537	G	-	Likely benign	not_specified	RCV000253685.1	MedGen	CN169374
1	5927130	5927130	C	T	Uncertain significance|Uncertain significance	Renal_dysplasia_and_retinal_aplasia|Nephronophthisis	RCV000270302.1|RCV000362620.1	MedGen:Orphanet:SNOMED_CT|MedGen:SNOMED_CT	CN117960:ORPHA3156:236531005|C0687120:204958008
1	5927169	5927169	G	A	other|Benign|Uncertain significance	Nephronophthisis|not_specified|Renal_dysplasia_and_retinal_aplasia	RCV000205285.3|RCV000248751.1|RCV000384533.1	MedGen:SNOMED_CT|MedGen|MedGen:Orphanet:SNOMED_CT	C0687120:204958008|CN169374|CN117960:ORPHA3156:236531005
1	5927191	5927191	T	C	Likely benign	not_specified	RCV000243373.1	MedGen	CN169374
1	5927794	5927794	A	G	Likely benign	not_specified	RCV000251356.1	MedGen	CN169374
1	5927818	5927818	G	A	Uncertain significance	not_specified	RCV000176491.1	MedGen	CN169374
1	5927827	5927827	G	A	Uncertain significance	not_specified	RCV000353388.1	MedGen	CN169374
1	5927887	5927887	C	T	Uncertain significance	not_specified	RCV000281891.1	MedGen	CN169374
1	5927943	5927943	G	A	Uncertain significance|Uncertain significance|Uncertain significance	not_specified|Nephronophthisis|Renal_dysplasia_and_retinal_aplasia	RCV000081715.5|RCV000292444.1|RCV000331197.1	MedGen|MedGen:SNOMED_CT|MedGen:Orphanet:SNOMED_CT	CN169374|C0687120:204958008|CN117960:ORPHA3156:236531005
1	5933280	5933280	C	T	Likely benign	not_specified	RCV000246810.1	MedGen	CN169374
1	5933384	5933384	C	G	Benign|Uncertain significance|Uncertain significance	not_specified|Nephronophthisis|Renal_dysplasia_and_retinal_aplasia	RCV000081714.5|RCV000296377.1|RCV000388001.1	MedGen|MedGen:SNOMED_CT|MedGen:Orphanet:SNOMED_CT	CN169374|C0687120:204958008|CN117960:ORPHA3156:236531005
1	5934490	5934490	A	G	Benign	not_specified	RCV000252694.1	MedGen	CN169374
1	5934500	5934500	T	C	Benign	not_specified	RCV000247753.1	MedGen	CN169374
1	5934526	5934526	C	T	Uncertain significance|Uncertain significance	Renal_dysplasia_and_retinal_aplasia|Nephronophthisis	RCV000335051.1|RCV000398811.1	MedGen:Orphanet:SNOMED_CT|MedGen:SNOMED_CT	CN117960:ORPHA3156:236531005|C0687120:204958008
1	5934581	5934581	C	T	Uncertain significance	not_specified	RCV000153584.4	MedGen	CN169374
1	5934594	5934594	G	A	Likely benign	not_specified	RCV000307652.1	MedGen	CN169374
1	5934602	5934602	G	A	Likely pathogenic	not_provided	RCV000171147.1	MedGen	CN221809
1	5934602	5934602	G	T	Likely pathogenic	not_provided	RCV000171147.1	MedGen	CN221809
1	5934612	5934612	C	T	Uncertain significance	not_specified	RCV000273056.1	MedGen	CN169374
1	5934618	5934618	G	A	Likely benign	Nephronophthisis	RCV000234198.1	MedGen:SNOMED_CT	C0687120:204958008
1	5934618	5934618	G	C	Likely benign	Nephronophthisis	RCV000234198.1	MedGen:SNOMED_CT	C0687120:204958008
1	5934644	5934644	T	C	Uncertain significance	not_specified	RCV000366209.1	MedGen	CN169374
1	5934652	5934652	T	G	Uncertain significance	not_specified	RCV000373342.1	MedGen	CN169374
1	5934681	5934681	C	T	Likely benign	not_specified	RCV000243174.1	MedGen	CN169374
1	5934684	5934684	G	A	Uncertain significance|Uncertain significance	Renal_dysplasia_and_retinal_aplasia|Nephronophthisis	RCV000280994.1|RCV000338607.1	MedGen:Orphanet:SNOMED_CT|MedGen:SNOMED_CT	CN117960:ORPHA3156:236531005|C0687120:204958008
1	5934689	5934689	C	G	Uncertain significance|Uncertain significance	Nephronophthisis|Renal_dysplasia_and_retinal_aplasia	RCV000303466.1|RCV000392493.1	MedGen:SNOMED_CT|MedGen:Orphanet:SNOMED_CT	C0687120:204958008|CN117960:ORPHA3156:236531005
1	5934710	5934710	C	T	Uncertain significance	Nephronophthisis	RCV000206676.1	MedGen:SNOMED_CT	C0687120:204958008
1	5934716	5934716	C	T	Uncertain significance|Uncertain significance	Nephronophthisis|Renal_dysplasia_and_retinal_aplasia	RCV000360589.1|RCV000392484.1	MedGen:SNOMED_CT|MedGen:Orphanet:SNOMED_CT	C0687120:204958008|CN117960:ORPHA3156:236531005
1	5934721	5934721	G	T	Uncertain significance|Uncertain significance	Nephronophthisis|Renal_dysplasia_and_retinal_aplasia	RCV000307136.1|RCV000364227.1	MedGen:SNOMED_CT|MedGen:Orphanet:SNOMED_CT	C0687120:204958008|CN117960:ORPHA3156:236531005
1	5934942	5934942	G	A	Benign	not_specified	RCV000176220.2	MedGen	CN169374
1	5934942	5934942	G	C	Benign	not_specified	RCV000176220.2	MedGen	CN169374
1	5934942	5934942	G	T	Benign	not_specified	RCV000176220.2	MedGen	CN169374
1	5934950	5934950	C	T	Uncertain significance	not_specified	RCV000176217.1	MedGen	CN169374
1	5934951	5934951	G	A	Uncertain significance|Uncertain significance	Renal_dysplasia_and_retinal_aplasia|Nephronophthisis	RCV000272007.1|RCV000329409.1	MedGen:Orphanet:SNOMED_CT|MedGen:SNOMED_CT	CN117960:ORPHA3156:236531005|C0687120:204958008
1	5934966	5934966	C	T	Uncertain significance	not_specified	RCV000379083.1	MedGen	CN169374
1	5935006	5935006	A	G	Pathogenic	Nephronophthisis_4	RCV000003571.2	MedGen:OMIM	C1847013:606966
1	5935013	5935013	C	T	Uncertain significance|Uncertain significance|Uncertain significance	not_specified|Nephronophthisis|Renal_dysplasia_and_retinal_aplasia	RCV000176216.2|RCV000261619.1|RCV000367814.1	MedGen|MedGen:SNOMED_CT|MedGen:Orphanet:SNOMED_CT	CN169374|C0687120:204958008|CN117960:ORPHA3156:236531005
1	5935014	5935014	G	A	Uncertain significance	not_specified	RCV000351809.1	MedGen	CN169374
1	5935019	5935019	C	T	Uncertain significance	not_specified	RCV000345507.1	MedGen	CN169374
1	5935033	5935033	-	GGAGC	Pathogenic	not_provided	RCV000081713.3	MedGen	CN221809
1	5935039	5935039	G	A	Uncertain significance	not_specified	RCV000400326.1	MedGen	CN169374
1	5935064	5935064	T	C	Benign|Likely benign	not_specified|not_provided	RCV000176218.1|RCV000224574.1	MedGen|MedGen	CN169374|CN221809
1	5935076	5935076	C	T	Uncertain significance	not_specified	RCV000279729.1	MedGen	CN169374
1	5935086	5935086	G	A	Uncertain significance	not_specified	RCV000176221.1	MedGen	CN169374
1	5935096	5935096	C	T	Benign|Benign	not_specified|Nephronophthisis	RCV000153585.3|RCV000206662.1	MedGen|MedGen:SNOMED_CT	CN169374|C0687120:204958008
1	5935102	5935102	C	T	other|Likely benign	Nephronophthisis|Renal_dysplasia_and_retinal_aplasia	RCV000231338.2|RCV000389915.1	MedGen:SNOMED_CT|MedGen:Orphanet:SNOMED_CT	C0687120:204958008|CN117960:ORPHA3156:236531005
1	5935110	5935110	G	A	Benign|Likely benign|Likely benign	not_specified|Renal_dysplasia_and_retinal_aplasia|Nephronophthisis	RCV000153586.4|RCV000295648.1|RCV000331805.1	MedGen|MedGen:Orphanet:SNOMED_CT|MedGen:SNOMED_CT	CN169374|CN117960:ORPHA3156:236531005|C0687120:204958008
1	5935129	5935129	C	T	Uncertain significance	not_specified	RCV000314498.1	MedGen	CN169374
1	5935158	5935158	C	T	Likely benign|Uncertain significance|Uncertain significance	not_specified|Nephronophthisis|Renal_dysplasia_and_retinal_aplasia	RCV000242359.1|RCV000291890.1|RCV000386368.1	MedGen|MedGen:SNOMED_CT|MedGen:Orphanet:SNOMED_CT	CN169374|C0687120:204958008|CN117960:ORPHA3156:236531005
1	5935162	5935162	A	T	Benign	not_specified	RCV000153587.2	MedGen	CN169374
1	5935180	5935180	G	A	Uncertain significance	not_specified	RCV000176219.1	MedGen	CN169374
1	5937158	5937158	C	A	Benign	not_specified	RCV000250885.2	MedGen	CN169374
1	5937158	5937158	C	G	Benign	not_specified	RCV000250885.2	MedGen	CN169374
1	5937158	5937158	C	T	Benign	not_specified	RCV000250885.2	MedGen	CN169374
1	5937162	5937162	C	T	other|Benign|Likely benign	Nephronophthisis|not_specified|Renal_dysplasia_and_retinal_aplasia	RCV000227512.2|RCV000245940.2|RCV000401361.1	MedGen:SNOMED_CT|MedGen|MedGen:Orphanet:SNOMED_CT	C0687120:204958008|CN169374|CN117960:ORPHA3156:236531005
1	5937163	5937163	G	A	Uncertain significance\x2cUncertain significance	not_specified\x2cnot_specified	RCV000398485.1,RCV000153588.4	MedGen\x2cMedGen	CN169374\x2cCN169374
1	5937163	5937163	G	T	Uncertain significance\x2cUncertain significance	not_specified\x2cnot_specified	RCV000398485.1,RCV000153588.4	MedGen\x2cMedGen	CN169374\x2cCN169374
1	5937168	5937168	G	A	Benign|Benign|Benign	not_specified|Nephronophthisis|Renal_dysplasia_and_retinal_aplasia	RCV000081712.5|RCV000288432.1|RCV000343148.1	MedGen|MedGen:SNOMED_CT|MedGen:Orphanet:SNOMED_CT	CN169374|C0687120:204958008|CN117960:ORPHA3156:236531005
1	5937246	5937246	C	T	Benign|Likely benign|Likely benign	not_specified|Nephronophthisis|Renal_dysplasia_and_retinal_aplasia	RCV000081711.5|RCV000303360.1|RCV000399353.1	MedGen|MedGen:SNOMED_CT|MedGen:Orphanet:SNOMED_CT	CN169374|C0687120:204958008|CN117960:ORPHA3156:236531005
1	5937260	5937260	C	T	Uncertain significance|Uncertain significance	Nephronophthisis|Renal_dysplasia_and_retinal_aplasia	RCV000358103.1|RCV000407118.1	MedGen:SNOMED_CT|MedGen:Orphanet:SNOMED_CT	C0687120:204958008|CN117960:ORPHA3156:236531005
1	5937269	5937269	G	A	Uncertain significance|Uncertain significance	Nephronophthisis|Renal_dysplasia_and_retinal_aplasia	RCV000300044.1|RCV000354793.1	MedGen:SNOMED_CT|MedGen:Orphanet:SNOMED_CT	C0687120:204958008|CN117960:ORPHA3156:236531005
1	5937283	5937283	C	T	Uncertain significance	not_specified	RCV000301378.1	MedGen	CN169374
1	5937317	5937317	T	G	Uncertain significance	not_specified	RCV000284900.1	MedGen	CN169374
1	5937317	5937323	TGTCCAC	GGTCCAT	Uncertain significance	not_specified	RCV000393877.1	MedGen	CN169374
1	5937323	5937323	C	T	Uncertain significance	not_specified	RCV000316330.1	MedGen	CN169374
1	5937327	5937327	C	T	Benign|Likely benign|Likely benign	not_specified|Nephronophthisis|Renal_dysplasia_and_retinal_aplasia	RCV000081710.5|RCV000260042.1|RCV000314742.1	MedGen|MedGen:SNOMED_CT|MedGen:Orphanet:SNOMED_CT	CN169374|C0687120:204958008|CN117960:ORPHA3156:236531005
1	5937328	5937328	G	A	Uncertain significance|Uncertain significance	Nephronophthisis|Renal_dysplasia_and_retinal_aplasia	RCV000274871.1|RCV000369396.1	MedGen:SNOMED_CT|MedGen:Orphanet:SNOMED_CT	C0687120:204958008|CN117960:ORPHA3156:236531005
1	5937391	5937391	C	T	Benign	not_specified	RCV000243253.1	MedGen	CN169374
1	5940216	5940216	G	A	Uncertain significance	not_specified	RCV000318135.1	MedGen	CN169374
1	5940228	5940228	C	A	Uncertain significance|Uncertain significance	Renal_dysplasia_and_retinal_aplasia|Nephronophthisis	RCV000330012.1|RCV000384597.1	MedGen:Orphanet:SNOMED_CT|MedGen:SNOMED_CT	CN117960:ORPHA3156:236531005|C0687120:204958008
1	5940228	5940228	C	T	Uncertain significance|Uncertain significance	Renal_dysplasia_and_retinal_aplasia|Nephronophthisis	RCV000330012.1|RCV000384597.1	MedGen:Orphanet:SNOMED_CT|MedGen:SNOMED_CT	CN117960:ORPHA3156:236531005|C0687120:204958008
1	5940242	5940242	C	T	Uncertain significance	not_specified	RCV000081709.5	MedGen	CN169374
1	5940243	5940243	G	A	Benign	not_specified	RCV000081708.4	MedGen	CN169374
1	5940254	5940254	G	A	Uncertain significance|Uncertain significance	Renal_dysplasia_and_retinal_aplasia|Nephronophthisis	RCV000271097.1|RCV000326128.1	MedGen:Orphanet:SNOMED_CT|MedGen:SNOMED_CT	CN117960:ORPHA3156:236531005|C0687120:204958008
1	5940266	5940266	C	T	Uncertain significance	not_specified	RCV000334924.1	MedGen	CN169374
1	5940275	5940275	C	T	Uncertain significance	not_specified	RCV000175463.1	MedGen	CN169374
1	5947308	5947308	G	A	Benign	not_specified	RCV000253302.1	MedGen	CN169374
1	5947366	5947366	T	C	Uncertain significance	not_specified	RCV000175333.1	MedGen	CN169374
1	5947372	5947372	C	T	Uncertain significance|Uncertain significance	Renal_dysplasia_and_retinal_aplasia|Nephronophthisis	RCV000286794.1|RCV000380703.1	MedGen:Orphanet:SNOMED_CT|MedGen:SNOMED_CT	CN117960:ORPHA3156:236531005|C0687120:204958008
1	5947373	5947373	G	A	Likely benign	not_specified	RCV000264657.1	MedGen	CN169374
1	5947406	5947406	T	C	Uncertain significance	not_specified	RCV000175334.1	MedGen	CN169374
1	5947412	5947412	G	A	Uncertain significance|Uncertain significance	Nephronophthisis|Renal_dysplasia_and_retinal_aplasia	RCV000341820.1|RCV000377653.1	MedGen:SNOMED_CT|MedGen:Orphanet:SNOMED_CT	C0687120:204958008|CN117960:ORPHA3156:236531005
1	5947454	5947454	G	A	Pathogenic	Nephronophthisis_4	RCV000003569.2	MedGen:OMIM	C1847013:606966
1	5947463	5947463	C	A	Pathogenic	Nephronophthisis_4	RCV000003568.2	MedGen:OMIM	C1847013:606966
1	5947471	5947471	A	T	Uncertain significance	Leber_congenital_amaurosis	RCV000144480.1	MedGen:Orphanet:SNOMED_CT	C0339527:ORPHA65:193413001
1	5947496	5947496	G	A	Pathogenic|Pathogenic	Senior-Loken_syndrome_4|Nephronophthisis	RCV000003573.2|RCV000234814.1	MedGen:OMIM|MedGen:SNOMED_CT	C1846979:606996|C0687120:204958008
1	5950939	5950939	C	T	Benign|Benign	not_specified|Nephronophthisis	RCV000081707.4|RCV000196064.1	MedGen|MedGen:SNOMED_CT	CN169374|C0687120:204958008
1	5950972	5950972	C	T	Uncertain significance|Uncertain significance	Nephronophthisis|Renal_dysplasia_and_retinal_aplasia	RCV000283252.1|RCV000338114.1	MedGen:SNOMED_CT|MedGen:Orphanet:SNOMED_CT	C0687120:204958008|CN117960:ORPHA3156:236531005
1	5950973	5950973	G	A	Uncertain significance|Uncertain significance|Uncertain significance	not_specified|Renal_dysplasia_and_retinal_aplasia|Nephronophthisis	RCV000296052.1|RCV000298397.1|RCV000400933.1	MedGen|MedGen:Orphanet:SNOMED_CT|MedGen:SNOMED_CT	CN169374|CN117960:ORPHA3156:236531005|C0687120:204958008
1	5950975	5950975	C	T	Benign|other|Uncertain significance	not_specified|Nephronophthisis|Renal_dysplasia_and_retinal_aplasia	RCV000175205.1|RCV000204681.2|RCV000392070.1	MedGen|MedGen:SNOMED_CT|MedGen:Orphanet:SNOMED_CT	CN169374|C0687120:204958008|CN117960:ORPHA3156:236531005
1	5950986	5950986	A	G	Uncertain significance|Uncertain significance	Renal_dysplasia_and_retinal_aplasia|Nephronophthisis	RCV000312745.1|RCV000367388.1	MedGen:Orphanet:SNOMED_CT|MedGen:SNOMED_CT	CN117960:ORPHA3156:236531005|C0687120:204958008
1	5951002	5951002	C	A	Uncertain significance|Uncertain significance	Renal_dysplasia_and_retinal_aplasia|Nephronophthisis	RCV000272818.1|RCV000309369.1	MedGen:Orphanet:SNOMED_CT|MedGen:SNOMED_CT	CN117960:ORPHA3156:236531005|C0687120:204958008
1	5951002	5951002	C	T	Uncertain significance|Uncertain significance	Renal_dysplasia_and_retinal_aplasia|Nephronophthisis	RCV000272818.1|RCV000309369.1	MedGen:Orphanet:SNOMED_CT|MedGen:SNOMED_CT	CN117960:ORPHA3156:236531005|C0687120:204958008
1	5951013	5951013	C	A	other|Benign|Likely benign	Nephronophthisis|not_specified|Renal_dysplasia_and_retinal_aplasia	RCV000233672.2|RCV000248287.1|RCV000364078.1	MedGen:SNOMED_CT|MedGen|MedGen:Orphanet:SNOMED_CT	C0687120:204958008|CN169374|CN117960:ORPHA3156:236531005
1	5951013	5951013	C	T	other|Benign|Likely benign	Nephronophthisis|not_specified|Renal_dysplasia_and_retinal_aplasia	RCV000233672.2|RCV000248287.1|RCV000364078.1	MedGen:SNOMED_CT|MedGen|MedGen:Orphanet:SNOMED_CT	C0687120:204958008|CN169374|CN117960:ORPHA3156:236531005
1	5951029	5951029	G	A	Uncertain significance	not_specified	RCV000175206.1	MedGen	CN169374
1	5951034	5951034	C	T	Uncertain significance	Leber_congenital_amaurosis	RCV000144481.1	MedGen:Orphanet:SNOMED_CT	C0339527:ORPHA65:193413001
1	5964678	5964678	A	T	Uncertain significance	not_specified	RCV000349584.1	MedGen	CN169374
1	5964705	5964705	A	G	Uncertain significance|Uncertain significance	Renal_dysplasia_and_retinal_aplasia|Nephronophthisis	RCV000324605.1|RCV000379250.1	MedGen:Orphanet:SNOMED_CT|MedGen:SNOMED_CT	CN117960:ORPHA3156:236531005|C0687120:204958008
1	5964769	5964769	T	C	Uncertain significance	not_specified	RCV000376589.1	MedGen	CN169374
1	5964776	5964776	G	A	Pathogenic|Likely pathogenic|Likely pathogenic	Nephronophthisis_4|Cerebello-oculo-renal_syndrome_(nephronophthisis\x2c_oculomotor_apraxia_and_cerebellar_abnormalities)|Infertility	RCV000003570.2|RCV000162133.1|RCV000162133.1	MedGen:OMIM|MedGen|Human_Phenotype_Ontology:MedGen	C1847013:606966|CN228268|HP:0000789:CN000737
1	5964788	5964788	C	A	Uncertain significance	not_specified	RCV000384834.1	MedGen	CN169374
1	5964788	5964788	C	T	Uncertain significance	not_specified	RCV000384834.1	MedGen	CN169374
1	5964789	5964789	G	A	other|Benign|Likely benign	Nephronophthisis|not_specified|Renal_dysplasia_and_retinal_aplasia	RCV000230949.2|RCV000244563.1|RCV000266088.1	MedGen:SNOMED_CT|MedGen|MedGen:Orphanet:SNOMED_CT	C0687120:204958008|CN169374|CN117960:ORPHA3156:236531005
1	5964833	5964833	G	T	Uncertain significance|Uncertain significance	Renal_dysplasia_and_retinal_aplasia|Nephronophthisis	RCV000280518.1|RCV000375877.1	MedGen:Orphanet:SNOMED_CT|MedGen:SNOMED_CT	CN117960:ORPHA3156:236531005|C0687120:204958008
1	5964848	5964848	G	A	Pathogenic|Pathogenic	Senior-Loken_syndrome_4|Nephronophthisis	RCV000003574.2|RCV000234826.1	MedGen:OMIM|MedGen:SNOMED_CT	C1846979:606996|C0687120:204958008
1	5964854	5964854	C	T	Benign|Uncertain significance|Uncertain significance	not_specified|Nephronophthisis|Renal_dysplasia_and_retinal_aplasia	RCV000175082.1|RCV000335529.1|RCV000371477.1	MedGen|MedGen:SNOMED_CT|MedGen:Orphanet:SNOMED_CT	CN169374|C0687120:204958008|CN117960:ORPHA3156:236531005
1	5965345	5965345	G	T	Uncertain significance|Uncertain significance	Renal_dysplasia_and_retinal_aplasia|Nephronophthisis	RCV000295698.1|RCV000351664.1	MedGen:Orphanet:SNOMED_CT|MedGen:SNOMED_CT	CN117960:ORPHA3156:236531005|C0687120:204958008
1	5965372	5965372	T	C	Likely benign	Nephronophthisis	RCV000198366.1	MedGen:SNOMED_CT	C0687120:204958008
1	5965378	5965378	C	T	Uncertain significance|Uncertain significance	Nephronophthisis|Renal_dysplasia_and_retinal_aplasia	RCV000312028.1|RCV000398959.1	MedGen:SNOMED_CT|MedGen:Orphanet:SNOMED_CT	C0687120:204958008|CN117960:ORPHA3156:236531005
1	5965380	5965380	T	C	Uncertain significance	not_specified	RCV000174926.1	MedGen	CN169374
1	5965381	5965381	C	T	Benign|Likely benign|Likely benign	not_specified|Nephronophthisis|Renal_dysplasia_and_retinal_aplasia	RCV000081706.5|RCV000348170.1|RCV000392232.1	MedGen|MedGen:SNOMED_CT|MedGen:Orphanet:SNOMED_CT	CN169374|C0687120:204958008|CN117960:ORPHA3156:236531005
1	5965384	5965384	G	A	Uncertain significance|Uncertain significance|Uncertain significance	Nephronophthisis|Renal_dysplasia_and_retinal_aplasia|not_specified	RCV000308350.1|RCV000363050.1|RCV000400262.1	MedGen:SNOMED_CT|MedGen:Orphanet:SNOMED_CT|MedGen	C0687120:204958008|CN117960:ORPHA3156:236531005|CN169374
1	5965433	5965433	G	A	Uncertain significance|Uncertain significance	Nephronophthisis|Renal_dysplasia_and_retinal_aplasia	RCV000304601.1|RCV000392231.1	MedGen:SNOMED_CT|MedGen:Orphanet:SNOMED_CT	C0687120:204958008|CN117960:ORPHA3156:236531005
1	5965433	5965433	G	T	Uncertain significance|Uncertain significance	Nephronophthisis|Renal_dysplasia_and_retinal_aplasia	RCV000304601.1|RCV000392231.1	MedGen:SNOMED_CT|MedGen:Orphanet:SNOMED_CT	C0687120:204958008|CN117960:ORPHA3156:236531005
1	5965440	5965440	T	C	Uncertain significance	not_specified	RCV000284712.1	MedGen	CN169374
1	5965455	5965455	C	T	Benign|Benign	Nephronophthisis|not_specified	RCV000226987.1|RCV000248016.1	MedGen:SNOMED_CT|MedGen	C0687120:204958008|CN169374
1	5965548	5965548	G	A	Uncertain significance|Uncertain significance	Renal_dysplasia_and_retinal_aplasia|Nephronophthisis	RCV000264546.1|RCV000359321.1	MedGen:Orphanet:SNOMED_CT|MedGen:SNOMED_CT	CN117960:ORPHA3156:236531005|C0687120:204958008
1	5965750	5965750	G	C	Likely benign|Benign	not_provided|not_specified	RCV000224162.1|RCV000244128.1	MedGen|MedGen	CN221809|CN169374
1	5965750	5965750	G	T	Likely benign|Benign	not_provided|not_specified	RCV000224162.1|RCV000244128.1	MedGen|MedGen	CN221809|CN169374
1	5965787	5965787	G	A	Uncertain significance|Uncertain significance	Nephronophthisis|Renal_dysplasia_and_retinal_aplasia	RCV000319687.1|RCV000355974.1	MedGen:SNOMED_CT|MedGen:Orphanet:SNOMED_CT	C0687120:204958008|CN117960:ORPHA3156:236531005
1	5965823	5965823	G	A	Uncertain significance|Uncertain significance|Uncertain significance	not_specified|Renal_dysplasia_and_retinal_aplasia|Nephronophthisis	RCV000174775.2|RCV000261125.1|RCV000316449.1	MedGen|MedGen:Orphanet:SNOMED_CT|MedGen:SNOMED_CT	CN169374|CN117960:ORPHA3156:236531005|C0687120:204958008
1	5965824	5965824	G	C	Benign|Likely benign|Likely benign	not_specified|Renal_dysplasia_and_retinal_aplasia|Nephronophthisis	RCV000252129.1|RCV000293641.1|RCV000389624.1	MedGen|MedGen:Orphanet:SNOMED_CT|MedGen:SNOMED_CT	CN169374|CN117960:ORPHA3156:236531005|C0687120:204958008
1	5965833	5965833	G	A	Uncertain significance|Uncertain significance|Benign	Renal_dysplasia_and_retinal_aplasia|Nephronophthisis|not_specified	RCV000329954.1|RCV000384528.1|RCV000403180.1	MedGen:Orphanet:SNOMED_CT|MedGen:SNOMED_CT|MedGen	CN117960:ORPHA3156:236531005|C0687120:204958008|CN169374
1	5967166	5967166	G	A	Benign|Likely benign|Likely benign	not_specified|Renal_dysplasia_and_retinal_aplasia|Nephronophthisis	RCV000081705.4|RCV000289949.1|RCV000344879.1	MedGen|MedGen:Orphanet:SNOMED_CT|MedGen:SNOMED_CT	CN169374|CN117960:ORPHA3156:236531005|C0687120:204958008
1	5967244	5967244	C	T	Benign	Nephronophthisis	RCV000206457.1	MedGen:SNOMED_CT	C0687120:204958008
1	5967253	5967253	C	T	Uncertain significance	not_specified	RCV000174579.1	MedGen	CN169374
1	5967259	5967259	G	A	Uncertain significance|Uncertain significance	Renal_dysplasia_and_retinal_aplasia|Nephronophthisis	RCV000286277.1|RCV000400158.1	MedGen:Orphanet:SNOMED_CT|MedGen:SNOMED_CT	CN117960:ORPHA3156:236531005|C0687120:204958008
1	5969202	5969202	C	G	Uncertain significance|Uncertain significance	Nephronophthisis|Renal_dysplasia_and_retinal_aplasia	RCV000341292.1|RCV000399273.1	MedGen:SNOMED_CT|MedGen:Orphanet:SNOMED_CT	C0687120:204958008|CN117960:ORPHA3156:236531005
1	5969202	5969202	C	T	Uncertain significance|Uncertain significance	Nephronophthisis|Renal_dysplasia_and_retinal_aplasia	RCV000341292.1|RCV000399273.1	MedGen:SNOMED_CT|MedGen:Orphanet:SNOMED_CT	C0687120:204958008|CN117960:ORPHA3156:236531005
1	5969215	5969215	T	C	Likely benign	not_specified	RCV000247575.1	MedGen	CN169374
1	5969225	5969225	G	C	other|Likely benign	Nephronophthisis|Renal_dysplasia_and_retinal_aplasia	RCV000199316.2|RCV000356919.1	MedGen:SNOMED_CT|MedGen:Orphanet:SNOMED_CT	C0687120:204958008|CN117960:ORPHA3156:236531005
1	5969233	5969233	C	T	Benign	Nephronophthisis	RCV000197103.2	MedGen:SNOMED_CT	C0687120:204958008
1	5969245	5969245	G	A	Benign|Likely benign|Likely benign	not_specified|Nephronophthisis|Renal_dysplasia_and_retinal_aplasia	RCV000242594.1|RCV000298314.1|RCV000407163.1	MedGen|MedGen:SNOMED_CT|MedGen:Orphanet:SNOMED_CT	CN169374|C0687120:204958008|CN117960:ORPHA3156:236531005
1	5969253	5969253	G	A	Uncertain significance	NPHP4-Related_Disorders	RCV000353231.1	MedGen	CN239384
1	5969270	5969270	G	A	Uncertain significance|Uncertain significance|Uncertain significance	Nephronophthisis|Renal_dysplasia_and_retinal_aplasia|not_specified	RCV000277373.1|RCV000332355.1|RCV000343427.1	MedGen:SNOMED_CT|MedGen:Orphanet:SNOMED_CT|MedGen	C0687120:204958008|CN117960:ORPHA3156:236531005|CN169374
1	5969280	5969280	G	A	other|Uncertain significance|Uncertain significance	not_specified|Renal_dysplasia_and_retinal_aplasia|Nephronophthisis	RCV000153042.4|RCV000274055.1|RCV000368626.1	MedGen|MedGen:Orphanet:SNOMED_CT|MedGen:SNOMED_CT	CN169374|CN117960:ORPHA3156:236531005|C0687120:204958008
1	5987696	5987696	T	C	Benign|Likely benign|Likely benign	not_specified|Nephronophthisis|Renal_dysplasia_and_retinal_aplasia	RCV000081704.5|RCV000328999.1|RCV000383592.1	MedGen|MedGen:SNOMED_CT|MedGen:Orphanet:SNOMED_CT	CN169374|C0687120:204958008|CN117960:ORPHA3156:236531005
1	5987720	5987720	G	A	Uncertain significance	not_specified	RCV000311799.1	MedGen	CN169374
1	5987742	5987742	G	A	Uncertain significance|Uncertain significance	Nephronophthisis|Renal_dysplasia_and_retinal_aplasia	RCV000289380.1|RCV000325654.1	MedGen:SNOMED_CT|MedGen:Orphanet:SNOMED_CT	C0687120:204958008|CN117960:ORPHA3156:236531005
1	5987774	5987774	G	A	Uncertain significance	Nephronophthisis	RCV000233283.1	MedGen:SNOMED_CT	C0687120:204958008
1	5987774	5987774	G	T	Uncertain significance	Nephronophthisis	RCV000233283.1	MedGen:SNOMED_CT	C0687120:204958008
1	5987820	5987820	G	A	Uncertain significance|Uncertain significance	Renal_dysplasia_and_retinal_aplasia|Nephronophthisis	RCV000285959.1|RCV000380350.1	MedGen:Orphanet:SNOMED_CT|MedGen:SNOMED_CT	CN117960:ORPHA3156:236531005|C0687120:204958008
1	5987820	5987820	G	T	Uncertain significance|Uncertain significance	Renal_dysplasia_and_retinal_aplasia|Nephronophthisis	RCV000285959.1|RCV000380350.1	MedGen:Orphanet:SNOMED_CT|MedGen:SNOMED_CT	CN117960:ORPHA3156:236531005|C0687120:204958008
1	5987831	5987831	G	A	Uncertain significance|Uncertain significance	not_specified|Nephronophthisis	RCV000174129.1|RCV000229308.1	MedGen|MedGen:SNOMED_CT	CN169374|C0687120:204958008
1	5993305	5993305	A	T	Uncertain significance	not_specified	RCV000331202.1	MedGen	CN169374
1	5993313	5993313	T	C	Uncertain significance|Uncertain significance	Renal_dysplasia_and_retinal_aplasia|Nephronophthisis	RCV000340961.1|RCV000389927.1	MedGen:Orphanet:SNOMED_CT|MedGen:SNOMED_CT	CN117960:ORPHA3156:236531005|C0687120:204958008
1	5993343	5993343	A	G	Uncertain significance|Uncertain significance	Renal_dysplasia_and_retinal_aplasia|Nephronophthisis	RCV000280582.1|RCV000337930.1	MedGen:Orphanet:SNOMED_CT|MedGen:SNOMED_CT	CN117960:ORPHA3156:236531005|C0687120:204958008
1	5993382	5993382	G	A	Uncertain significance|Uncertain significance|Uncertain significance	not_specified|Nephronophthisis|Renal_dysplasia_and_retinal_aplasia	RCV000270134.1|RCV000298117.1|RCV000401015.1	MedGen|MedGen:SNOMED_CT|MedGen:Orphanet:SNOMED_CT	CN169374|C0687120:204958008|CN117960:ORPHA3156:236531005
1	5993402	5993402	C	A	Uncertain significance|Uncertain significance	Renal_dysplasia_and_retinal_aplasia|Nephronophthisis	RCV000350599.1|RCV000391847.1	MedGen:Orphanet:SNOMED_CT|MedGen:SNOMED_CT	CN117960:ORPHA3156:236531005|C0687120:204958008
1	6007169	6007169	C	T	Uncertain significance	not_specified	RCV000278266.1	MedGen	CN169374
1	6007194	6007194	C	A	Benign	not_specified	RCV000180648.1	MedGen	CN169374
1	6007204	6007204	A	G	Uncertain significance	not_specified	RCV000180647.1	MedGen	CN169374
1	6007218	6007218	C	T	Uncertain significance|Uncertain significance	Nephronophthisis|Renal_dysplasia_and_retinal_aplasia	RCV000313161.1|RCV000365411.1	MedGen:SNOMED_CT|MedGen:Orphanet:SNOMED_CT	C0687120:204958008|CN117960:ORPHA3156:236531005
1	6007235	6007235	C	T	Uncertain significance	not_specified	RCV000362398.1	MedGen	CN169374
1	6007236	6007236	G	A	Uncertain significance|Uncertain significance	Renal_dysplasia_and_retinal_aplasia|Nephronophthisis	RCV000273284.1|RCV000307384.1	MedGen:Orphanet:SNOMED_CT|MedGen:SNOMED_CT	CN117960:ORPHA3156:236531005|C0687120:204958008
1	6007259	6007259	G	A	Likely benign	not_specified	RCV000357469.1	MedGen	CN169374
1	6007278	6007278	T	C	Uncertain significance	not_specified	RCV000081703.4	MedGen	CN169374
1	6007286	6007286	C	T	Uncertain significance	not_specified	RCV000320446.1	MedGen	CN169374
1	6008177	6008177	C	T	Uncertain significance	not_specified	RCV000180327.1	MedGen	CN169374
1	6008254	6008254	C	A	Uncertain significance	not_specified	RCV000352642.1	MedGen	CN169374
1	6008302	6008302	G	C	Uncertain significance|Uncertain significance	Nephronophthisis|Renal_dysplasia_and_retinal_aplasia	RCV000267411.1|RCV000364127.1	MedGen:SNOMED_CT|MedGen:Orphanet:SNOMED_CT	C0687120:204958008|CN117960:ORPHA3156:236531005
1	6012770	6012770	T	A	Uncertain significance|Uncertain significance|Uncertain significance	not_specified|Nephronophthisis|Renal_dysplasia_and_retinal_aplasia	RCV000296994.1|RCV000324865.1|RCV000377050.1	MedGen|MedGen:SNOMED_CT|MedGen:Orphanet:SNOMED_CT	CN169374|C0687120:204958008|CN117960:ORPHA3156:236531005
1	6012781	6012781	G	A	Uncertain significance	not_specified	RCV000291432.1	MedGen	CN169374
1	6012857	6012857	G	A	Uncertain significance	not_specified	RCV000179946.1	MedGen	CN169374
1	6012857	6012857	G	T	Uncertain significance	not_specified	RCV000179946.1	MedGen	CN169374
1	6021928	6021928	T	C	Uncertain significance	Nephronophthisis	RCV000228425.1	MedGen:SNOMED_CT	C0687120:204958008
1	6027365	6027365	C	T	Likely benign|Benign	not_provided|not_specified	RCV000224782.1|RCV000250562.1	MedGen|MedGen	CN221809|CN169374
1	6027384	6027384	G	A	Likely benign	Nephronophthisis	RCV000200461.2	MedGen:SNOMED_CT	C0687120:204958008
1	6027409	6027409	T	C	Uncertain significance|Uncertain significance	Nephronophthisis|Renal_dysplasia_and_retinal_aplasia	RCV000265815.1|RCV000318634.1	MedGen:SNOMED_CT|MedGen:Orphanet:SNOMED_CT	C0687120:204958008|CN117960:ORPHA3156:236531005
1	6027450	6027450	C	T	Benign	not_specified	RCV000081720.4	MedGen	CN169374
1	6029325	6029325	G	C	Likely benign	not_specified	RCV000250158.1	MedGen	CN169374
1	6038319	6038319	C	T	Benign|Uncertain significance|Uncertain significance	not_specified|Nephronophthisis|Renal_dysplasia_and_retinal_aplasia	RCV000245616.1|RCV000278717.1|RCV000375486.1	MedGen|MedGen:SNOMED_CT|MedGen:Orphanet:SNOMED_CT	CN169374|C0687120:204958008|CN117960:ORPHA3156:236531005
1	6038330	6038330	C	A	Uncertain significance	not_specified	RCV000177287.1	MedGen	CN169374
1	6038335	6038335	T	C	Uncertain significance|Uncertain significance|Uncertain significance	Renal_dysplasia_and_retinal_aplasia|not_specified|Nephronophthisis	RCV000336223.1|RCV000339486.1|RCV000388363.1	MedGen:Orphanet:SNOMED_CT|MedGen|MedGen:SNOMED_CT	CN117960:ORPHA3156:236531005|CN169374|C0687120:204958008
1	6038338	6038338	A	G	Uncertain significance	not_specified	RCV000177288.2	MedGen	CN169374
1	6038342	6038342	G	A	Uncertain significance	not_specified	RCV000177286.1	MedGen	CN169374
1	6038346	6038346	C	T	Uncertain significance	not_specified	RCV000312350.1	MedGen	CN169374
1	6038352	6038352	G	A	Uncertain significance|Uncertain significance	Renal_dysplasia_and_retinal_aplasia|Nephronophthisis	RCV000296483.1|RCV000349088.1	MedGen:Orphanet:SNOMED_CT|MedGen:SNOMED_CT	CN117960:ORPHA3156:236531005|C0687120:204958008
1	6038477	6038477	G	-	other|Likely benign	Nephronophthisis|Renal_dysplasia_and_retinal_aplasia	RCV000204739.2|RCV000308778.1	MedGen:SNOMED_CT|MedGen:Orphanet:SNOMED_CT	C0687120:204958008|CN117960:ORPHA3156:236531005
1	6038485	6038485	C	G	Uncertain significance|Uncertain significance	Renal_dysplasia_and_retinal_aplasia|Nephronophthisis	RCV000347268.1|RCV000390158.1	MedGen:Orphanet:SNOMED_CT|MedGen:SNOMED_CT	CN117960:ORPHA3156:236531005|C0687120:204958008
1	6038485	6038485	C	T	Uncertain significance|Uncertain significance	Renal_dysplasia_and_retinal_aplasia|Nephronophthisis	RCV000347268.1|RCV000390158.1	MedGen:Orphanet:SNOMED_CT|MedGen:SNOMED_CT	CN117960:ORPHA3156:236531005|C0687120:204958008
1	6046264	6046264	G	A	Benign|Likely benign|Likely benign	not_specified|Renal_dysplasia_and_retinal_aplasia|Nephronophthisis	RCV000253888.1|RCV000307502.1|RCV000359933.1	MedGen|MedGen:Orphanet:SNOMED_CT|MedGen:SNOMED_CT	CN169374|CN117960:ORPHA3156:236531005|C0687120:204958008
1	6046311	6046311	A	C	Uncertain significance	not_specified	RCV000175868.1	MedGen	CN169374
1	6046341	6046341	G	A	Uncertain significance	not_specified	RCV000316701.1	MedGen	CN169374
1	6046344	6046344	G	A	Uncertain significance|Uncertain significance	Nephronophthisis|Renal_dysplasia_and_retinal_aplasia	RCV000267615.1|RCV000301621.1	MedGen:SNOMED_CT|MedGen:Orphanet:SNOMED_CT	C0687120:204958008|CN117960:ORPHA3156:236531005
1	6052317	6052317	C	A	Uncertain significance|Uncertain significance	Nephronophthisis|Renal_dysplasia_and_retinal_aplasia	RCV000262067.1|RCV000359155.1	MedGen:SNOMED_CT|MedGen:Orphanet:SNOMED_CT	C0687120:204958008|CN117960:ORPHA3156:236531005
1	6052355	6052355	T	A	Uncertain significance|Uncertain significance	Nephronophthisis|Renal_dysplasia_and_retinal_aplasia	RCV000319568.1|RCV000371989.1	MedGen:SNOMED_CT|MedGen:Orphanet:SNOMED_CT	C0687120:204958008|CN117960:ORPHA3156:236531005
1	6052467	6052467	G	A	Uncertain significance|Uncertain significance	Nephronophthisis|Renal_dysplasia_and_retinal_aplasia	RCV000260959.1|RCV000332443.1	MedGen:SNOMED_CT|MedGen:Orphanet:SNOMED_CT	C0687120:204958008|CN117960:ORPHA3156:236531005
1	6052471	6052471	G	T	Uncertain significance|Uncertain significance	Nephronophthisis|Renal_dysplasia_and_retinal_aplasia	RCV000292646.1|RCV000389299.1	MedGen:SNOMED_CT|MedGen:Orphanet:SNOMED_CT	C0687120:204958008|CN117960:ORPHA3156:236531005
1	6052490	6052490	C	T	Uncertain significance|Uncertain significance	Nephronophthisis|Renal_dysplasia_and_retinal_aplasia	RCV000346570.1|RCV000384831.1	MedGen:SNOMED_CT|MedGen:Orphanet:SNOMED_CT	C0687120:204958008|CN117960:ORPHA3156:236531005
1	6052500	6052500	C	T	Uncertain significance|Uncertain significance	Nephronophthisis|Renal_dysplasia_and_retinal_aplasia	RCV000288159.1|RCV000345426.1	MedGen:SNOMED_CT|MedGen:Orphanet:SNOMED_CT	C0687120:204958008|CN117960:ORPHA3156:236531005
1	6052501	6052501	G	A	Uncertain significance|Uncertain significance	Renal_dysplasia_and_retinal_aplasia|Nephronophthisis	RCV000287021.1|RCV000400674.1	MedGen:Orphanet:SNOMED_CT|MedGen:SNOMED_CT	CN117960:ORPHA3156:236531005|C0687120:204958008
1	6052502	6052502	C	G	Uncertain significance|Uncertain significance	Nephronophthisis|Renal_dysplasia_and_retinal_aplasia	RCV000339732.1|RCV000399861.1	MedGen:SNOMED_CT|MedGen:Orphanet:SNOMED_CT	C0687120:204958008|CN117960:ORPHA3156:236531005
1	6158569	6158569	A	G	Uncertain significance	not_specified	RCV000203075.1	MedGen	CN169374
1	6314749	6314749	G	A	Likely pathogenic	Childhood-Onset_Schizophrenia	RCV000202336.1	MedGen	C0036346
1	6488328	6488328	C	T	Uncertain significance	not_specified	RCV000217424.1	MedGen	CN169374
1	6488373	6488373	G	A	Uncertain significance	not_specified	RCV000156876.1	MedGen	CN169374
1	6488373	6488373	G	T	Uncertain significance	not_specified	RCV000156876.1	MedGen	CN169374
1	6488430	6488430	G	A	Uncertain significance	not_specified	RCV000156021.1	MedGen	CN169374
1	6501044	6501044	C	G	Benign	not_specified	RCV000219021.1	MedGen	CN169374
1	6501066	6501066	C	T	Uncertain significance	not_specified	RCV000221051.1	MedGen	CN169374
1	6504566	6504566	G	A	Uncertain significance	not_specified	RCV000150655.1	MedGen	CN169374
1	6504575	6504575	C	T	Uncertain significance	not_specified	RCV000220787.1	MedGen	CN169374
1	6504598	6504598	C	T	Likely benign	not_specified	RCV000150656.2	MedGen	CN169374
1	6504599	6504599	C	G	Likely benign	not_specified	RCV000218932.1	MedGen	CN169374
1	6504599	6504599	C	T	Likely benign	not_specified	RCV000218932.1	MedGen	CN169374
1	6504619	6504619	C	T	Benign	not_specified	RCV000155360.1	MedGen	CN169374
1	6504630	6504630	G	A	Likely benign	not_specified	RCV000223461.1	MedGen	CN169374
1	6504644	6504644	C	T	Uncertain significance	not_specified	RCV000156235.1	MedGen	CN169374
1	6504654	6504654	T	G	Benign	not_specified	RCV000150657.1	MedGen	CN169374
1	6504750	6504750	T	C	Likely benign	not_specified	RCV000215895.1	MedGen	CN169374
1	6511694	6511694	G	A	Likely benign	not_specified	RCV000218825.1	MedGen	CN169374
1	6511694	6511694	G	T	Likely benign	not_specified	RCV000218825.1	MedGen	CN169374
1	6511697	6511697	C	T	Benign	not_specified	RCV000218711.1	MedGen	CN169374
1	6511773	6511773	A	G	Uncertain significance	not_specified	RCV000156185.1	MedGen	CN169374
1	6511815	6511815	G	A	Benign	not_specified	RCV000222342.1	MedGen	CN169374
1	6511901	6511901	G	A	Benign	not_specified	RCV000215336.1	MedGen	CN169374
1	6511951	6511951	C	T	Uncertain significance	not_specified	RCV000213795.1	MedGen	CN169374
1	6511986	6511986	A	C	Pathogenic	Deafness\x2c_without_vestibular_involvement\x2c_autosomal_dominant	RCV000004670.2	MedGen	CN068820
1	6512061	6512061	G	A	Pathogenic	Deafness\x2c_without_vestibular_involvement\x2c_autosomal_dominant	RCV000004671.2	MedGen	CN068820
1	6512061	6512061	G	T	Pathogenic	Deafness\x2c_without_vestibular_involvement\x2c_autosomal_dominant	RCV000004671.2	MedGen	CN068820
1	6512084	6512084	C	G	Likely benign	not_specified	RCV000223058.1	MedGen	CN169374
1	6512084	6512084	C	T	Likely benign	not_specified	RCV000223058.1	MedGen	CN169374
1	6512088	6512088	T	C	Uncertain significance	Inborn_genetic_diseases	RCV000210616.1	MeSH:MedGen	D030342:C0950123
1	6512152	6512152	G	A	Pathogenic	Deafness\x2c_without_vestibular_involvement\x2c_autosomal_dominant	RCV000004672.2	MedGen	CN068820
1	6517335	6517335	G	A	Likely benign	not_specified	RCV000216795.1	MedGen	CN169374
1	6520145	6520145	G	A	Uncertain significance	not_specified	RCV000150658.1	MedGen	CN169374
1	6520212	6520212	G	A	Likely benign	not_specified	RCV000214566.1	MedGen	CN169374
1	6526183	6526183	G	A	Benign	Distal_spinal_muscular_atrophy	RCV000399468.1	MedGen:Orphanet:SNOMED_CT	C0393541:ORPHA53739:230247001
1	6526203	6526210	CGTGCTCT	-	Benign	Distal_spinal_muscular_atrophy	RCV000302421.1	MedGen:Orphanet:SNOMED_CT	C0393541:ORPHA53739:230247001
1	6526241	6526244	CGCC	-	Benign	Distal_spinal_muscular_atrophy	RCV000361894.1	MedGen:Orphanet:SNOMED_CT	C0393541:ORPHA53739:230247001
1	6526269	6526269	A	G	Uncertain significance	Distal_spinal_muscular_atrophy	RCV000267378.1	MedGen:Orphanet:SNOMED_CT	C0393541:ORPHA53739:230247001
1	6526276	6526276	C	A	Uncertain significance	Distal_spinal_muscular_atrophy	RCV000317801.1	MedGen:Orphanet:SNOMED_CT	C0393541:ORPHA53739:230247001
1	6526310	6526310	G	A	Likely benign	Distal_spinal_muscular_atrophy	RCV000354040.1	MedGen:Orphanet:SNOMED_CT	C0393541:ORPHA53739:230247001
1	6526319	6526319	C	T	Likely benign	Distal_spinal_muscular_atrophy	RCV000263899.1	MedGen:Orphanet:SNOMED_CT	C0393541:ORPHA53739:230247001
1	6526334	6526334	G	C	Uncertain significance	Distal_spinal_muscular_atrophy	RCV000318513.1	MedGen:Orphanet:SNOMED_CT	C0393541:ORPHA53739:230247001
1	6526465	6526465	C	G	Benign	Distal_spinal_muscular_atrophy	RCV000387093.1	MedGen:Orphanet:SNOMED_CT	C0393541:ORPHA53739:230247001
1	6526571	6526571	C	T	Uncertain significance	Distal_spinal_muscular_atrophy	RCV000274419.1	MedGen:Orphanet:SNOMED_CT	C0393541:ORPHA53739:230247001
1	6526607	6526607	T	C	Uncertain significance	Distal_spinal_muscular_atrophy	RCV000334142.1	MedGen:Orphanet:SNOMED_CT	C0393541:ORPHA53739:230247001
1	6526617	6526617	G	A	Uncertain significance	Distal_spinal_muscular_atrophy	RCV000388631.1	MedGen:Orphanet:SNOMED_CT	C0393541:ORPHA53739:230247001
1	6526633	6526633	G	A	Benign	Distal_spinal_muscular_atrophy	RCV000289591.1	MedGen:Orphanet:SNOMED_CT	C0393541:ORPHA53739:230247001
1	6526641	6526641	-	G	Uncertain significance	Distal_spinal_muscular_atrophy	RCV000344475.1	MedGen:Orphanet:SNOMED_CT	C0393541:ORPHA53739:230247001
1	6526718	6526718	C	T	Uncertain significance	Distal_spinal_muscular_atrophy	RCV000385045.1	MedGen:Orphanet:SNOMED_CT	C0393541:ORPHA53739:230247001
1	6526780	6526780	C	A	Uncertain significance	Distal_spinal_muscular_atrophy	RCV000284113.1	MedGen:Orphanet:SNOMED_CT	C0393541:ORPHA53739:230247001
1	6526822	6526822	C	T	Uncertain significance	Distal_spinal_muscular_atrophy	RCV000339117.1	MedGen:Orphanet:SNOMED_CT	C0393541:ORPHA53739:230247001
1	6526848	6526848	A	C	Uncertain significance	Distal_spinal_muscular_atrophy	RCV000398989.1	MedGen:Orphanet:SNOMED_CT	C0393541:ORPHA53739:230247001
1	6526858	6526858	A	T	Likely benign	Distal_spinal_muscular_atrophy	RCV000335455.1	MedGen:Orphanet:SNOMED_CT	C0393541:ORPHA53739:230247001
1	6526858	6526858	A	-	Uncertain significance	Distal_spinal_muscular_atrophy	RCV000304183.1	MedGen:Orphanet:SNOMED_CT	C0393541:ORPHA53739:230247001
1	6526873	6526873	G	-	Uncertain significance	Distal_spinal_muscular_atrophy	RCV000402408.1	MedGen:Orphanet:SNOMED_CT	C0393541:ORPHA53739:230247001
1	6526926	6526926	G	A	Likely benign	Distal_spinal_muscular_atrophy	RCV000300543.1	MedGen:Orphanet:SNOMED_CT	C0393541:ORPHA53739:230247001
1	6527068	6527068	A	T	Uncertain significance	Distal_spinal_muscular_atrophy	RCV000355377.1	MedGen:Orphanet:SNOMED_CT	C0393541:ORPHA53739:230247001
1	6527260	6527260	G	T	Uncertain significance	Distal_spinal_muscular_atrophy	RCV000274872.1	MedGen:Orphanet:SNOMED_CT	C0393541:ORPHA53739:230247001
1	6527333	6527333	A	G	Benign	Distal_spinal_muscular_atrophy	RCV000311319.1	MedGen:Orphanet:SNOMED_CT	C0393541:ORPHA53739:230247001
1	6527431	6527431	C	T	Uncertain significance	Distal_spinal_muscular_atrophy	RCV000370553.1	MedGen:Orphanet:SNOMED_CT	C0393541:ORPHA53739:230247001
1	6527515	6527515	C	T	Uncertain significance	Distal_spinal_muscular_atrophy	RCV000276085.1	MedGen:Orphanet:SNOMED_CT	C0393541:ORPHA53739:230247001
1	6527555	6527555	G	A	Uncertain significance	Distal_spinal_muscular_atrophy	RCV000326556.1	MedGen:Orphanet:SNOMED_CT	C0393541:ORPHA53739:230247001
1	6527596	6527596	A	G	Uncertain significance	Distal_spinal_muscular_atrophy	RCV000381122.1	MedGen:Orphanet:SNOMED_CT	C0393541:ORPHA53739:230247001
1	6527944	6527944	G	A	Uncertain significance	Distal_spinal_muscular_atrophy	RCV000272719.1	MedGen:Orphanet:SNOMED_CT	C0393541:ORPHA53739:230247001
1	6527996	6527996	C	A	Uncertain significance	not_specified	RCV000236324.1	MedGen	CN169374
1	6527996	6527996	C	G	Uncertain significance	not_specified	RCV000236324.1	MedGen	CN169374
1	6528029	6528029	C	T	Uncertain significance	not_specified	RCV000236844.2	MedGen	CN169374
1	6528048	6528048	C	A	Uncertain significance	not_specified	RCV000236991.1	MedGen	CN169374
1	6528069	6528069	C	G	Benign|Likely benign	not_specified|Distal_spinal_muscular_atrophy	RCV000271172.1|RCV000327806.1	MedGen|MedGen:Orphanet:SNOMED_CT	CN169374|C0393541:ORPHA53739:230247001
1	6528094	6528094	G	A	Uncertain significance	not_specified	RCV000263498.1	MedGen	CN169374
1	6528135	6528137	GAG	-	Uncertain significance	Distal_spinal_muscular_atrophy	RCV000377811.1	MedGen:Orphanet:SNOMED_CT	C0393541:ORPHA53739:230247001
1	6528150	6528150	T	C	Uncertain significance	Distal_spinal_muscular_atrophy	RCV000284414.1	MedGen:Orphanet:SNOMED_CT	C0393541:ORPHA53739:230247001
1	6528150	6528150	T	G	Uncertain significance	Distal_spinal_muscular_atrophy	RCV000284414.1	MedGen:Orphanet:SNOMED_CT	C0393541:ORPHA53739:230247001
1	6528176	6528176	A	G	Uncertain significance	not_specified	RCV000176112.1	MedGen	CN169374
1	6528205	6528205	G	A	Uncertain significance	Distal_spinal_muscular_atrophy	RCV000341721.1	MedGen:Orphanet:SNOMED_CT	C0393541:ORPHA53739:230247001
1	6528262	6528262	G	A	Uncertain significance	Distal_spinal_muscular_atrophy	RCV000379985.1	MedGen:Orphanet:SNOMED_CT	C0393541:ORPHA53739:230247001
1	6528262	6528262	G	T	Uncertain significance	Distal_spinal_muscular_atrophy	RCV000379985.1	MedGen:Orphanet:SNOMED_CT	C0393541:ORPHA53739:230247001
1	6528284	6528284	G	A	Uncertain significance	Distal_spinal_muscular_atrophy	RCV000278418.1	MedGen:Orphanet:SNOMED_CT	C0393541:ORPHA53739:230247001
1	6528287	6528287	G	A	Uncertain significance	not_specified	RCV000236354.1	MedGen	CN169374
1	6528302	6528302	T	C	Benign|Benign|Likely benign	not_provided|not_specified|Distal_spinal_muscular_atrophy	RCV000224958.1|RCV000312080.1|RCV000335865.1	MedGen|MedGen|MedGen:Orphanet:SNOMED_CT	CN221809|CN169374|C0393541:ORPHA53739:230247001
1	6528314	6528314	C	T	Uncertain significance	Distal_spinal_muscular_atrophy	RCV000395914.1	MedGen:Orphanet:SNOMED_CT	C0393541:ORPHA53739:230247001
1	6528320	6528320	C	T	Likely benign|Benign	Distal_spinal_muscular_atrophy|not_specified	RCV000300757.1|RCV000365803.1	MedGen:Orphanet:SNOMED_CT|MedGen	C0393541:ORPHA53739:230247001|CN169374
1	6528332	6528332	G	A	Uncertain significance	not_specified	RCV000176113.1	MedGen	CN169374
1	6528353	6528353	C	T	Uncertain significance	Distal_spinal_muscular_atrophy	RCV000348442.1	MedGen:Orphanet:SNOMED_CT	C0393541:ORPHA53739:230247001
1	6528371	6528371	C	T	Uncertain significance	not_specified	RCV000235516.2	MedGen	CN169374
1	6528411	6528411	C	A	Uncertain significance	Distal_spinal_muscular_atrophy	RCV000390391.1	MedGen:Orphanet:SNOMED_CT	C0393541:ORPHA53739:230247001
1	6528438	6528438	C	G	Pathogenic\x2cUncertain significance	Charcot-Marie-Tooth_disease\x2c_recessive_intermediate_c\x2cnot_specified	RCV000054546.4,RCV000221669.1	MedGen:OMIM:Orphanet\x2cMedGen	C3809309:615376:ORPHA369867\x2cCN169374
1	6528438	6528438	C	T	Pathogenic\x2cUncertain significance	Charcot-Marie-Tooth_disease\x2c_recessive_intermediate_c\x2cnot_specified	RCV000054546.4,RCV000221669.1	MedGen:OMIM:Orphanet\x2cMedGen	C3809309:615376:ORPHA369867\x2cCN169374
1	6528439	6528439	G	A	Uncertain significance	Distal_spinal_muscular_atrophy	RCV000313474.1	MedGen:Orphanet:SNOMED_CT	C0393541:ORPHA53739:230247001
1	6528463	6528463	G	A	Uncertain significance|Uncertain significance	Distal_spinal_muscular_atrophy|not_specified	RCV000370490.1|RCV000381489.1	MedGen:Orphanet:SNOMED_CT|MedGen	C0393541:ORPHA53739:230247001|CN169374
1	6528463	6528463	G	C	Uncertain significance|Uncertain significance	Distal_spinal_muscular_atrophy|not_specified	RCV000370490.1|RCV000381489.1	MedGen:Orphanet:SNOMED_CT|MedGen	C0393541:ORPHA53739:230247001|CN169374
1	6528465	6528465	G	A	Uncertain significance	not_specified	RCV000394398.1	MedGen	CN169374
1	6528468	6528468	C	T	Benign|Likely benign	not_specified|Distal_spinal_muscular_atrophy	RCV000301649.1|RCV000402279.1	MedGen|MedGen:Orphanet:SNOMED_CT	CN169374|C0393541:ORPHA53739:230247001
1	6528469	6528469	G	A	Uncertain significance	Distal_spinal_muscular_atrophy	RCV000307661.1	MedGen:Orphanet:SNOMED_CT	C0393541:ORPHA53739:230247001
1	6528476	6528476	G	A	Uncertain significance	Distal_spinal_muscular_atrophy	RCV000364612.1	MedGen:Orphanet:SNOMED_CT	C0393541:ORPHA53739:230247001
1	6528486	6528486	G	A	Uncertain significance	Distal_spinal_muscular_atrophy	RCV000272393.1	MedGen:Orphanet:SNOMED_CT	C0393541:ORPHA53739:230247001
1	6528518	6528518	-	C	Uncertain significance	not_specified	RCV000281055.1	MedGen	CN169374
1	6528565	6528565	G	A	Uncertain significance	Distal_spinal_muscular_atrophy	RCV000322351.1	MedGen:Orphanet:SNOMED_CT	C0393541:ORPHA53739:230247001
1	6528577	6528577	G	A	Benign	not_specified	RCV000287808.1	MedGen	CN169374
1	6528577	6528577	G	C	Benign	not_specified	RCV000287808.1	MedGen	CN169374
1	6528589	6528589	C	T	Benign|Likely benign	not_specified|Distal_spinal_muscular_atrophy	RCV000359098.1|RCV000360820.1	MedGen|MedGen:Orphanet:SNOMED_CT	CN169374|C0393541:ORPHA53739:230247001
1	6529098	6529098	G	A	Uncertain significance	Distal_spinal_muscular_atrophy	RCV000268467.1	MedGen:Orphanet:SNOMED_CT	C0393541:ORPHA53739:230247001
1	6529150	6529150	G	A	Uncertain significance	Distal_spinal_muscular_atrophy	RCV000316564.1	MedGen:Orphanet:SNOMED_CT	C0393541:ORPHA53739:230247001
1	6529182	6529182	-	TCCTCCTCCTCC	Uncertain significance\x2cUncertain significance	Distal_spinal_muscular_atrophy\x2cDistal_spinal_muscular_atrophy	RCV000373626.1,RCV000281434.1	MedGen:Orphanet:SNOMED_CT\x2cMedGen:Orphanet:SNOMED_CT	C0393541:ORPHA53739:230247001\x2cC0393541:ORPHA53739:230247001
1	6529182	6529182	-	TCCTCC	Uncertain significance\x2cUncertain significance	Distal_spinal_muscular_atrophy\x2cDistal_spinal_muscular_atrophy	RCV000373626.1,RCV000281434.1	MedGen:Orphanet:SNOMED_CT\x2cMedGen:Orphanet:SNOMED_CT	C0393541:ORPHA53739:230247001\x2cC0393541:ORPHA53739:230247001
1	6529182	6529182	-	TCC	Uncertain significance\x2cUncertain significance	Distal_spinal_muscular_atrophy\x2cDistal_spinal_muscular_atrophy	RCV000373626.1,RCV000281434.1	MedGen:Orphanet:SNOMED_CT\x2cMedGen:Orphanet:SNOMED_CT	C0393541:ORPHA53739:230247001\x2cC0393541:ORPHA53739:230247001
1	6529183	6529185	TCC	-	Benign|Likely benign	not_specified|Distal_spinal_muscular_atrophy	RCV000175472.2|RCV000320159.1	MedGen|MedGen:Orphanet:SNOMED_CT	CN169374|C0393541:ORPHA53739:230247001
1	6529183	6529188	TCCTCC	-	Benign	not_specified	RCV000175470.1	MedGen	CN169374
1	6529187	6529187	C	T	Uncertain significance	Distal_spinal_muscular_atrophy	RCV000386414.1	MedGen:Orphanet:SNOMED_CT	C0393541:ORPHA53739:230247001
1	6529188	6529188	C	T	Benign|Benign	not_specified|Distal_spinal_muscular_atrophy	RCV000175471.2|RCV000294433.1	MedGen|MedGen:Orphanet:SNOMED_CT	CN169374|C0393541:ORPHA53739:230247001
1	6529191	6529191	C	T	Uncertain significance|Uncertain significance	not_specified|Distal_spinal_muscular_atrophy	RCV000264925.1|RCV000351675.1	MedGen|MedGen:Orphanet:SNOMED_CT	CN169374|C0393541:ORPHA53739:230247001
1	6529219	6529219	T	C	Uncertain significance	Distal_spinal_muscular_atrophy	RCV000393376.1	MedGen:Orphanet:SNOMED_CT	C0393541:ORPHA53739:230247001
1	6529443	6529443	A	G	Benign|Benign	not_specified|Distal_spinal_muscular_atrophy	RCV000175354.2|RCV000288519.1	MedGen|MedGen:Orphanet:SNOMED_CT	CN169374|C0393541:ORPHA53739:230247001
1	6529456	6529456	G	A	Pathogenic	Charcot-Marie-Tooth_disease\x2c_recessive_intermediate_c	RCV000054547.4	MedGen:OMIM:Orphanet	C3809309:615376:ORPHA369867
1	6529504	6529504	A	G	Pathogenic	Distal_spinal_muscular_atrophy\x2c_autosomal_recessive_4	RCV000001074.3	MedGen:OMIM:Orphanet	C1970211:611067:ORPHA206580
1	6529605	6529605	A	G	Uncertain significance	not_specified	RCV000175222.1	MedGen	CN169374
1	6529654	6529654	C	T	Uncertain significance	Distal_spinal_muscular_atrophy	RCV000345713.1	MedGen:Orphanet:SNOMED_CT	C0393541:ORPHA53739:230247001
1	6529711	6529711	G	A	Uncertain significance	not_specified	RCV000236440.1	MedGen	CN169374
1	6529711	6529711	G	C	Uncertain significance	not_specified	RCV000236440.1	MedGen	CN169374
1	6529748	6529748	G	T	Likely benign	Distal_spinal_muscular_atrophy	RCV000393394.1	MedGen:Orphanet:SNOMED_CT	C0393541:ORPHA53739:230247001
1	6530358	6530358	C	A	Uncertain significance	not_specified	RCV000236407.1	MedGen	CN169374
1	6530358	6530358	C	T	Uncertain significance	not_specified	RCV000236407.1	MedGen	CN169374
1	6530367	6530367	C	A	Uncertain significance	not_specified	RCV000175094.1	MedGen	CN169374
1	6530367	6530367	C	T	Uncertain significance	not_specified	RCV000175094.1	MedGen	CN169374
1	6530630	6530630	G	A	Uncertain significance|Uncertain significance	not_specified|Distal_spinal_muscular_atrophy	RCV000236171.2|RCV000310703.1	MedGen|MedGen:Orphanet:SNOMED_CT	CN169374|C0393541:ORPHA53739:230247001
1	6530630	6530630	G	C	Uncertain significance|Uncertain significance	not_specified|Distal_spinal_muscular_atrophy	RCV000236171.2|RCV000310703.1	MedGen|MedGen:Orphanet:SNOMED_CT	CN169374|C0393541:ORPHA53739:230247001
1	6530670	6530670	T	C	Uncertain significance	Distal_spinal_muscular_atrophy	RCV000358481.1	MedGen:Orphanet:SNOMED_CT	C0393541:ORPHA53739:230247001
1	6530674	6530674	G	A	Uncertain significance	not_specified	RCV000174943.1	MedGen	CN169374
1	6530674	6530674	G	C	Uncertain significance	not_specified	RCV000174943.1	MedGen	CN169374
1	6530674	6530674	G	T	Uncertain significance	not_specified	RCV000174943.1	MedGen	CN169374
1	6530694	6530694	C	T	Uncertain significance	Distal_spinal_muscular_atrophy	RCV000399394.1	MedGen:Orphanet:SNOMED_CT	C0393541:ORPHA53739:230247001
1	6530823	6530823	G	A	Uncertain significance	Distal_spinal_muscular_atrophy	RCV000304077.1	MedGen:Orphanet:SNOMED_CT	C0393541:ORPHA53739:230247001
1	6530830	6530830	C	A	Uncertain significance	not_specified	RCV000236457.1	MedGen	CN169374
1	6531071	6531071	G	A	Uncertain significance	not_specified	RCV000313867.1	MedGen	CN169374
1	6531124	6531124	T	C	Likely benign	Distal_spinal_muscular_atrophy	RCV000361181.1	MedGen:Orphanet:SNOMED_CT	C0393541:ORPHA53739:230247001
1	6531575	6531575	G	C	Uncertain significance|Benign	Distal_spinal_muscular_atrophy|not_specified	RCV000259223.1|RCV000327530.1	MedGen:Orphanet:SNOMED_CT|MedGen	C0393541:ORPHA53739:230247001|CN169374
1	6531589	6531589	C	T	Likely benign	Distal_spinal_muscular_atrophy	RCV000317056.1	MedGen:Orphanet:SNOMED_CT	C0393541:ORPHA53739:230247001
1	6531650	6531650	C	T	Likely benign	Distal_spinal_muscular_atrophy	RCV000355440.1	MedGen:Orphanet:SNOMED_CT	C0393541:ORPHA53739:230247001
1	6532670	6532670	G	A	Uncertain significance	not_specified	RCV000413441.1	MedGen	CN169374
1	6532670	6532670	G	T	Uncertain significance	not_specified	RCV000413441.1	MedGen	CN169374
1	6532673	6532673	G	A	Uncertain significance	not_specified	RCV000236410.2	MedGen	CN169374
1	6533059	6533059	A	G	Uncertain significance	not_specified	RCV000222151.1	MedGen	CN169374
1	6533102	6533102	C	T	Uncertain significance	Distal_spinal_muscular_atrophy	RCV000262915.1	MedGen:Orphanet:SNOMED_CT	C0393541:ORPHA53739:230247001
1	6533111	6533111	-	GTCTTCA	Pathogenic	Charcot-Marie-Tooth_disease\x2c_recessive_intermediate_c	RCV000054545.4	MedGen:OMIM:Orphanet	C3809309:615376:ORPHA369867
1	6533112	6533112	G	A	Uncertain significance	Distal_spinal_muscular_atrophy	RCV000329792.1	MedGen:Orphanet:SNOMED_CT	C0393541:ORPHA53739:230247001
1	6533148	6533148	G	A	Uncertain significance	Distal_spinal_muscular_atrophy	RCV000386812.1	MedGen:Orphanet:SNOMED_CT	C0393541:ORPHA53739:230247001
1	6533165	6533165	G	A	Uncertain significance	Distal_spinal_muscular_atrophy	RCV000294781.1	MedGen:Orphanet:SNOMED_CT	C0393541:ORPHA53739:230247001
1	6533224	6533224	T	A	Uncertain significance	Distal_spinal_muscular_atrophy	RCV000333497.1	MedGen:Orphanet:SNOMED_CT	C0393541:ORPHA53739:230247001
1	6533243	6533243	A	C	Uncertain significance	not_specified	RCV000318754.1	MedGen	CN169374
1	6533298	6533298	T	C	Uncertain significance	Distal_spinal_muscular_atrophy	RCV000381072.1	MedGen:Orphanet:SNOMED_CT	C0393541:ORPHA53739:230247001
1	6533303	6533303	C	T	Likely benign	Distal_spinal_muscular_atrophy	RCV000289044.1	MedGen:Orphanet:SNOMED_CT	C0393541:ORPHA53739:230247001
1	6533313	6533313	G	A	Uncertain significance	not_specified	RCV000236368.1	MedGen	CN169374
1	6533353	6533353	G	A	Uncertain significance	not_specified	RCV000317714.1	MedGen	CN169374
1	6533387	6533387	T	C	Uncertain significance	not_specified	RCV000219560.2	MedGen	CN169374
1	6533393	6533393	G	C	Benign|Benign	not_specified|Distal_spinal_muscular_atrophy	RCV000180356.2|RCV000346358.1	MedGen|MedGen:Orphanet:SNOMED_CT	CN169374|C0393541:ORPHA53739:230247001
1	6533415	6533415	C	T	Benign|Uncertain significance	not_specified|Distal_spinal_muscular_atrophy	RCV000180357.1|RCV000397744.1	MedGen|MedGen:Orphanet:SNOMED_CT	CN169374|C0393541:ORPHA53739:230247001
1	6533441	6533441	G	A	Uncertain significance	not_specified	RCV000329335.1	MedGen	CN169374
1	6533441	6533441	G	T	Uncertain significance	not_specified	RCV000329335.1	MedGen	CN169374
1	6533468	6533468	G	A	Uncertain significance	not_specified	RCV000235831.1	MedGen	CN169374
1	6533486	6533486	G	A	Uncertain significance	Distal_spinal_muscular_atrophy	RCV000283332.1	MedGen:Orphanet:SNOMED_CT	C0393541:ORPHA53739:230247001
1	6534093	6534093	G	A	Uncertain significance	Distal_spinal_muscular_atrophy	RCV000341816.1	MedGen:Orphanet:SNOMED_CT	C0393541:ORPHA53739:230247001
1	6534113	6534113	C	T	Uncertain significance	not_specified	RCV000236140.1	MedGen	CN169374
1	6534117	6534117	C	T	Uncertain significance	Distal_spinal_muscular_atrophy	RCV000397749.1	MedGen:Orphanet:SNOMED_CT	C0393541:ORPHA53739:230247001
1	6534123	6534123	C	G	Uncertain significance	not_specified	RCV000236538.1	MedGen	CN169374
1	6534123	6534123	C	T	Uncertain significance	not_specified	RCV000236538.1	MedGen	CN169374
1	6534132	6534132	C	G	Uncertain significance	Distal_spinal_muscular_atrophy	RCV000297306.1	MedGen:Orphanet:SNOMED_CT	C0393541:ORPHA53739:230247001
1	6534132	6534132	C	T	Uncertain significance	Distal_spinal_muscular_atrophy	RCV000297306.1	MedGen:Orphanet:SNOMED_CT	C0393541:ORPHA53739:230247001
1	6534146	6534146	C	T	Uncertain significance	not_specified	RCV000236863.2	MedGen	CN169374
1	6534169	6534169	C	G	Likely benign	Distal_spinal_muscular_atrophy	RCV000335921.1	MedGen:Orphanet:SNOMED_CT	C0393541:ORPHA53739:230247001
1	6534169	6534169	C	T	Likely benign	Distal_spinal_muscular_atrophy	RCV000335921.1	MedGen:Orphanet:SNOMED_CT	C0393541:ORPHA53739:230247001
1	6534182	6534182	A	G	Uncertain significance|Uncertain significance	not_specified|Distal_spinal_muscular_atrophy	RCV000236656.1|RCV000399593.1	MedGen|MedGen:Orphanet:SNOMED_CT	CN169374|C0393541:ORPHA53739:230247001
1	6534234	6534234	G	A	Uncertain significance|Benign	Distal_spinal_muscular_atrophy|not_specified	RCV000300647.1|RCV000390439.1	MedGen:Orphanet:SNOMED_CT|MedGen	C0393541:ORPHA53739:230247001|CN169374
1	6534499	6534499	G	C	Uncertain significance	Distal_spinal_muscular_atrophy	RCV000367150.1	MedGen:Orphanet:SNOMED_CT	C0393541:ORPHA53739:230247001
1	6534520	6534520	G	A	Uncertain significance	Distal_spinal_muscular_atrophy	RCV000274911.1	MedGen:Orphanet:SNOMED_CT	C0393541:ORPHA53739:230247001
1	6534555	6534555	G	A	Uncertain significance	not_specified	RCV000235373.1	MedGen	CN169374
1	6534643	6534643	C	T	Uncertain significance|Uncertain significance	not_specified|Distal_spinal_muscular_atrophy	RCV000236525.1|RCV000313379.1	MedGen|MedGen:Orphanet:SNOMED_CT	CN169374|C0393541:ORPHA53739:230247001
1	6535135	6535135	C	T	Uncertain significance	not_specified	RCV000236807.1	MedGen	CN169374
1	6535149	6535149	A	G	Likely benign	Distal_spinal_muscular_atrophy	RCV000370430.1	MedGen:Orphanet:SNOMED_CT	C0393541:ORPHA53739:230247001
1	6535195	6535195	G	T	Uncertain significance	not_specified	RCV000317590.1	MedGen	CN169374
1	6536052	6536052	G	A	other|Uncertain significance	not_specified|Distal_spinal_muscular_atrophy	RCV000235739.2|RCV000268718.1	MedGen|MedGen:Orphanet:SNOMED_CT	CN169374|C0393541:ORPHA53739:230247001
1	6536057	6536057	G	A	Uncertain significance	not_specified	RCV000235252.1	MedGen	CN169374
1	6536067	6536067	G	A	Uncertain significance	not_specified	RCV000177318.1	MedGen	CN169374
1	6536076	6536076	C	T	Likely benign	not_specified	RCV000303908.1	MedGen	CN169374
1	6537569	6537575	CGGCTCC	-	Uncertain significance	Distal_spinal_muscular_atrophy	RCV000326084.1	MedGen:Orphanet:SNOMED_CT	C0393541:ORPHA53739:230247001
1	6537576	6537576	C	T	Likely benign	Distal_spinal_muscular_atrophy	RCV000383238.1	MedGen:Orphanet:SNOMED_CT	C0393541:ORPHA53739:230247001
1	6537594	6537594	G	-	Pathogenic	Charcot-Marie-Tooth_disease\x2c_recessive_intermediate_c	RCV000054544.3	MedGen:OMIM:Orphanet	C3809309:615376:ORPHA369867
1	6537598	6537598	G	T	Uncertain significance|Uncertain significance	not_specified|Distal_spinal_muscular_atrophy	RCV000236941.1|RCV000272467.1	MedGen|MedGen:Orphanet:SNOMED_CT	CN169374|C0393541:ORPHA53739:230247001
1	6537599	6537599	A	G	Uncertain significance	Distal_spinal_muscular_atrophy	RCV000320392.1	MedGen:Orphanet:SNOMED_CT	C0393541:ORPHA53739:230247001
1	6537602	6537602	G	A	Likely benign	Distal_spinal_muscular_atrophy	RCV000377377.1	MedGen:Orphanet:SNOMED_CT	C0393541:ORPHA53739:230247001
1	6537610	6537610	G	A	Uncertain significance	Distal_spinal_muscular_atrophy	RCV000286017.1	MedGen:Orphanet:SNOMED_CT	C0393541:ORPHA53739:230247001
1	6551692	6551692	C	T	Benign|Benign	not_specified|Distal_spinal_muscular_atrophy	RCV000127456.2|RCV000343296.1	MedGen|MedGen:Orphanet:SNOMED_CT	CN169374|C0393541:ORPHA53739:230247001
1	6885190	6885190	T	A	Uncertain significance	Cerebellar_ataxia\x2c_nonprogressive\x2c_with_mental_retardation	RCV000239413.1	MedGen:OMIM:Orphanet	C3553661:614756:ORPHA314647
1	7723407	7723407	C	-	Benign	not_provided	RCV000224489.1	MedGen	CN221809
1	7723489	7723489	A	-	Pathogenic	not_provided	RCV000406960.1	MedGen	CN221809
1	7723588	7723588	C	T	Likely benign	not_specified	RCV000116538.2	MedGen	CN169374
1	7723957	7723957	G	A	Likely benign	not_specified	RCV000116536.2	MedGen	CN169374
1	7724601	7724601	G	A	Uncertain significance	not_specified	RCV000239036.1	MedGen	CN169374
1	7725175	7725175	G	A	Uncertain significance	not_specified	RCV000194501.1	MedGen	CN169374
1	7796567	7796567	A	G	Likely pathogenic	Cerebellar_ataxia\x2c_nonprogressive\x2c_with_mental_retardation	RCV000200068.1	MedGen:OMIM:Orphanet	C3553661:614756:ORPHA314647
1	7797503	7797503	C	G	Likely benign	not_specified	RCV000116537.2	MedGen	CN169374
1	7804943	7804943	C	T	Pathogenic	not_provided	RCV000323197.1	MedGen	CN221809
1	7805081	7805081	C	T	Likely pathogenic	Cerebellar_ataxia\x2c_nonprogressive\x2c_with_mental_retardation	RCV000311706.1	MedGen:OMIM:Orphanet	C3553661:614756:ORPHA314647
1	7848184	7848184	G	A	Uncertain significance	not_specified	RCV000239302.1	MedGen	CN169374
1	7869953	7869953	C	G	Pathogenic	Advanced_sleep_phase_syndrome\x2c_familial\x2c_3	RCV000210468.2	MedGen:OMIM	CN235882:616882
1	7869960	7869960	A	G	Pathogenic	Advanced_sleep_phase_syndrome\x2c_familial\x2c_3	RCV000210468.2	MedGen:OMIM	CN235882:616882
1	7998823	7998823	C	T	Benign	not_specified	RCV000238983.1	MedGen	CN169374
1	8021740	8021740	G	A	Likely benign	Parkinson_Disease\x2c_Recessive	RCV000287311.1	MedGen	CN239372
1	8021750	8021750	G	C	Uncertain significance	Parkinson_Disease\x2c_Recessive	RCV000342264.1	MedGen	CN239372
1	8021778	8021778	T	C	Benign	Parkinson_Disease\x2c_Recessive	RCV000405024.1	MedGen	CN239372
1	8021797	8021797	T	A	Uncertain significance	Parkinson_Disease\x2c_Recessive	RCV000307378.1	MedGen	CN239372
1	8021807	8021807	C	T	Likely benign	Parkinson_Disease\x2c_Recessive	RCV000347071.1	MedGen	CN239372
1	8021847	8021847	G	C	Uncertain significance	Parkinson_Disease\x2c_Recessive	RCV000405276.1	MedGen	CN239372
1	8021910	8021910	-	GTGCTGGACGGTGTCCCT	Pathogenic	Parkinson_disease_7	RCV000007484.1	MedGen:OMIM	C1853445:606324
1	8022824	8022824	C	G	Likely benign	Parkinson_Disease\x2c_Recessive	RCV000313148.1	MedGen	CN239372
1	8022824	8022824	C	T	Likely benign	Parkinson_Disease\x2c_Recessive	RCV000313148.1	MedGen	CN239372
1	8022904	8022904	T	C	Uncertain significance	Parkinson_Disease\x2c_Recessive	RCV000367784.1	MedGen	CN239372
1	8022918	8022918	G	A	Uncertain significance	Parkinson_Disease\x2c_Recessive	RCV000395718.1	MedGen	CN239372
1	8022923	8022923	G	A	Pathogenic	Parkinson_disease_7	RCV000007481.4	MedGen:OMIM	C1853445:606324
1	8025408	8025408	G	T	Pathogenic	Parkinson_disease\x2c_autosomal_recessive_early-onset\x2c_digenic\x2c_PINK1/DJ1	RCV000007485.3	MedGen	C2751533
1	8025485	8025485	G	C	Pathogenic	Parkinson_disease_7	RCV000007483.3	MedGen:OMIM	C1853445:606324
1	8029435	8029435	G	A	Uncertain significance	Parkinson_Disease\x2c_Recessive	RCV000314256.1	MedGen	CN239372
1	8029446	8029446	C	T	Likely benign	Parkinson_Disease\x2c_Recessive	RCV000354945.1	MedGen	CN239372
1	8037698	8037698	A	G	Likely benign	Parkinson_Disease\x2c_Recessive	RCV000260186.1	MedGen	CN239372
1	8037788	8037788	G	C	Uncertain significance	Parkinson_disease\x2c_late-onset	RCV000082873.1	MedGen:OMIM:SNOMED_CT	C3160718:168600:49049000
1	8044990	8044990	A	C	Pathogenic	Parkinson_disease_7	RCV000007482.4	MedGen:OMIM	C1853445:606324
1	8045031	8045031	G	A	Pathogenic	Parkinson_disease_7	RCV000007484.1	MedGen:OMIM	C1853445:606324
1	8045041	8045041	T	C	Pathogenic	Parkinson_disease_7	RCV000007480.4	MedGen:OMIM	C1853445:606324
1	8045044	8045044	C	G	Uncertain significance	Parkinson_Disease\x2c_Recessive	RCV000319811.1	MedGen	CN239372
1	8045239	8045239	G	A	Uncertain significance	Parkinson_Disease\x2c_Recessive	RCV000355899.1	MedGen	CN239372
1	8418302	8418302	G	T	Likely pathogenic|Pathogenic	Cerebral_visual_impairment_and_intellectual_disability|Neurodevelopmental_disorder_with_or_without_anomalies_of_the_brain\x2c_eye\x2c_or_heart	RCV000210403.1|RCV000225351.1	MedGen|MedGen:OMIM	CN235864|CN236788:616975
1	8418810	8418810	G	C	Pathogenic	Neurodevelopmental_disorder_with_or_without_anomalies_of_the_brain\x2c_eye\x2c_or_heart	RCV000225240.1	MedGen:OMIM	CN236788:616975
1	8419976	8419976	C	T	Pathogenic	Neurodevelopmental_disorder_with_or_without_anomalies_of_the_brain\x2c_eye\x2c_or_heart	RCV000225156.1	MedGen:OMIM	CN236788:616975
1	8420421	8420421	G	A	Likely pathogenic	not_provided	RCV000224127.1	MedGen	CN221809
1	8421105	8421105	G	A	Uncertain significance	not_specified	RCV000414035.1	MedGen	CN169374
1	8421296	8421296	-	CCTGGAGGAGCTGAGGAGGGAG	Pathogenic	Neurodevelopmental_disorder_with_or_without_anomalies_of_the_brain\x2c_eye\x2c_or_heart	RCV000225146.1	MedGen:OMIM	CN236788:616975
1	9099936	9099936	G	A	other	Long_QT_syndrome	RCV000190149.1	MedGen:SNOMED_CT	C0023976:9651007
1	9305317	9305317	C	-	Pathogenic	Cortisone_reductase_deficiency_1	RCV000024293.28	MedGen:OMIM	C3551716:604931
1	9307230	9307230	T	A	Likely benign	not_specified	RCV000171451.2	MedGen	CN169374
1	9322320	9322320	C	G	Pathogenic	Cortisone_reductase_deficiency_1	RCV000024292.28	MedGen:OMIM	C3551716:604931
1	9322332	9322332	G	A	Pathogenic	Cortisone_reductase_deficiency_1	RCV000024290.28	MedGen:OMIM	C3551716:604931
1	9323628	9323628	G	A	Pathogenic	Cortisone_reductase_deficiency_1	RCV000024291.28	MedGen:OMIM	C3551716:604931
1	9323910	9323910	G	A	Uncertain significance	Cortisone_reductase_deficiency_1	RCV000017511.2	MedGen:OMIM	C3551716:604931
1	9323910	9323910	G	C	Uncertain significance	Cortisone_reductase_deficiency_1	RCV000017511.2	MedGen:OMIM	C3551716:604931
1	9324412	9324412	-	ACAGGTGGTTGACCTGTGGCCGGGTCTGA	Pathogenic	Cortisone_reductase_deficiency_1	RCV000017510.24	MedGen:OMIM	C3551716:604931
1	9777666	9777666	C	A	Pathogenic	Immunodeficiency_14	RCV000119275.3	MedGen:OMIM	C3714976:615513
1	9777666	9777666	C	T	Pathogenic	Immunodeficiency_14	RCV000119275.3	MedGen:OMIM	C3714976:615513
1	9779982	9779982	T	C	Pathogenic	Immunodeficiency_14	RCV000119277.3	MedGen:OMIM	C3714976:615513
1	9780851	9780851	G	A	Pathogenic	Immunodeficiency_14	RCV000119276.3	MedGen:OMIM	C3714976:615513
1	9781179	9781179	C	T	Likely benign	not_specified	RCV000238696.1	MedGen	CN169374
1	9786998	9786998	A	C	Uncertain significance	not_specified	RCV000414322.1	MedGen	CN169374
1	9787030	9787030	G	A	Pathogenic|Pathogenic	Immunodeficiency_14|not_provided	RCV000076908.6|RCV000224521.2	MedGen:OMIM|MedGen	C3714976:615513|CN221809
1	10032156	10032156	G	A	Pathogenic	Leber_congenital_amaurosis_9	RCV000030771.2	MedGen:OMIM	C1837873:608553
1	10032168	10032168	G	A	Uncertain significance	not_specified	RCV000175940.1	MedGen	CN169374
1	10032184	10032184	A	G	Likely pathogenic	not_provided	RCV000171148.1	MedGen	CN221809
1	10042370	10042370	G	T	Pathogenic	Leber_congenital_amaurosis_9	RCV000030767.2	MedGen:OMIM	C1837873:608553
1	10042376	10042376	C	G	Pathogenic	Leber_congenital_amaurosis_9	RCV000030770.3	MedGen:OMIM	C1837873:608553
1	10042426	10042426	G	A	Pathogenic	not_provided	RCV000255071.1	MedGen	CN221809
1	10042538	10042538	C	T	Pathogenic	Leber_congenital_amaurosis_9	RCV000030764.2	MedGen:OMIM	C1837873:608553
1	10042629	10042629	G	A	Pathogenic	Leber_congenital_amaurosis_9	RCV000030769.3	MedGen:OMIM	C1837873:608553
1	10042629	10042629	G	T	Pathogenic	Leber_congenital_amaurosis_9	RCV000030769.3	MedGen:OMIM	C1837873:608553
1	10042688	10042688	G	A	Pathogenic|Pathogenic	Leber_congenital_amaurosis_9|not_provided	RCV000030765.2|RCV000255806.1	MedGen:OMIM|MedGen	C1837873:608553|CN221809
1	10042736	10042736	A	G	Pathogenic	Leber_congenital_amaurosis_9	RCV000030766.2	MedGen:OMIM	C1837873:608553
1	10042757	10042757	T	C	Pathogenic	Leber_congenital_amaurosis_9	RCV000030763.2	MedGen:OMIM	C1837873:608553
1	10270756	10270756	C	T	Likely benign|Likely benign|Likely benign	Neuroblastoma|Pheochromocytoma|Charcot-Marie-Tooth\x2c_Type_2	RCV000283204.1|RCV000342869.1|RCV000377532.1	MedGen:OMIM|MedGen:OMIM|MedGen	C0027819:256700|C0031511:171300|CN239171
1	10270808	10270808	G	C	Likely benign|Likely benign|Likely benign	Charcot-Marie-Tooth\x2c_Type_2|Pheochromocytoma|Neuroblastoma	RCV000278222.1|RCV000319213.1|RCV000374012.1	MedGen|MedGen:OMIM|MedGen:OMIM	CN239171|C0031511:171300|C0027819:256700
1	10270870	10270870	C	T	Uncertain significance|Uncertain significance|Uncertain significance	Pheochromocytoma|Neuroblastoma|Charcot-Marie-Tooth\x2c_Type_2	RCV000293602.1|RCV000348546.1|RCV000389157.1	MedGen:OMIM|MedGen:OMIM|MedGen	C0031511:171300|C0027819:256700|CN239171
1	10270880	10270880	C	T	Likely benign|Likely benign|Likely benign	Pheochromocytoma|Neuroblastoma|Charcot-Marie-Tooth\x2c_Type_2	RCV000295293.1|RCV000345502.1|RCV000401635.1	MedGen:OMIM|MedGen:OMIM|MedGen	C0031511:171300|C0027819:256700|CN239171
1	10270889	10270889	G	A	Uncertain significance|Uncertain significance|Uncertain significance	Charcot-Marie-Tooth\x2c_Type_2|Pheochromocytoma|Neuroblastoma	RCV000310458.1|RCV000346492.1|RCV000399068.1	MedGen|MedGen:OMIM|MedGen:OMIM	CN239171|C0031511:171300|C0027819:256700
1	10270937	10270937	G	T	Likely benign|Likely benign|Likely benign	Charcot-Marie-Tooth\x2c_Type_2|Pheochromocytoma|Neuroblastoma	RCV000260913.1|RCV000305581.1|RCV000360256.1	MedGen|MedGen:OMIM|MedGen:OMIM	CN239171|C0031511:171300|C0027819:256700
1	10292304	10292304	A	G	Uncertain significance|Uncertain significance|Uncertain significance	Pheochromocytoma|Charcot-Marie-Tooth\x2c_Type_2|Neuroblastoma	RCV000262107.1|RCV000297401.1|RCV000356666.1	MedGen:OMIM|MedGen|MedGen:OMIM	C0031511:171300|CN239171|C0027819:256700
1	10292359	10292359	-	AT	Likely benign|Likely benign|Likely benign	Neuroblastoma|Charcot-Marie-Tooth\x2c_Type_2|Pheochromocytoma	RCV000276962.1|RCV000331235.1|RCV000385711.1	MedGen:OMIM|MedGen|MedGen:OMIM	C0027819:256700|CN239171|C0031511:171300
1	10292382	10292382	T	C	Uncertain significance	not_specified	RCV000293006.1	MedGen	CN169374
1	10292471	10292471	C	G	Uncertain significance	Charcot-Marie-Tooth_disease\x2c_type_2	RCV000200683.1	MedGen	CN043576
1	10316297	10316297	T	A	Uncertain significance|Uncertain significance|Uncertain significance	Neuroblastoma|Pheochromocytoma|Charcot-Marie-Tooth\x2c_Type_2	RCV000287514.1|RCV000332035.1|RCV000381838.1	MedGen:OMIM|MedGen:OMIM|MedGen	C0027819:256700|C0031511:171300|CN239171
1	10316344	10316344	C	A	Uncertain significance|Uncertain significance|Uncertain significance	Pheochromocytoma|Neuroblastoma|Charcot-Marie-Tooth\x2c_Type_2	RCV000284149.1|RCV000347279.1|RCV000383160.1	MedGen:OMIM|MedGen:OMIM|MedGen	C0031511:171300|C0027819:256700|CN239171
1	10316366	10316366	C	T	Uncertain significance|Uncertain significance|Uncertain significance	Pheochromocytoma|Neuroblastoma|Charcot-Marie-Tooth\x2c_Type_2	RCV000304740.1|RCV000339224.1|RCV000395463.1	MedGen:OMIM|MedGen:OMIM|MedGen	C0031511:171300|C0027819:256700|CN239171
1	10318544	10318545	TT	-	Benign|Benign|Likely benign|Likely benign|Likely benign	Charcot-Marie-Tooth_disease\x2c_type_2|not_specified|Charcot-Marie-Tooth\x2c_Type_2|Pheochromocytoma|Neuroblastoma	RCV000203918.2|RCV000254281.2|RCV000301020.1|RCV000336206.1|RCV000399328.1	MedGen|MedGen|MedGen|MedGen:OMIM|MedGen:OMIM	CN043576|CN169374|CN239171|C0031511:171300|C0027819:256700
1	10318544	10318545	TT	-	Benign|Benign|Likely benign|Likely benign|Likely benign	Charcot-Marie-Tooth_disease\x2c_type_2|not_specified|Charcot-Marie-Tooth\x2c_Type_2|Pheochromocytoma|Neuroblastoma	RCV000203918.2|RCV000254281.2|RCV000301020.1|RCV000336206.1|RCV000399328.1	MedGen|MedGen|MedGen|MedGen:OMIM|MedGen:OMIM	CN043576|CN169374|CN239171|C0031511:171300|C0027819:256700
1	10318553	10318553	C	T	Benign	Charcot-Marie-Tooth_disease\x2c_type_2	RCV000229078.1	MedGen	CN043576
1	10318652	10318652	C	A	other|Benign|Benign|Benign	not_specified|Charcot-Marie-Tooth\x2c_Type_2|Pheochromocytoma|Neuroblastoma	RCV000117406.5|RCV000275235.1|RCV000311574.1|RCV000355892.1	MedGen|MedGen|MedGen:OMIM|MedGen:OMIM	CN169374|CN239171|C0031511:171300|C0027819:256700
1	10318652	10318652	C	G	other|Benign|Benign|Benign	not_specified|Charcot-Marie-Tooth\x2c_Type_2|Pheochromocytoma|Neuroblastoma	RCV000117406.5|RCV000275235.1|RCV000311574.1|RCV000355892.1	MedGen|MedGen|MedGen:OMIM|MedGen:OMIM	CN169374|CN239171|C0031511:171300|C0027819:256700
1	10318652	10318652	C	T	other|Benign|Benign|Benign	not_specified|Charcot-Marie-Tooth\x2c_Type_2|Pheochromocytoma|Neuroblastoma	RCV000117406.5|RCV000275235.1|RCV000311574.1|RCV000355892.1	MedGen|MedGen|MedGen:OMIM|MedGen:OMIM	CN169374|CN239171|C0031511:171300|C0027819:256700
1	10318660	10318660	A	T	Pathogenic|Pathogenic	Charcot-Marie-Tooth_disease\x2c_type_2A1|Charcot-Marie-Tooth_disease	RCV000004921.2|RCV000192235.1	MedGen:OMIM:Orphanet|MedGen:Orphanet:SNOMED_CT	C1861678:118210:ORPHA99946|C0007959:ORPHA166:50548001
1	10318682	10318682	T	C	Uncertain significance|Uncertain significance|Uncertain significance	Charcot-Marie-Tooth\x2c_Type_2|Pheochromocytoma|Neuroblastoma	RCV000276770.1|RCV000327165.1|RCV000371287.1	MedGen|MedGen:OMIM|MedGen:OMIM	CN239171|C0031511:171300|C0027819:256700
1	10318736	10318736	A	C	Likely benign|Likely benign|Likely benign	Pheochromocytoma|Charcot-Marie-Tooth\x2c_Type_2|Neuroblastoma	RCV000273340.1|RCV000328373.1|RCV000381816.1	MedGen:OMIM|MedGen|MedGen:OMIM	C0031511:171300|CN239171|C0027819:256700
1	10321948	10321948	A	G	Uncertain significance|Uncertain significance|Uncertain significance	Charcot-Marie-Tooth\x2c_Type_2|Neuroblastoma|Pheochromocytoma	RCV000283796.1|RCV000322651.1|RCV000378302.1	MedGen|MedGen:OMIM|MedGen:OMIM	CN239171|C0027819:256700|C0031511:171300
1	10321953	10321953	A	G	Uncertain significance|Uncertain significance|Uncertain significance	Pheochromocytoma|Neuroblastoma|Charcot-Marie-Tooth\x2c_Type_2	RCV000278173.1|RCV000337868.1|RCV000372700.1	MedGen:OMIM|MedGen:OMIM|MedGen	C0031511:171300|C0027819:256700|CN239171
1	10327427	10327427	T	-	Uncertain significance	not_specified	RCV000281751.1	MedGen	CN169374
1	10327623	10327623	-	A	Benign|Benign|Likely benign|Likely benign|Likely benign	Charcot-Marie-Tooth_disease\x2c_type_2|not_specified|Charcot-Marie-Tooth\x2c_Type_2|Neuroblastoma|Pheochromocytoma	RCV000205237.2|RCV000250320.1|RCV000315241.1|RCV000362928.1|RCV000401724.1	MedGen|MedGen|MedGen|MedGen:OMIM|MedGen:OMIM	CN043576|CN169374|CN239171|C0027819:256700|C0031511:171300
1	10327623	10327623	T	C	Uncertain significance|Uncertain significance|Uncertain significance	Neuroblastoma|Charcot-Marie-Tooth\x2c_Type_2|Pheochromocytoma	RCV000293530.1|RCV000348469.1|RCV000394259.1	MedGen:OMIM|MedGen|MedGen:OMIM	C0027819:256700|CN239171|C0031511:171300
1	10328338	10328338	C	A	Benign	not_specified	RCV000242299.1	MedGen	CN169374
1	10328338	10328338	C	T	Benign	not_specified	RCV000242299.1	MedGen	CN169374
1	10331545	10331545	A	G	Uncertain significance|Uncertain significance|Uncertain significance	Neuroblastoma|Charcot-Marie-Tooth\x2c_Type_2|Pheochromocytoma	RCV000309335.1|RCV000366252.1|RCV000398652.1	MedGen:OMIM|MedGen|MedGen:OMIM	C0027819:256700|CN239171|C0031511:171300
1	10335474	10335477	TTCC	-	Uncertain significance|Uncertain significance|Uncertain significance	Pheochromocytoma|Charcot-Marie-Tooth\x2c_Type_2|Neuroblastoma	RCV000276260.1|RCV000330762.1|RCV000370802.1	MedGen:OMIM|MedGen|MedGen:OMIM	C0031511:171300|CN239171|C0027819:256700
1	10335502	10335502	A	G	Likely pathogenic|Uncertain significance	Charcot-Marie-Tooth_disease|Charcot-Marie-Tooth_disease\x2c_type_2	RCV000144876.1|RCV000167979.1	MedGen:Orphanet:SNOMED_CT|MedGen	C0007959:ORPHA166:50548001|CN043576
1	10338039	10338039	T	-	Uncertain significance|Uncertain significance|Uncertain significance	Pheochromocytoma|Charcot-Marie-Tooth\x2c_Type_2|Neuroblastoma	RCV000278520.1|RCV000337111.1|RCV000390695.1	MedGen:OMIM|MedGen|MedGen:OMIM	C0031511:171300|CN239171|C0027819:256700
1	10338183	10338183	G	T	Uncertain significance|Uncertain significance|Uncertain significance	Pheochromocytoma|Charcot-Marie-Tooth\x2c_Type_2|Neuroblastoma	RCV000275264.1|RCV000330374.1|RCV000369902.1	MedGen:OMIM|MedGen|MedGen:OMIM	C0031511:171300|CN239171|C0027819:256700
1	10338204	10338204	C	T	Benign	not_specified	RCV000246382.1	MedGen	CN169374
1	10342498	10342498	A	G	Uncertain significance|Uncertain significance|Uncertain significance	Pheochromocytoma|Neuroblastoma|Charcot-Marie-Tooth\x2c_Type_2	RCV000294903.1|RCV000352133.1|RCV000405571.1	MedGen:OMIM|MedGen:OMIM|MedGen	C0031511:171300|C0027819:256700|CN239171
1	10342517	10342517	T	C	Uncertain significance|Uncertain significance|Uncertain significance	Neuroblastoma|Pheochromocytoma|Charcot-Marie-Tooth\x2c_Type_2	RCV000312133.1|RCV000336621.1|RCV000397768.1	MedGen:OMIM|MedGen:OMIM|MedGen	C0027819:256700|C0031511:171300|CN239171
1	10342522	10342522	G	A	Likely benign|Likely benign|Likely benign	Pheochromocytoma|Neuroblastoma|Charcot-Marie-Tooth\x2c_Type_2	RCV000266839.1|RCV000297417.1|RCV000354514.1	MedGen:OMIM|MedGen:OMIM|MedGen	C0031511:171300|C0027819:256700|CN239171
1	10352129	10352129	A	T	Likely benign	Charcot-Marie-Tooth_disease\x2c_type_2	RCV000231457.1	MedGen	CN043576
1	10355727	10355727	A	G	Likely benign	Charcot-Marie-Tooth_disease\x2c_type_2	RCV000226365.1	MedGen	CN043576
1	10355834	10355834	C	T	Benign|Benign|Benign|Benign	not_specified|Charcot-Marie-Tooth\x2c_Type_2|Neuroblastoma|Pheochromocytoma	RCV000154624.2|RCV000305524.1|RCV000341720.1|RCV000402526.1	MedGen|MedGen|MedGen:OMIM|MedGen:OMIM	CN169374|CN239171|C0027819:256700|C0031511:171300
1	10356717	10356717	C	T	Uncertain significance	Charcot-Marie-Tooth_disease\x2c_type_2	RCV000196207.1	MedGen	CN043576
1	10357048	10357048	C	T	Uncertain significance|Uncertain significance|Uncertain significance	Neuroblastoma|Charcot-Marie-Tooth\x2c_Type_2|Pheochromocytoma	RCV000306544.1|RCV000366147.1|RCV000397219.1	MedGen:OMIM|MedGen|MedGen:OMIM	C0027819:256700|CN239171|C0031511:171300
1	10357094	10357094	G	A	Uncertain significance	not_specified	RCV000175462.1	MedGen	CN169374
1	10357206	10357206	-	T	Benign	not_specified	RCV000176096.1	MedGen	CN169374
1	10357206	10357206	-	TT	Benign	not_specified	RCV000176096.1	MedGen	CN169374
1	10357207	10357208	TT	-	Uncertain significance	not_specified	RCV000176097.1	MedGen	CN169374
1	10357264	10357264	A	T	other	Neuroblastoma_1	RCV000004922.2	MedGen	C2749485
1	10357310	10357310	A	T	Uncertain significance	not_specified	RCV000353828.1	MedGen	CN169374
1	10363509	10363509	C	T	Uncertain significance|Uncertain significance|Uncertain significance|Uncertain significance|Uncertain significance|Uncertain significance|Uncertain significance|Uncertain significance	not_specified|Arthrogryposis_multiplex_congenita|Congenital_contracture|Decreased_muscle_mass|Hemihypertrophy|Scoliosis|Short_lower_limbs|Upper_limb_undergrowth	RCV000395220.1|RCV000415405.1|RCV000415405.1|RCV000415405.1|RCV000415405.1|RCV000415405.1|RCV000415405.1|RCV000415405.1	MedGen|Human_Phenotype_Ontology:MedGen|Human_Phenotype_Ontology:MedGen|Human_Phenotype_Ontology:MedGen|Human_Phenotype_Ontology:MedGen|Human_Phenotype_Ontology:MedGen|Human_Phenotype_Ontology:MedGen|Human_Phenotype_Ontology:MedGen	CN169374|HP:0002804:C1843695|HP:0002803:CN002533|HP:0003199:C1837466|HP:0001528:C1835632|HP:0002650:CN002409|HP:0006385:C1855192|HP:0009824:CN008681
1	10363517	10363517	G	T	Likely pathogenic	not_provided	RCV000143826.1	MedGen	CN221809
1	10363664	10363664	G	T	Benign	not_specified	RCV000202848.1	MedGen	CN169374
1	10363929	10363929	G	A	Uncertain significance	not_specified	RCV000369059.1	MedGen	CN169374
1	10364109	10364109	C	G	Uncertain significance	not_specified	RCV000263825.1	MedGen	CN169374
1	10364109	10364109	C	T	Uncertain significance	not_specified	RCV000263825.1	MedGen	CN169374
1	10364260	10364260	A	G	Benign	not_specified	RCV000281337.1	MedGen	CN169374
1	10364335	10364335	T	C	Benign	not_specified	RCV000350480.1	MedGen	CN169374
1	10381802	10381802	T	C	Benign	Charcot-Marie-Tooth_disease\x2c_type_2	RCV000231855.1	MedGen	CN043576
1	10381867	10381867	C	T	Likely benign	Charcot-Marie-Tooth_disease\x2c_type_2	RCV000195724.1	MedGen	CN043576
1	10381887	10381887	A	G	Benign|Likely benign|Likely benign|Likely benign	Charcot-Marie-Tooth_disease\x2c_type_2|Charcot-Marie-Tooth\x2c_Type_2|Neuroblastoma|Pheochromocytoma	RCV000226759.1|RCV000289247.1|RCV000324402.1|RCV000381287.1	MedGen|MedGen|MedGen:OMIM|MedGen:OMIM	CN043576|CN239171|C0027819:256700|C0031511:171300
1	10384871	10384871	A	C	Likely benign|Uncertain significance|Uncertain significance|Uncertain significance	Charcot-Marie-Tooth_disease\x2c_type_2|Neuroblastoma|Charcot-Marie-Tooth\x2c_Type_2|Pheochromocytoma	RCV000199541.2|RCV000293085.1|RCV000327981.1|RCV000384860.1	MedGen|MedGen:OMIM|MedGen|MedGen:OMIM	CN043576|C0027819:256700|CN239171|C0031511:171300
1	10384882	10384882	C	T	Likely benign|Uncertain significance|Uncertain significance|Uncertain significance	Charcot-Marie-Tooth_disease\x2c_type_2|Neuroblastoma|Pheochromocytoma|Charcot-Marie-Tooth\x2c_Type_2	RCV000195608.1|RCV000295875.1|RCV000350339.1|RCV000392590.1	MedGen|MedGen:OMIM|MedGen:OMIM|MedGen	CN043576|C0027819:256700|C0031511:171300|CN239171
1	10384889	10384889	G	A	Uncertain significance|Uncertain significance|Uncertain significance|Uncertain significance	EMG_abnormality|EMG:_myopathic_abnormalities|Joint_laxity|Pain	RCV000414814.1|RCV000414814.1|RCV000414814.1|RCV000414814.1	Human_Phenotype_Ontology:MedGen|Human_Phenotype_Ontology:MedGen|Human_Phenotype_Ontology:MedGen|Human_Phenotype_Ontology:MedGen	HP:0003457:C0476403|HP:0003458:CN003118|HP:0001388:CN001270|HP:0012531:C2364139
1	10384896	10384896	C	T	other|Uncertain significance	Neuroblastoma_1|Charcot-Marie-Tooth_disease\x2c_type_2	RCV000004923.2|RCV000198737.1	MedGen|MedGen	C2749485|CN043576
1	10386323	10386323	G	A	Uncertain significance|Uncertain significance|Uncertain significance	Neuroblastoma|Charcot-Marie-Tooth\x2c_Type_2|Pheochromocytoma	RCV000299410.1|RCV000334531.1|RCV000405488.1	MedGen:OMIM|MedGen|MedGen:OMIM	C0027819:256700|CN239171|C0031511:171300
1	10386367	10386367	C	T	Likely benign|Likely benign|Likely benign	Pheochromocytoma|Charcot-Marie-Tooth\x2c_Type_2|Neuroblastoma	RCV000302800.1|RCV000356400.1|RCV000398106.1	MedGen:OMIM|MedGen|MedGen:OMIM	C0031511:171300|CN239171|C0027819:256700
1	10394638	10394638	C	T	Uncertain significance|Uncertain significance|Uncertain significance	Charcot-Marie-Tooth\x2c_Type_2|Pheochromocytoma|Neuroblastoma	RCV000267896.1|RCV000325285.1|RCV000359940.1	MedGen|MedGen:OMIM|MedGen:OMIM	CN239171|C0031511:171300|C0027819:256700
1	10396750	10396750	C	T	Uncertain significance	not_specified	RCV000395243.1	MedGen	CN169374
1	10396811	10396811	G	A	Uncertain significance|Uncertain significance|Uncertain significance	Pheochromocytoma|Neuroblastoma|Charcot-Marie-Tooth\x2c_Type_2	RCV000271354.1|RCV000328901.1|RCV000363563.1	MedGen:OMIM|MedGen:OMIM|MedGen	C0031511:171300|C0027819:256700|CN239171
1	10396811	10396811	G	T	Uncertain significance|Uncertain significance|Uncertain significance	Pheochromocytoma|Neuroblastoma|Charcot-Marie-Tooth\x2c_Type_2	RCV000271354.1|RCV000328901.1|RCV000363563.1	MedGen:OMIM|MedGen:OMIM|MedGen	C0031511:171300|C0027819:256700|CN239171
1	10397270	10397270	A	G	Likely benign|Likely benign|Likely benign	Charcot-Marie-Tooth\x2c_Type_2|Pheochromocytoma|Neuroblastoma	RCV000293876.1|RCV000332435.1|RCV000385839.1	MedGen|MedGen:OMIM|MedGen:OMIM	CN239171|C0031511:171300|C0027819:256700
1	10397567	10397567	A	G	Likely benign|Likely benign|Likely benign	Pheochromocytoma|Charcot-Marie-Tooth\x2c_Type_2|Neuroblastoma	RCV000279830.1|RCV000337262.1|RCV000372039.1	MedGen:OMIM|MedGen|MedGen:OMIM	C0031511:171300|CN239171|C0027819:256700
1	10397576	10397576	T	C	Benign	not_provided	RCV000143820.1	MedGen	CN221809
1	10399812	10399812	A	-	Likely benign|Likely benign|Likely benign	Neuroblastoma|Charcot-Marie-Tooth\x2c_Type_2|Pheochromocytoma	RCV000283128.1|RCV000340415.1|RCV000406771.1	MedGen:OMIM|MedGen|MedGen:OMIM	C0027819:256700|CN239171|C0031511:171300
1	10399812	10399812	A	T	Likely benign|Likely benign|Likely benign	Neuroblastoma|Charcot-Marie-Tooth\x2c_Type_2|Pheochromocytoma	RCV000305426.1|RCV000343797.1|RCV000403102.1	MedGen:OMIM|MedGen|MedGen:OMIM	C0027819:256700|CN239171|C0031511:171300
1	10399860	10399860	G	A	Uncertain significance|Uncertain significance|Uncertain significance	Charcot-Marie-Tooth\x2c_Type_2|Neuroblastoma|Pheochromocytoma	RCV000308830.1|RCV000365817.1|RCV000405186.1	MedGen|MedGen:OMIM|MedGen:OMIM	CN239171|C0027819:256700|C0031511:171300
1	10403292	10403292	C	T	Likely benign|Benign	Charcot-Marie-Tooth_disease\x2c_type_2|Hereditary_cancer-predisposing_syndrome	RCV000197809.1|RCV000210783.1	MedGen|MedGen:SNOMED_CT	CN043576|C0027672:699346009
1	10403293	10403293	G	A	Likely benign|Likely benign|Likely benign	Neuroblastoma|Pheochromocytoma|Charcot-Marie-Tooth\x2c_Type_2	RCV000273375.1|RCV000312129.1|RCV000369195.1	MedGen:OMIM|MedGen:OMIM|MedGen	C0027819:256700|C0031511:171300|CN239171
1	10403302	10403302	G	A	Likely benign|Benign|Likely benign|Likely benign|Likely benign	not_specified|Charcot-Marie-Tooth_disease\x2c_type_2|Charcot-Marie-Tooth\x2c_Type_2|Pheochromocytoma|Neuroblastoma	RCV000177655.1|RCV000198749.2|RCV000277046.1|RCV000316587.1|RCV000373531.1	MedGen|MedGen|MedGen|MedGen:OMIM|MedGen:OMIM	CN169374|CN043576|CN239171|C0031511:171300|C0027819:256700
1	10403311	10403311	A	G	Uncertain significance|Uncertain significance|Uncertain significance	Neuroblastoma|Pheochromocytoma|Charcot-Marie-Tooth\x2c_Type_2	RCV000262490.1|RCV000319978.1|RCV000377133.1	MedGen:OMIM|MedGen:OMIM|MedGen	C0027819:256700|C0031511:171300|CN239171
1	10405939	10405939	G	T	Uncertain significance|Uncertain significance|Uncertain significance	Pheochromocytoma|Charcot-Marie-Tooth\x2c_Type_2|Neuroblastoma	RCV000284947.1|RCV000342363.1|RCV000380604.1	MedGen:OMIM|MedGen|MedGen:OMIM	C0031511:171300|CN239171|C0027819:256700
1	10406001	10406001	C	T	other	Neuroblastoma_1	RCV000004924.2	MedGen	C2749485
1	10407856	10407856	C	T	Uncertain significance|Uncertain significance|Uncertain significance	Charcot-Marie-Tooth\x2c_Type_2|Pheochromocytoma|Neuroblastoma	RCV000288017.1|RCV000345375.1|RCV000403437.1	MedGen|MedGen:OMIM|MedGen:OMIM	CN239171|C0031511:171300|C0027819:256700
1	10407891	10407891	A	C	Likely benign|Likely benign|Likely benign	Neuroblastoma|Pheochromocytoma|Charcot-Marie-Tooth\x2c_Type_2	RCV000310750.1|RCV000349215.1|RCV000402612.1	MedGen:OMIM|MedGen:OMIM|MedGen	C0027819:256700|C0031511:171300|CN239171
1	10408767	10408767	A	G	Uncertain significance	not_specified	RCV000177850.1	MedGen	CN169374
1	10412800	10412800	A	G	Benign|Likely benign|Likely benign|Likely benign	Charcot-Marie-Tooth_disease\x2c_type_2|Pheochromocytoma|Neuroblastoma|Charcot-Marie-Tooth\x2c_Type_2	RCV000229537.1|RCV000260576.1|RCV000314120.1|RCV000371169.1	MedGen|MedGen:OMIM|MedGen:OMIM|MedGen	CN043576|C0031511:171300|C0027819:256700|CN239171
1	10420998	10420998	G	A	Uncertain significance|Uncertain significance|Uncertain significance	Neuroblastoma|Pheochromocytoma|Charcot-Marie-Tooth\x2c_Type_2	RCV000264211.1|RCV000299350.1|RCV000356644.1	MedGen:OMIM|MedGen:OMIM|MedGen	C0027819:256700|C0031511:171300|CN239171
1	10421017	10421017	T	C	Likely benign|Likely benign|Likely benign	Neuroblastoma|Pheochromocytoma|Charcot-Marie-Tooth\x2c_Type_2	RCV000267690.1|RCV000321434.1|RCV000378410.1	MedGen:OMIM|MedGen:OMIM|MedGen	C0027819:256700|C0031511:171300|CN239171
1	10421086	10421086	G	T	Uncertain significance|Uncertain significance|Uncertain significance	Neuroblastoma|Pheochromocytoma|Charcot-Marie-Tooth\x2c_Type_2	RCV000290187.1|RCV000325073.1|RCV000382255.1	MedGen:OMIM|MedGen:OMIM|MedGen	C0027819:256700|C0031511:171300|CN239171
1	10421089	10421089	G	A	Benign	not_specified	RCV000381867.1	MedGen	CN169374
1	10421758	10421758	T	C	Uncertain significance|Uncertain significance|Uncertain significance	Charcot-Marie-Tooth\x2c_Type_2|Pheochromocytoma|Neuroblastoma	RCV000293785.1|RCV000347362.1|RCV000385601.1	MedGen|MedGen:OMIM|MedGen:OMIM	CN239171|C0031511:171300|C0027819:256700
1	10421790	10421790	T	C	Likely pathogenic	not_provided	RCV000143821.1	MedGen	CN221809
1	10421844	10421844	G	A	Uncertain significance|Uncertain significance|Uncertain significance	Pheochromocytoma|Neuroblastoma|Charcot-Marie-Tooth\x2c_Type_2	RCV000278572.1|RCV000351008.1|RCV000392725.1	MedGen:OMIM|MedGen:OMIM|MedGen	C0031511:171300|C0027819:256700|CN239171
1	10421844	10421844	G	T	Uncertain significance|Uncertain significance|Uncertain significance	Pheochromocytoma|Neuroblastoma|Charcot-Marie-Tooth\x2c_Type_2	RCV000278572.1|RCV000351008.1|RCV000392725.1	MedGen:OMIM|MedGen:OMIM|MedGen	C0031511:171300|C0027819:256700|CN239171
1	10421878	10421878	A	G	other|Likely benign|Likely benign|Likely benign	not_specified|Neuroblastoma|Charcot-Marie-Tooth\x2c_Type_2|Pheochromocytoma	RCV000117407.3|RCV000311387.1|RCV000336025.1|RCV000404134.1	MedGen|MedGen:OMIM|MedGen|MedGen:OMIM	CN169374|C0027819:256700|CN239171|C0031511:171300
1	10425479	10425479	C	T	Uncertain significance|Uncertain significance|Uncertain significance|Uncertain significance	Distal_muscle_weakness|EMG_abnormality|EMG:_axonal_abnormality|Vitiligo	RCV000415414.1|RCV000415414.1|RCV000415414.1|RCV000415414.1	Human_Phenotype_Ontology:MedGen|Human_Phenotype_Ontology:MedGen|Human_Phenotype_Ontology:MedGen|Human_Phenotype_Ontology:MedGen	HP:0002460:C0427065|HP:0003457:C0476403|HP:0003482:CN003141|HP:0001045:CN000980
1	10425534	10425534	G	A	Pathogenic|other	Pheochromocytoma|Neuroblastoma_1	RCV000004925.2|RCV000004926.2	MedGen:OMIM|MedGen	C0031511:171300|C2749485
1	10425550	10425550	C	T	Benign|Uncertain significance|Uncertain significance|Benign|Uncertain significance	Charcot-Marie-Tooth_disease\x2c_type_2|Pheochromocytoma|Neuroblastoma|not_specified|Charcot-Marie-Tooth\x2c_Type_2	RCV000200272.3|RCV000307842.1|RCV000366039.1|RCV000402238.1|RCV000403394.1	MedGen|MedGen:OMIM|MedGen:OMIM|MedGen|MedGen	CN043576|C0031511:171300|C0027819:256700|CN169374|CN239171
1	10425637	10425637	C	T	Uncertain significance|Uncertain significance|Uncertain significance	Pheochromocytoma|Neuroblastoma|Charcot-Marie-Tooth\x2c_Type_2	RCV000267861.1|RCV000322778.1|RCV000362427.1	MedGen:OMIM|MedGen:OMIM|MedGen	C0031511:171300|C0027819:256700|CN239171
1	10428570	10428570	G	A	Benign|Benign|Likely benign|Likely benign|Likely benign	Charcot-Marie-Tooth_disease\x2c_type_2|not_specified|Neuroblastoma|Pheochromocytoma|Charcot-Marie-Tooth\x2c_Type_2	RCV000233454.1|RCV000241555.1|RCV000264180.1|RCV000319323.1|RCV000358849.1	MedGen|MedGen|MedGen:OMIM|MedGen:OMIM|MedGen	CN043576|CN169374|C0027819:256700|C0031511:171300|CN239171
1	10428592	10428592	G	A	Uncertain significance|Uncertain significance|Uncertain significance	Charcot-Marie-Tooth\x2c_Type_2|Pheochromocytoma|Neuroblastoma	RCV000279456.1|RCV000315786.1|RCV000373752.1	MedGen|MedGen:OMIM|MedGen:OMIM	CN239171|C0031511:171300|C0027819:256700
1	10431329	10431329	C	T	Likely benign|Likely benign|Likely benign	Neuroblastoma|Pheochromocytoma|Charcot-Marie-Tooth\x2c_Type_2	RCV000294247.1|RCV000349220.1|RCV000388954.1	MedGen:OMIM|MedGen:OMIM|MedGen	C0027819:256700|C0031511:171300|CN239171
1	10434404	10434404	T	C	Likely benign	Charcot-Marie-Tooth_disease\x2c_type_2	RCV000200018.2	MedGen	CN043576
1	10434447	10434447	G	A	Benign|Likely benign|Likely benign|Likely benign	Charcot-Marie-Tooth_disease\x2c_type_2|Charcot-Marie-Tooth\x2c_Type_2|Neuroblastoma|Pheochromocytoma	RCV000204936.1|RCV000290742.1|RCV000345799.1|RCV000406916.1	MedGen|MedGen|MedGen:OMIM|MedGen:OMIM	CN043576|CN239171|C0027819:256700|C0031511:171300
1	10435053	10435053	C	T	Uncertain significance|Uncertain significance|Uncertain significance	Neuroblastoma|Pheochromocytoma|Charcot-Marie-Tooth\x2c_Type_2	RCV000306164.1|RCV000360938.1|RCV000406076.1	MedGen:OMIM|MedGen:OMIM|MedGen	C0027819:256700|C0031511:171300|CN239171
1	10435065	10435065	A	G	Benign|Likely benign|Likely benign|Likely benign	Charcot-Marie-Tooth_disease\x2c_type_2|Neuroblastoma|Pheochromocytoma|Charcot-Marie-Tooth\x2c_Type_2	RCV000205456.1|RCV000302658.1|RCV000357485.1|RCV000405138.1	MedGen|MedGen:OMIM|MedGen:OMIM|MedGen	CN043576|C0027819:256700|C0031511:171300|CN239171
1	10435324	10435324	C	A	other|Benign|Benign|Benign	not_specified|Charcot-Marie-Tooth\x2c_Type_2|Neuroblastoma|Pheochromocytoma	RCV000117408.5|RCV000262668.1|RCV000317736.1|RCV000353894.1	MedGen|MedGen|MedGen:OMIM|MedGen:OMIM	CN169374|CN239171|C0027819:256700|C0031511:171300
1	10436626	10436626	C	G	Benign|Likely benign|Likely benign|Likely benign	Charcot-Marie-Tooth_disease\x2c_type_2|Charcot-Marie-Tooth\x2c_Type_2|Pheochromocytoma|Neuroblastoma	RCV000226083.1|RCV000277906.1|RCV000332870.1|RCV000386631.1	MedGen|MedGen|MedGen:OMIM|MedGen:OMIM	CN043576|CN239171|C0031511:171300|C0027819:256700
1	10436626	10436626	C	T	Benign|Likely benign|Likely benign|Likely benign	Charcot-Marie-Tooth_disease\x2c_type_2|Charcot-Marie-Tooth\x2c_Type_2|Pheochromocytoma|Neuroblastoma	RCV000226083.1|RCV000277906.1|RCV000332870.1|RCV000386631.1	MedGen|MedGen|MedGen:OMIM|MedGen:OMIM	CN043576|CN239171|C0031511:171300|C0027819:256700
1	10436647	10436647	T	C	Likely benign|Likely benign|Likely benign	Neuroblastoma|Charcot-Marie-Tooth\x2c_Type_2|Pheochromocytoma	RCV000292329.1|RCV000328604.1|RCV000383250.1	MedGen:OMIM|MedGen|MedGen:OMIM	C0027819:256700|CN239171|C0031511:171300
1	10436892	10436892	-	ACACAC	Uncertain significance|Uncertain significance|Uncertain significance\x2cUncertain significance|Uncertain significance|Uncertain significance\x2cUncertain significance|Uncertain significance|Uncertain significance	Neuroblastoma|Pheochromocytoma|Charcot-Marie-Tooth\x2c_Type_2\x2cPheochromocytoma|Neuroblastoma|Charcot-Marie-Tooth\x2c_Type_2\x2cCharcot-Marie-Tooth\x2c_Type_2|Neuroblastoma|Pheochromocytoma	RCV000300776.1|RCV000336997.1|RCV000406423.1,RCV000285279.1|RCV000340430.1|RCV000407758.1,RCV000288857.1|RCV000343808.1|RCV000379702.1	MedGen:OMIM|MedGen:OMIM|MedGen\x2cMedGen:OMIM|MedGen:OMIM|MedGen\x2cMedGen|MedGen:OMIM|MedGen:OMIM	C0027819:256700|C0031511:171300|CN239171\x2cC0031511:171300|C0027819:256700|CN239171\x2cCN239171|C0027819:256700|C0031511:171300
1	10436892	10436892	-	ACAC	Uncertain significance|Uncertain significance|Uncertain significance\x2cUncertain significance|Uncertain significance|Uncertain significance\x2cUncertain significance|Uncertain significance|Uncertain significance	Neuroblastoma|Pheochromocytoma|Charcot-Marie-Tooth\x2c_Type_2\x2cPheochromocytoma|Neuroblastoma|Charcot-Marie-Tooth\x2c_Type_2\x2cCharcot-Marie-Tooth\x2c_Type_2|Neuroblastoma|Pheochromocytoma	RCV000300776.1|RCV000336997.1|RCV000406423.1,RCV000285279.1|RCV000340430.1|RCV000407758.1,RCV000288857.1|RCV000343808.1|RCV000379702.1	MedGen:OMIM|MedGen:OMIM|MedGen\x2cMedGen:OMIM|MedGen:OMIM|MedGen\x2cMedGen|MedGen:OMIM|MedGen:OMIM	C0027819:256700|C0031511:171300|CN239171\x2cC0031511:171300|C0027819:256700|CN239171\x2cCN239171|C0027819:256700|C0031511:171300
1	10436892	10436892	-	AC	Uncertain significance|Uncertain significance|Uncertain significance\x2cUncertain significance|Uncertain significance|Uncertain significance\x2cUncertain significance|Uncertain significance|Uncertain significance	Neuroblastoma|Pheochromocytoma|Charcot-Marie-Tooth\x2c_Type_2\x2cPheochromocytoma|Neuroblastoma|Charcot-Marie-Tooth\x2c_Type_2\x2cCharcot-Marie-Tooth\x2c_Type_2|Neuroblastoma|Pheochromocytoma	RCV000300776.1|RCV000336997.1|RCV000406423.1,RCV000285279.1|RCV000340430.1|RCV000407758.1,RCV000288857.1|RCV000343808.1|RCV000379702.1	MedGen:OMIM|MedGen:OMIM|MedGen\x2cMedGen:OMIM|MedGen:OMIM|MedGen\x2cMedGen|MedGen:OMIM|MedGen:OMIM	C0027819:256700|C0031511:171300|CN239171\x2cC0031511:171300|C0027819:256700|CN239171\x2cCN239171|C0027819:256700|C0031511:171300
1	10436893	10436894	AC	-	Benign|Benign|Benign	Neuroblastoma|Charcot-Marie-Tooth\x2c_Type_2|Pheochromocytoma	RCV000276301.1|RCV000297327.1|RCV000370742.1	MedGen:OMIM|MedGen|MedGen:OMIM	C0027819:256700|CN239171|C0031511:171300
1	10436893	10436896	ACAC	-	Uncertain significance|Uncertain significance|Uncertain significance	Charcot-Marie-Tooth\x2c_Type_2|Neuroblastoma|Pheochromocytoma	RCV000271457.1|RCV000311472.1|RCV000366114.1	MedGen|MedGen:OMIM|MedGen:OMIM	CN239171|C0027819:256700|C0031511:171300
1	10436893	10436898	ACACAC	-	Uncertain significance|Uncertain significance|Uncertain significance	Pheochromocytoma|Charcot-Marie-Tooth\x2c_Type_2|Neuroblastoma	RCV000267787.1|RCV000326562.1|RCV000381078.1	MedGen:OMIM|MedGen|MedGen:OMIM	C0031511:171300|CN239171|C0027819:256700
1	10436921	10436926	ACACAT	-	Uncertain significance|Uncertain significance|Uncertain significance	Neuroblastoma|Pheochromocytoma|Charcot-Marie-Tooth\x2c_Type_2	RCV000282887.1|RCV000322969.1|RCV000377571.1	MedGen:OMIM|MedGen:OMIM|MedGen	C0027819:256700|C0031511:171300|CN239171
1	10436924	10436924	-	AT	Uncertain significance|Uncertain significance|Uncertain significance	Pheochromocytoma|Charcot-Marie-Tooth\x2c_Type_2|Neuroblastoma	RCV000279205.1|RCV000337967.1|RCV000373964.1	MedGen:OMIM|MedGen|MedGen:OMIM	C0031511:171300|CN239171|C0027819:256700
1	10436924	10436924	C	T	Likely benign|Likely benign|Likely benign	Charcot-Marie-Tooth\x2c_Type_2|Neuroblastoma|Pheochromocytoma	RCV000313395.1|RCV000334533.1|RCV000391449.1	MedGen|MedGen:OMIM|MedGen:OMIM	CN239171|C0027819:256700|C0031511:171300
1	10436926	10436926	T	C	Uncertain significance|Uncertain significance|Uncertain significance	Neuroblastoma|Pheochromocytoma|Charcot-Marie-Tooth\x2c_Type_2	RCV000310620.1|RCV000349591.1|RCV000404769.1	MedGen:OMIM|MedGen:OMIM|MedGen	C0027819:256700|C0031511:171300|CN239171
1	10436950	10436950	C	T	Uncertain significance|Uncertain significance|Uncertain significance	Charcot-Marie-Tooth\x2c_Type_2|Neuroblastoma|Pheochromocytoma	RCV000270847.1|RCV000307269.1|RCV000365379.1	MedGen|MedGen:OMIM|MedGen:OMIM	CN239171|C0027819:256700|C0031511:171300
1	10437020	10437020	A	G	Uncertain significance|Uncertain significance|Uncertain significance	Neuroblastoma|Charcot-Marie-Tooth\x2c_Type_2|Pheochromocytoma	RCV000266946.1|RCV000322031.1|RCV000362002.1	MedGen:OMIM|MedGen|MedGen:OMIM	C0027819:256700|CN239171|C0031511:171300
1	10437098	10437099	TC	-	Uncertain significance|Uncertain significance|Uncertain significance	Charcot-Marie-Tooth\x2c_Type_2|Pheochromocytoma|Neuroblastoma	RCV000263911.1|RCV000318958.1|RCV000377177.1	MedGen|MedGen:OMIM|MedGen:OMIM	CN239171|C0031511:171300|C0027819:256700
1	10437357	10437357	G	A	Likely benign|Likely benign|Likely benign	Neuroblastoma|Pheochromocytoma|Charcot-Marie-Tooth\x2c_Type_2	RCV000278968.1|RCV000333946.1|RCV000373645.1	MedGen:OMIM|MedGen:OMIM|MedGen	C0027819:256700|C0031511:171300|CN239171
1	10437389	10437389	C	A	Uncertain significance|Uncertain significance|Uncertain significance	Charcot-Marie-Tooth\x2c_Type_2|Pheochromocytoma|Neuroblastoma	RCV000294297.1|RCV000347227.1|RCV000388621.1	MedGen|MedGen:OMIM|MedGen:OMIM	CN239171|C0031511:171300|C0027819:256700
1	10437484	10437484	C	T	Uncertain significance|Uncertain significance|Uncertain significance	Charcot-Marie-Tooth\x2c_Type_2|Neuroblastoma|Pheochromocytoma	RCV000288661.1|RCV000343578.1|RCV000407131.1	MedGen|MedGen:OMIM|MedGen:OMIM	CN239171|C0027819:256700|C0031511:171300
1	10437694	10437694	T	C	Uncertain significance|Uncertain significance|Uncertain significance	Neuroblastoma|Pheochromocytoma|Charcot-Marie-Tooth\x2c_Type_2	RCV000304155.1|RCV000358830.1|RCV000407116.1	MedGen:OMIM|MedGen:OMIM|MedGen	C0027819:256700|C0031511:171300|CN239171
1	10437749	10437749	C	T	Uncertain significance|Uncertain significance|Uncertain significance	Pheochromocytoma|Charcot-Marie-Tooth\x2c_Type_2|Neuroblastoma	RCV000300698.1|RCV000355497.1|RCV000403663.1	MedGen:OMIM|MedGen|MedGen:OMIM	C0031511:171300|CN239171|C0027819:256700
1	10437762	10437762	C	T	Uncertain significance|Uncertain significance|Uncertain significance	Pheochromocytoma|Neuroblastoma|Charcot-Marie-Tooth\x2c_Type_2	RCV000260755.1|RCV000316037.1|RCV000370689.1	MedGen:OMIM|MedGen:OMIM|MedGen	C0031511:171300|C0027819:256700|CN239171
1	10437763	10437763	G	A	Likely benign|Likely benign|Likely benign	Neuroblastoma|Pheochromocytoma|Charcot-Marie-Tooth\x2c_Type_2	RCV000277542.1|RCV000330235.1|RCV000387045.1	MedGen:OMIM|MedGen:OMIM|MedGen	C0027819:256700|C0031511:171300|CN239171
1	10437778	10437778	C	T	Likely benign|Likely benign|Likely benign	Charcot-Marie-Tooth\x2c_Type_2|Pheochromocytoma|Neuroblastoma	RCV000290298.1|RCV000328946.1|RCV000381140.1	MedGen|MedGen:OMIM|MedGen:OMIM	CN239171|C0031511:171300|C0027819:256700
1	10437779	10437779	G	A	Uncertain significance|Uncertain significance|Uncertain significance	Charcot-Marie-Tooth\x2c_Type_2|Pheochromocytoma|Neuroblastoma	RCV000289135.1|RCV000341591.1|RCV000407911.1	MedGen|MedGen:OMIM|MedGen:OMIM	CN239171|C0031511:171300|C0027819:256700
1	10437804	10437804	G	A	Likely benign|Likely benign|Likely benign	Charcot-Marie-Tooth\x2c_Type_2|Neuroblastoma|Pheochromocytoma	RCV000283089.1|RCV000340473.1|RCV000407902.1	MedGen|MedGen:OMIM|MedGen:OMIM	CN239171|C0027819:256700|C0031511:171300
1	10437995	10437995	-	A	Uncertain significance|Uncertain significance|Uncertain significance	Neuroblastoma|Pheochromocytoma|Charcot-Marie-Tooth\x2c_Type_2	RCV000300453.1|RCV000352939.1|RCV000405839.1	MedGen:OMIM|MedGen:OMIM|MedGen	C0027819:256700|C0031511:171300|CN239171
1	10438006	10438006	A	T	Likely benign|Likely benign|Likely benign	Pheochromocytoma|Charcot-Marie-Tooth\x2c_Type_2|Neuroblastoma	RCV000273631.1|RCV000313452.1|RCV000370496.1	MedGen:OMIM|MedGen|MedGen:OMIM	C0031511:171300|CN239171|C0027819:256700
1	10438360	10438360	G	T	Uncertain significance|Uncertain significance|Uncertain significance	Neuroblastoma|Charcot-Marie-Tooth\x2c_Type_2|Pheochromocytoma	RCV000269605.1|RCV000331021.1|RCV000366508.1	MedGen:OMIM|MedGen|MedGen:OMIM	C0027819:256700|CN239171|C0031511:171300
1	10438631	10438631	C	G	Likely benign|Likely benign|Likely benign	Pheochromocytoma|Charcot-Marie-Tooth\x2c_Type_2|Neuroblastoma	RCV000268206.1|RCV000327024.1|RCV000379344.1	MedGen:OMIM|MedGen|MedGen:OMIM	C0031511:171300|CN239171|C0027819:256700
1	10438631	10438631	C	T	Likely benign|Likely benign|Likely benign	Pheochromocytoma|Charcot-Marie-Tooth\x2c_Type_2|Neuroblastoma	RCV000268206.1|RCV000327024.1|RCV000379344.1	MedGen:OMIM|MedGen|MedGen:OMIM	C0031511:171300|CN239171|C0027819:256700
1	10438642	10438642	T	C	Uncertain significance|Uncertain significance|Uncertain significance	Charcot-Marie-Tooth\x2c_Type_2|Pheochromocytoma|Neuroblastoma	RCV000281032.1|RCV000320937.1|RCV000377832.1	MedGen|MedGen:OMIM|MedGen:OMIM	CN239171|C0031511:171300|C0027819:256700
1	10438644	10438644	G	T	Uncertain significance|Uncertain significance|Uncertain significance	Charcot-Marie-Tooth\x2c_Type_2|Pheochromocytoma|Neuroblastoma	RCV000280330.1|RCV000338876.1|RCV000372556.1	MedGen|MedGen:OMIM|MedGen:OMIM	CN239171|C0031511:171300|C0027819:256700
1	10438657	10438657	C	T	Likely benign|Likely benign|Likely benign	Charcot-Marie-Tooth\x2c_Type_2|Neuroblastoma|Pheochromocytoma	RCV000311826.1|RCV000351652.1|RCV000392108.1	MedGen|MedGen:OMIM|MedGen:OMIM	CN239171|C0027819:256700|C0031511:171300
1	10438664	10438664	C	T	Uncertain significance|Uncertain significance|Uncertain significance	Charcot-Marie-Tooth\x2c_Type_2|Neuroblastoma|Pheochromocytoma	RCV000309857.1|RCV000350376.1|RCV000404697.1	MedGen|MedGen:OMIM|MedGen:OMIM	CN239171|C0027819:256700|C0031511:171300
1	10438677	10438677	T	A	Uncertain significance|Uncertain significance|Uncertain significance	Pheochromocytoma|Neuroblastoma|Charcot-Marie-Tooth\x2c_Type_2	RCV000269858.1|RCV000303939.1|RCV000362199.1	MedGen:OMIM|MedGen:OMIM|MedGen	C0031511:171300|C0027819:256700|CN239171
1	10438687	10438687	C	T	Benign|Benign|Benign	Neuroblastoma|Charcot-Marie-Tooth\x2c_Type_2|Pheochromocytoma	RCV000264101.1|RCV000321672.1|RCV000361157.1	MedGen:OMIM|MedGen|MedGen:OMIM	C0027819:256700|CN239171|C0031511:171300
1	10438892	10438892	G	A	Benign|Benign|Benign	Charcot-Marie-Tooth\x2c_Type_2|Neuroblastoma|Pheochromocytoma	RCV000263064.1|RCV000315959.1|RCV000373975.1	MedGen|MedGen:OMIM|MedGen:OMIM	CN239171|C0027819:256700|C0031511:171300
1	10438913	10438913	C	T	Uncertain significance|Uncertain significance|Uncertain significance	Charcot-Marie-Tooth\x2c_Type_2|Neuroblastoma|Pheochromocytoma	RCV000295256.1|RCV000352426.1|RCV000372938.1	MedGen|MedGen:OMIM|MedGen:OMIM	CN239171|C0027819:256700|C0031511:171300
1	10438966	10438966	A	G	Likely benign|Likely benign|Likely benign	Charcot-Marie-Tooth\x2c_Type_2|Neuroblastoma|Pheochromocytoma	RCV000293910.1|RCV000346520.1|RCV000385946.1	MedGen|MedGen:OMIM|MedGen:OMIM	CN239171|C0027819:256700|C0031511:171300
1	10439024	10439024	T	C	Uncertain significance|Uncertain significance|Uncertain significance	Neuroblastoma|Pheochromocytoma|Charcot-Marie-Tooth\x2c_Type_2	RCV000307864.1|RCV000341797.1|RCV000406822.1	MedGen:OMIM|MedGen:OMIM|MedGen	C0027819:256700|C0031511:171300|CN239171
1	10439057	10439057	A	G	Uncertain significance|Uncertain significance|Uncertain significance	Charcot-Marie-Tooth\x2c_Type_2|Pheochromocytoma|Neuroblastoma	RCV000301822.1|RCV000359006.1|RCV000406837.1	MedGen|MedGen:OMIM|MedGen:OMIM	CN239171|C0031511:171300|C0027819:256700
1	10439212	10439212	G	C	Uncertain significance|Uncertain significance|Uncertain significance	Charcot-Marie-Tooth\x2c_Type_2|Pheochromocytoma|Neuroblastoma	RCV000262075.1|RCV000300823.1|RCV000353010.1	MedGen|MedGen:OMIM|MedGen:OMIM	CN239171|C0031511:171300|C0027819:256700
1	10439306	10439306	A	T	Likely benign|Likely benign|Likely benign	Pheochromocytoma|Charcot-Marie-Tooth\x2c_Type_2|Neuroblastoma	RCV000260507.1|RCV000331952.1|RCV000370299.1	MedGen:OMIM|MedGen|MedGen:OMIM	C0031511:171300|CN239171|C0027819:256700
1	10439332	10439332	G	A	Uncertain significance|Uncertain significance|Uncertain significance	Neuroblastoma|Charcot-Marie-Tooth\x2c_Type_2|Pheochromocytoma	RCV000273560.1|RCV000330938.1|RCV000383261.1	MedGen:OMIM|MedGen|MedGen:OMIM	C0027819:256700|CN239171|C0031511:171300
1	10439343	10439343	G	A	Likely benign|Likely benign|Likely benign	Charcot-Marie-Tooth\x2c_Type_2|Pheochromocytoma|Neuroblastoma	RCV000291221.1|RCV000325770.1|RCV000382767.1	MedGen|MedGen:OMIM|MedGen:OMIM	CN239171|C0031511:171300|C0027819:256700
1	10439385	10439385	C	A	Likely benign|Likely benign|Likely benign	Charcot-Marie-Tooth\x2c_Type_2|Neuroblastoma|Pheochromocytoma	RCV000285907.1|RCV000343134.1|RCV000408303.1	MedGen|MedGen:OMIM|MedGen:OMIM	CN239171|C0027819:256700|C0031511:171300
1	10439388	10439388	G	A	Uncertain significance|Uncertain significance|Uncertain significance	Neuroblastoma|Pheochromocytoma|Charcot-Marie-Tooth\x2c_Type_2	RCV000284598.1|RCV000337194.1|RCV000408302.1	MedGen:OMIM|MedGen:OMIM|MedGen	C0027819:256700|C0031511:171300|CN239171
1	10439431	10439431	G	A	Uncertain significance|Uncertain significance|Uncertain significance	Pheochromocytoma|Neuroblastoma|Charcot-Marie-Tooth\x2c_Type_2	RCV000297916.1|RCV000355081.1|RCV000403159.1	MedGen:OMIM|MedGen:OMIM|MedGen	C0031511:171300|C0027819:256700|CN239171
1	10439443	10439443	C	T	Uncertain significance|Uncertain significance|Uncertain significance	Neuroblastoma|Pheochromocytoma|Charcot-Marie-Tooth\x2c_Type_2	RCV000275641.1|RCV000315558.1|RCV000367637.1	MedGen:OMIM|MedGen:OMIM|MedGen	C0027819:256700|C0031511:171300|CN239171
1	10439485	10439485	G	A	Uncertain significance|Uncertain significance|Uncertain significance	Charcot-Marie-Tooth\x2c_Type_2|Pheochromocytoma|Neuroblastoma	RCV000269933.1|RCV000328332.1|RCV000366659.1	MedGen|MedGen:OMIM|MedGen:OMIM	CN239171|C0031511:171300|C0027819:256700
1	10439503	10439503	G	C	Uncertain significance|Uncertain significance|Uncertain significance	Charcot-Marie-Tooth\x2c_Type_2|Neuroblastoma|Pheochromocytoma	RCV000282820.1|RCV000322698.1|RCV000379553.1	MedGen|MedGen:OMIM|MedGen:OMIM	CN239171|C0027819:256700|C0031511:171300
1	10439514	10439514	C	T	Likely benign|Likely benign|Likely benign	Charcot-Marie-Tooth\x2c_Type_2|Neuroblastoma|Pheochromocytoma	RCV000281802.1|RCV000321611.1|RCV000373898.1	MedGen|MedGen:OMIM|MedGen:OMIM	CN239171|C0027819:256700|C0031511:171300
1	10439540	10439540	G	A	Likely benign|Likely benign|Likely benign	Charcot-Marie-Tooth\x2c_Type_2|Pheochromocytoma|Neuroblastoma	RCV000294128.1|RCV000334541.1|RCV000400574.1	MedGen|MedGen:OMIM|MedGen:OMIM	CN239171|C0031511:171300|C0027819:256700
1	10439620	10439620	-	G	Uncertain significance|Uncertain significance|Uncertain significance	Charcot-Marie-Tooth\x2c_Type_2|Pheochromocytoma|Neuroblastoma	RCV000313918.1|RCV000349018.1|RCV000391400.1	MedGen|MedGen:OMIM|MedGen:OMIM	CN239171|C0031511:171300|C0027819:256700
1	10439679	10439679	C	T	Uncertain significance|Uncertain significance|Uncertain significance	Pheochromocytoma|Neuroblastoma|Charcot-Marie-Tooth\x2c_Type_2	RCV000310398.1|RCV000363956.1|RCV000391408.1	MedGen:OMIM|MedGen:OMIM|MedGen	C0031511:171300|C0027819:256700|CN239171
1	10439680	10439680	G	A	Uncertain significance|Uncertain significance|Uncertain significance	Neuroblastoma|Charcot-Marie-Tooth\x2c_Type_2|Pheochromocytoma	RCV000265640.1|RCV000302050.1|RCV000364884.1	MedGen:OMIM|MedGen|MedGen:OMIM	C0027819:256700|CN239171|C0031511:171300
1	10439791	10439791	T	C	Uncertain significance|Uncertain significance|Uncertain significance	Neuroblastoma|Charcot-Marie-Tooth\x2c_Type_2|Pheochromocytoma	RCV000266881.1|RCV000317304.1|RCV000361498.1	MedGen:OMIM|MedGen|MedGen:OMIM	C0027819:256700|CN239171|C0031511:171300
1	10439799	10439799	A	G	Likely benign|Likely benign|Likely benign	Pheochromocytoma|Charcot-Marie-Tooth\x2c_Type_2|Neuroblastoma	RCV000263246.1|RCV000318024.1|RCV000371908.1	MedGen:OMIM|MedGen|MedGen:OMIM	C0031511:171300|CN239171|C0027819:256700
1	10439847	10439847	C	A	Uncertain significance|Uncertain significance|Uncertain significance	Charcot-Marie-Tooth\x2c_Type_2|Pheochromocytoma|Neuroblastoma	RCV000292254.1|RCV000351818.1|RCV000386575.1	MedGen|MedGen:OMIM|MedGen:OMIM	CN239171|C0031511:171300|C0027819:256700
1	10439986	10439986	C	T	Likely benign|Likely benign|Likely benign	Charcot-Marie-Tooth\x2c_Type_2|Pheochromocytoma|Neuroblastoma	RCV000288797.1|RCV000343811.1|RCV000387805.1	MedGen|MedGen:OMIM|MedGen:OMIM	CN239171|C0031511:171300|C0027819:256700
1	10440031	10440031	C	T	Uncertain significance|Uncertain significance|Uncertain significance	Neuroblastoma|Pheochromocytoma|Charcot-Marie-Tooth\x2c_Type_2	RCV000303557.1|RCV000339728.1|RCV000393693.1	MedGen:OMIM|MedGen:OMIM|MedGen	C0027819:256700|C0031511:171300|CN239171
1	10440063	10440063	C	T	Uncertain significance|Uncertain significance|Uncertain significance	Neuroblastoma|Charcot-Marie-Tooth\x2c_Type_2|Pheochromocytoma	RCV000304688.1|RCV000354696.1|RCV000393705.1	MedGen:OMIM|MedGen|MedGen:OMIM	C0027819:256700|CN239171|C0031511:171300
1	10440284	10440284	T	C	Uncertain significance|Uncertain significance|Uncertain significance	Charcot-Marie-Tooth\x2c_Type_2|Neuroblastoma|Pheochromocytoma	RCV000259823.1|RCV000301066.1|RCV000355849.1	MedGen|MedGen:OMIM|MedGen:OMIM	CN239171|C0027819:256700|C0031511:171300
1	10440288	10440288	-	A	Uncertain significance|Uncertain significance|Uncertain significance	Charcot-Marie-Tooth\x2c_Type_2|Pheochromocytoma|Neuroblastoma	RCV000275549.1|RCV000330668.1|RCV000389884.1	MedGen|MedGen:OMIM|MedGen:OMIM	CN239171|C0031511:171300|C0027819:256700
1	10440342	10440342	A	C	Uncertain significance|Uncertain significance|Uncertain significance	Pheochromocytoma|Charcot-Marie-Tooth\x2c_Type_2|Neuroblastoma	RCV000276597.1|RCV000327226.1|RCV000381793.1	MedGen:OMIM|MedGen|MedGen:OMIM	C0031511:171300|CN239171|C0027819:256700
1	10440361	10440361	C	T	Uncertain significance|Uncertain significance|Uncertain significance	Pheochromocytoma|Neuroblastoma|Charcot-Marie-Tooth\x2c_Type_2	RCV000292056.1|RCV000346963.1|RCV000377280.1	MedGen:OMIM|MedGen:OMIM|MedGen	C0031511:171300|C0027819:256700|CN239171
1	10440387	10440387	T	C	Likely benign|Likely benign|Likely benign	Pheochromocytoma|Charcot-Marie-Tooth\x2c_Type_2|Neuroblastoma	RCV000282739.1|RCV000342513.1|RCV000401446.1	MedGen:OMIM|MedGen|MedGen:OMIM	C0031511:171300|CN239171|C0027819:256700
1	10440434	10440434	C	T	Uncertain significance|Uncertain significance|Uncertain significance	Charcot-Marie-Tooth\x2c_Type_2|Pheochromocytoma|Neuroblastoma	RCV000298170.1|RCV000334460.1|RCV000408264.1	MedGen|MedGen:OMIM|MedGen:OMIM	CN239171|C0031511:171300|C0027819:256700
1	10440502	10440502	G	A	Uncertain significance|Uncertain significance|Uncertain significance	Neuroblastoma|Charcot-Marie-Tooth\x2c_Type_2|Pheochromocytoma	RCV000300085.1|RCV000368781.1|RCV000408257.1	MedGen:OMIM|MedGen|MedGen:OMIM	C0027819:256700|CN239171|C0031511:171300
1	10440556	10440556	A	G	Benign|Benign|Benign	Pheochromocytoma|Charcot-Marie-Tooth\x2c_Type_2|Neuroblastoma	RCV000270484.1|RCV000315156.1|RCV000369878.1	MedGen:OMIM|MedGen|MedGen:OMIM	C0031511:171300|CN239171|C0027819:256700
1	10440575	10440575	C	T	Uncertain significance|Uncertain significance|Uncertain significance	Pheochromocytoma|Charcot-Marie-Tooth\x2c_Type_2|Neuroblastoma	RCV000271733.1|RCV000325494.1|RCV000366292.1	MedGen:OMIM|MedGen|MedGen:OMIM	C0031511:171300|CN239171|C0027819:256700
1	10440593	10440593	G	A	Likely benign|Likely benign|Likely benign	Pheochromocytoma|Charcot-Marie-Tooth\x2c_Type_2|Neuroblastoma	RCV000285414.1|RCV000320712.1|RCV000380026.1	MedGen:OMIM|MedGen|MedGen:OMIM	C0031511:171300|CN239171|C0027819:256700
1	10440603	10440603	A	G	Uncertain significance|Uncertain significance|Uncertain significance	Charcot-Marie-Tooth\x2c_Type_2|Neuroblastoma|Pheochromocytoma	RCV000282117.1|RCV000317096.1|RCV000371976.1	MedGen|MedGen:OMIM|MedGen:OMIM	CN239171|C0027819:256700|C0031511:171300
1	10440633	10440633	G	A	Likely benign|Likely benign|Likely benign	Pheochromocytoma|Charcot-Marie-Tooth\x2c_Type_2|Neuroblastoma	RCV000292196.1|RCV000337061.1|RCV000400481.1	MedGen:OMIM|MedGen|MedGen:OMIM	C0031511:171300|CN239171|C0027819:256700
1	10440758	10440758	C	T	Likely benign|Likely benign|Likely benign	Pheochromocytoma|Charcot-Marie-Tooth\x2c_Type_2|Neuroblastoma	RCV000307539.1|RCV000351741.1|RCV000391257.1	MedGen:OMIM|MedGen|MedGen:OMIM	C0031511:171300|CN239171|C0027819:256700
1	10440763	10440763	-	A	Likely benign|Likely benign|Likely benign	Neuroblastoma|Pheochromocytoma|Charcot-Marie-Tooth\x2c_Type_2	RCV000308905.1|RCV000362280.1|RCV000391358.1	MedGen:OMIM|MedGen:OMIM|MedGen	C0027819:256700|C0031511:171300|CN239171
1	10440912	10440912	A	G	Likely benign|Likely benign|Likely benign	Pheochromocytoma|Charcot-Marie-Tooth\x2c_Type_2|Neuroblastoma	RCV000264777.1|RCV000324637.1|RCV000358978.1	MedGen:OMIM|MedGen|MedGen:OMIM	C0031511:171300|CN239171|C0027819:256700
1	10440921	10440921	-	T	Likely benign|Likely benign|Likely benign	Pheochromocytoma|Charcot-Marie-Tooth\x2c_Type_2|Neuroblastoma	RCV000261208.1|RCV000316247.1|RCV000360547.1	MedGen:OMIM|MedGen|MedGen:OMIM	C0031511:171300|CN239171|C0027819:256700
1	10440941	10440941	T	C	Uncertain significance|Uncertain significance|Uncertain significance	Charcot-Marie-Tooth\x2c_Type_2|Neuroblastoma|Pheochromocytoma	RCV000281071.1|RCV000331463.1|RCV000375472.1	MedGen|MedGen:OMIM|MedGen:OMIM	CN239171|C0027819:256700|C0031511:171300
1	10440970	10440970	G	A	Uncertain significance|Uncertain significance|Uncertain significance	Neuroblastoma|Charcot-Marie-Tooth\x2c_Type_2|Pheochromocytoma	RCV000296625.1|RCV000351487.1|RCV000386328.1	MedGen:OMIM|MedGen|MedGen:OMIM	C0027819:256700|CN239171|C0031511:171300
1	10441037	10441037	A	G	Likely benign|Likely benign|Likely benign	Charcot-Marie-Tooth\x2c_Type_2|Neuroblastoma|Pheochromocytoma	RCV000288547.1|RCV000348211.1|RCV000382729.1	MedGen|MedGen:OMIM|MedGen:OMIM	CN239171|C0027819:256700|C0031511:171300
1	10441258	10441258	G	A	Uncertain significance|Uncertain significance|Uncertain significance	Pheochromocytoma|Neuroblastoma|Charcot-Marie-Tooth\x2c_Type_2	RCV000303835.1|RCV000342439.1|RCV000398538.1	MedGen:OMIM|MedGen:OMIM|MedGen	C0031511:171300|C0027819:256700|CN239171
1	10441266	10441266	C	T	Uncertain significance|Uncertain significance|Uncertain significance	Neuroblastoma|Charcot-Marie-Tooth\x2c_Type_2|Pheochromocytoma	RCV000298098.1|RCV000353019.1|RCV000393484.1	MedGen:OMIM|MedGen|MedGen:OMIM	C0027819:256700|CN239171|C0031511:171300
1	10441309	10441309	-	G	Uncertain significance|Uncertain significance|Uncertain significance	Charcot-Marie-Tooth\x2c_Type_2|Pheochromocytoma|Neuroblastoma	RCV000262609.1|RCV000301314.1|RCV000367666.1	MedGen|MedGen:OMIM|MedGen:OMIM	CN239171|C0031511:171300|C0027819:256700
1	10441342	10441342	A	G	Uncertain significance|Uncertain significance|Uncertain significance	Charcot-Marie-Tooth\x2c_Type_2|Pheochromocytoma|Neuroblastoma	RCV000275445.1|RCV000332715.1|RCV000389660.1	MedGen|MedGen:OMIM|MedGen:OMIM	CN239171|C0031511:171300|C0027819:256700
1	10441387	10441387	C	A	Uncertain significance|Uncertain significance|Uncertain significance	Pheochromocytoma|Charcot-Marie-Tooth\x2c_Type_2|Neuroblastoma	RCV000269530.1|RCV000326883.1|RCV000383629.1	MedGen:OMIM|MedGen|MedGen:OMIM	C0031511:171300|CN239171|C0027819:256700
1	10441564	10441564	G	A	Uncertain significance|Uncertain significance|Uncertain significance	Charcot-Marie-Tooth\x2c_Type_2|Neuroblastoma|Pheochromocytoma	RCV000291606.1|RCV000339584.1|RCV000377911.1	MedGen|MedGen:OMIM|MedGen:OMIM	CN239171|C0027819:256700|C0031511:171300
1	10441603	10441603	G	A	Likely benign|Likely benign|Likely benign	Neuroblastoma|Pheochromocytoma|Charcot-Marie-Tooth\x2c_Type_2	RCV000285517.1|RCV000342795.1|RCV000402099.1	MedGen:OMIM|MedGen:OMIM|MedGen	C0027819:256700|C0031511:171300|CN239171
1	10441664	10441664	T	C	Benign|Benign|Benign	Charcot-Marie-Tooth\x2c_Type_2|Pheochromocytoma|Neuroblastoma	RCV000289173.1|RCV000343588.1|RCV000394684.1	MedGen|MedGen:OMIM|MedGen:OMIM	CN239171|C0031511:171300|C0027819:256700
1	10535044	10535044	A	C	Uncertain significance	not_specified	RCV000081148.4	MedGen	CN169374
1	10535067	10535067	G	A	Likely benign|Uncertain significance	not_specified|Zellweger_syndrome	RCV000248358.1|RCV000298360.1	MedGen|MedGen:OMIM:Orphanet:SNOMED_CT	CN169374|C0043459:214100:ORPHA912:88469006
1	10555372	10555372	G	A	Uncertain significance	Zellweger_syndrome	RCV000337115.1	MedGen:OMIM:Orphanet:SNOMED_CT	C0043459:214100:ORPHA912:88469006
1	10596264	10596264	C	G	Uncertain significance	not_specified	RCV000397821.1	MedGen	CN169374
1	10596341	10596341	C	T	Benign|Benign	not_specified|Zellweger_syndrome	RCV000253456.1|RCV000408124.1	MedGen|MedGen:OMIM:Orphanet:SNOMED_CT	CN169374|C0043459:214100:ORPHA912:88469006
1	10659333	10659333	T	G	Uncertain significance	Zellweger_syndrome	RCV000311466.1	MedGen:OMIM:Orphanet:SNOMED_CT	C0043459:214100:ORPHA912:88469006
1	10659338	10659338	C	G	Likely benign|Uncertain significance	not_specified|Zellweger_syndrome	RCV000245244.1|RCV000368456.1	MedGen|MedGen:OMIM:Orphanet:SNOMED_CT	CN169374|C0043459:214100:ORPHA912:88469006
1	10659392	10659392	C	G	Uncertain significance	not_specified	RCV000081149.4	MedGen	CN169374
1	10659399	10659399	C	G	Uncertain significance	Zellweger_syndrome	RCV000275707.1	MedGen:OMIM:Orphanet:SNOMED_CT	C0043459:214100:ORPHA912:88469006
1	10659422	10659422	C	T	Uncertain significance	Zellweger_syndrome	RCV000314462.1	MedGen:OMIM:Orphanet:SNOMED_CT	C0043459:214100:ORPHA912:88469006
1	10678381	10678381	G	A	Uncertain significance	not_specified	RCV000351423.1	MedGen	CN169374
1	10678381	10678381	G	C	Uncertain significance	not_specified	RCV000351423.1	MedGen	CN169374
1	10678381	10678381	G	T	Uncertain significance	not_specified	RCV000351423.1	MedGen	CN169374
1	10678439	10678439	G	T	Benign|Uncertain significance	not_specified|Zellweger_syndrome	RCV000178893.1|RCV000362194.1	MedGen|MedGen:OMIM:Orphanet:SNOMED_CT	CN169374|C0043459:214100:ORPHA912:88469006
1	10678450	10678450	A	G	Uncertain significance	not_specified	RCV000081150.4	MedGen	CN169374
1	10678471	10678471	C	T	Uncertain significance	Zellweger_syndrome	RCV000270298.1	MedGen:OMIM:Orphanet:SNOMED_CT	C0043459:214100:ORPHA912:88469006
1	10678488	10678488	A	T	Benign|Benign	not_specified|Zellweger_syndrome	RCV000081151.5|RCV000327669.1	MedGen|MedGen:OMIM:Orphanet:SNOMED_CT	CN169374|C0043459:214100:ORPHA912:88469006
1	10683091	10683091	C	G	Uncertain significance	Zellweger_syndrome	RCV000384503.1	MedGen:OMIM:Orphanet:SNOMED_CT	C0043459:214100:ORPHA912:88469006
1	10683091	10683091	C	T	Uncertain significance	Zellweger_syndrome	RCV000384503.1	MedGen:OMIM:Orphanet:SNOMED_CT	C0043459:214100:ORPHA912:88469006
1	10683142	10683142	G	A	Uncertain significance	not_specified	RCV000263253.1	MedGen	CN169374
1	10683165	10683165	C	A	Uncertain significance\x2cUncertain significance	not_specified\x2cnot_specified	RCV000081152.4,RCV000385651.1	MedGen\x2cMedGen	CN169374\x2cCN169374
1	10683165	10683165	C	T	Uncertain significance\x2cUncertain significance	not_specified\x2cnot_specified	RCV000081152.4,RCV000385651.1	MedGen\x2cMedGen	CN169374\x2cCN169374
1	10683166	10683166	G	A	Likely benign	Zellweger_syndrome	RCV000264252.1	MedGen:OMIM:Orphanet:SNOMED_CT	C0043459:214100:ORPHA912:88469006
1	10684422	10684422	C	A	Likely benign	Zellweger_syndrome	RCV000321746.1	MedGen:OMIM:Orphanet:SNOMED_CT	C0043459:214100:ORPHA912:88469006
1	10684462	10684462	C	T	Pathogenic	Peroxisome_biogenesis_disorder_13A	RCV000008140.3	MedGen:OMIM	C3554004:614887
1	10684476	10684476	C	T	Uncertain significance	not_specified	RCV000390426.1	MedGen	CN169374
1	10684484	10684484	C	G	Uncertain significance	not_specified	RCV000179889.2	MedGen	CN169374
1	10689678	10689678	G	A	Benign|Uncertain significance	not_specified|Zellweger_syndrome	RCV000244918.1|RCV000380317.1	MedGen|MedGen:OMIM:Orphanet:SNOMED_CT	CN169374|C0043459:214100:ORPHA912:88469006
1	10689705	10689705	A	G	Uncertain significance|Likely benign	Zellweger_syndrome|not_specified	RCV000278785.1|RCV000318532.1	MedGen:OMIM:Orphanet:SNOMED_CT|MedGen	C0043459:214100:ORPHA912:88469006|CN169374
1	10689734	10689734	C	T	Uncertain significance	not_specified	RCV000153678.3	MedGen	CN169374
1	10689735	10689735	G	A	Uncertain significance|Likely benign	Zellweger_syndrome|not_specified	RCV000317627.1|RCV000346590.1	MedGen:OMIM:Orphanet:SNOMED_CT|MedGen	C0043459:214100:ORPHA912:88469006|CN169374
1	10689765	10689765	C	G	Uncertain significance	Zellweger_syndrome	RCV000374546.1	MedGen:OMIM:Orphanet:SNOMED_CT	C0043459:214100:ORPHA912:88469006
1	10689783	10689783	C	T	Benign	not_specified	RCV000249685.1	MedGen	CN169374
1	10689793	10689793	C	T	Uncertain significance	Zellweger_syndrome	RCV000282153.1	MedGen:OMIM:Orphanet:SNOMED_CT	C0043459:214100:ORPHA912:88469006
1	10689835	10689835	G	T	Uncertain significance	Zellweger_syndrome	RCV000348864.1	MedGen:OMIM:Orphanet:SNOMED_CT	C0043459:214100:ORPHA912:88469006
1	10689869	10689869	G	A	Benign|Likely benign	not_specified|Zellweger_syndrome	RCV000243092.1|RCV000399202.1	MedGen|MedGen:OMIM:Orphanet:SNOMED_CT	CN169374|C0043459:214100:ORPHA912:88469006
1	10689903	10689903	T	G	Uncertain significance	Zellweger_syndrome	RCV000295252.1	MedGen:OMIM:Orphanet:SNOMED_CT	C0043459:214100:ORPHA912:88469006
1	10689923	10689923	A	G	Uncertain significance	not_specified	RCV000153679.3	MedGen	CN169374
1	10689923	10689924	AC	GT	Uncertain significance	not_specified	RCV000180609.1	MedGen	CN169374
1	10689924	10689924	C	T	Benign|Likely benign	not_specified|Zellweger_syndrome	RCV000153680.4|RCV000352697.1	MedGen|MedGen:OMIM:Orphanet:SNOMED_CT	CN169374|C0043459:214100:ORPHA912:88469006
1	10689942	10689942	G	T	Benign|Likely benign	not_specified|Zellweger_syndrome	RCV000153681.4|RCV000391123.1	MedGen|MedGen:OMIM:Orphanet:SNOMED_CT	CN169374|C0043459:214100:ORPHA912:88469006
1	10690218	10690218	C	T	Uncertain significance	Zellweger_syndrome	RCV000308310.1	MedGen:OMIM:Orphanet:SNOMED_CT	C0043459:214100:ORPHA912:88469006
1	10690444	10690444	G	T	Uncertain significance	Zellweger_syndrome	RCV000365339.1	MedGen:OMIM:Orphanet:SNOMED_CT	C0043459:214100:ORPHA912:88469006
1	10690559	10690559	C	T	Uncertain significance	Zellweger_syndrome	RCV000391054.1	MedGen:OMIM:Orphanet:SNOMED_CT	C0043459:214100:ORPHA912:88469006
1	10690608	10690608	C	T	Uncertain significance	Zellweger_syndrome	RCV000302591.1	MedGen:OMIM:Orphanet:SNOMED_CT	C0043459:214100:ORPHA912:88469006
1	10690620	10690620	A	G	Uncertain significance	Zellweger_syndrome	RCV000359777.1	MedGen:OMIM:Orphanet:SNOMED_CT	C0043459:214100:ORPHA912:88469006
1	10690798	10690798	C	-	Uncertain significance	Zellweger_syndrome	RCV000267471.1	MedGen:OMIM:Orphanet:SNOMED_CT	C0043459:214100:ORPHA912:88469006
1	11072687	11072687	G	T	Uncertain significance|Uncertain significance	Frontotemporal_dementia|Amyotrophic_Lateral_Sclerosis\x2c_Dominant	RCV000307222.1|RCV000390128.1	MedGen:OMIM:Orphanet:SNOMED_CT|MedGen	C0338451:600274:ORPHA282:230270009|CN239175
1	11072691	11072691	G	A	Benign	Frontotemporal_dementia	RCV000352656.1	MedGen:OMIM:Orphanet:SNOMED_CT	C0338451:600274:ORPHA282:230270009
1	11072696	11072696	G	A	Uncertain significance|Uncertain significance	Frontotemporal_dementia|Amyotrophic_Lateral_Sclerosis\x2c_Dominant	RCV000312868.1|RCV000402051.1	MedGen:OMIM:Orphanet:SNOMED_CT|MedGen	C0338451:600274:ORPHA282:230270009|CN239175
1	11072703	11072703	C	T	Uncertain significance|Uncertain significance	Frontotemporal_dementia|Amyotrophic_Lateral_Sclerosis\x2c_Dominant	RCV000263358.1|RCV000367571.1	MedGen:OMIM:Orphanet:SNOMED_CT|MedGen	C0338451:600274:ORPHA282:230270009|CN239175
1	11072736	11072736	G	A	Uncertain significance|Uncertain significance	Amyotrophic_Lateral_Sclerosis\x2c_Dominant|Frontotemporal_dementia	RCV000300041.1|RCV000354868.1	MedGen|MedGen:OMIM:Orphanet:SNOMED_CT	CN239175|C0338451:600274:ORPHA282:230270009
1	11072771	11072771	C	T	Uncertain significance|Uncertain significance	Amyotrophic_Lateral_Sclerosis\x2c_Dominant|Frontotemporal_dementia	RCV000259969.1|RCV000324560.1	MedGen|MedGen:OMIM:Orphanet:SNOMED_CT	CN239175|C0338451:600274:ORPHA282:230270009
1	11073761	11073762	TT	-	Likely benign|Likely benign	Amyotrophic_Lateral_Sclerosis\x2c_Dominant|Frontotemporal_dementia	RCV000265462.1|RCV000360165.1	MedGen|MedGen:OMIM:Orphanet:SNOMED_CT	CN239175|C0338451:600274:ORPHA282:230270009
1	11073982	11073982	T	C	Likely benign|Likely benign	Amyotrophic_Lateral_Sclerosis\x2c_Dominant|Frontotemporal_dementia	RCV000320654.1|RCV000384501.1	MedGen|MedGen:OMIM:Orphanet:SNOMED_CT	CN239175|C0338451:600274:ORPHA282:230270009
1	11074031	11074031	C	A	Likely benign|Likely benign	Frontotemporal_dementia|Amyotrophic_Lateral_Sclerosis\x2c_Dominant	RCV000290241.1|RCV000326560.1	MedGen:OMIM:Orphanet:SNOMED_CT|MedGen	C0338451:600274:ORPHA282:230270009|CN239175
1	11074031	11074031	C	T	Likely benign|Likely benign	Frontotemporal_dementia|Amyotrophic_Lateral_Sclerosis\x2c_Dominant	RCV000290241.1|RCV000326560.1	MedGen:OMIM:Orphanet:SNOMED_CT|MedGen	C0338451:600274:ORPHA282:230270009|CN239175
1	11076886	11076886	G	A	Uncertain significance|Uncertain significance	Frontotemporal_dementia|Amyotrophic_Lateral_Sclerosis\x2c_Dominant	RCV000295684.1|RCV000381213.1	MedGen:OMIM:Orphanet:SNOMED_CT|MedGen	C0338451:600274:ORPHA282:230270009|CN239175
1	11078886	11078886	A	G	Uncertain significance|Uncertain significance	Frontotemporal_dementia|Amyotrophic_Lateral_Sclerosis\x2c_Dominant	RCV000351133.1|RCV000400226.1	MedGen:OMIM:Orphanet:SNOMED_CT|MedGen	C0338451:600274:ORPHA282:230270009|CN239175
1	11078893	11078893	A	G	other	Amyotrophic_lateral_sclerosis_type_10	RCV000005544.6	MedGen:OMIM	C2677565:612069
1	11080617	11080617	A	G	Likely benign|Likely benign	Frontotemporal_dementia|Amyotrophic_Lateral_Sclerosis\x2c_Dominant	RCV000292585.1|RCV000338255.1	MedGen:OMIM:Orphanet:SNOMED_CT|MedGen	C0338451:600274:ORPHA282:230270009|CN239175
1	11082186	11082186	G	A	Uncertain significance|Uncertain significance	Amyotrophic_Lateral_Sclerosis\x2c_Dominant|Frontotemporal_dementia	RCV000298294.1|RCV000398880.1	MedGen|MedGen:OMIM:Orphanet:SNOMED_CT	CN239175|C0338451:600274:ORPHA282:230270009
1	11082253	11082253	A	G	Pathogenic	FRONTOTEMPORAL_DEMENTIA_WITH_TDP43_INCLUSIONS\x2c_TARDBP-RELATED	RCV000005549.3	MedGen	C3150170
1	11082325	11082325	G	A	Likely pathogenic	not_provided	RCV000412864.1	MedGen	CN221809
1	11082325	11082325	G	C	Likely pathogenic	not_provided	RCV000412864.1	MedGen	CN221809
1	11082335	11082335	G	C	Pathogenic	Amyotrophic_lateral_sclerosis_type_10	RCV000005542.4	MedGen:OMIM	C2677565:612069
1	11082347	11082347	G	A	Pathogenic\x2cPathogenic	Amyotrophic_lateral_sclerosis_type_10\x2cAmyotrophic_lateral_sclerosis_type_10	RCV000005541.3,RCV000020673.1	MedGen:OMIM\x2cMedGen:OMIM	C2677565:612069\x2cC2677565:612069
1	11082347	11082347	G	C	Pathogenic\x2cPathogenic	Amyotrophic_lateral_sclerosis_type_10\x2cAmyotrophic_lateral_sclerosis_type_10	RCV000005541.3,RCV000020673.1	MedGen:OMIM\x2cMedGen:OMIM	C2677565:612069\x2cC2677565:612069
1	11082347	11082347	G	T	Pathogenic\x2cPathogenic	Amyotrophic_lateral_sclerosis_type_10\x2cAmyotrophic_lateral_sclerosis_type_10	RCV000005541.3,RCV000020673.1	MedGen:OMIM\x2cMedGen:OMIM	C2677565:612069\x2cC2677565:612069
1	11082349	11082349	G	A	Pathogenic	Amyotrophic_lateral_sclerosis_type_10	RCV000020674.4	MedGen:OMIM	C2677565:612069
1	11082349	11082349	G	C	Pathogenic	Amyotrophic_lateral_sclerosis_type_10	RCV000020674.4	MedGen:OMIM	C2677565:612069
1	11082358	11082358	G	A	Pathogenic	Amyotrophic_lateral_sclerosis_type_10	RCV000005543.4	MedGen:OMIM	C2677565:612069
1	11082409	11082409	G	A	Pathogenic	Amyotrophic_lateral_sclerosis_type_10	RCV000005547.3	MedGen:OMIM	C2677565:612069
1	11082457	11082457	C	A	Pathogenic	Amyotrophic_lateral_sclerosis_type_10	RCV000005540.4	MedGen:OMIM	C2677565:612069
1	11082475	11082475	A	G	Pathogenic	Amyotrophic_lateral_sclerosis_type_10	RCV000005539.3	MedGen:OMIM	C2677565:612069
1	11082494	11082494	A	G	Pathogenic	Amyotrophic_lateral_sclerosis_type_10	RCV000005546.3	MedGen:OMIM	C2677565:612069
1	11082508	11082508	G	T	Pathogenic	Amyotrophic_lateral_sclerosis_type_10	RCV000005545.6	MedGen:OMIM	C2677565:612069
1	11082564	11082564	C	G	Likely benign|Likely benign	Frontotemporal_dementia|Amyotrophic_Lateral_Sclerosis\x2c_Dominant	RCV000353305.1|RCV000392664.1	MedGen:OMIM:Orphanet:SNOMED_CT|MedGen	C0338451:600274:ORPHA282:230270009|CN239175
1	11082564	11082564	C	T	Likely benign|Likely benign	Frontotemporal_dementia|Amyotrophic_Lateral_Sclerosis\x2c_Dominant	RCV000353305.1|RCV000392664.1	MedGen:OMIM:Orphanet:SNOMED_CT|MedGen	C0338451:600274:ORPHA282:230270009|CN239175
1	11082610	11082610	G	A	Pathogenic|Pathogenic|Likely pathogenic	Amyotrophic_lateral_sclerosis_type_10|FRONTOTEMPORAL_DEMENTIA_WITH_TDP43_INCLUSIONS\x2c_TARDBP-RELATED|not_provided	RCV000020663.8|RCV000106321.4|RCV000413910.1	MedGen:OMIM|MedGen|MedGen	C2677565:612069|C3150170|CN221809
1	11082610	11082610	G	C	Pathogenic|Pathogenic|Likely pathogenic	Amyotrophic_lateral_sclerosis_type_10|FRONTOTEMPORAL_DEMENTIA_WITH_TDP43_INCLUSIONS\x2c_TARDBP-RELATED|not_provided	RCV000020663.8|RCV000106321.4|RCV000413910.1	MedGen:OMIM|MedGen|MedGen	C2677565:612069|C3150170|CN221809
1	11082616	11082616	G	C	Pathogenic	Amyotrophic_lateral_sclerosis_type_10	RCV000192195.1	MedGen:OMIM	C2677565:612069
1	11082619	11082619	T	G	Pathogenic	Amyotrophic_lateral_sclerosis_type_10	RCV000192196.1	MedGen:OMIM	C2677565:612069
1	11082794	11082794	T	C	Pathogenic	Amyotrophic_lateral_sclerosis_type_10	RCV000020654.1	MedGen:OMIM	C2677565:612069
1	11082840	11082840	T	C	Uncertain significance|Uncertain significance	Frontotemporal_dementia|Amyotrophic_Lateral_Sclerosis\x2c_Dominant	RCV000303467.1|RCV000358284.1	MedGen:OMIM:Orphanet:SNOMED_CT|MedGen	C0338451:600274:ORPHA282:230270009|CN239175
1	11082870	11082870	A	C	Uncertain significance|Uncertain significance	Frontotemporal_dementia|Amyotrophic_Lateral_Sclerosis\x2c_Dominant	RCV000272827.1|RCV000327850.1	MedGen:OMIM:Orphanet:SNOMED_CT|MedGen	C0338451:600274:ORPHA282:230270009|CN239175
1	11082919	11082919	G	A	Likely benign|Likely benign	Frontotemporal_dementia|Amyotrophic_Lateral_Sclerosis\x2c_Dominant	RCV000269531.1|RCV000364084.1	MedGen:OMIM:Orphanet:SNOMED_CT|MedGen	C0338451:600274:ORPHA282:230270009|CN239175
1	11082925	11082925	T	C	Uncertain significance|Uncertain significance	Frontotemporal_dementia|Amyotrophic_Lateral_Sclerosis\x2c_Dominant	RCV000333871.1|RCV000388370.1	MedGen:OMIM:Orphanet:SNOMED_CT|MedGen	C0338451:600274:ORPHA282:230270009|CN239175
1	11083213	11083213	A	-	Uncertain significance|Uncertain significance	Amyotrophic_Lateral_Sclerosis\x2c_Dominant|Frontotemporal_dementia	RCV000294216.1|RCV000330501.1	MedGen|MedGen:OMIM:Orphanet:SNOMED_CT	CN239175|C0338451:600274:ORPHA282:230270009
1	11083377	11083377	G	A	Uncertain significance|Uncertain significance	Amyotrophic_Lateral_Sclerosis\x2c_Dominant|Frontotemporal_dementia	RCV000281380.1|RCV000375868.1	MedGen|MedGen:OMIM:Orphanet:SNOMED_CT	CN239175|C0338451:600274:ORPHA282:230270009
1	11083408	11083408	G	A	Pathogenic|Pathogenic	Amyotrophic_lateral_sclerosis_type_10|FRONTOTEMPORAL_DEMENTIA_WITH_TDP43_INCLUSIONS\x2c_TARDBP-RELATED	RCV000005550.2|RCV000005551.2	MedGen:OMIM|MedGen	C2677565:612069|C3150170
1	11083553	11083553	G	A	Uncertain significance|Uncertain significance	Amyotrophic_Lateral_Sclerosis\x2c_Dominant|Frontotemporal_dementia	RCV000336489.1|RCV000396801.1	MedGen|MedGen:OMIM:Orphanet:SNOMED_CT	CN239175|C0338451:600274:ORPHA282:230270009
1	11083573	11083573	G	T	Uncertain significance|Uncertain significance	Amyotrophic_Lateral_Sclerosis\x2c_Dominant|Frontotemporal_dementia	RCV000286313.1|RCV000341257.1	MedGen|MedGen:OMIM:Orphanet:SNOMED_CT	CN239175|C0338451:600274:ORPHA282:230270009
1	11083674	11083674	C	T	Uncertain significance|Uncertain significance	Frontotemporal_dementia|Amyotrophic_Lateral_Sclerosis\x2c_Dominant	RCV000302677.1|RCV000400938.1	MedGen:OMIM:Orphanet:SNOMED_CT|MedGen	C0338451:600274:ORPHA282:230270009|CN239175
1	11083719	11083719	T	G	Likely benign|Likely benign	Amyotrophic_Lateral_Sclerosis\x2c_Dominant|Frontotemporal_dementia	RCV000366619.1|RCV000400327.1	MedGen|MedGen:OMIM:Orphanet:SNOMED_CT	CN239175|C0338451:600274:ORPHA282:230270009
1	11083792	11083792	C	T	Likely benign|Likely benign	Amyotrophic_Lateral_Sclerosis\x2c_Dominant|Frontotemporal_dementia	RCV000308344.1|RCV000362978.1	MedGen|MedGen:OMIM:Orphanet:SNOMED_CT	CN239175|C0338451:600274:ORPHA282:230270009
1	11083795	11083795	A	T	Uncertain significance|Uncertain significance	Amyotrophic_Lateral_Sclerosis\x2c_Dominant|Frontotemporal_dementia	RCV000277861.1|RCV000314244.1	MedGen|MedGen:OMIM:Orphanet:SNOMED_CT	CN239175|C0338451:600274:ORPHA282:230270009
1	11084306	11084309	TTTG	-	Uncertain significance|Uncertain significance	Amyotrophic_Lateral_Sclerosis\x2c_Dominant|Frontotemporal_dementia	RCV000274024.1|RCV000368674.1	MedGen|MedGen:OMIM:Orphanet:SNOMED_CT	CN239175|C0338451:600274:ORPHA282:230270009
1	11084333	11084333	A	T	Uncertain significance|Uncertain significance	Amyotrophic_Lateral_Sclerosis\x2c_Dominant|Frontotemporal_dementia	RCV000319698.1|RCV000374304.1	MedGen|MedGen:OMIM:Orphanet:SNOMED_CT	CN239175|C0338451:600274:ORPHA282:230270009
1	11084334	11084334	T	A	Uncertain significance|Uncertain significance	Amyotrophic_Lateral_Sclerosis\x2c_Dominant|Frontotemporal_dementia	RCV000285942.1|RCV000380265.1	MedGen|MedGen:OMIM:Orphanet:SNOMED_CT	CN239175|C0338451:600274:ORPHA282:230270009
1	11084334	11084334	T	-	Uncertain significance|Uncertain significance	Amyotrophic_Lateral_Sclerosis\x2c_Dominant|Frontotemporal_dementia	RCV000261200.1|RCV000316450.1	MedGen|MedGen:OMIM:Orphanet:SNOMED_CT	CN239175|C0338451:600274:ORPHA282:230270009
1	11084506	11084506	A	G	Uncertain significance|Uncertain significance	Amyotrophic_Lateral_Sclerosis\x2c_Dominant|Frontotemporal_dementia	RCV000339296.1|RCV000384455.1	MedGen|MedGen:OMIM:Orphanet:SNOMED_CT	CN239175|C0338451:600274:ORPHA282:230270009
1	11084716	11084716	T	C	Uncertain significance|Uncertain significance	Amyotrophic_Lateral_Sclerosis\x2c_Dominant|Frontotemporal_dementia	RCV000290163.1|RCV000345167.1	MedGen|MedGen:OMIM:Orphanet:SNOMED_CT	CN239175|C0338451:600274:ORPHA282:230270009
1	11084740	11084740	C	T	Uncertain significance|Uncertain significance	Frontotemporal_dementia|Amyotrophic_Lateral_Sclerosis\x2c_Dominant	RCV000314491.1|RCV000390275.1	MedGen:OMIM:Orphanet:SNOMED_CT|MedGen	C0338451:600274:ORPHA282:230270009|CN239175
1	11084757	11084757	T	G	Uncertain significance|Uncertain significance	Frontotemporal_dementia|Amyotrophic_Lateral_Sclerosis\x2c_Dominant	RCV000350637.1|RCV000401360.1	MedGen:OMIM:Orphanet:SNOMED_CT|MedGen	C0338451:600274:ORPHA282:230270009|CN239175
1	11084865	11084865	G	T	Uncertain significance|Uncertain significance	Frontotemporal_dementia|Amyotrophic_Lateral_Sclerosis\x2c_Dominant	RCV000311414.1|RCV000356925.1	MedGen:OMIM:Orphanet:SNOMED_CT|MedGen	C0338451:600274:ORPHA282:230270009|CN239175
1	11084963	11084963	A	G	Uncertain significance|Uncertain significance	Amyotrophic_Lateral_Sclerosis\x2c_Dominant|Frontotemporal_dementia	RCV000262134.1|RCV000298536.1	MedGen|MedGen:OMIM:Orphanet:SNOMED_CT	CN239175|C0338451:600274:ORPHA282:230270009
1	11085004	11085004	-	TGTTT	Benign|Benign|Benign	Amyotrophic_Lateral_Sclerosis\x2c_Dominant|Frontotemporal_dementia|MASP2_deficiency	RCV000267829.1|RCV000353235.1|RCV000394679.1	MedGen|MedGen:OMIM:Orphanet:SNOMED_CT|MedGen:OMIM:Orphanet	CN239175|C0338451:600274:ORPHA282:230270009|C3151085:613791:ORPHA331187
1	11085004	11085004	-	TGTTT	Benign|Benign|Benign	Amyotrophic_Lateral_Sclerosis\x2c_Dominant|Frontotemporal_dementia|MASP2_deficiency	RCV000267829.1|RCV000353235.1|RCV000394679.1	MedGen|MedGen:OMIM:Orphanet:SNOMED_CT|MedGen:OMIM:Orphanet	CN239175|C0338451:600274:ORPHA282:230270009|C3151085:613791:ORPHA331187
1	11085004	11085004	-	TTGTT	Benign|Benign|Benign	Amyotrophic_Lateral_Sclerosis\x2c_Dominant|Frontotemporal_dementia|MASP2_deficiency	RCV000267829.1|RCV000353235.1|RCV000394679.1	MedGen|MedGen:OMIM:Orphanet:SNOMED_CT|MedGen:OMIM:Orphanet	CN239175|C0338451:600274:ORPHA282:230270009|C3151085:613791:ORPHA331187
1	11085042	11085042	A	G	Likely benign|Likely benign|Likely benign	MASP2_deficiency|Frontotemporal_dementia|Amyotrophic_Lateral_Sclerosis\x2c_Dominant	RCV000309062.1|RCV000322945.1|RCV000377600.1	MedGen:OMIM:Orphanet|MedGen:OMIM:Orphanet:SNOMED_CT|MedGen	C3151085:613791:ORPHA331187|C0338451:600274:ORPHA282:230270009|CN239175
1	11085045	11085045	G	A	Uncertain significance|Uncertain significance	Frontotemporal_dementia|Amyotrophic_Lateral_Sclerosis\x2c_Dominant	RCV000264659.1|RCV000329064.1	MedGen:OMIM:Orphanet:SNOMED_CT|MedGen	C0338451:600274:ORPHA282:230270009|CN239175
1	11085071	11085071	C	T	Uncertain significance|Uncertain significance	Amyotrophic_Lateral_Sclerosis\x2c_Dominant|Frontotemporal_dementia	RCV000289215.1|RCV000383590.1	MedGen|MedGen:OMIM:Orphanet:SNOMED_CT	CN239175|C0338451:600274:ORPHA282:230270009
1	11085248	11085248	C	-	Uncertain significance|Uncertain significance	Amyotrophic_Lateral_Sclerosis\x2c_Dominant|Frontotemporal_dementia	RCV000344401.1|RCV000389658.1	MedGen|MedGen:OMIM:Orphanet:SNOMED_CT	CN239175|C0338451:600274:ORPHA282:230270009
1	11085451	11085451	G	A	Likely benign|Likely benign	Amyotrophic_Lateral_Sclerosis\x2c_Dominant|Frontotemporal_dementia	RCV000295354.1|RCV000350251.1	MedGen|MedGen:OMIM:Orphanet:SNOMED_CT	CN239175|C0338451:600274:ORPHA282:230270009
1	11085461	11085461	G	A	Uncertain significance|Uncertain significance	Frontotemporal_dementia|Amyotrophic_Lateral_Sclerosis\x2c_Dominant	RCV000301276.1|RCV000396663.1	MedGen:OMIM:Orphanet:SNOMED_CT|MedGen	C0338451:600274:ORPHA282:230270009|CN239175
1	11085484	11085484	A	G	Uncertain significance|Uncertain significance	Frontotemporal_dementia|Amyotrophic_Lateral_Sclerosis\x2c_Dominant	RCV000337573.1|RCV000398843.1	MedGen:OMIM:Orphanet:SNOMED_CT|MedGen	C0338451:600274:ORPHA282:230270009|CN239175
1	11085531	11085531	-	T	Uncertain significance|Uncertain significance	Amyotrophic_Lateral_Sclerosis\x2c_Dominant|Frontotemporal_dementia	RCV000298127.1|RCV000359870.1	MedGen|MedGen:OMIM:Orphanet:SNOMED_CT	CN239175|C0338451:600274:ORPHA282:230270009
1	11086717	11086717	A	G	Benign|Benign|Benign	Amyotrophic_Lateral_Sclerosis\x2c_Dominant|MASP2_deficiency|Frontotemporal_dementia	RCV000368372.1|RCV000392886.1|RCV000400242.1	MedGen|MedGen:OMIM:Orphanet|MedGen:OMIM:Orphanet:SNOMED_CT	CN239175|C3151085:613791:ORPHA331187|C0338451:600274:ORPHA282:230270009
1	11086723	11086723	G	A	Uncertain significance	MASP2_deficiency	RCV000301588.1	MedGen:OMIM:Orphanet	C3151085:613791:ORPHA331187
1	11086753	11086753	C	T	Uncertain significance	MASP2_deficiency	RCV000365495.1	MedGen:OMIM:Orphanet	C3151085:613791:ORPHA331187
1	11086758	11086758	G	A	Likely benign|Likely benign	Frontotemporal_dementia|Amyotrophic_Lateral_Sclerosis\x2c_Dominant	RCV000314809.1|RCV000369417.1	MedGen:OMIM:Orphanet:SNOMED_CT|MedGen	C0338451:600274:ORPHA282:230270009|CN239175
1	11086771	11086771	T	G	Uncertain significance	MASP2_deficiency	RCV000273230.1	MedGen:OMIM:Orphanet	C3151085:613791:ORPHA331187
1	11086831	11086831	G	A	Uncertain significance	MASP2_deficiency	RCV000326034.1	MedGen:OMIM:Orphanet	C3151085:613791:ORPHA331187
1	11087272	11087272	T	G	Likely benign	MASP2_deficiency	RCV000364354.1	MedGen:OMIM:Orphanet	C3151085:613791:ORPHA331187
1	11087276	11087276	G	A	Uncertain significance	MASP2_deficiency	RCV000276598.1	MedGen:OMIM:Orphanet	C3151085:613791:ORPHA331187
1	11087276	11087276	G	T	Uncertain significance	MASP2_deficiency	RCV000276598.1	MedGen:OMIM:Orphanet	C3151085:613791:ORPHA331187
1	11087386	11087386	A	G	Likely benign|Likely benign|Likely benign	Amyotrophic_Lateral_Sclerosis\x2c_Dominant|Frontotemporal_dementia|MASP2_deficiency	RCV000260724.1|RCV000316368.1|RCV000333994.1	MedGen|MedGen:OMIM:Orphanet:SNOMED_CT|MedGen:OMIM:Orphanet	CN239175|C0338451:600274:ORPHA282:230270009|C3151085:613791:ORPHA331187
1	11087413	11087413	G	A	Uncertain significance	MASP2_deficiency	RCV000386253.1	MedGen:OMIM:Orphanet	C3151085:613791:ORPHA331187
1	11087524	11087524	G	A	Benign|Benign|Benign	Amyotrophic_Lateral_Sclerosis\x2c_Dominant|MASP2_deficiency|Frontotemporal_dementia	RCV000262387.1|RCV000294328.1|RCV000357134.1	MedGen|MedGen:OMIM:Orphanet|MedGen:OMIM:Orphanet:SNOMED_CT	CN239175|C3151085:613791:ORPHA331187|C0338451:600274:ORPHA282:230270009
1	11087687	11087687	C	T	Likely benign	MASP2_deficiency	RCV000318612.1	MedGen:OMIM:Orphanet	C3151085:613791:ORPHA331187
1	11090287	11090287	C	T	Uncertain significance	MASP2_deficiency	RCV000375543.1	MedGen:OMIM:Orphanet	C3151085:613791:ORPHA331187
1	11090885	11090885	G	A	Uncertain significance	MASP2_deficiency	RCV000278637.1	MedGen:OMIM:Orphanet	C3151085:613791:ORPHA331187
1	11090897	11090897	A	G	Likely benign	MASP2_deficiency	RCV000336089.1	MedGen:OMIM:Orphanet	C3151085:613791:ORPHA331187
1	11090916	11090916	C	A	Benign	MASP2_deficiency	RCV000396976.1	MedGen:OMIM:Orphanet	C3151085:613791:ORPHA331187
1	11094892	11094892	C	T	Uncertain significance	MASP2_deficiency	RCV000286996.1	MedGen:OMIM:Orphanet	C3151085:613791:ORPHA331187
1	11094908	11094908	T	A	Uncertain significance	MASP2_deficiency	RCV000339780.1	MedGen:OMIM:Orphanet	C3151085:613791:ORPHA331187
1	11097791	11097791	T	G	Uncertain significance	MASP2_deficiency	RCV000400428.1	MedGen:OMIM:Orphanet	C3151085:613791:ORPHA331187
1	11097867	11097867	C	T	Benign	MASP2_deficiency	RCV000308842.1	MedGen:OMIM:Orphanet	C3151085:613791:ORPHA331187
1	11102939	11102939	C	T	Likely benign	MASP2_deficiency	RCV000365891.1	MedGen:OMIM:Orphanet	C3151085:613791:ORPHA331187
1	11102993	11102993	G	C	Uncertain significance	MASP2_deficiency	RCV000399128.1	MedGen:OMIM:Orphanet	C3151085:613791:ORPHA331187
1	11103013	11103013	T	G	Uncertain significance	MASP2_deficiency	RCV000307556.1	MedGen:OMIM:Orphanet	C3151085:613791:ORPHA331187
1	11103091	11103091	G	A	Uncertain significance	MASP2_deficiency	RCV000369219.1	MedGen:OMIM:Orphanet	C3151085:613791:ORPHA331187
1	11103408	11103408	G	A	Benign	MASP2_deficiency	RCV000276995.1	MedGen:OMIM:Orphanet	C3151085:613791:ORPHA331187
1	11103476	11103476	A	G	Uncertain significance	MASP2_deficiency	RCV000329602.1	MedGen:OMIM:Orphanet	C3151085:613791:ORPHA331187
1	11103525	11103525	C	A	Uncertain significance\x2cLikely benign	MASP2_deficiency\x2cMASP2_deficiency	RCV000367969.1,RCV000262064.1	MedGen:OMIM:Orphanet\x2cMedGen:OMIM:Orphanet	C3151085:613791:ORPHA331187\x2cC3151085:613791:ORPHA331187
1	11103525	11103525	C	T	Uncertain significance\x2cLikely benign	MASP2_deficiency\x2cMASP2_deficiency	RCV000367969.1,RCV000262064.1	MedGen:OMIM:Orphanet\x2cMedGen:OMIM:Orphanet	C3151085:613791:ORPHA331187\x2cC3151085:613791:ORPHA331187
1	11103582	11103582	G	A	Likely benign	MASP2_deficiency	RCV000319512.1	MedGen:OMIM:Orphanet	C3151085:613791:ORPHA331187
1	11105502	11105502	T	C	Uncertain significance	MASP2_deficiency	RCV000371962.1	MedGen:OMIM:Orphanet	C3151085:613791:ORPHA331187
1	11105502	11105502	T	G	Uncertain significance	MASP2_deficiency	RCV000371962.1	MedGen:OMIM:Orphanet	C3151085:613791:ORPHA331187
1	11105539	11105539	T	C	Uncertain significance	MASP2_deficiency	RCV000279764.1	MedGen:OMIM:Orphanet	C3151085:613791:ORPHA331187
1	11105542	11105542	C	T	Uncertain significance	MASP2_deficiency	RCV000322878.1	MedGen:OMIM:Orphanet	C3151085:613791:ORPHA331187
1	11105589	11105589	G	A	Uncertain significance	MASP2_deficiency	RCV000379831.1	MedGen:OMIM:Orphanet	C3151085:613791:ORPHA331187
1	11106630	11106630	G	A	Uncertain significance	MASP2_deficiency	RCV000283221.1	MedGen:OMIM:Orphanet	C3151085:613791:ORPHA331187
1	11106641	11106641	C	T	Uncertain significance	MASP2_deficiency	RCV000340531.1	MedGen:OMIM:Orphanet	C3151085:613791:ORPHA331187
1	11106642	11106642	G	A	Uncertain significance	MASP2_deficiency	RCV000394917.1	MedGen:OMIM:Orphanet	C3151085:613791:ORPHA331187
1	11106648	11106648	G	A	Likely benign	MASP2_deficiency	RCV000288150.1	MedGen:OMIM:Orphanet	C3151085:613791:ORPHA331187
1	11106666	11106666	T	C	other|Benign	MASP2_deficiency|not_specified	RCV000005520.4|RCV000239142.1	MedGen:OMIM:Orphanet|MedGen	C3151085:613791:ORPHA331187|CN169374
1	11106729	11106729	C	T	Likely benign	MASP2_deficiency	RCV000345338.1	MedGen:OMIM:Orphanet	C3151085:613791:ORPHA331187
1	11106935	11106935	G	A	Uncertain significance	MASP2_deficiency	RCV000315205.1	MedGen:OMIM:Orphanet	C3151085:613791:ORPHA331187
1	11106942	11106942	C	T	Uncertain significance	MASP2_deficiency	RCV000348987.1	MedGen:OMIM:Orphanet	C3151085:613791:ORPHA331187
1	11106951	11106951	G	A	Uncertain significance	MASP2_deficiency	RCV000400855.1	MedGen:OMIM:Orphanet	C3151085:613791:ORPHA331187
1	11107023	11107023	G	A	Uncertain significance	MASP2_deficiency	RCV000300025.1	MedGen:OMIM:Orphanet	C3151085:613791:ORPHA331187
1	11107089	11107089	T	A	Uncertain significance	MASP2_deficiency	RCV000357236.1	MedGen:OMIM:Orphanet	C3151085:613791:ORPHA331187
1	11107101	11107101	G	A	Uncertain significance	MASP2_deficiency	RCV000259451.1	MedGen:OMIM:Orphanet	C3151085:613791:ORPHA331187
1	11172910	11172910	G	A	Uncertain significance	not_specified	RCV000233761.1	MedGen	CN169374
1	11174420	11174420	C	T	not provided	not_provided	RCV000190287.1	MedGen	CN221809
1	11177096	11177096	C	T	Pathogenic	Smith-Kingsmore_syndrome	RCV000234811.1	MedGen:OMIM	CN233222:616638
1	11184573	11184573	G	A	not provided	not_provided	RCV000190281.1	MedGen	CN221809
1	11188164	11188164	G	T	not provided	not_provided	RCV000190280.1	MedGen	CN221809
1	11189846	11189846	A	C	Pathogenic	Smith-Kingsmore_syndrome	RCV000209915.1	MedGen:OMIM	CN233222:616638
1	11190804	11190804	C	T	Pathogenic|Pathogenic	Smith-Kingsmore_syndrome|not_provided	RCV000201885.1|RCV000255268.1	MedGen:OMIM|MedGen	CN233222:616638|CN221809
1	11194399	11194400	GG	AC	Benign	not_specified	RCV000230893.1	MedGen	CN169374
1	11199365	11199365	C	T	not provided	not_provided	RCV000190279.1	MedGen	CN221809
1	11204792	11204792	C	T	Pathogenic	Smith-Kingsmore_syndrome	RCV000209880.1	MedGen:OMIM	CN233222:616638
1	11206813	11206813	T	C	Uncertain significance	Smith-Kingsmore_syndrome	RCV000258926.1	MedGen:OMIM	CN233222:616638
1	11217230	11217230	C	A	Pathogenic|Pathogenic	Smith-Kingsmore_syndrome|not_provided	RCV000170355.5|RCV000224544.1	MedGen:OMIM|MedGen	CN233222:616638|CN221809
1	11227568	11227568	A	G	Benign	not_specified	RCV000226924.1	MedGen	CN169374
1	11273599	11273599	T	C	Uncertain significance	not_specified	RCV000234430.1	MedGen	CN169374
1	11288870	11288870	T	C	Uncertain significance	not_specified	RCV000239198.1	MedGen	CN169374
1	11313905	11313905	C	A	Likely benign	not_specified	RCV000228713.1	MedGen	CN169374
1	11316251	11316251	T	C	Uncertain significance	Smith-Kingsmore_syndrome	RCV000209948.1	MedGen:OMIM	CN233222:616638
1	11333252	11333252	C	T	Likely benign	Schnyder_crystalline_corneal_dystrophy	RCV000322246.1	MedGen:OMIM:Orphanet:SNOMED_CT:SNOMED_CT	C0271287:121800:ORPHA98967:39662004:419395007
1	11333278	11333278	C	T	Uncertain significance	Schnyder_crystalline_corneal_dystrophy	RCV000298203.1	MedGen:OMIM:Orphanet:SNOMED_CT:SNOMED_CT	C0271287:121800:ORPHA98967:39662004:419395007
1	11333394	11333394	G	A	Likely benign	Schnyder_crystalline_corneal_dystrophy	RCV000359966.1	MedGen:OMIM:Orphanet:SNOMED_CT:SNOMED_CT	C0271287:121800:ORPHA98967:39662004:419395007
1	11333485	11333485	G	A	Uncertain significance	Schnyder_crystalline_corneal_dystrophy	RCV000267590.1	MedGen:OMIM:Orphanet:SNOMED_CT:SNOMED_CT	C0271287:121800:ORPHA98967:39662004:419395007
1	11333542	11333542	T	G	Benign	Schnyder_crystalline_corneal_dystrophy	RCV000320369.1	MedGen:OMIM:Orphanet:SNOMED_CT:SNOMED_CT	C0271287:121800:ORPHA98967:39662004:419395007
1	11333585	11333585	T	C	Uncertain significance	Schnyder_crystalline_corneal_dystrophy	RCV000377189.1	MedGen:OMIM:Orphanet:SNOMED_CT:SNOMED_CT	C0271287:121800:ORPHA98967:39662004:419395007
1	11333585	11333585	T	G	Uncertain significance	Schnyder_crystalline_corneal_dystrophy	RCV000377189.1	MedGen:OMIM:Orphanet:SNOMED_CT:SNOMED_CT	C0271287:121800:ORPHA98967:39662004:419395007
1	11333648	11333648	A	C	Uncertain significance	Schnyder_crystalline_corneal_dystrophy	RCV000271094.1	MedGen:OMIM:Orphanet:SNOMED_CT:SNOMED_CT	C0271287:121800:ORPHA98967:39662004:419395007
1	11333812	11333812	C	T	Likely benign	Schnyder_crystalline_corneal_dystrophy	RCV000329450.1	MedGen:OMIM:Orphanet:SNOMED_CT:SNOMED_CT	C0271287:121800:ORPHA98967:39662004:419395007
1	11333886	11333886	T	G	Likely benign	Schnyder_crystalline_corneal_dystrophy	RCV000381691.1	MedGen:OMIM:Orphanet:SNOMED_CT:SNOMED_CT	C0271287:121800:ORPHA98967:39662004:419395007
1	11333893	11333893	A	G	Pathogenic	Schnyder_crystalline_corneal_dystrophy	RCV000000904.2	MedGen:OMIM:Orphanet:SNOMED_CT:SNOMED_CT	C0271287:121800:ORPHA98967:39662004:419395007
1	11333923	11333923	A	G	Pathogenic	Schnyder_crystalline_corneal_dystrophy	RCV000000909.2	MedGen:OMIM:Orphanet:SNOMED_CT:SNOMED_CT	C0271287:121800:ORPHA98967:39662004:419395007
1	11333943	11333943	A	G	Pathogenic	Schnyder_crystalline_corneal_dystrophy	RCV000000906.2	MedGen:OMIM:Orphanet:SNOMED_CT:SNOMED_CT	C0271287:121800:ORPHA98967:39662004:419395007
1	11333958	11333958	C	A	Uncertain significance	Schnyder_crystalline_corneal_dystrophy	RCV000289699.1	MedGen:OMIM:Orphanet:SNOMED_CT:SNOMED_CT	C0271287:121800:ORPHA98967:39662004:419395007
1	11334005	11334005	C	T	Likely benign	Schnyder_crystalline_corneal_dystrophy	RCV000351714.1	MedGen:OMIM:Orphanet:SNOMED_CT:SNOMED_CT	C0271287:121800:ORPHA98967:39662004:419395007
1	11334040	11334040	A	G	Likely benign	Schnyder_crystalline_corneal_dystrophy	RCV000389691.1	MedGen:OMIM:Orphanet:SNOMED_CT:SNOMED_CT	C0271287:121800:ORPHA98967:39662004:419395007
1	11334082	11334082	T	G	Uncertain significance	Schnyder_crystalline_corneal_dystrophy	RCV000293265.1	MedGen:OMIM:Orphanet:SNOMED_CT:SNOMED_CT	C0271287:121800:ORPHA98967:39662004:419395007
1	11334099	11334099	T	C	Pathogenic	Schnyder_crystalline_corneal_dystrophy	RCV000000910.2	MedGen:OMIM:Orphanet:SNOMED_CT:SNOMED_CT	C0271287:121800:ORPHA98967:39662004:419395007
1	11334112	11334112	C	T	Pathogenic	Schnyder_crystalline_corneal_dystrophy	RCV000000907.2	MedGen:OMIM:Orphanet:SNOMED_CT:SNOMED_CT	C0271287:121800:ORPHA98967:39662004:419395007
1	11334117	11334117	G	C	Pathogenic	Schnyder_crystalline_corneal_dystrophy	RCV000000905.2	MedGen:OMIM:Orphanet:SNOMED_CT:SNOMED_CT	C0271287:121800:ORPHA98967:39662004:419395007
1	11345701	11345701	G	A	Pathogenic	Schnyder_crystalline_corneal_dystrophy	RCV000034310.3	MedGen:OMIM:Orphanet:SNOMED_CT:SNOMED_CT	C0271287:121800:ORPHA98967:39662004:419395007
1	11345727	11345727	G	A	Pathogenic	Schnyder_crystalline_corneal_dystrophy	RCV000000911.2	MedGen:OMIM:Orphanet:SNOMED_CT:SNOMED_CT	C0271287:121800:ORPHA98967:39662004:419395007
1	11345771	11345771	G	A	Likely benign	Schnyder_crystalline_corneal_dystrophy	RCV000370908.1	MedGen:OMIM:Orphanet:SNOMED_CT:SNOMED_CT	C0271287:121800:ORPHA98967:39662004:419395007
1	11345866	11345866	A	G	Pathogenic	Schnyder_crystalline_corneal_dystrophy	RCV000000908.2	MedGen:OMIM:Orphanet:SNOMED_CT:SNOMED_CT	C0271287:121800:ORPHA98967:39662004:419395007
1	11345879	11345879	C	G	Pathogenic	Schnyder_crystalline_corneal_dystrophy	RCV000000912.2	MedGen:OMIM:Orphanet:SNOMED_CT:SNOMED_CT	C0271287:121800:ORPHA98967:39662004:419395007
1	11345911	11345911	C	T	Likely benign	Schnyder_crystalline_corneal_dystrophy	RCV000274086.1	MedGen:OMIM:Orphanet:SNOMED_CT:SNOMED_CT	C0271287:121800:ORPHA98967:39662004:419395007
1	11345922	11345922	C	A	Uncertain significance	Schnyder_crystalline_corneal_dystrophy	RCV000331536.1	MedGen:OMIM:Orphanet:SNOMED_CT:SNOMED_CT	C0271287:121800:ORPHA98967:39662004:419395007
1	11346008	11346008	C	T	Likely benign	Schnyder_crystalline_corneal_dystrophy	RCV000379604.1	MedGen:OMIM:Orphanet:SNOMED_CT:SNOMED_CT	C0271287:121800:ORPHA98967:39662004:419395007
1	11346038	11346038	C	T	Likely benign	Schnyder_crystalline_corneal_dystrophy	RCV000285093.1	MedGen:OMIM:Orphanet:SNOMED_CT:SNOMED_CT	C0271287:121800:ORPHA98967:39662004:419395007
1	11346206	11346206	C	G	Likely benign	Schnyder_crystalline_corneal_dystrophy	RCV000370217.1	MedGen:OMIM:Orphanet:SNOMED_CT:SNOMED_CT	C0271287:121800:ORPHA98967:39662004:419395007
1	11346206	11346206	C	T	Likely benign	Schnyder_crystalline_corneal_dystrophy	RCV000370217.1	MedGen:OMIM:Orphanet:SNOMED_CT:SNOMED_CT	C0271287:121800:ORPHA98967:39662004:419395007
1	11346282	11346282	G	A	Likely benign	Schnyder_crystalline_corneal_dystrophy	RCV000401521.1	MedGen:OMIM:Orphanet:SNOMED_CT:SNOMED_CT	C0271287:121800:ORPHA98967:39662004:419395007
1	11346336	11346336	A	G	Likely benign	Schnyder_crystalline_corneal_dystrophy	RCV000297865.1	MedGen:OMIM:Orphanet:SNOMED_CT:SNOMED_CT	C0271287:121800:ORPHA98967:39662004:419395007
1	11346407	11346409	AGA	-	Uncertain significance	Schnyder_crystalline_corneal_dystrophy	RCV000357457.1	MedGen:OMIM:Orphanet:SNOMED_CT:SNOMED_CT	C0271287:121800:ORPHA98967:39662004:419395007
1	11346427	11346427	G	A	Uncertain significance	Schnyder_crystalline_corneal_dystrophy	RCV000262219.1	MedGen:OMIM:Orphanet:SNOMED_CT:SNOMED_CT	C0271287:121800:ORPHA98967:39662004:419395007
1	11346435	11346435	T	C	Uncertain significance	Schnyder_crystalline_corneal_dystrophy	RCV000322020.1	MedGen:OMIM:Orphanet:SNOMED_CT:SNOMED_CT	C0271287:121800:ORPHA98967:39662004:419395007
1	11346608	11346608	C	T	Likely benign	Schnyder_crystalline_corneal_dystrophy	RCV000358216.1	MedGen:OMIM:Orphanet:SNOMED_CT:SNOMED_CT	C0271287:121800:ORPHA98967:39662004:419395007
1	11346653	11346654	AG	-	Uncertain significance	Schnyder_crystalline_corneal_dystrophy	RCV000268207.1	MedGen:OMIM:Orphanet:SNOMED_CT:SNOMED_CT	C0271287:121800:ORPHA98967:39662004:419395007
1	11346719	11346719	C	A	Likely benign	Schnyder_crystalline_corneal_dystrophy	RCV000323298.1	MedGen:OMIM:Orphanet:SNOMED_CT:SNOMED_CT	C0271287:121800:ORPHA98967:39662004:419395007
1	11346740	11346740	G	A	Likely benign	Schnyder_crystalline_corneal_dystrophy	RCV000382607.1	MedGen:OMIM:Orphanet:SNOMED_CT:SNOMED_CT	C0271287:121800:ORPHA98967:39662004:419395007
1	11346800	11346800	T	C	Uncertain significance	Schnyder_crystalline_corneal_dystrophy	RCV000288346.1	MedGen:OMIM:Orphanet:SNOMED_CT:SNOMED_CT	C0271287:121800:ORPHA98967:39662004:419395007
1	11346807	11346807	A	G	Uncertain significance	Schnyder_crystalline_corneal_dystrophy	RCV000329309.1	MedGen:OMIM:Orphanet:SNOMED_CT:SNOMED_CT	C0271287:121800:ORPHA98967:39662004:419395007
1	11346863	11346863	A	G	Uncertain significance	Schnyder_crystalline_corneal_dystrophy	RCV000383235.1	MedGen:OMIM:Orphanet:SNOMED_CT:SNOMED_CT	C0271287:121800:ORPHA98967:39662004:419395007
1	11346872	11346872	C	A	Likely benign	Schnyder_crystalline_corneal_dystrophy	RCV000293583.1	MedGen:OMIM:Orphanet:SNOMED_CT:SNOMED_CT	C0271287:121800:ORPHA98967:39662004:419395007
1	11347007	11347007	G	A	Benign	Schnyder_crystalline_corneal_dystrophy	RCV000348372.1	MedGen:OMIM:Orphanet:SNOMED_CT:SNOMED_CT	C0271287:121800:ORPHA98967:39662004:419395007
1	11347035	11347035	A	T	Uncertain significance	Schnyder_crystalline_corneal_dystrophy	RCV000389017.1	MedGen:OMIM:Orphanet:SNOMED_CT:SNOMED_CT	C0271287:121800:ORPHA98967:39662004:419395007
1	11347092	11347092	T	C	Benign	Schnyder_crystalline_corneal_dystrophy	RCV000294531.1	MedGen:OMIM:Orphanet:SNOMED_CT:SNOMED_CT	C0271287:121800:ORPHA98967:39662004:419395007
1	11347155	11347155	-	TGTT	Benign	Schnyder_crystalline_corneal_dystrophy	RCV000335467.1	MedGen:OMIM:Orphanet:SNOMED_CT:SNOMED_CT	C0271287:121800:ORPHA98967:39662004:419395007
1	11347185	11347185	C	T	Uncertain significance	Schnyder_crystalline_corneal_dystrophy	RCV000393271.1	MedGen:OMIM:Orphanet:SNOMED_CT:SNOMED_CT	C0271287:121800:ORPHA98967:39662004:419395007
1	11347198	11347198	C	T	Uncertain significance	Schnyder_crystalline_corneal_dystrophy	RCV000337070.1	MedGen:OMIM:Orphanet:SNOMED_CT:SNOMED_CT	C0271287:121800:ORPHA98967:39662004:419395007
1	11347248	11347248	G	A	Likely benign	Schnyder_crystalline_corneal_dystrophy	RCV000398620.1	MedGen:OMIM:Orphanet:SNOMED_CT:SNOMED_CT	C0271287:121800:ORPHA98967:39662004:419395007
1	11347355	11347355	C	T	Uncertain significance	Schnyder_crystalline_corneal_dystrophy	RCV000301858.1	MedGen:OMIM:Orphanet:SNOMED_CT:SNOMED_CT	C0271287:121800:ORPHA98967:39662004:419395007
1	11347453	11347453	T	A	Uncertain significance	Schnyder_crystalline_corneal_dystrophy	RCV000361232.1	MedGen:OMIM:Orphanet:SNOMED_CT:SNOMED_CT	C0271287:121800:ORPHA98967:39662004:419395007
1	11347492	11347492	C	T	Benign	Schnyder_crystalline_corneal_dystrophy	RCV000266840.1	MedGen:OMIM:Orphanet:SNOMED_CT:SNOMED_CT	C0271287:121800:ORPHA98967:39662004:419395007
1	11347614	11347614	C	T	Uncertain significance	Schnyder_crystalline_corneal_dystrophy	RCV000307956.1	MedGen:OMIM:Orphanet:SNOMED_CT:SNOMED_CT	C0271287:121800:ORPHA98967:39662004:419395007
1	11347615	11347615	T	C	Uncertain significance	Schnyder_crystalline_corneal_dystrophy	RCV000362554.1	MedGen:OMIM:Orphanet:SNOMED_CT:SNOMED_CT	C0271287:121800:ORPHA98967:39662004:419395007
1	11347647	11347647	T	A	Uncertain significance	Schnyder_crystalline_corneal_dystrophy	RCV000272715.1	MedGen:OMIM:Orphanet:SNOMED_CT:SNOMED_CT	C0271287:121800:ORPHA98967:39662004:419395007
1	11347682	11347682	A	G	Uncertain significance	Schnyder_crystalline_corneal_dystrophy	RCV000331382.1	MedGen:OMIM:Orphanet:SNOMED_CT:SNOMED_CT	C0271287:121800:ORPHA98967:39662004:419395007
1	11347683	11347683	T	C	Uncertain significance	Schnyder_crystalline_corneal_dystrophy	RCV000385857.1	MedGen:OMIM:Orphanet:SNOMED_CT:SNOMED_CT	C0271287:121800:ORPHA98967:39662004:419395007
1	11347720	11347720	C	T	Benign	Schnyder_crystalline_corneal_dystrophy	RCV000277543.1	MedGen:OMIM:Orphanet:SNOMED_CT:SNOMED_CT	C0271287:121800:ORPHA98967:39662004:419395007
1	11347723	11347723	A	T	Uncertain significance	Schnyder_crystalline_corneal_dystrophy	RCV000332629.1	MedGen:OMIM:Orphanet:SNOMED_CT:SNOMED_CT	C0271287:121800:ORPHA98967:39662004:419395007
1	11347752	11347752	C	T	Likely benign	Schnyder_crystalline_corneal_dystrophy	RCV000373288.1	MedGen:OMIM:Orphanet:SNOMED_CT:SNOMED_CT	C0271287:121800:ORPHA98967:39662004:419395007
1	11347774	11347774	C	T	Uncertain significance	Schnyder_crystalline_corneal_dystrophy	RCV000278396.1	MedGen:OMIM:Orphanet:SNOMED_CT:SNOMED_CT	C0271287:121800:ORPHA98967:39662004:419395007
1	11347859	11347859	G	A	Likely benign	Schnyder_crystalline_corneal_dystrophy	RCV000338091.1	MedGen:OMIM:Orphanet:SNOMED_CT:SNOMED_CT	C0271287:121800:ORPHA98967:39662004:419395007
1	11347907	11347907	A	G	Uncertain significance	Schnyder_crystalline_corneal_dystrophy	RCV000374053.1	MedGen:OMIM:Orphanet:SNOMED_CT:SNOMED_CT	C0271287:121800:ORPHA98967:39662004:419395007
1	11347967	11347967	C	T	Uncertain significance	Schnyder_crystalline_corneal_dystrophy	RCV000284133.1	MedGen:OMIM:Orphanet:SNOMED_CT:SNOMED_CT	C0271287:121800:ORPHA98967:39662004:419395007
1	11347986	11347986	A	-	Uncertain significance	Schnyder_crystalline_corneal_dystrophy	RCV000339229.1	MedGen:OMIM:Orphanet:SNOMED_CT:SNOMED_CT	C0271287:121800:ORPHA98967:39662004:419395007
1	11348002	11348005	AAAG	-	Benign	Schnyder_crystalline_corneal_dystrophy	RCV000395834.1	MedGen:OMIM:Orphanet:SNOMED_CT:SNOMED_CT	C0271287:121800:ORPHA98967:39662004:419395007
1	11348303	11348303	C	G	Uncertain significance	Schnyder_crystalline_corneal_dystrophy	RCV000304147.1	MedGen:OMIM:Orphanet:SNOMED_CT:SNOMED_CT	C0271287:121800:ORPHA98967:39662004:419395007
1	11348375	11348375	G	A	Uncertain significance	Schnyder_crystalline_corneal_dystrophy	RCV000344818.1	MedGen:OMIM:Orphanet:SNOMED_CT:SNOMED_CT	C0271287:121800:ORPHA98967:39662004:419395007
1	11348493	11348493	C	T	Likely benign	Schnyder_crystalline_corneal_dystrophy	RCV000376638.1	MedGen:OMIM:Orphanet:SNOMED_CT:SNOMED_CT	C0271287:121800:ORPHA98967:39662004:419395007
1	11736983	11736983	A	T	Pathogenic	FANCONI_ANEMIA\x2c_COMPLEMENTATION_GROUP_V_(1_patient)	RCV000412563.1	.	.
1	11845837	11845837	G	A	Uncertain significance	Neural_tube_defects\x2c_folate-sensitive	RCV000382256.1	MedGen:OMIM	C1866558:601634
1	11845853	11845853	G	C	Uncertain significance	Neural_tube_defects\x2c_folate-sensitive	RCV000269080.1	MedGen:OMIM	C1866558:601634
1	11845939	11845939	G	A	Uncertain significance	Neural_tube_defects\x2c_folate-sensitive	RCV000328697.1	MedGen:OMIM	C1866558:601634
1	11845946	11845946	C	T	Likely benign	Neural_tube_defects\x2c_folate-sensitive	RCV000383322.1	MedGen:OMIM	C1866558:601634
1	11846058	11846058	G	A	Uncertain significance	Neural_tube_defects\x2c_folate-sensitive	RCV000284693.1	MedGen:OMIM	C1866558:601634
1	11846092	11846092	-	T	Benign	Neural_tube_defects\x2c_folate-sensitive	RCV000339671.1	MedGen:OMIM	C1866558:601634
1	11846188	11846188	C	G	Uncertain significance	Neural_tube_defects\x2c_folate-sensitive	RCV000380334.1	MedGen:OMIM	C1866558:601634
1	11846231	11846231	A	C	Uncertain significance	Neural_tube_defects\x2c_folate-sensitive	RCV000285953.1	MedGen:OMIM	C1866558:601634
1	11846232	11846232	G	A	Uncertain significance	Neural_tube_defects\x2c_folate-sensitive	RCV000336028.1	MedGen:OMIM	C1866558:601634
1	11846248	11846248	A	G	Uncertain significance	Neural_tube_defects\x2c_folate-sensitive	RCV000392963.1	MedGen:OMIM	C1866558:601634
1	11846252	11846252	G	A	Likely benign	Neural_tube_defects\x2c_folate-sensitive	RCV000301152.1	MedGen:OMIM	C1866558:601634
1	11846316	11846316	A	G	Uncertain significance	Neural_tube_defects\x2c_folate-sensitive	RCV000337328.1	MedGen:OMIM	C1866558:601634
1	11846447	11846447	G	A	Benign	Neural_tube_defects\x2c_folate-sensitive	RCV000405207.1	MedGen:OMIM	C1866558:601634
1	11846470	11846470	A	T	Uncertain significance	Neural_tube_defects\x2c_folate-sensitive	RCV000311887.1	MedGen:OMIM	C1866558:601634
1	11846569	11846569	T	G	Uncertain significance	Neural_tube_defects\x2c_folate-sensitive	RCV000371128.1	MedGen:OMIM	C1866558:601634
1	11846653	11846653	C	T	Uncertain significance	Neural_tube_defects\x2c_folate-sensitive	RCV000405433.1	MedGen:OMIM	C1866558:601634
1	11846659	11846659	-	TT	Uncertain significance	Neural_tube_defects\x2c_folate-sensitive	RCV000273291.1	MedGen:OMIM	C1866558:601634
1	11846660	11846663	TTTT	-	Likely benign	Neural_tube_defects\x2c_folate-sensitive	RCV000308474.1	MedGen:OMIM	C1866558:601634
1	11846660	11846667	TTTTTTTT	-	Uncertain significance	Neural_tube_defects\x2c_folate-sensitive	RCV000363142.1	MedGen:OMIM	C1866558:601634
1	11846676	11846679	TTTG	-	Uncertain significance	Neural_tube_defects\x2c_folate-sensitive	RCV000328402.1	MedGen:OMIM	C1866558:601634
1	11846696	11846696	C	T	Uncertain significance	Neural_tube_defects\x2c_folate-sensitive	RCV000357542.1	MedGen:OMIM	C1866558:601634
1	11846742	11846742	C	T	Likely benign	Neural_tube_defects\x2c_folate-sensitive	RCV000267425.1	MedGen:OMIM	C1866558:601634
1	11846774	11846774	C	G	Uncertain significance	Neural_tube_defects\x2c_folate-sensitive	RCV000324854.1	MedGen:OMIM	C1866558:601634
1	11847334	11847334	-	GAA	Likely benign	Neural_tube_defects\x2c_folate-sensitive	RCV000372447.1	MedGen:OMIM	C1866558:601634
1	11847336	11847336	-	AAG	Likely benign	Neural_tube_defects\x2c_folate-sensitive	RCV000372447.1	MedGen:OMIM	C1866558:601634
1	11847337	11847337	-	GAG	Likely benign	Neural_tube_defects\x2c_folate-sensitive	RCV000372447.1	MedGen:OMIM	C1866558:601634
1	11847436	11847436	T	C	Likely benign	Neural_tube_defects\x2c_folate-sensitive	RCV000280183.1	MedGen:OMIM	C1866558:601634
1	11847449	11847449	G	A	Likely benign	Neural_tube_defects\x2c_folate-sensitive	RCV000318902.1	MedGen:OMIM	C1866558:601634
1	11847453	11847453	C	T	Uncertain significance	Neural_tube_defects\x2c_folate-sensitive	RCV000375755.1	MedGen:OMIM	C1866558:601634
1	11847518	11847518	G	A	Uncertain significance	Neural_tube_defects\x2c_folate-sensitive	RCV000293090.1	MedGen:OMIM	C1866558:601634
1	11847518	11847518	G	T	Uncertain significance	Neural_tube_defects\x2c_folate-sensitive	RCV000293090.1	MedGen:OMIM	C1866558:601634
1	11847548	11847548	A	C	Uncertain significance	Neural_tube_defects\x2c_folate-sensitive	RCV000350189.1	MedGen:OMIM	C1866558:601634
1	11847579	11847579	C	T	Uncertain significance	Neural_tube_defects\x2c_folate-sensitive	RCV000408109.1	MedGen:OMIM	C1866558:601634
1	11847649	11847649	G	A	Uncertain significance	Neural_tube_defects\x2c_folate-sensitive	RCV000296447.1	MedGen:OMIM	C1866558:601634
1	11847691	11847691	C	T	Uncertain significance	Neural_tube_defects\x2c_folate-sensitive	RCV000344422.1	MedGen:OMIM	C1866558:601634
1	11847709	11847709	C	G	Uncertain significance	Neural_tube_defects\x2c_folate-sensitive	RCV000408096.1	MedGen:OMIM	C1866558:601634
1	11847759	11847759	C	T	Likely benign	Neural_tube_defects\x2c_folate-sensitive	RCV000309373.1	MedGen:OMIM	C1866558:601634
1	11847772	11847772	G	T	Likely benign	Neural_tube_defects\x2c_folate-sensitive	RCV000366362.1	MedGen:OMIM	C1866558:601634
1	11847861	11847861	G	A	Likely benign	Neural_tube_defects\x2c_folate-sensitive	RCV000403142.1	MedGen:OMIM	C1866558:601634
1	11847902	11847902	C	A	Likely benign	Neural_tube_defects\x2c_folate-sensitive	RCV000303076.1	MedGen:OMIM	C1866558:601634
1	11847928	11847928	A	G	Uncertain significance	Neural_tube_defects\x2c_folate-sensitive	RCV000360206.1	MedGen:OMIM	C1866558:601634
1	11847932	11847932	T	C	Uncertain significance	Neural_tube_defects\x2c_folate-sensitive	RCV000267886.1	MedGen:OMIM	C1866558:601634
1	11847936	11847936	G	A	Uncertain significance	Neural_tube_defects\x2c_folate-sensitive	RCV000315990.1	MedGen:OMIM	C1866558:601634
1	11848068	11848068	G	C	Likely benign	Neural_tube_defects\x2c_folate-sensitive	RCV000354545.1	MedGen:OMIM	C1866558:601634
1	11848080	11848080	G	A	Uncertain significance	Neural_tube_defects\x2c_folate-sensitive	RCV000262065.1	MedGen:OMIM	C1866558:601634
1	11848084	11848084	G	A	Uncertain significance	Neural_tube_defects\x2c_folate-sensitive	RCV000319594.1	MedGen:OMIM	C1866558:601634
1	11848139	11848139	G	A	Likely benign	Neural_tube_defects\x2c_folate-sensitive	RCV000385841.1	MedGen:OMIM	C1866558:601634
1	11848143	11848143	G	A	Uncertain significance	Neural_tube_defects\x2c_folate-sensitive	RCV000293884.1	MedGen:OMIM	C1866558:601634
1	11848184	11848184	C	T	Uncertain significance	Neural_tube_defects\x2c_folate-sensitive	RCV000332426.1	MedGen:OMIM	C1866558:601634
1	11848211	11848211	G	A	Uncertain significance	Neural_tube_defects\x2c_folate-sensitive	RCV000389287.1	MedGen:OMIM	C1866558:601634
1	11848240	11848240	C	T	Uncertain significance	Neural_tube_defects\x2c_folate-sensitive	RCV000287934.1	MedGen:OMIM	C1866558:601634
1	11848261	11848263	CTT	-	Uncertain significance	Neural_tube_defects\x2c_folate-sensitive	RCV000345123.1	MedGen:OMIM	C1866558:601634
1	11848281	11848281	C	T	Uncertain significance	Neural_tube_defects\x2c_folate-sensitive	RCV000383390.1	MedGen:OMIM	C1866558:601634
1	11848436	11848436	G	T	Uncertain significance	Neural_tube_defects\x2c_folate-sensitive	RCV000291361.1	MedGen:OMIM	C1866558:601634
1	11848515	11848515	G	A	Uncertain significance	Neural_tube_defects\x2c_folate-sensitive	RCV000339310.1	MedGen:OMIM	C1866558:601634
1	11848684	11848684	C	T	Uncertain significance	Neural_tube_defects\x2c_folate-sensitive	RCV000392546.1	MedGen:OMIM	C1866558:601634
1	11848744	11848744	G	A	Uncertain significance	Neural_tube_defects\x2c_folate-sensitive	RCV000305845.1	MedGen:OMIM	C1866558:601634
1	11848877	11848877	C	T	Uncertain significance	Neural_tube_defects\x2c_folate-sensitive	RCV000335105.1	MedGen:OMIM	C1866558:601634
1	11848879	11848879	A	G	Benign	Neural_tube_defects\x2c_folate-sensitive	RCV000404791.1	MedGen:OMIM	C1866558:601634
1	11848972	11848972	G	A	Likely benign	Neural_tube_defects\x2c_folate-sensitive	RCV000300033.1	MedGen:OMIM	C1866558:601634
1	11849206	11849206	G	A	Uncertain significance	Neural_tube_defects\x2c_folate-sensitive	RCV000357197.1	MedGen:OMIM	C1866558:601634
1	11849315	11849315	C	T	Uncertain significance	Neural_tube_defects\x2c_folate-sensitive	RCV000274087.1	MedGen:OMIM	C1866558:601634
1	11849348	11849348	C	T	Uncertain significance	Neural_tube_defects\x2c_folate-sensitive	RCV000312875.1	MedGen:OMIM	C1866558:601634
1	11849443	11849443	C	T	Uncertain significance	Neural_tube_defects\x2c_folate-sensitive	RCV000370067.1	MedGen:OMIM	C1866558:601634
1	11849447	11849447	A	G	Benign	Neural_tube_defects\x2c_folate-sensitive	RCV000277799.1	MedGen:OMIM	C1866558:601634
1	11849452	11849452	A	C	Uncertain significance	Neural_tube_defects\x2c_folate-sensitive	RCV000325904.1	MedGen:OMIM	C1866558:601634
1	11849503	11849503	A	C	Uncertain significance	Neural_tube_defects\x2c_folate-sensitive	RCV000382810.1	MedGen:OMIM	C1866558:601634
1	11849719	11849719	T	C	Uncertain significance	Neural_tube_defects\x2c_folate-sensitive	RCV000272048.1	MedGen:OMIM	C1866558:601634
1	11849803	11849803	C	T	Uncertain significance	Neural_tube_defects\x2c_folate-sensitive	RCV000329438.1	MedGen:OMIM	C1866558:601634
1	11849871	11849871	G	A	Uncertain significance	Neural_tube_defects\x2c_folate-sensitive	RCV000377136.1	MedGen:OMIM	C1866558:601634
1	11849920	11849920	C	T	Uncertain significance	Neural_tube_defects\x2c_folate-sensitive	RCV000283922.1	MedGen:OMIM	C1866558:601634
1	11850001	11850001	G	C	Uncertain significance	Neural_tube_defects\x2c_folate-sensitive	RCV000342368.1	MedGen:OMIM	C1866558:601634
1	11850005	11850005	C	T	Uncertain significance	Neural_tube_defects\x2c_folate-sensitive	RCV000380622.1	MedGen:OMIM	C1866558:601634
1	11850035	11850035	A	-	Uncertain significance	Neural_tube_defects\x2c_folate-sensitive	RCV000279076.1	MedGen:OMIM	C1866558:601634
1	11850153	11850153	G	A	Uncertain significance	Neural_tube_defects\x2c_folate-sensitive	RCV000336501.1	MedGen:OMIM	C1866558:601634
1	11850194	11850194	C	T	Likely benign	Neural_tube_defects\x2c_folate-sensitive	RCV000407466.1	MedGen:OMIM	C1866558:601634
1	11850224	11850224	G	A	Uncertain significance	Neural_tube_defects\x2c_folate-sensitive	RCV000301264.1	MedGen:OMIM	C1866558:601634
1	11850364	11850364	-	GGTA	Uncertain significance	Neural_tube_defects\x2c_folate-sensitive	RCV000349222.1	MedGen:OMIM	C1866558:601634
1	11850365	11850365	T	G	Likely benign	Neural_tube_defects\x2c_folate-sensitive	RCV000405126.1	MedGen:OMIM	C1866558:601634
1	11850367	11850367	-	AAG	Uncertain significance	Neural_tube_defects\x2c_folate-sensitive	RCV000313987.1	MedGen:OMIM	C1866558:601634
1	11850563	11850563	A	-	Uncertain significance	Neural_tube_defects\x2c_folate-sensitive	RCV000370989.1	MedGen:OMIM	C1866558:601634
1	11850616	11850616	G	C	Uncertain significance	Neural_tube_defects\x2c_folate-sensitive	RCV000269311.1	MedGen:OMIM	C1866558:601634
1	11850616	11850616	G	T	Uncertain significance	Neural_tube_defects\x2c_folate-sensitive	RCV000269311.1	MedGen:OMIM	C1866558:601634
1	11850628	11850628	G	A	Uncertain significance	Neural_tube_defects\x2c_folate-sensitive	RCV000307994.1	MedGen:OMIM	C1866558:601634
1	11850715	11850715	C	T	Uncertain significance	Neural_tube_defects\x2c_folate-sensitive	RCV000365251.1	MedGen:OMIM	C1866558:601634
1	11850716	11850716	G	A	Uncertain significance	Neural_tube_defects\x2c_folate-sensitive	RCV000273059.1	MedGen:OMIM	C1866558:601634
1	11850730	11850730	C	T	Uncertain significance	not_specified	RCV000174347.1	MedGen	CN169374
1	11850739	11850739	A	G	Pathogenic	Homocysteinemia_due_to_MTHFR_deficiency	RCV000167626.1	MedGen:OMIM:Orphanet	C1856058:236250:ORPHA395
1	11850750	11850750	G	A	Benign	not_specified	RCV000261696.1	MedGen	CN169374
1	11850759	11850759	G	A	Uncertain significance	Neural_tube_defects\x2c_folate-sensitive	RCV000321003.1	MedGen:OMIM	C1866558:601634
1	11850825	11850825	A	G	Pathogenic	Homocysteinemia_due_to_MTHFR_deficiency	RCV000167625.1	MedGen:OMIM:Orphanet	C1856058:236250:ORPHA395
1	11850847	11850847	G	T	Uncertain significance	Neural_tube_defects\x2c_folate-sensitive	RCV000378011.1	MedGen:OMIM	C1866558:601634
1	11850900	11850900	G	C	Pathogenic	Homocysteinemia_due_to_MTHFR_deficiency	RCV000167624.1	MedGen:OMIM:Orphanet	C1856058:236250:ORPHA395
1	11850910	11850911	CA	AC	Pathogenic	Homocysteinemia_due_to_MTHFR_deficiency	RCV000167623.1	MedGen:OMIM:Orphanet	C1856058:236250:ORPHA395
1	11850915	11850915	A	G	Pathogenic	Homocysteinemia_due_to_MTHFR_deficiency	RCV000167622.1	MedGen:OMIM:Orphanet	C1856058:236250:ORPHA395
1	11850927	11850927	C	T	other|Likely benign	not_provided|Neural_tube_defects\x2c_folate-sensitive	RCV000174348.2|RCV000267830.1	MedGen|MedGen:OMIM	CN221809|C1866558:601634
1	11850947	11850947	G	A	Uncertain significance	Neural_tube_defects\x2c_folate-sensitive	RCV000315921.1	MedGen:OMIM	C1866558:601634
1	11850968	11850968	-	C	Uncertain significance	Neural_tube_defects\x2c_folate-sensitive	RCV000372983.1	MedGen:OMIM	C1866558:601634
1	11850973	11850973	C	T	Pathogenic	Homocysteinemia_due_to_MTHFR_deficiency	RCV000167621.1	MedGen:OMIM:Orphanet	C1856058:236250:ORPHA395
1	11851263	11851263	C	A	Pathogenic	Homocysteinemia_due_to_MTHFR_deficiency	RCV000167620.1	MedGen:OMIM:Orphanet	C1856058:236250:ORPHA395
1	11851273	11851273	C	T	Pathogenic	Homocysteinemia_due_to_MTHFR_deficiency	RCV000003705.2	MedGen:OMIM:Orphanet	C1856058:236250:ORPHA395
1	11851277	11851277	A	-	Uncertain significance	Malignant_tumor_of_prostate	RCV000149178.1	MedGen:OMIM:SNOMED_CT	C0376358:176807:399068003
1	11851292	11851292	A	C	Pathogenic	Homocysteinemia_due_to_MTHFR_deficiency	RCV000167619.1	MedGen:OMIM:Orphanet	C1856058:236250:ORPHA395
1	11851333	11851333	C	T	Pathogenic	Homocysteinemia_due_to_MTHFR_deficiency	RCV000167618.1	MedGen:OMIM:Orphanet	C1856058:236250:ORPHA395
1	11851367	11851367	T	C	Uncertain significance	Neural_tube_defects\x2c_folate-sensitive	RCV000280809.1	MedGen:OMIM	C1866558:601634
1	11852333	11852333	A	C	Pathogenic	Homocysteinemia_due_to_MTHFR_deficiency	RCV000167617.1	MedGen:OMIM:Orphanet	C1856058:236250:ORPHA395
1	11852333	11852333	A	G	Pathogenic	Homocysteinemia_due_to_MTHFR_deficiency	RCV000167617.1	MedGen:OMIM:Orphanet	C1856058:236250:ORPHA395
1	11852356	11852356	A	T	not provided	Homocysteinemia_due_to_MTHFR_deficiency	RCV000190391.1	MedGen:OMIM:Orphanet	C1856058:236250:ORPHA395
1	11852361	11852361	C	A	Pathogenic\x2cnot provided	Homocysteinemia_due_to_MTHFR_deficiency\x2cHomocysteinemia_due_to_MTHFR_deficiency	RCV000167616.1,RCV000190390.1	MedGen:OMIM:Orphanet\x2cMedGen:OMIM:Orphanet	C1856058:236250:ORPHA395\x2cC1856058:236250:ORPHA395
1	11852361	11852361	C	T	Pathogenic\x2cnot provided	Homocysteinemia_due_to_MTHFR_deficiency\x2cHomocysteinemia_due_to_MTHFR_deficiency	RCV000167616.1,RCV000190390.1	MedGen:OMIM:Orphanet\x2cMedGen:OMIM:Orphanet	C1856058:236250:ORPHA395\x2cC1856058:236250:ORPHA395
1	11852411	11852411	C	A	Uncertain significance	not_specified	RCV000173820.1	MedGen	CN169374
1	11852411	11852411	C	T	Uncertain significance	not_specified	RCV000173820.1	MedGen	CN169374
1	11853962	11853962	A	G	Pathogenic	Homocysteinemia_due_to_MTHFR_deficiency	RCV000167615.1	MedGen:OMIM:Orphanet	C1856058:236250:ORPHA395
1	11853978	11853978	A	C	Pathogenic	Homocysteinemia_due_to_MTHFR_deficiency	RCV000167614.1	MedGen:OMIM:Orphanet	C1856058:236250:ORPHA395
1	11853979	11853979	G	A	Uncertain significance	not_specified	RCV000180627.1	MedGen	CN169374
1	11854085	11854085	T	A	Uncertain significance	Neural_tube_defects\x2c_folate-sensitive	RCV000319501.1	MedGen:OMIM	C1866558:601634
1	11854085	11854086	TC	AG	Uncertain significance	not_specified	RCV000385555.1	MedGen	CN169374
1	11854102	11854102	G	A	Uncertain significance	not_specified	RCV000180626.1	MedGen	CN169374
1	11854116	11854116	G	A	Uncertain significance	Neural_tube_defects\x2c_folate-sensitive	RCV000385761.1	MedGen:OMIM	C1866558:601634
1	11854442	11854442	C	T	Pathogenic	Homocysteinemia_due_to_MTHFR_deficiency	RCV000167613.1	MedGen:OMIM:Orphanet	C1856058:236250:ORPHA395
1	11854457	11854457	G	A	Benign|Benign	not_specified|Neural_tube_defects\x2c_folate-sensitive	RCV000153514.3|RCV000293357.1	MedGen|MedGen:OMIM	CN169374|C1866558:601634
1	11854476	11854476	T	G	Benign|other|Uncertain significance|other|drug response|Likely benign	MTHFR_deficiency\x2c_thermolabile_type|Schizophrenia\x2c_susceptibility_to|Gastrointestinal_stromal_tumor|not_provided|fluorouracil\x2c_leucovorin\x2c_and_oxaliplatin_response_-_Efficacy|Neural_tube_defects\x2c_folate-sensitive	RCV000003698.3|RCV000003699.3|RCV000144922.1|RCV000153515.4|RCV000211350.1|RCV000350590.1	MedGen|.|MedGen:OMIM:Orphanet|MedGen|MedGen|MedGen:OMIM	C1856059|.|C0238198:606764:ORPHA44890|CN221809|CN236474|C1866558:601634
1	11854500	11854500	C	A	Pathogenic	Homocysteinemia_due_to_MTHFR_deficiency	RCV000167612.1	MedGen:OMIM:Orphanet	C1856058:236250:ORPHA395
1	11854500	11854500	C	G	Pathogenic	Homocysteinemia_due_to_MTHFR_deficiency	RCV000167612.1	MedGen:OMIM:Orphanet	C1856058:236250:ORPHA395
1	11854597	11854597	T	-	Pathogenic	Homocysteinemia_due_to_MTHFR_deficiency	RCV000167611.1	MedGen:OMIM:Orphanet	C1856058:236250:ORPHA395
1	11854818	11854818	G	A	Uncertain significance	Neural_tube_defects\x2c_folate-sensitive	RCV000407963.1	MedGen:OMIM	C1866558:601634
1	11854823	11854823	G	A	Pathogenic	Homocystinuria_due_to_MTHFR_deficiency	RCV000003706.3	MedGen	CN068661
1	11854838	11854838	T	C	Pathogenic	Homocysteinemia_due_to_MTHFR_deficiency	RCV000167610.1	MedGen:OMIM:Orphanet	C1856058:236250:ORPHA395
1	11854864	11854864	C	T	Pathogenic	Homocysteinemia_due_to_MTHFR_deficiency	RCV000167609.1	MedGen:OMIM:Orphanet	C1856058:236250:ORPHA395
1	11854888	11854888	G	A	Uncertain significance	not_specified	RCV000179909.1	MedGen	CN169374
1	11854892	11854892	G	A	Pathogenic	Homocysteinemia_due_to_MTHFR_deficiency	RCV000167608.1	MedGen:OMIM:Orphanet	C1856058:236250:ORPHA395
1	11854896	11854896	G	A	Likely benign	Neural_tube_defects\x2c_folate-sensitive	RCV000287984.1	MedGen:OMIM	C1866558:601634
1	11854910	11854910	G	A	Pathogenic	Homocysteinemia_due_to_MTHFR_deficiency	RCV000167607.1	MedGen:OMIM:Orphanet	C1856058:236250:ORPHA395
1	11854918	11854918	C	T	Uncertain significance	not_specified	RCV000179910.1	MedGen	CN169374
1	11855171	11855171	A	C	Pathogenic	Homocystinuria_due_to_MTHFR_deficiency	RCV000003701.2	MedGen	CN068661
1	11855175	11855175	C	T	Uncertain significance	Neural_tube_defects\x2c_folate-sensitive	RCV000345185.1	MedGen:OMIM	C1866558:601634
1	11855182	11855182	C	T	Pathogenic|Uncertain significance	Homocysteinemia_due_to_MTHFR_deficiency|Neural_tube_defects\x2c_folate-sensitive	RCV000167606.1|RCV000407968.1	MedGen:OMIM:Orphanet|MedGen:OMIM	C1856058:236250:ORPHA395|C1866558:601634
1	11855215	11855215	T	C	Pathogenic	Homocystinuria_due_to_MTHFR_deficiency	RCV000003700.2	MedGen	CN068661
1	11855218	11855218	A	G	Pathogenic	Homocystinuria_due_to_MTHFR_deficiency	RCV000003707.3	MedGen	CN068661
1	11855316	11855316	G	A	Uncertain significance	Neural_tube_defects\x2c_folate-sensitive	RCV000310090.1	MedGen:OMIM	C1866558:601634
1	11855319	11855319	G	T	Uncertain significance	Neural_tube_defects\x2c_folate-sensitive	RCV000357793.1	MedGen:OMIM	C1866558:601634
1	11855333	11855333	C	T	Uncertain significance	not_specified	RCV000312218.1	MedGen	CN169374
1	11855373	11855373	C	T	Uncertain significance	Neural_tube_defects\x2c_folate-sensitive	RCV000406087.1	MedGen:OMIM	C1866558:601634
1	11855398	11855398	T	G	Uncertain significance	not_specified	RCV000320382.1	MedGen	CN169374
1	11855417	11855417	A	G	Uncertain significance	Neural_tube_defects\x2c_folate-sensitive	RCV000304302.1	MedGen:OMIM	C1866558:601634
1	11856262	11856262	C	A	Pathogenic	Homocysteinemia_due_to_MTHFR_deficiency	RCV000167605.1	MedGen:OMIM:Orphanet	C1856058:236250:ORPHA395
1	11856274	11856274	A	C	Pathogenic	Homocysteinemia_due_to_MTHFR_deficiency	RCV000167604.1	MedGen:OMIM:Orphanet	C1856058:236250:ORPHA395
1	11856276	11856276	A	T	Pathogenic	Homocysteinemia_due_to_MTHFR_deficiency	RCV000167603.1	MedGen:OMIM:Orphanet	C1856058:236250:ORPHA395
1	11856279	11856279	C	A	Pathogenic	Homocysteinemia_due_to_MTHFR_deficiency	RCV000167602.1	MedGen:OMIM:Orphanet	C1856058:236250:ORPHA395
1	11856283	11856283	G	A	Pathogenic	Homocysteinemia_due_to_MTHFR_deficiency	RCV000167601.1	MedGen:OMIM:Orphanet	C1856058:236250:ORPHA395
1	11856335	11856335	G	A	Uncertain significance	not_specified	RCV000289836.1	MedGen	CN169374
1	11856335	11856335	G	T	Uncertain significance	not_specified	RCV000289836.1	MedGen	CN169374
1	11856364	11856366	TGA	-	Pathogenic	Homocysteinemia_due_to_MTHFR_deficiency	RCV000167600.1	MedGen:OMIM:Orphanet	C1856058:236250:ORPHA395
1	11856370	11856370	T	C	Uncertain significance\x2cPathogenic	Neural_tube_defects\x2c_folate-sensitive\x2cHomocysteinemia_due_to_MTHFR_deficiency	RCV000361645.1,RCV000167599.1	MedGen:OMIM\x2cMedGen:OMIM:Orphanet	C1866558:601634\x2cC1856058:236250:ORPHA395
1	11856370	11856370	T	G	Uncertain significance\x2cPathogenic	Neural_tube_defects\x2c_folate-sensitive\x2cHomocysteinemia_due_to_MTHFR_deficiency	RCV000361645.1,RCV000167599.1	MedGen:OMIM\x2cMedGen:OMIM:Orphanet	C1866558:601634\x2cC1856058:236250:ORPHA395
1	11856378	11856378	G	A	Benign|Uncertain significance|other|drug response|drug response|Likely benign	MTHFR_deficiency\x2c_thermolabile_type|Gastrointestinal_stromal_tumor|not_provided|cyclophosphamide_response_-_Toxicity/ADR|carboplatin_response_-_Efficacy|Neural_tube_defects\x2c_folate-sensitive	RCV000003697.5|RCV000144921.1|RCV000153516.4|RCV000211133.1|RCV000211336.1|RCV000259890.1	MedGen|MedGen:OMIM:Orphanet|MedGen|MedGen|MedGen|MedGen:OMIM	C1856059|C0238198:606764:ORPHA44890|CN221809|CN236519|CN236495|C1866558:601634
1	11856398	11856400	CTT	-	Pathogenic	Homocysteinemia_due_to_MTHFR_deficiency	RCV000167598.1	MedGen:OMIM:Orphanet	C1856058:236250:ORPHA395
1	11856456	11856456	C	T	Pathogenic	Homocysteinemia_due_to_MTHFR_deficiency	RCV000167597.1	MedGen:OMIM:Orphanet	C1856058:236250:ORPHA395
1	11860307	11860307	C	T	Pathogenic	Homocysteinemia_due_to_MTHFR_deficiency	RCV000167596.1	MedGen:OMIM:Orphanet	C1856058:236250:ORPHA395
1	11860308	11860308	G	A	Pathogenic	Homocystinuria_due_to_MTHFR_deficiency	RCV000003695.2	MedGen	CN068661
1	11861223	11861223	C	T	Pathogenic	Homocystinuria_due_to_MTHFR_deficiency	RCV000003696.2	MedGen	CN068661
1	11861253	11861253	T	G	Pathogenic	Homocysteinemia_due_to_MTHFR_deficiency	RCV000167595.1	MedGen:OMIM:Orphanet	C1856058:236250:ORPHA395
1	11861276	11861276	C	A	Benign	not_specified	RCV000177250.1	MedGen	CN169374
1	11861276	11861276	C	G	Benign	not_specified	RCV000177250.1	MedGen	CN169374
1	11861276	11861276	C	T	Benign	not_specified	RCV000177250.1	MedGen	CN169374
1	11861305	11861305	A	G	Pathogenic	Homocysteinemia_due_to_MTHFR_deficiency	RCV000167594.1	MedGen:OMIM:Orphanet	C1856058:236250:ORPHA395
1	11861314	11861314	G	A	Pathogenic	Homocysteinemia_due_to_MTHFR_deficiency	RCV000167593.1	MedGen:OMIM:Orphanet	C1856058:236250:ORPHA395
1	11861322	11861322	G	A	Uncertain significance	Neural_tube_defects\x2c_folate-sensitive	RCV000317405.1	MedGen:OMIM	C1866558:601634
1	11861345	11861345	G	A	Uncertain significance	not_specified	RCV000295603.1	MedGen	CN169374
1	11861356	11861356	C	A	Pathogenic	Homocysteinemia_due_to_MTHFR_deficiency	RCV000167592.1	MedGen:OMIM:Orphanet	C1856058:236250:ORPHA395
1	11861356	11861356	C	T	Pathogenic	Homocysteinemia_due_to_MTHFR_deficiency	RCV000167592.1	MedGen:OMIM:Orphanet	C1856058:236250:ORPHA395
1	11861390	11861390	-	GGGTCACCTGCTGGGTGCCAGGTCACGTCTATGTAGAGG	Pathogenic	Homocysteinemia_due_to_MTHFR_deficiency	RCV000167591.1	MedGen:OMIM:Orphanet	C1856058:236250:ORPHA395
1	11861417	11861417	G	A	Benign	not_specified	RCV000177251.1	MedGen	CN169374
1	11861449	11861449	G	A	Pathogenic	Homocysteinemia_due_to_MTHFR_deficiency	RCV000167590.1	MedGen:OMIM:Orphanet	C1856058:236250:ORPHA395
1	11862972	11862972	G	A	Pathogenic	Homocysteinemia_due_to_MTHFR_deficiency	RCV000167589.1	MedGen:OMIM:Orphanet	C1856058:236250:ORPHA395
1	11862972	11862972	G	C	Pathogenic	Homocysteinemia_due_to_MTHFR_deficiency	RCV000167589.1	MedGen:OMIM:Orphanet	C1856058:236250:ORPHA395
1	11862977	11862977	G	A	not provided	Homocysteinemia_due_to_MTHFR_deficiency	RCV000190392.1	MedGen:OMIM:Orphanet	C1856058:236250:ORPHA395
1	11862998	11862998	C	G	Pathogenic	Homocysteinemia_due_to_MTHFR_deficiency	RCV000167588.1	MedGen:OMIM:Orphanet	C1856058:236250:ORPHA395
1	11863023	11863023	G	A	Uncertain significance	not_specified	RCV000175816.1	MedGen	CN169374
1	11863037	11863037	C	T	Pathogenic	Homocysteinemia_due_to_MTHFR_deficiency	RCV000167587.1	MedGen:OMIM:Orphanet	C1856058:236250:ORPHA395
1	11863038	11863038	G	A	Pathogenic	Homocysteinemia_due_to_MTHFR_deficiency	RCV000167586.1	MedGen:OMIM:Orphanet	C1856058:236250:ORPHA395
1	11863057	11863057	G	A	Likely benign	Neural_tube_defects\x2c_folate-sensitive	RCV000355803.1	MedGen:OMIM	C1866558:601634
1	11863057	11863057	G	C	Likely benign	Neural_tube_defects\x2c_folate-sensitive	RCV000355803.1	MedGen:OMIM	C1866558:601634
1	11863085	11863085	G	A	Uncertain significance	not_specified	RCV000259822.1	MedGen	CN169374
1	11863213	11863214	AG	-	Pathogenic	Homocysteinemia_due_to_MTHFR_deficiency	RCV000167585.1	MedGen:OMIM:Orphanet	C1856058:236250:ORPHA395
1	11865946	11865946	C	T	Uncertain significance	Neural_tube_defects\x2c_folate-sensitive	RCV000263565.1	MedGen:OMIM	C1866558:601634
1	11865994	11866000	TGGCCGC	-	Uncertain significance	Neural_tube_defects\x2c_folate-sensitive	RCV000330454.1	MedGen:OMIM	C1866558:601634
1	11906065	11906066	TT	AA	Pathogenic	Atrial_fibrillation\x2c_familial\x2c_6	RCV000019366.23	MedGen:OMIM	C2677294:612201
1	11906065	11906066	TT	-	Pathogenic	Atrial_fibrillation\x2c_familial\x2c_6	RCV000019366.23	MedGen:OMIM	C2677294:612201
1	11906068	11906068	A	G	Benign	not_specified	RCV000220174.2	MedGen	CN169374
1	11907171	11907171	C	T	Pathogenic	Atrial_standstill_2	RCV000114740.2	MedGen:OMIM	C3810401:615745
1	11907367	11907367	C	T	Uncertain significance	Atrial_fibrillation\x2c_familial\x2c_6	RCV000233070.1	MedGen:OMIM	C2677294:612201
1	11907368	11907368	G	A	Likely benign	Atrial_fibrillation\x2c_familial\x2c_6	RCV000230212.1	MedGen:OMIM	C2677294:612201
1	11907430	11907430	T	G	other	Atrial_fibrillation\x2c_familial\x2c_6	RCV000114741.3	MedGen:OMIM	C2677294:612201
1	11907603	11907603	G	A	Benign|Benign	Cardiac_arrhythmia|not_specified	RCV000030342.1|RCV000244593.1	MedGen:OMIM|MedGen	CN029864:115000|CN169374
1	11907664	11907664	A	T	Uncertain significance	Atrial_fibrillation\x2c_familial\x2c_6	RCV000227474.1	MedGen:OMIM	C2677294:612201
1	11994760	11994760	G	A	Uncertain significance	Ehlers-Danlos_syndrome\x2c_hydroxylysine-deficient	RCV000387162.1	MedGen:OMIM:Orphanet:SNOMED_CT	C0268342:225400:ORPHA1900:25606004
1	11994773	11994773	C	G	Uncertain significance	Ehlers-Danlos_syndrome\x2c_hydroxylysine-deficient	RCV000295324.1	MedGen:OMIM:Orphanet:SNOMED_CT	C0268342:225400:ORPHA1900:25606004
1	11994776	11994776	C	G	Uncertain significance	Ehlers-Danlos_syndrome\x2c_hydroxylysine-deficient	RCV000333983.1	MedGen:OMIM:Orphanet:SNOMED_CT	C0268342:225400:ORPHA1900:25606004
1	11994779	11994779	G	A	Uncertain significance	Ehlers-Danlos_syndrome\x2c_hydroxylysine-deficient	RCV000381557.1	MedGen:OMIM:Orphanet:SNOMED_CT	C0268342:225400:ORPHA1900:25606004
1	11994798	11994798	G	T	Uncertain significance	Ehlers-Danlos_syndrome\x2c_hydroxylysine-deficient	RCV000289558.1	MedGen:OMIM:Orphanet:SNOMED_CT	C0268342:225400:ORPHA1900:25606004
1	11994866	11994866	G	C	Likely benign	Thoracic_aortic_aneurysm_and_aortic_dissection	RCV000248553.1	MedGen:Orphanet	CN118826:ORPHA91387
1	12008045	12008045	T	C	Uncertain significance	Ehlers-Danlos_syndrome\x2c_hydroxylysine-deficient	RCV000340423.1	MedGen:OMIM:Orphanet:SNOMED_CT	C0268342:225400:ORPHA1900:25606004
1	12008051	12008051	C	T	Uncertain significance	Thoracic_aortic_aneurysm_and_aortic_dissection	RCV000252069.1	MedGen:Orphanet	CN118826:ORPHA91387
1	12008092	12008092	C	T	Likely pathogenic	Ehlers-Danlos_syndrome\x2c_hydroxylysine-deficient	RCV000202446.1	MedGen:OMIM:Orphanet:SNOMED_CT	C0268342:225400:ORPHA1900:25606004
1	12009819	12009819	T	C	Uncertain significance	Ehlers-Danlos_syndrome\x2c_hydroxylysine-deficient	RCV000407334.1	MedGen:OMIM:Orphanet:SNOMED_CT	C0268342:225400:ORPHA1900:25606004
1	12009838	12009838	C	T	Benign|Likely benign	Thoracic_aortic_aneurysm_and_aortic_dissection|Ehlers-Danlos_syndrome\x2c_hydroxylysine-deficient	RCV000253162.1|RCV000309864.1	MedGen:Orphanet|MedGen:OMIM:Orphanet:SNOMED_CT	CN118826:ORPHA91387|C0268342:225400:ORPHA1900:25606004
1	12009845	12009845	G	A	Uncertain significance	Ehlers-Danlos_syndrome\x2c_hydroxylysine-deficient	RCV000345977.1	MedGen:OMIM:Orphanet:SNOMED_CT	C0268342:225400:ORPHA1900:25606004
1	12009896	12009896	C	T	Uncertain significance	Ehlers-Danlos_syndrome\x2c_hydroxylysine-deficient	RCV000407342.1	MedGen:OMIM:Orphanet:SNOMED_CT	C0268342:225400:ORPHA1900:25606004
1	12009911	12009911	G	A	Benign|Likely benign	Thoracic_aortic_aneurysm_and_aortic_dissection|Ehlers-Danlos_syndrome\x2c_hydroxylysine-deficient	RCV000247317.1|RCV000306286.1	MedGen:Orphanet|MedGen:OMIM:Orphanet:SNOMED_CT	CN118826:ORPHA91387|C0268342:225400:ORPHA1900:25606004
1	12009911	12009911	G	C	Benign|Likely benign	Thoracic_aortic_aneurysm_and_aortic_dissection|Ehlers-Danlos_syndrome\x2c_hydroxylysine-deficient	RCV000247317.1|RCV000306286.1	MedGen:Orphanet|MedGen:OMIM:Orphanet:SNOMED_CT	CN118826:ORPHA91387|C0268342:225400:ORPHA1900:25606004
1	12009926	12009926	G	T	Uncertain significance	Thoracic_aortic_aneurysm_and_aortic_dissection	RCV000246978.1	MedGen:Orphanet	CN118826:ORPHA91387
1	12009955	12009955	C	T	Benign|Benign	not_specified|Ehlers-Danlos_syndrome\x2c_hydroxylysine-deficient	RCV000243254.1|RCV000370739.1	MedGen|MedGen:OMIM:Orphanet:SNOMED_CT	CN169374|C0268342:225400:ORPHA1900:25606004
1	12009956	12009956	G	A	Benign|Benign	not_specified|Ehlers-Danlos_syndrome\x2c_hydroxylysine-deficient	RCV000177032.2|RCV000276149.1	MedGen|MedGen:OMIM:Orphanet:SNOMED_CT	CN169374|C0268342:225400:ORPHA1900:25606004
1	12009978	12009978	G	A	Likely benign	Ehlers-Danlos_syndrome\x2c_hydroxylysine-deficient	RCV000312615.1	MedGen:OMIM:Orphanet:SNOMED_CT	C0268342:225400:ORPHA1900:25606004
1	12010435	12010435	G	-	Pathogenic	Ehlers-Danlos_syndrome\x2c_hydroxylysine-deficient	RCV000276190.1	MedGen:OMIM:Orphanet:SNOMED_CT	C0268342:225400:ORPHA1900:25606004
1	12010469	12010469	G	T	Benign|Benign	not_specified|Ehlers-Danlos_syndrome\x2c_hydroxylysine-deficient	RCV000251957.1|RCV000367260.1	MedGen|MedGen:OMIM:Orphanet:SNOMED_CT	CN169374|C0268342:225400:ORPHA1900:25606004
1	12010513	12010513	A	-	Pathogenic	Ehlers-Danlos_syndrome\x2c_hydroxylysine-deficient	RCV000290872.1	MedGen:OMIM:Orphanet:SNOMED_CT	C0268342:225400:ORPHA1900:25606004
1	12010513	12010532	AGACCGCAGGCTGGAGACCA	-	Pathogenic	Thoracic_aortic_aneurysm_and_aortic_dissection	RCV000243734.1	MedGen:Orphanet	CN118826:ORPHA91387
1	12012688	12012688	G	A	Uncertain significance	Ehlers-Danlos_syndrome\x2c_hydroxylysine-deficient	RCV000263065.1	MedGen:OMIM:Orphanet:SNOMED_CT	C0268342:225400:ORPHA1900:25606004
1	12012753	12012753	G	A	Likely benign	Ehlers-Danlos_syndrome\x2c_hydroxylysine-deficient	RCV000318266.1	MedGen:OMIM:Orphanet:SNOMED_CT	C0268342:225400:ORPHA1900:25606004
1	12012768	12012768	G	T	Benign	Thoracic_aortic_aneurysm_and_aortic_dissection	RCV000249131.1	MedGen:Orphanet	CN118826:ORPHA91387
1	12012769	12012769	A	G	Uncertain significance	Ehlers-Danlos_syndrome\x2c_hydroxylysine-deficient	RCV000372947.1	MedGen:OMIM:Orphanet:SNOMED_CT	C0268342:225400:ORPHA1900:25606004
1	12012790	12012790	A	C	Uncertain significance	Ehlers-Danlos_syndrome\x2c_hydroxylysine-deficient	RCV000259668.1	MedGen:OMIM:Orphanet:SNOMED_CT	C0268342:225400:ORPHA1900:25606004
1	12012793	12012793	G	A	Pathogenic	Ehlers-Danlos_syndrome\x2c_hydroxylysine-deficient	RCV000015448.27	MedGen:OMIM:Orphanet:SNOMED_CT	C0268342:225400:ORPHA1900:25606004
1	12012802	12012802	A	G	Uncertain significance	Ehlers-Danlos_syndrome\x2c_hydroxylysine-deficient	RCV000323261.1	MedGen:OMIM:Orphanet:SNOMED_CT	C0268342:225400:ORPHA1900:25606004
1	12014921	12014921	G	A	Uncertain significance	Ehlers-Danlos_syndrome\x2c_hydroxylysine-deficient	RCV000377885.1	MedGen:OMIM:Orphanet:SNOMED_CT	C0268342:225400:ORPHA1900:25606004
1	12014921	12014921	G	T	Uncertain significance	Ehlers-Danlos_syndrome\x2c_hydroxylysine-deficient	RCV000377885.1	MedGen:OMIM:Orphanet:SNOMED_CT	C0268342:225400:ORPHA1900:25606004
1	12017893	12017893	C	T	Uncertain significance	Ehlers-Danlos_syndrome\x2c_hydroxylysine-deficient	RCV000283324.1	MedGen:OMIM:Orphanet:SNOMED_CT	C0268342:225400:ORPHA1900:25606004
1	12017961	12017961	C	T	Likely benign|Uncertain significance	Thoracic_aortic_aneurysm_and_aortic_dissection|Ehlers-Danlos_syndrome\x2c_hydroxylysine-deficient	RCV000254057.1|RCV000347703.1	MedGen:Orphanet|MedGen:OMIM:Orphanet:SNOMED_CT	CN118826:ORPHA91387|C0268342:225400:ORPHA1900:25606004
1	12018567	12018567	G	T	Uncertain significance	Ehlers-Danlos_syndrome\x2c_hydroxylysine-deficient	RCV000383798.1	MedGen:OMIM:Orphanet:SNOMED_CT	C0268342:225400:ORPHA1900:25606004
1	12018665	12018665	C	T	Likely benign	Thoracic_aortic_aneurysm_and_aortic_dissection	RCV000250983.1	MedGen:Orphanet	CN118826:ORPHA91387
1	12018684	12018684	C	T	Pathogenic	Ehlers-Danlos_syndrome\x2c_hydroxylysine-deficient	RCV000015438.26	MedGen:OMIM:Orphanet:SNOMED_CT	C0268342:225400:ORPHA1900:25606004
1	12018717	12018717	C	T	Uncertain significance	Ehlers-Danlos_syndrome\x2c_hydroxylysine-deficient	RCV000289343.1	MedGen:OMIM:Orphanet:SNOMED_CT	C0268342:225400:ORPHA1900:25606004
1	12023631	12023631	C	T	Likely benign	Thoracic_aortic_aneurysm_and_aortic_dissection	RCV000252581.1	MedGen:Orphanet	CN118826:ORPHA91387
1	12023632	12023632	G	A	Benign|Likely benign	Thoracic_aortic_aneurysm_and_aortic_dissection|Ehlers-Danlos_syndrome\x2c_hydroxylysine-deficient	RCV000252104.1|RCV000344429.1	MedGen:Orphanet|MedGen:OMIM:Orphanet:SNOMED_CT	CN118826:ORPHA91387|C0268342:225400:ORPHA1900:25606004
1	12023663	12023663	A	G	Uncertain significance|Uncertain significance	Ehlers-Danlos_syndrome\x2c_hydroxylysine-deficient|not_specified	RCV000407730.1|RCV000412902.1	MedGen:OMIM:Orphanet:SNOMED_CT|MedGen	C0268342:225400:ORPHA1900:25606004|CN169374
1	12023673	12023673	G	C	Uncertain significance	Ehlers-Danlos_syndrome\x2c_hydroxylysine-deficient	RCV000314130.1	MedGen:OMIM:Orphanet:SNOMED_CT	C0268342:225400:ORPHA1900:25606004
1	12024235	12024235	C	T	Benign|Benign	not_specified|Ehlers-Danlos_syndrome\x2c_hydroxylysine-deficient	RCV000252620.2|RCV000350343.1	MedGen|MedGen:OMIM:Orphanet:SNOMED_CT	CN169374|C0268342:225400:ORPHA1900:25606004
1	12024328	12024328	C	T	Likely benign	Thoracic_aortic_aneurysm_and_aortic_dissection	RCV000246172.1	MedGen:Orphanet	CN118826:ORPHA91387
1	12024354	12024354	G	A	Uncertain significance	Ehlers-Danlos_syndrome\x2c_hydroxylysine-deficient	RCV000407721.1	MedGen:OMIM:Orphanet:SNOMED_CT	C0268342:225400:ORPHA1900:25606004
1	12024760	12024760	G	A	Uncertain significance	Ehlers-Danlos_syndrome\x2c_hydroxylysine-deficient	RCV000300523.1	MedGen:OMIM:Orphanet:SNOMED_CT	C0268342:225400:ORPHA1900:25606004
1	12024800	12024800	G	A	Uncertain significance	Ehlers-Danlos_syndrome\x2c_hydroxylysine-deficient	RCV000355317.1	MedGen:OMIM:Orphanet:SNOMED_CT	C0268342:225400:ORPHA1900:25606004
1	12024844	12024844	T	C	Pathogenic	Ehlers-Danlos_syndrome\x2c_hydroxylysine-deficient	RCV000348218.1	MedGen:OMIM:Orphanet:SNOMED_CT	C0268342:225400:ORPHA1900:25606004
1	12024856	12024856	G	A	Likely benign	not_specified	RCV000242949.1	MedGen	CN169374
1	12025561	12025561	C	T	Uncertain significance	Ehlers-Danlos_syndrome\x2c_hydroxylysine-deficient	RCV000382781.1	MedGen:OMIM:Orphanet:SNOMED_CT	C0268342:225400:ORPHA1900:25606004
1	12025599	12025599	C	G	Pathogenic|Pathogenic	Ehlers-Danlos_syndrome\x2c_hydroxylysine-deficient|not_provided	RCV000015447.28|RCV000255839.1	MedGen:OMIM:Orphanet:SNOMED_CT|MedGen	C0268342:225400:ORPHA1900:25606004|CN221809
1	12025600	12025600	C	T	Benign|Likely benign|Uncertain significance	Thoracic_aortic_aneurysm_and_aortic_dissection|not_specified|Ehlers-Danlos_syndrome\x2c_hydroxylysine-deficient	RCV000244614.1|RCV000246712.1|RCV000288518.1	MedGen:Orphanet|MedGen|MedGen:OMIM:Orphanet:SNOMED_CT	CN118826:ORPHA91387|CN169374|C0268342:225400:ORPHA1900:25606004
1	12025628	12025628	G	A	Pathogenic|Pathogenic|Pathogenic|Pathogenic|Pathogenic|Pathogenic	Depressed_nasal_bridge|Generalized_hypotonia|High_palate|Joint_hypermobility|Omphalocele|Thoracolumbar_scoliosis	RCV000415262.1|RCV000415262.1|RCV000415262.1|RCV000415262.1|RCV000415262.1|RCV000415262.1	Human_Phenotype_Ontology:MedGen|Human_Phenotype_Ontology:MedGen|Human_Phenotype_Ontology:MedGen|Human_Phenotype_Ontology:MedGen|Human_Phenotype_Ontology:MedGen|Human_Phenotype_Ontology:MedGen	HP:0005280:CN004681|HP:0001290:C1858120|HP:0000218:CN000211|HP:0001382:CN001265|HP:0001539:CN001405|HP:0002944:CN002665
1	12026315	12026317	AGG	-	Pathogenic	Ehlers-Danlos_syndrome\x2c_hydroxylysine-deficient	RCV000015443.24	MedGen:OMIM:Orphanet:SNOMED_CT	C0268342:225400:ORPHA1900:25606004
1	12026355	12026355	A	C	Benign|Likely benign	not_specified|Ehlers-Danlos_syndrome\x2c_hydroxylysine-deficient	RCV000251663.1|RCV000334136.1	MedGen|MedGen:OMIM:Orphanet:SNOMED_CT	CN169374|C0268342:225400:ORPHA1900:25606004
1	12026355	12026355	A	T	Benign|Likely benign	not_specified|Ehlers-Danlos_syndrome\x2c_hydroxylysine-deficient	RCV000251663.1|RCV000334136.1	MedGen|MedGen:OMIM:Orphanet:SNOMED_CT	CN169374|C0268342:225400:ORPHA1900:25606004
1	12026356	12026356	G	A	Uncertain significance	Ehlers-Danlos_syndrome\x2c_hydroxylysine-deficient	RCV000388316.1	MedGen:OMIM:Orphanet:SNOMED_CT	C0268342:225400:ORPHA1900:25606004
1	12027042	12027042	A	G	Pathogenic	not_provided	RCV000254922.1	MedGen	CN221809
1	12027042	12027042	A	-	Pathogenic	Ehlers-Danlos_syndrome\x2c_hydroxylysine-deficient	RCV000015444.27	MedGen:OMIM:Orphanet:SNOMED_CT	C0268342:225400:ORPHA1900:25606004
1	12027078	12027078	C	T	Uncertain significance	Thoracic_aortic_aneurysm_and_aortic_dissection	RCV000250358.1	MedGen:Orphanet	CN118826:ORPHA91387
1	12027079	12027079	G	A	Uncertain significance	Ehlers-Danlos_syndrome\x2c_hydroxylysine-deficient	RCV000392432.1	MedGen:OMIM:Orphanet:SNOMED_CT	C0268342:225400:ORPHA1900:25606004
1	12030759	12030759	G	C	Benign|Likely benign	Thoracic_aortic_aneurysm_and_aortic_dissection|Ehlers-Danlos_syndrome\x2c_hydroxylysine-deficient	RCV000250618.1|RCV000266440.1	MedGen:Orphanet|MedGen:OMIM:Orphanet:SNOMED_CT	CN118826:ORPHA91387|C0268342:225400:ORPHA1900:25606004
1	12030759	12030759	G	T	Benign|Likely benign	Thoracic_aortic_aneurysm_and_aortic_dissection|Ehlers-Danlos_syndrome\x2c_hydroxylysine-deficient	RCV000250618.1|RCV000266440.1	MedGen:Orphanet|MedGen:OMIM:Orphanet:SNOMED_CT	CN118826:ORPHA91387|C0268342:225400:ORPHA1900:25606004
1	12030761	12030761	C	T	Uncertain significance	Ehlers-Danlos_syndrome\x2c_hydroxylysine-deficient	RCV000323850.1	MedGen:OMIM:Orphanet:SNOMED_CT	C0268342:225400:ORPHA1900:25606004
1	12030789	12030789	C	A	Uncertain significance	Ehlers-Danlos_syndrome\x2c_hydroxylysine-deficient	RCV000378292.1	MedGen:OMIM:Orphanet:SNOMED_CT	C0268342:225400:ORPHA1900:25606004
1	12030789	12030789	C	T	Uncertain significance	Ehlers-Danlos_syndrome\x2c_hydroxylysine-deficient	RCV000378292.1	MedGen:OMIM:Orphanet:SNOMED_CT	C0268342:225400:ORPHA1900:25606004
1	12030807	12030807	G	C	Pathogenic	Ehlers-Danlos_syndrome\x2c_hydroxylysine-deficient	RCV000015449.27	MedGen:OMIM:Orphanet:SNOMED_CT	C0268342:225400:ORPHA1900:25606004
1	12030882	12030882	G	T	Uncertain significance	Ehlers-Danlos_syndrome\x2c_hydroxylysine-deficient	RCV000290846.1	MedGen:OMIM:Orphanet:SNOMED_CT	C0268342:225400:ORPHA1900:25606004
1	12032953	12032953	G	A	Uncertain significance|Uncertain significance	Thoracic_aortic_aneurysm_and_aortic_dissection|Ehlers-Danlos_syndrome\x2c_hydroxylysine-deficient	RCV000250630.1|RCV000311967.1	MedGen:Orphanet|MedGen:OMIM:Orphanet:SNOMED_CT	CN118826:ORPHA91387|C0268342:225400:ORPHA1900:25606004
1	12032956	12032956	C	T	Uncertain significance	Ehlers-Danlos_syndrome\x2c_hydroxylysine-deficient	RCV000350068.1	MedGen:OMIM:Orphanet:SNOMED_CT	C0268342:225400:ORPHA1900:25606004
1	12033034	12033034	C	T	Pathogenic	Ehlers-Danlos_syndrome\x2c_hydroxylysine-deficient	RCV000015440.23	MedGen:OMIM:Orphanet:SNOMED_CT	C0268342:225400:ORPHA1900:25606004
1	12034713	12034713	G	A	Pathogenic	Ehlers-Danlos_syndrome\x2c_hydroxylysine-deficient	RCV000015442.28	MedGen:OMIM:Orphanet:SNOMED_CT	C0268342:225400:ORPHA1900:25606004
1	12034750	12034750	G	A	Uncertain significance	Ehlers-Danlos_syndrome\x2c_hydroxylysine-deficient	RCV000407766.1	MedGen:OMIM:Orphanet:SNOMED_CT	C0268342:225400:ORPHA1900:25606004
1	12034756	12034756	C	T	Likely pathogenic|Uncertain significance|Uncertain significance	Ehlers-Danlos_syndrome\x2c_hydroxylysine-deficient|Thoracic_aortic_aneurysm_and_aortic_dissection|Ehlers-Danlos_syndrome\x2c_hydroxylysine-deficient	RCV000202446.1|RCV000246181.1|RCV000301074.1	MedGen:OMIM:Orphanet:SNOMED_CT|MedGen:Orphanet|MedGen:OMIM:Orphanet:SNOMED_CT	C0268342:225400:ORPHA1900:25606004|CN118826:ORPHA91387|C0268342:225400:ORPHA1900:25606004
1	12034805	12034805	T	C	Benign|Likely benign	Thoracic_aortic_aneurysm_and_aortic_dissection|Ehlers-Danlos_syndrome\x2c_hydroxylysine-deficient	RCV000253641.1|RCV000353555.1	MedGen:Orphanet|MedGen:OMIM:Orphanet:SNOMED_CT	CN118826:ORPHA91387|C0268342:225400:ORPHA1900:25606004
1	12034814	12034814	C	G	Benign|Likely benign	Thoracic_aortic_aneurysm_and_aortic_dissection|Ehlers-Danlos_syndrome\x2c_hydroxylysine-deficient	RCV000250928.1|RCV000261133.1	MedGen:Orphanet|MedGen:OMIM:Orphanet:SNOMED_CT	CN118826:ORPHA91387|C0268342:225400:ORPHA1900:25606004
1	12034841	12034841	C	T	Uncertain significance	Ehlers-Danlos_syndrome\x2c_hydroxylysine-deficient	RCV000304670.1	MedGen:OMIM:Orphanet:SNOMED_CT	C0268342:225400:ORPHA1900:25606004
1	12034843	12034843	C	T	Uncertain significance	not_specified	RCV000414684.1	MedGen	CN169374
1	12034862	12034862	C	T	Likely benign	Thoracic_aortic_aneurysm_and_aortic_dissection	RCV000248181.1	MedGen:Orphanet	CN118826:ORPHA91387
1	12034926	12034926	T	C	Uncertain significance	Ehlers-Danlos_syndrome\x2c_hydroxylysine-deficient	RCV000361734.1	MedGen:OMIM:Orphanet:SNOMED_CT	C0268342:225400:ORPHA1900:25606004
1	12034936	12034936	C	G	Likely benign	Ehlers-Danlos_syndrome\x2c_hydroxylysine-deficient	RCV000264842.1	MedGen:OMIM:Orphanet:SNOMED_CT	C0268342:225400:ORPHA1900:25606004
1	12034982	12034982	A	G	Uncertain significance	Ehlers-Danlos_syndrome\x2c_hydroxylysine-deficient	RCV000321660.1	MedGen:OMIM:Orphanet:SNOMED_CT	C0268342:225400:ORPHA1900:25606004
1	12035013	12035013	C	G	Uncertain significance	Ehlers-Danlos_syndrome\x2c_hydroxylysine-deficient	RCV000383227.1	MedGen:OMIM:Orphanet:SNOMED_CT	C0268342:225400:ORPHA1900:25606004
1	12035141	12035141	T	C	Uncertain significance	Ehlers-Danlos_syndrome\x2c_hydroxylysine-deficient	RCV000272355.1	MedGen:OMIM:Orphanet:SNOMED_CT	C0268342:225400:ORPHA1900:25606004
1	12035173	12035173	C	G	Uncertain significance	Ehlers-Danlos_syndrome\x2c_hydroxylysine-deficient	RCV000325098.1	MedGen:OMIM:Orphanet:SNOMED_CT	C0268342:225400:ORPHA1900:25606004
1	12035284	12035284	C	T	Uncertain significance	Ehlers-Danlos_syndrome\x2c_hydroxylysine-deficient	RCV000381938.1	MedGen:OMIM:Orphanet:SNOMED_CT	C0268342:225400:ORPHA1900:25606004
1	12035305	12035305	G	C	Likely benign	Ehlers-Danlos_syndrome\x2c_hydroxylysine-deficient	RCV000294498.1	MedGen:OMIM:Orphanet:SNOMED_CT	C0268342:225400:ORPHA1900:25606004
1	12035393	12035393	G	A	Uncertain significance	Ehlers-Danlos_syndrome\x2c_hydroxylysine-deficient	RCV000351855.1	MedGen:OMIM:Orphanet:SNOMED_CT	C0268342:225400:ORPHA1900:25606004
1	12035586	12035586	T	G	Uncertain significance	Ehlers-Danlos_syndrome\x2c_hydroxylysine-deficient	RCV000385380.1	MedGen:OMIM:Orphanet:SNOMED_CT	C0268342:225400:ORPHA1900:25606004
1	12040324	12040324	A	G	Benign|Benign|Benign	Hereditary_motor_and_sensory_neuropathy|Ehlers-Danlos_syndrome\x2c_hydroxylysine-deficient|Charcot-Marie-Tooth\x2c_Type_2	RCV000293763.1|RCV000331244.1|RCV000337093.1	MedGen:Orphanet|MedGen:OMIM:Orphanet:SNOMED_CT|MedGen	C0027888:ORPHA140450|C0268342:225400:ORPHA1900:25606004|CN239171
1	12040347	12040347	C	T	Uncertain significance|Uncertain significance	Hereditary_motor_and_sensory_neuropathy|Charcot-Marie-Tooth\x2c_Type_2	RCV000297136.1|RCV000400244.1	MedGen:Orphanet|MedGen	C0027888:ORPHA140450|CN239171
1	12040363	12040363	T	A	Uncertain significance|Uncertain significance	Hereditary_motor_and_sensory_neuropathy|Charcot-Marie-Tooth\x2c_Type_2	RCV000335985.1|RCV000392489.1	MedGen:Orphanet|MedGen	C0027888:ORPHA140450|CN239171
1	12040404	12040404	C	G	Likely benign|Likely benign	Charcot-Marie-Tooth\x2c_Type_2|Hereditary_motor_and_sensory_neuropathy	RCV000305527.1|RCV000357995.1	MedGen|MedGen:Orphanet	CN239171|C0027888:ORPHA140450
1	12040404	12040404	C	T	Likely benign|Likely benign	Charcot-Marie-Tooth\x2c_Type_2|Hereditary_motor_and_sensory_neuropathy	RCV000305527.1|RCV000357995.1	MedGen|MedGen:Orphanet	CN239171|C0027888:ORPHA140450
1	12040442	12040442	T	A	Likely benign|Likely benign	Charcot-Marie-Tooth\x2c_Type_2|Hereditary_motor_and_sensory_neuropathy	RCV000310318.1|RCV000392486.1	MedGen|MedGen:Orphanet	CN239171|C0027888:ORPHA140450
1	12040474	12040474	C	A	Uncertain significance|Uncertain significance	Hereditary_motor_and_sensory_neuropathy|Charcot-Marie-Tooth\x2c_Type_2	RCV000270560.1|RCV000362795.1	MedGen:Orphanet|MedGen	C0027888:ORPHA140450|CN239171
1	12040479	12040479	T	C	Benign|Benign|Benign	Hereditary_motor_and_sensory_neuropathy|Charcot-Marie-Tooth\x2c_Type_2|Ehlers-Danlos_syndrome\x2c_hydroxylysine-deficient	RCV000332649.1|RCV000370987.1|RCV000387990.1	MedGen:Orphanet|MedGen|MedGen:OMIM:Orphanet:SNOMED_CT	C0027888:ORPHA140450|CN239171|C0268342:225400:ORPHA1900:25606004
1	12040530	12040530	G	A	Likely benign|Likely benign	Charcot-Marie-Tooth\x2c_Type_2|Hereditary_motor_and_sensory_neuropathy	RCV000273698.1|RCV000331082.1	MedGen|MedGen:Orphanet	CN239171|C0027888:ORPHA140450
1	12040545	12040545	A	T	Uncertain significance	not_specified	RCV000236087.1	MedGen	CN169374
1	12042012	12042012	T	G	Benign|Likely benign|Likely benign	not_specified|Charcot-Marie-Tooth\x2c_Type_2|Hereditary_motor_and_sensory_neuropathy	RCV000126751.1|RCV000281852.1|RCV000374005.1	MedGen|MedGen|MedGen:Orphanet	CN169374|CN239171|C0027888:ORPHA140450
1	12049209	12049209	G	T	Likely benign|Likely benign	Charcot-Marie-Tooth\x2c_Type_2|Hereditary_motor_and_sensory_neuropathy	RCV000315773.1|RCV000372767.1	MedGen|MedGen:Orphanet	CN239171|C0027888:ORPHA140450
1	12049283	12049283	C	T	Benign|Uncertain significance|Uncertain significance	not_specified|Charcot-Marie-Tooth\x2c_Type_2|Hereditary_motor_and_sensory_neuropathy	RCV000196976.2|RCV000285141.1|RCV000342413.1	MedGen|MedGen|MedGen:Orphanet	CN169374|CN239171|C0027888:ORPHA140450
1	12049375	12049375	C	A	Benign|Likely benign|Likely benign	not_specified|Hereditary_motor_and_sensory_neuropathy|Charcot-Marie-Tooth\x2c_Type_2	RCV000126756.1|RCV000284018.1|RCV000398723.1	MedGen|MedGen:Orphanet|MedGen	CN169374|C0027888:ORPHA140450|CN239171
1	12049378	12049378	G	T	Uncertain significance|Uncertain significance	Charcot-Marie-Tooth\x2c_Type_2|Hereditary_motor_and_sensory_neuropathy	RCV000346922.1|RCV000391632.1	MedGen|MedGen:Orphanet	CN239171|C0027888:ORPHA140450
1	12049384	12049384	C	T	Benign|Likely benign|Likely benign	not_specified|Hereditary_motor_and_sensory_neuropathy|Charcot-Marie-Tooth\x2c_Type_2	RCV000198275.2|RCV000307164.1|RCV000364137.1	MedGen|MedGen:Orphanet|MedGen	CN169374|C0027888:ORPHA140450|CN239171
1	12049385	12049385	G	A	Uncertain significance	not_specified	RCV000198851.2	MedGen	CN169374
1	12049390	12049390	C	T	Benign|Likely benign|Likely benign	not_specified|Charcot-Marie-Tooth\x2c_Type_2|Hereditary_motor_and_sensory_neuropathy	RCV000126757.1|RCV000315575.1|RCV000391673.1	MedGen|MedGen|MedGen:Orphanet	CN169374|CN239171|C0027888:ORPHA140450
1	12052615	12052615	C	T	Uncertain significance|Uncertain significance|Uncertain significance	not_specified|Hereditary_motor_and_sensory_neuropathy|Charcot-Marie-Tooth\x2c_Type_2	RCV000236416.1|RCV000275642.1|RCV000367774.1	MedGen|MedGen:Orphanet|MedGen	CN169374|C0027888:ORPHA140450|CN239171
1	12052641	12052641	G	A	Pathogenic	Charcot-Marie-Tooth_disease\x2c_type_2A2	RCV000002361.3	MedGen:OMIM:Orphanet	C1836485:609260:ORPHA99947
1	12052641	12052641	G	T	Pathogenic	Charcot-Marie-Tooth_disease\x2c_type_2A2	RCV000002361.3	MedGen:OMIM:Orphanet	C1836485:609260:ORPHA99947
1	12052663	12052663	T	C	Pathogenic|Pathogenic	Charcot-Marie-Tooth_disease\x2c_type_2A2|not_provided	RCV000002358.4|RCV000200837.3	MedGen:OMIM:Orphanet|MedGen	C1836485:609260:ORPHA99947|CN221809
1	12052663	12052663	T	G	Pathogenic|Pathogenic	Charcot-Marie-Tooth_disease\x2c_type_2A2|not_provided	RCV000002358.4|RCV000200837.3	MedGen:OMIM:Orphanet|MedGen	C1836485:609260:ORPHA99947|CN221809
1	12052716	12052716	C	T	Pathogenic|Pathogenic|Pathogenic|Pathogenic|Pathogenic|Pathogenic|Pathogenic|Pathogenic|Pathogenic|Pathogenic|Pathogenic|Pathogenic|Pathogenic|Pathogenic|Pathogenic|Pathogenic|Pathogenic|Pathogenic	Charcot-Marie-Tooth_disease\x2c_type_2A2|Hereditary_motor_and_sensory_neuropathy_with_optic_atrophy|Charcot-Marie-Tooth_disease\x2c_type_2|not_provided|Abnormal_blistering_of_the_skin|Abnormality_of_dental_enamel|Abnormality_of_the_teeth|Alopecia_of_scalp|Decreased_body_weight|Distal_muscle_weakness|EMG_abnormality|Failure_to_thrive|Hyperpigmentation_of_the_skin|Microcephaly|Nail_dystrophy|Scarri…	RCV000002364.7|RCV000190245.3|RCV000199279.1|RCV000200468.4|RCV000415132.1|RCV000415132.1|RCV000415132.1|RCV000415132.1|RCV000415132.1|RCV000415132.1|RCV000415132.1|RCV000415132.1|RCV000415132.1|RCV000415132.1|RCV000415132.1|RCV000415132.1|RCV000415132.1|RCV000415132.1	MedGen:OMIM:Orphanet|MedGen:OMIM:SNOMED_CT|MedGen|MedGen|Human_Phenotype_Ontology:MedGen|Human_Phenotype_Ontology:MedGen|Human_Phenotype_Ontology:MedGen|Human_Phenotype_Ontology:MedGen|Human_Phenotype_Ontology:MedGen|Human_Phenotype_Ontology:MedGen|Human_Phenotype_Ontology:MedGen|Human_Phenotype_Ontology:MedGen|Human_Phenotype_Ontology:MedGen|Human_Phenotype_Ontology:MedGen|Human_Phenotype_Ontolo…	C1836485:609260:ORPHA99947|C0393807:601152:128203003|CN043576|CN221809|HP:0008066:CN007093|HP:0000682:CN000641|HP:0000164:CN000160|HP:0002293:C1860137|HP:0004325:CN003826|HP:0002460:C0427065|HP:0003457:C0476403|HP:0001508:C0231246|HP:0000953:CN000892|HP:0000252:C0424688|HP:0008404:CN007394|HP:0100699:CN117590|HP:0004552:C1856946|HP:0004322:C0349588
1	12052717	12052717	G	A	Pathogenic|Pathogenic	Charcot-Marie-Tooth_disease\x2c_type_2A2|not_provided	RCV000002356.4|RCV000286431.1	MedGen:OMIM:Orphanet|MedGen	C1836485:609260:ORPHA99947|CN221809
1	12052746	12052746	C	T	Pathogenic|Pathogenic|Pathogenic|Pathogenic	Hereditary_motor_and_sensory_neuropathy_with_optic_atrophy|Charcot-Marie-Tooth_disease\x2c_type_2A2|Charcot-Marie-Tooth_disease|not_provided	RCV000002370.5|RCV000002371.6|RCV000144872.1|RCV000197230.2	MedGen:OMIM:SNOMED_CT|MedGen:OMIM:Orphanet|MedGen:Orphanet:SNOMED_CT|MedGen	C0393807:601152:128203003|C1836485:609260:ORPHA99947|C0007959:ORPHA166:50548001|CN221809
1	12052747	12052747	G	T	Pathogenic	not_provided	RCV000196210.1	MedGen	CN221809
1	12056215	12056215	C	T	Pathogenic|Pathogenic	not_provided|Charcot-Marie-Tooth_disease\x2c_type_2A2	RCV000198743.1|RCV000201133.1	MedGen|MedGen:OMIM:Orphanet	CN221809|C1836485:609260:ORPHA99947
1	12056293	12056293	A	G	Uncertain significance	not_specified	RCV000408641.1	MedGen	CN169374
1	12056309	12056309	A	T	Benign|Likely benign|Likely benign	not_specified|Hereditary_motor_and_sensory_neuropathy|Charcot-Marie-Tooth\x2c_Type_2	RCV000126747.1|RCV000318537.1|RCV000356961.1	MedGen|MedGen:Orphanet|MedGen	CN169374|C0027888:ORPHA140450|CN239171
1	12056337	12056337	C	T	Likely pathogenic|Likely pathogenic	Charcot-Marie-Tooth_disease\x2c_type_2A2|not_provided	RCV000201006.1|RCV000237022.1	MedGen:OMIM:Orphanet|MedGen	C1836485:609260:ORPHA99947|CN221809
1	12056379	12056379	A	G	Likely benign|Likely benign	Hereditary_motor_and_sensory_neuropathy|Charcot-Marie-Tooth\x2c_Type_2	RCV000259891.1|RCV000317463.1	MedGen:Orphanet|MedGen	C0027888:ORPHA140450|CN239171
1	12057358	12057358	T	G	Likely pathogenic	Charcot-Marie-Tooth_disease\x2c_type_2A2	RCV000235092.1	MedGen:OMIM:Orphanet	C1836485:609260:ORPHA99947
1	12057372	12057372	C	G	Pathogenic	Charcot-Marie-Tooth_disease\x2c_type_2A2	RCV000002363.5	MedGen:OMIM:Orphanet	C1836485:609260:ORPHA99947
1	12057373	12057373	A	G	Pathogenic|Pathogenic	Charcot-Marie-Tooth_disease\x2c_type_2A2|not_provided	RCV000201063.1|RCV000235729.1	MedGen:OMIM:Orphanet|MedGen	C1836485:609260:ORPHA99947|CN221809
1	12057405	12057405	G	A	Likely pathogenic	Charcot-Marie-Tooth_disease\x2c_type_2A2	RCV000235058.1	MedGen:OMIM:Orphanet	C1836485:609260:ORPHA99947
1	12057420	12057420	G	A	Likely pathogenic	not_provided	RCV000199084.2	MedGen	CN221809
1	12057451	12057451	T	C	Uncertain significance	not_specified	RCV000236077.2	MedGen	CN169374
1	12058844	12058844	C	T	Pathogenic	Hereditary_motor_and_sensory_neuropathy_with_optic_atrophy	RCV000002368.5	MedGen:OMIM:SNOMED_CT	C0393807:601152:128203003
1	12058874	12058874	T	C	Pathogenic|Pathogenic	CHARCOT-MARIE-TOOTH_DISEASE\x2c_AXONAL\x2c_AUTOSOMAL_RECESSIVE\x2c_TYPE_2A2B|not_provided	RCV000023714.4|RCV000235670.1	MedGen:OMIM|MedGen	CN238096:617087|CN221809
1	12058880	12058880	T	C	Uncertain significance	not_specified	RCV000236657.1	MedGen	CN169374
1	12058884	12058884	T	G	Uncertain significance	Charcot-Marie-Tooth_disease\x2c_type_2	RCV000232863.1	MedGen	CN043576
1	12058886	12058886	C	T	Likely pathogenic	not_provided	RCV000236128.1	MedGen	CN221809
1	12058930	12058930	C	G	Uncertain significance	not_specified	RCV000236494.1	MedGen	CN169374
1	12058934	12058934	C	T	Pathogenic|Likely pathogenic|Likely pathogenic|Likely pathogenic	Charcot-Marie-Tooth_disease\x2c_type_2A2|Distal_lower_limb_amyotrophy|Distal_muscle_weakness|Peripheral_axonal_neuropathy	RCV000201150.1|RCV000414991.1|RCV000414991.1|RCV000414991.1	MedGen:OMIM:Orphanet|Human_Phenotype_Ontology:MedGen|Human_Phenotype_Ontology:MedGen|Human_Phenotype_Ontology:MedGen	C1836485:609260:ORPHA99947|HP:0008944:CN007868|HP:0002460:C0427065|HP:0003477:CN003137
1	12058940	12058942	CTC	-	Uncertain significance	Charcot-Marie-Tooth_disease\x2c_type_2	RCV000197438.1	MedGen	CN043576
1	12059056	12059056	C	A	Likely pathogenic	Charcot-Marie-Tooth_disease\x2c_type_2	RCV000205521.1	MedGen	CN043576
1	12059057	12059057	T	G	Uncertain significance	not_specified	RCV000236126.1	MedGen	CN169374
1	12059059	12059059	C	T	Likely benign	Charcot-Marie-Tooth_disease\x2c_type_2	RCV000206786.1	MedGen	CN043576
1	12059061	12059061	A	G	Likely pathogenic	not_provided	RCV000195514.1	MedGen	CN221809
1	12059066	12059066	G	A	Pathogenic\x2cPathogenic	Charcot-Marie-Tooth_disease\x2c_type_2A2\x2cCharcot-Marie-Tooth_disease\x2c_type_2A2	RCV000235053.1,RCV000235088.1	MedGen:OMIM:Orphanet\x2cMedGen:OMIM:Orphanet	C1836485:609260:ORPHA99947\x2cC1836485:609260:ORPHA99947
1	12059066	12059066	G	T	Pathogenic\x2cPathogenic	Charcot-Marie-Tooth_disease\x2c_type_2A2\x2cCharcot-Marie-Tooth_disease\x2c_type_2A2	RCV000235053.1,RCV000235088.1	MedGen:OMIM:Orphanet\x2cMedGen:OMIM:Orphanet	C1836485:609260:ORPHA99947\x2cC1836485:609260:ORPHA99947
1	12059080	12059080	C	T	Benign|Benign	not_specified|Charcot-Marie-Tooth_disease\x2c_type_2	RCV000126748.1|RCV000227765.1	MedGen|MedGen	CN169374|CN043576
1	12059082	12059082	C	T	Pathogenic	Charcot-Marie-Tooth_disease\x2c_type_2A2	RCV000184017.1	MedGen:OMIM:Orphanet	C1836485:609260:ORPHA99947
1	12059085	12059085	G	A	Uncertain significance	not_specified	RCV000200438.3	MedGen	CN169374
1	12059087	12059087	C	G	Pathogenic	Charcot-Marie-Tooth_disease\x2c_type_2A2	RCV000002360.3	MedGen:OMIM:Orphanet	C1836485:609260:ORPHA99947
1	12059092	12059092	C	T	other|Likely benign	not_specified|Charcot-Marie-Tooth_disease\x2c_type_2	RCV000197692.2|RCV000230535.1	MedGen|MedGen	CN169374|CN043576
1	12059111	12059111	C	T	Pathogenic|Pathogenic	Charcot-Marie-Tooth_disease\x2c_type_2A2|not_provided	RCV000143799.1|RCV000197364.1	MedGen:OMIM:Orphanet|MedGen	C1836485:609260:ORPHA99947|CN221809
1	12059145	12059145	T	C	Uncertain significance	not_specified	RCV000236640.2	MedGen	CN169374
1	12061468	12061468	A	G	Pathogenic	Hereditary_motor_and_sensory_neuropathy_with_optic_atrophy	RCV000002366.5	MedGen:OMIM:SNOMED_CT	C0393807:601152:128203003
1	12061479	12061479	C	T	Likely pathogenic	not_provided	RCV000235764.1	MedGen	CN221809
1	12061480	12061480	G	A	Pathogenic|Pathogenic	Charcot-Marie-Tooth_disease\x2c_type_2A2|not_provided	RCV000002359.5|RCV000236600.1	MedGen:OMIM:Orphanet|MedGen	C1836485:609260:ORPHA99947|CN221809
1	12061483	12061483	G	C	Uncertain significance	not_specified	RCV000199052.2	MedGen	CN169374
1	12061532	12061532	C	T	Uncertain significance|Uncertain significance	Charcot-Marie-Tooth\x2c_Type_2|Hereditary_motor_and_sensory_neuropathy	RCV000287228.1|RCV000379089.1	MedGen|MedGen:Orphanet	CN239171|C0027888:ORPHA140450
1	12061533	12061533	G	A	other|Likely benign|Likely benign|Likely benign	not_specified|Charcot-Marie-Tooth_disease\x2c_type_2|Hereditary_motor_and_sensory_neuropathy|Charcot-Marie-Tooth\x2c_Type_2	RCV000180646.3|RCV000205710.1|RCV000321170.1|RCV000378117.1	MedGen|MedGen|MedGen:Orphanet|MedGen	CN169374|CN043576|C0027888:ORPHA140450|CN239171
1	12061533	12061533	G	C	other|Likely benign|Likely benign|Likely benign	not_specified|Charcot-Marie-Tooth_disease\x2c_type_2|Hereditary_motor_and_sensory_neuropathy|Charcot-Marie-Tooth\x2c_Type_2	RCV000180646.3|RCV000205710.1|RCV000321170.1|RCV000378117.1	MedGen|MedGen|MedGen:Orphanet|MedGen	CN169374|CN043576|C0027888:ORPHA140450|CN239171
1	12061539	12061539	C	T	Likely pathogenic	not_provided	RCV000195483.2	MedGen	CN221809
1	12061598	12061598	C	T	Benign|Benign|Likely benign|Likely benign	not_specified|Charcot-Marie-Tooth_disease\x2c_type_2|Hereditary_motor_and_sensory_neuropathy|Charcot-Marie-Tooth\x2c_Type_2	RCV000126749.2|RCV000205687.2|RCV000291191.1|RCV000343845.1	MedGen|MedGen|MedGen:Orphanet|MedGen	CN169374|CN043576|C0027888:ORPHA140450|CN239171
1	12061630	12061630	G	A	Benign	not_specified	RCV000199566.1	MedGen	CN169374
1	12061830	12061830	C	T	Benign|Likely benign|Likely benign	not_specified|Hereditary_motor_and_sensory_neuropathy|Charcot-Marie-Tooth\x2c_Type_2	RCV000173866.1|RCV000294728.1|RCV000401457.1	MedGen|MedGen:Orphanet|MedGen	CN169374|C0027888:ORPHA140450|CN239171
1	12062020	12062020	G	A	Benign	not_specified	RCV000126750.2	MedGen	CN169374
1	12062061	12062061	T	C	Uncertain significance	not_specified	RCV000413177.1	MedGen	CN169374
1	12062071	12062071	G	C	Pathogenic	Charcot-Marie-Tooth_disease\x2c_type_2A2	RCV000002362.3	MedGen:OMIM:Orphanet	C1836485:609260:ORPHA99947
1	12062084	12062084	A	C	Uncertain significance	not_specified	RCV000235743.1	MedGen	CN169374
1	12062085	12062085	C	T	Pathogenic|Pathogenic	Charcot-Marie-Tooth_disease\x2c_type_2A2|CHARCOT-MARIE-TOOTH_DISEASE\x2c_AXONAL\x2c_AUTOSOMAL_RECESSIVE\x2c_TYPE_2A2B	RCV000023716.4|RCV000240513.1	MedGen:OMIM:Orphanet|MedGen:OMIM	C1836485:609260:ORPHA99947|CN238096:617087
1	12062090	12062090	C	T	Pathogenic|Pathogenic|Pathogenic|Pathogenic	Hereditary_motor_and_sensory_neuropathy_with_optic_atrophy|Charcot-Marie-Tooth_disease\x2c_type_2A2|Charcot-Marie-Tooth_disease\x2c_type_2|not_provided	RCV000002367.5|RCV000023711.7|RCV000195560.2|RCV000198024.3	MedGen:OMIM:SNOMED_CT|MedGen:OMIM:Orphanet|MedGen|MedGen	C0393807:601152:128203003|C1836485:609260:ORPHA99947|CN043576|CN221809
1	12062091	12062091	G	A	Pathogenic	not_provided	RCV000235416.1	MedGen	CN221809
1	12062108	12062108	G	C	Uncertain significance	not_specified	RCV000199208.1	MedGen	CN169374
1	12062126	12062126	A	G	Likely pathogenic	Charcot-Marie-Tooth_disease\x2c_type_2A2	RCV000201123.1	MedGen:OMIM:Orphanet	C1836485:609260:ORPHA99947
1	12062148	12062148	C	T	Uncertain significance	not_specified	RCV000174128.1	MedGen	CN169374
1	12062150	12062150	C	T	Uncertain significance	not_specified	RCV000235909.1	MedGen	CN169374
1	12064053	12064053	T	C	Uncertain significance	not_specified	RCV000199394.1	MedGen	CN169374
1	12064062	12064062	G	A	Uncertain significance	not_specified	RCV000236730.1	MedGen	CN169374
1	12064067	12064067	G	A	other|Pathogenic	not_specified|not_provided	RCV000174373.4|RCV000212509.1	MedGen|MedGen	CN169374|CN221809
1	12064067	12064067	G	C	other|Pathogenic	not_specified|not_provided	RCV000174373.4|RCV000212509.1	MedGen|MedGen	CN169374|CN221809
1	12064086	12064086	C	T	Pathogenic	not_provided	RCV000235812.1	MedGen	CN221809
1	12064140	12064140	C	T	Likely pathogenic	not_provided	RCV000413487.1	MedGen	CN221809
1	12064156	12064156	C	T	Uncertain significance	Charcot-Marie-Tooth_disease\x2c_type_2	RCV000206088.1	MedGen	CN043576
1	12064157	12064157	G	A	Uncertain significance|Uncertain significance	Hereditary_motor_and_sensory_neuropathy|Charcot-Marie-Tooth\x2c_Type_2	RCV000351787.1|RCV000390360.1	MedGen:Orphanet|MedGen	C0027888:ORPHA140450|CN239171
1	12064617	12064617	G	A	Uncertain significance	not_specified	RCV000236681.1	MedGen	CN169374
1	12064672	12064672	T	A	Pathogenic	Charcot-Marie-Tooth_disease\x2c_type_2A2	RCV000023713.4	MedGen:OMIM:Orphanet	C1836485:609260:ORPHA99947
1	12064892	12064892	G	A	Pathogenic|other|Benign|Likely benign	Charcot-Marie-Tooth_disease\x2c_type_2A2|not_specified|Charcot-Marie-Tooth_disease\x2c_type_2|Hereditary_motor_and_sensory_neuropathy	RCV000002372.4|RCV000196650.2|RCV000229623.1|RCV000312138.1	MedGen:OMIM:Orphanet|MedGen|MedGen|MedGen:Orphanet	C1836485:609260:ORPHA99947|CN169374|CN043576|C0027888:ORPHA140450
1	12064931	12064931	G	A	Uncertain significance	not_specified	RCV000236659.1	MedGen	CN169374
1	12064941	12064941	G	A	other|Likely benign|Likely benign|Likely benign	not_specified|Charcot-Marie-Tooth_disease\x2c_type_2|Charcot-Marie-Tooth\x2c_Type_2|Hereditary_motor_and_sensory_neuropathy	RCV000198508.2|RCV000205476.1|RCV000336723.1|RCV000391814.1	MedGen|MedGen|MedGen|MedGen:Orphanet	CN169374|CN043576|CN239171|C0027888:ORPHA140450
1	12064993	12064993	C	T	Benign	Charcot-Marie-Tooth_disease\x2c_type_2	RCV000200474.1	MedGen	CN043576
1	12065841	12065841	C	T	Benign|Likely benign|Likely benign	not_specified|Hereditary_motor_and_sensory_neuropathy|Charcot-Marie-Tooth\x2c_Type_2	RCV000126752.2|RCV000297221.1|RCV000354398.1	MedGen|MedGen:Orphanet|MedGen	CN169374|C0027888:ORPHA140450|CN239171
1	12065846	12065846	A	G	Likely benign	not_specified	RCV000199695.1	MedGen	CN169374
1	12065913	12065913	C	T	other|Benign	not_specified|Charcot-Marie-Tooth_disease\x2c_type_2	RCV000126753.2|RCV000197217.2	MedGen|MedGen	CN169374|CN043576
1	12065914	12065914	G	A	Uncertain significance	not_specified	RCV000197475.1	MedGen	CN169374
1	12065914	12065914	G	C	Uncertain significance	not_specified	RCV000197475.1	MedGen	CN169374
1	12065931	12065931	G	A	Uncertain significance|Uncertain significance	Charcot-Marie-Tooth\x2c_Type_2|Hereditary_motor_and_sensory_neuropathy	RCV000266656.1|RCV000305591.1	MedGen|MedGen:Orphanet	CN239171|C0027888:ORPHA140450
1	12065971	12065971	A	G	Uncertain significance	not_specified	RCV000200034.1	MedGen	CN169374
1	12066601	12066601	C	T	Uncertain significance	Charcot-Marie-Tooth_disease\x2c_type_2	RCV000168427.1	MedGen	CN043576
1	12066607	12066607	A	G	Uncertain significance	not_specified	RCV000236569.1	MedGen	CN169374
1	12066684	12066684	C	T	Benign|Likely benign|Likely benign	not_specified|Hereditary_motor_and_sensory_neuropathy|Charcot-Marie-Tooth\x2c_Type_2	RCV000196105.1|RCV000265701.1|RCV000358060.1	MedGen|MedGen:Orphanet|MedGen	CN169374|C0027888:ORPHA140450|CN239171
1	12066696	12066696	C	T	Uncertain significance|Uncertain significance	Charcot-Marie-Tooth\x2c_Type_2|Hereditary_motor_and_sensory_neuropathy	RCV000327780.1|RCV000384747.1	MedGen|MedGen:Orphanet	CN239171|C0027888:ORPHA140450
1	12066705	12066705	C	T	Benign|Benign|Uncertain significance|Uncertain significance	not_specified|Charcot-Marie-Tooth_disease\x2c_type_2|Hereditary_motor_and_sensory_neuropathy|Charcot-Marie-Tooth\x2c_Type_2	RCV000198656.1|RCV000206860.2|RCV000269301.1|RCV000326731.1	MedGen|MedGen|MedGen:Orphanet|MedGen	CN169374|CN043576|C0027888:ORPHA140450|CN239171
1	12067131	12067131	C	T	Uncertain significance	not_specified	RCV000236397.1	MedGen	CN169374
1	12067141	12067141	C	A	Uncertain significance	not_specified	RCV000200576.1	MedGen	CN169374
1	12067157	12067157	C	G	Likely benign	Charcot-Marie-Tooth_disease\x2c_type_2	RCV000206322.2	MedGen	CN043576
1	12067157	12067157	C	T	Likely benign	Charcot-Marie-Tooth_disease\x2c_type_2	RCV000206322.2	MedGen	CN043576
1	12067183	12067183	G	A	Uncertain significance\x2cLikely pathogenic	Charcot-Marie-Tooth_disease\x2c_type_2\x2cCharcot-Marie-Tooth_disease\x2c_type_2A2	RCV000233537.1,RCV000235085.1	MedGen\x2cMedGen:OMIM:Orphanet	CN043576\x2cC1836485:609260:ORPHA99947
1	12067183	12067183	G	C	Uncertain significance\x2cLikely pathogenic	Charcot-Marie-Tooth_disease\x2c_type_2\x2cCharcot-Marie-Tooth_disease\x2c_type_2A2	RCV000233537.1,RCV000235085.1	MedGen\x2cMedGen:OMIM:Orphanet	CN043576\x2cC1836485:609260:ORPHA99947
1	12067183	12067183	G	T	Uncertain significance\x2cLikely pathogenic	Charcot-Marie-Tooth_disease\x2c_type_2\x2cCharcot-Marie-Tooth_disease\x2c_type_2A2	RCV000233537.1,RCV000235085.1	MedGen\x2cMedGen:OMIM:Orphanet	CN043576\x2cC1836485:609260:ORPHA99947
1	12067187	12067187	G	A	Uncertain significance|Uncertain significance	Hereditary_motor_and_sensory_neuropathy|Charcot-Marie-Tooth\x2c_Type_2	RCV000292564.1|RCV000388324.1	MedGen:Orphanet|MedGen	C0027888:ORPHA140450|CN239171
1	12067188	12067188	A	G	Uncertain significance	not_specified	RCV000196445.2	MedGen	CN169374
1	12067213	12067213	G	A	Uncertain significance	not_specified	RCV000200689.3	MedGen	CN169374
1	12067224	12067224	C	G	Uncertain significance	not_specified	RCV000197786.3	MedGen	CN169374
1	12067224	12067224	C	T	Uncertain significance	not_specified	RCV000197786.3	MedGen	CN169374
1	12067297	12067297	A	G	Uncertain significance	not_specified	RCV000236638.1	MedGen	CN169374
1	12069687	12069687	T	C	Uncertain significance	not_specified	RCV000236084.1	MedGen	CN169374
1	12069692	12069692	G	A	Benign|Benign|Likely benign	not_specified|Charcot-Marie-Tooth_disease\x2c_type_2|Charcot-Marie-Tooth\x2c_Type_2	RCV000126754.1|RCV000227305.1|RCV000352092.1	MedGen|MedGen|MedGen	CN169374|CN043576|CN239171
1	12069698	12069698	C	T	Pathogenic|Likely pathogenic|Pathogenic	CHARCOT-MARIE-TOOTH_DISEASE\x2c_AXONAL\x2c_AUTOSOMAL_RECESSIVE\x2c_TYPE_2A2B|not_provided|Charcot-Marie-Tooth_disease\x2c_type_2A2	RCV000002369.4|RCV000199654.2|RCV000239892.1	MedGen:OMIM|MedGen|MedGen:OMIM:Orphanet	CN238096:617087|CN221809|C1836485:609260:ORPHA99947
1	12069724	12069724	C	T	Uncertain significance|Uncertain significance	Charcot-Marie-Tooth\x2c_Type_2|Hereditary_motor_and_sensory_neuropathy	RCV000279575.1|RCV000387975.1	MedGen|MedGen:Orphanet	CN239171|C0027888:ORPHA140450
1	12069725	12069725	G	A	Uncertain significance|Likely benign|Likely benign\x2cUncertain significance	not_specified|Hereditary_motor_and_sensory_neuropathy|Charcot-Marie-Tooth\x2c_Type_2\x2cnot_specified	RCV000196739.3|RCV000334497.1|RCV000400991.1,RCV000198602.1	MedGen|MedGen:Orphanet|MedGen\x2cMedGen	CN169374|C0027888:ORPHA140450|CN239171\x2cCN169374
1	12069725	12069725	G	T	Uncertain significance|Likely benign|Likely benign\x2cUncertain significance	not_specified|Hereditary_motor_and_sensory_neuropathy|Charcot-Marie-Tooth\x2c_Type_2\x2cnot_specified	RCV000196739.3|RCV000334497.1|RCV000400991.1,RCV000198602.1	MedGen|MedGen:Orphanet|MedGen\x2cMedGen	CN169374|C0027888:ORPHA140450|CN239171\x2cCN169374
1	12069798	12069798	T	C	Benign|Likely benign|Likely benign	not_specified|Charcot-Marie-Tooth\x2c_Type_2|Hereditary_motor_and_sensory_neuropathy	RCV000126755.2|RCV000299453.1|RCV000340301.1	MedGen|MedGen|MedGen:Orphanet	CN169374|CN239171|C0027888:ORPHA140450
1	12071540	12071540	C	A	Benign|Likely benign|Likely benign	not_specified|Charcot-Marie-Tooth\x2c_Type_2|Hereditary_motor_and_sensory_neuropathy	RCV000197097.1|RCV000305117.1|RCV000392136.1	MedGen|MedGen|MedGen:Orphanet	CN169374|CN239171|C0027888:ORPHA140450
1	12071540	12071540	C	T	Benign|Likely benign|Likely benign	not_specified|Charcot-Marie-Tooth\x2c_Type_2|Hereditary_motor_and_sensory_neuropathy	RCV000197097.1|RCV000305117.1|RCV000392136.1	MedGen|MedGen|MedGen:Orphanet	CN169374|CN239171|C0027888:ORPHA140450
1	12071567	12071567	G	C	Pathogenic|Pathogenic|Pathogenic	Charcot-Marie-Tooth_disease\x2c_type_2A2|Charcot-Marie-Tooth_disease\x2c_type_2|not_provided	RCV000002357.5|RCV000197403.3|RCV000235811.2	MedGen:OMIM:Orphanet|MedGen|MedGen	C1836485:609260:ORPHA99947|CN043576|CN221809
1	12071588	12071588	T	G	Uncertain significance	not_specified	RCV000236805.2	MedGen	CN169374
1	12071604	12071604	C	A	Pathogenic\x2cPathogenic	Charcot-Marie-Tooth_disease\x2c_type_2A2\x2cCharcot-Marie-Tooth_disease\x2c_type_2	RCV000201055.1,RCV000231193.1	MedGen:OMIM:Orphanet\x2cMedGen	C1836485:609260:ORPHA99947\x2cCN043576
1	12071658	12071658	G	A	Uncertain significance|Uncertain significance	Hereditary_motor_and_sensory_neuropathy|Charcot-Marie-Tooth\x2c_Type_2	RCV000270017.1|RCV000359891.1	MedGen:Orphanet|MedGen	C0027888:ORPHA140450|CN239171
1	12071679	12071679	C	T	Uncertain significance|Uncertain significance	Charcot-Marie-Tooth\x2c_Type_2|Hereditary_motor_and_sensory_neuropathy	RCV000310715.1|RCV000365358.1	MedGen|MedGen:Orphanet	CN239171|C0027888:ORPHA140450
1	12071680	12071680	A	G	Benign|Benign	Hereditary_motor_and_sensory_neuropathy|Charcot-Marie-Tooth\x2c_Type_2	RCV000275398.1|RCV000330515.1	MedGen:Orphanet|MedGen	C0027888:ORPHA140450|CN239171
1	12071743	12071743	A	G	Uncertain significance|Uncertain significance	Hereditary_motor_and_sensory_neuropathy|Charcot-Marie-Tooth\x2c_Type_2	RCV000276735.1|RCV000389870.1	MedGen:Orphanet|MedGen	C0027888:ORPHA140450|CN239171
1	12071841	12071841	-	TT	Likely benign|Likely benign	Hereditary_motor_and_sensory_neuropathy|Charcot-Marie-Tooth\x2c_Type_2	RCV000317896.1|RCV000372531.1	MedGen:Orphanet|MedGen	C0027888:ORPHA140450|CN239171
1	12071853	12071853	G	A	Likely benign|Likely benign	Hereditary_motor_and_sensory_neuropathy|Charcot-Marie-Tooth\x2c_Type_2	RCV000282174.1|RCV000337245.1	MedGen:Orphanet|MedGen	C0027888:ORPHA140450|CN239171
1	12071878	12071878	G	A	Uncertain significance|Uncertain significance	Charcot-Marie-Tooth\x2c_Type_2|Hereditary_motor_and_sensory_neuropathy	RCV000283773.1|RCV000377881.1	MedGen|MedGen:Orphanet	CN239171|C0027888:ORPHA140450
1	12071919	12071919	T	A	Uncertain significance|Uncertain significance	Hereditary_motor_and_sensory_neuropathy|Charcot-Marie-Tooth\x2c_Type_2	RCV000343413.1|RCV000398844.1	MedGen:Orphanet|MedGen	C0027888:ORPHA140450|CN239171
1	12072035	12072035	C	T	Uncertain significance|Uncertain significance	Hereditary_motor_and_sensory_neuropathy|Charcot-Marie-Tooth\x2c_Type_2	RCV000289484.1|RCV000344502.1	MedGen:Orphanet|MedGen	C0027888:ORPHA140450|CN239171
1	12072231	12072231	G	-	Uncertain significance|Uncertain significance	Charcot-Marie-Tooth\x2c_Type_2|Hereditary_motor_and_sensory_neuropathy	RCV000308732.1|RCV000400194.1	MedGen|MedGen:Orphanet	CN239171|C0027888:ORPHA140450
1	12072352	12072352	C	T	Likely benign|Likely benign	Charcot-Marie-Tooth\x2c_Type_2|Hereditary_motor_and_sensory_neuropathy	RCV000368181.1|RCV000392728.1	MedGen|MedGen:Orphanet	CN239171|C0027888:ORPHA140450
1	12072399	12072399	T	C	Likely benign|Likely benign	Charcot-Marie-Tooth\x2c_Type_2|Hereditary_motor_and_sensory_neuropathy	RCV000314438.1|RCV000369139.1	MedGen|MedGen:Orphanet	CN239171|C0027888:ORPHA140450
1	12072486	12072486	T	C	Uncertain significance|Uncertain significance	Charcot-Marie-Tooth\x2c_Type_2|Hereditary_motor_and_sensory_neuropathy	RCV000260577.1|RCV000315755.1	MedGen|MedGen:Orphanet	CN239171|C0027888:ORPHA140450
1	12072492	12072492	C	T	Uncertain significance|Uncertain significance	Hereditary_motor_and_sensory_neuropathy|Charcot-Marie-Tooth\x2c_Type_2	RCV000261999.1|RCV000356775.1	MedGen:Orphanet|MedGen	C0027888:ORPHA140450|CN239171
1	12072518	12072518	G	C	Benign|Benign	Charcot-Marie-Tooth\x2c_Type_2|Hereditary_motor_and_sensory_neuropathy	RCV000321687.1|RCV000376417.1	MedGen|MedGen:Orphanet	CN239171|C0027888:ORPHA140450
1	12072534	12072534	C	G	Likely benign|Likely benign	Charcot-Marie-Tooth\x2c_Type_2|Hereditary_motor_and_sensory_neuropathy	RCV000286750.1|RCV000323029.1	MedGen|MedGen:Orphanet	CN239171|C0027888:ORPHA140450
1	12072534	12072534	C	T	Likely benign|Likely benign	Charcot-Marie-Tooth\x2c_Type_2|Hereditary_motor_and_sensory_neuropathy	RCV000286750.1|RCV000323029.1	MedGen|MedGen:Orphanet	CN239171|C0027888:ORPHA140450
1	12072557	12072557	G	T	Uncertain significance|Uncertain significance	Hereditary_motor_and_sensory_neuropathy|Charcot-Marie-Tooth\x2c_Type_2	RCV000288012.1|RCV000382405.1	MedGen:Orphanet|MedGen	C0027888:ORPHA140450|CN239171
1	12072568	12072568	C	G	Uncertain significance|Uncertain significance	Hereditary_motor_and_sensory_neuropathy|Charcot-Marie-Tooth\x2c_Type_2	RCV000346498.1|RCV000402162.1	MedGen:Orphanet|MedGen	C0027888:ORPHA140450|CN239171
1	12072690	12072690	C	T	Uncertain significance|Uncertain significance	Hereditary_motor_and_sensory_neuropathy|Charcot-Marie-Tooth\x2c_Type_2	RCV000292630.1|RCV000352158.1	MedGen:Orphanet|MedGen	C0027888:ORPHA140450|CN239171
1	12072722	12072722	A	G	Likely benign|Likely benign	Charcot-Marie-Tooth\x2c_Type_2|Hereditary_motor_and_sensory_neuropathy	RCV000298405.1|RCV000390171.1	MedGen|MedGen:Orphanet	CN239171|C0027888:ORPHA140450
1	12072775	12072775	C	T	Uncertain significance|Uncertain significance	Hereditary_motor_and_sensory_neuropathy|Charcot-Marie-Tooth\x2c_Type_2	RCV000353183.1|RCV000407232.1	MedGen:Orphanet|MedGen	C0027888:ORPHA140450|CN239171
1	12072783	12072783	C	A	Likely benign|Likely benign	Charcot-Marie-Tooth\x2c_Type_2|Hereditary_motor_and_sensory_neuropathy	RCV000299387.1|RCV000358837.1	MedGen|MedGen:Orphanet	CN239171|C0027888:ORPHA140450
1	12072880	12072880	G	A	Likely benign|Likely benign	Hereditary_motor_and_sensory_neuropathy|Charcot-Marie-Tooth\x2c_Type_2	RCV000264181.1|RCV000324053.1	MedGen:Orphanet|MedGen	C0027888:ORPHA140450|CN239171
1	12072898	12072898	G	A	Uncertain significance|Uncertain significance	Charcot-Marie-Tooth\x2c_Type_2|Hereditary_motor_and_sensory_neuropathy	RCV000270092.1|RCV000359807.1	MedGen|MedGen:Orphanet	CN239171|C0027888:ORPHA140450
1	12072917	12072917	G	A	Uncertain significance|Uncertain significance	Charcot-Marie-Tooth\x2c_Type_2|Hereditary_motor_and_sensory_neuropathy	RCV000325087.1|RCV000384285.1	MedGen|MedGen:Orphanet	CN239171|C0027888:ORPHA140450
1	12073014	12073014	A	G	Uncertain significance|Uncertain significance	Charcot-Marie-Tooth\x2c_Type_2|Hereditary_motor_and_sensory_neuropathy	RCV000290743.1|RCV000331770.1	MedGen|MedGen:Orphanet	CN239171|C0027888:ORPHA140450
1	12073110	12073110	C	T	Likely benign|Likely benign	Hereditary_motor_and_sensory_neuropathy|Charcot-Marie-Tooth\x2c_Type_2	RCV000296635.1|RCV000386174.1	MedGen:Orphanet|MedGen	C0027888:ORPHA140450|CN239171
1	12073161	12073161	G	A	Uncertain significance|Uncertain significance	Hereditary_motor_and_sensory_neuropathy|Charcot-Marie-Tooth\x2c_Type_2	RCV000351640.1|RCV000373618.1	MedGen:Orphanet|MedGen	C0027888:ORPHA140450|CN239171
1	12073168	12073168	G	A	Likely benign|Likely benign	Hereditary_motor_and_sensory_neuropathy|Charcot-Marie-Tooth\x2c_Type_2	RCV000279156.1|RCV000338912.1	MedGen:Orphanet|MedGen	C0027888:ORPHA140450|CN239171
1	12073184	12073184	G	A	Likely benign|Likely benign	Charcot-Marie-Tooth\x2c_Type_2|Hereditary_motor_and_sensory_neuropathy	RCV000303857.1|RCV000400964.1	MedGen|MedGen:Orphanet	CN239171|C0027888:ORPHA140450
1	12073198	12073198	C	T	Likely benign|Likely benign	Charcot-Marie-Tooth\x2c_Type_2|Hereditary_motor_and_sensory_neuropathy	RCV000340000.1|RCV000402189.1	MedGen|MedGen:Orphanet	CN239171|C0027888:ORPHA140450
1	12073251	12073251	-	A	Uncertain significance|Uncertain significance	Charcot-Marie-Tooth\x2c_Type_2|Hereditary_motor_and_sensory_neuropathy	RCV000304868.1|RCV000364242.1	MedGen|MedGen:Orphanet	CN239171|C0027888:ORPHA140450
1	12073252	12073252	A	-	Uncertain significance|Uncertain significance	Hereditary_motor_and_sensory_neuropathy|Charcot-Marie-Tooth\x2c_Type_2	RCV000269674.1|RCV000310683.1	MedGen:Orphanet|MedGen	C0027888:ORPHA140450|CN239171
1	12073328	12073328	T	G	Uncertain significance|Uncertain significance	Charcot-Marie-Tooth\x2c_Type_2|Hereditary_motor_and_sensory_neuropathy	RCV000273561.1|RCV000368111.1	MedGen|MedGen:Orphanet	CN239171|C0027888:ORPHA140450
1	12073416	12073418	ATT	-	Uncertain significance|Uncertain significance	Hereditary_motor_and_sensory_neuropathy|Charcot-Marie-Tooth\x2c_Type_2	RCV000333321.1|RCV000387869.1	MedGen:Orphanet|MedGen	C0027888:ORPHA140450|CN239171
1	12073417	12073419	TTG	-	Uncertain significance|Uncertain significance	Hereditary_motor_and_sensory_neuropathy|Charcot-Marie-Tooth\x2c_Type_2	RCV000260639.1|RCV000315827.1	MedGen:Orphanet|MedGen	C0027888:ORPHA140450|CN239171
1	12164438	12164438	G	T	Uncertain significance	Malignant_tumor_of_prostate	RCV000149113.1	MedGen:OMIM:SNOMED_CT	C0376358:176807:399068003
1	12183774	12183774	C	T	Uncertain significance	not_specified	RCV000238772.1	MedGen	CN169374
1	15764902	15764902	C	T	Uncertain significance	Hereditary_pancreatitis	RCV000230316.1	MedGen:OMIM:Orphanet:SNOMED_CT	C0238339:167800:ORPHA676:68072000
1	15764985	15764985	G	T	Uncertain significance	Hereditary_pancreatitis	RCV000401080.1	MedGen:OMIM:Orphanet:SNOMED_CT	C0238339:167800:ORPHA676:68072000
1	15764986	15764986	C	T	Uncertain significance	Hereditary_pancreatitis	RCV000306597.1	MedGen:OMIM:Orphanet:SNOMED_CT	C0238339:167800:ORPHA676:68072000
1	15766801	15766801	A	G	Uncertain significance	Hereditary_pancreatitis	RCV000363743.1	MedGen:OMIM:Orphanet:SNOMED_CT	C0238339:167800:ORPHA676:68072000
1	15766823	15766823	C	T	Likely benign	Hereditary_pancreatitis	RCV000266799.1	MedGen:OMIM:Orphanet:SNOMED_CT	C0238339:167800:ORPHA676:68072000
1	15766837	15766837	G	A	Uncertain significance	Hereditary_pancreatitis	RCV000305597.1	MedGen:OMIM:Orphanet:SNOMED_CT	C0238339:167800:ORPHA676:68072000
1	15766865	15766865	G	A	other	Hereditary_pancreatitis	RCV000233315.2	MedGen:OMIM:Orphanet:SNOMED_CT	C0238339:167800:ORPHA676:68072000
1	15767012	15767012	C	T	Likely benign	Hereditary_pancreatitis	RCV000265702.1	MedGen:OMIM:Orphanet:SNOMED_CT	C0238339:167800:ORPHA676:68072000
1	15767020	15767020	G	A	other|Pathogenic	Pancreatitis\x2c_chronic\x2c_susceptibility_to|Hereditary_pancreatitis	RCV000008659.2|RCV000119047.2	MedGen|MedGen:OMIM:Orphanet:SNOMED_CT	C1969419|C0238339:167800:ORPHA676:68072000
1	15767020	15767020	G	T	other|Pathogenic	Pancreatitis\x2c_chronic\x2c_susceptibility_to|Hereditary_pancreatitis	RCV000008659.2|RCV000119047.2	MedGen|MedGen:OMIM:Orphanet:SNOMED_CT	C1969419|C0238339:167800:ORPHA676:68072000
1	15767036	15767036	C	A	Benign|Benign\x2cBenign|Benign	Hereditary_pancreatitis|not_specified\x2cnot_specified|Hereditary_pancreatitis	RCV000227160.2|RCV000242318.1,RCV000247099.1|RCV000375337.1	MedGen:OMIM:Orphanet:SNOMED_CT|MedGen\x2cMedGen|MedGen:OMIM:Orphanet:SNOMED_CT	C0238339:167800:ORPHA676:68072000|CN169374\x2cCN169374|C0238339:167800:ORPHA676:68072000
1	15767036	15767036	C	T	Benign|Benign\x2cBenign|Benign	Hereditary_pancreatitis|not_specified\x2cnot_specified|Hereditary_pancreatitis	RCV000227160.2|RCV000242318.1,RCV000247099.1|RCV000375337.1	MedGen:OMIM:Orphanet:SNOMED_CT|MedGen\x2cMedGen|MedGen:OMIM:Orphanet:SNOMED_CT	C0238339:167800:ORPHA676:68072000|CN169374\x2cCN169374|C0238339:167800:ORPHA676:68072000
1	15767072	15767072	C	T	Uncertain significance	Hereditary_pancreatitis	RCV000259699.1	MedGen:OMIM:Orphanet:SNOMED_CT	C0238339:167800:ORPHA676:68072000
1	15767073	15767073	G	A	Pathogenic	Hereditary_pancreatitis	RCV000119044.2	MedGen:OMIM:Orphanet:SNOMED_CT	C0238339:167800:ORPHA676:68072000
1	15768997	15768997	C	G	Benign|Likely benign	not_specified|Hereditary_pancreatitis	RCV000252270.1|RCV000317156.1	MedGen|MedGen:OMIM:Orphanet:SNOMED_CT	CN169374|C0238339:167800:ORPHA676:68072000
1	15768997	15768997	C	T	Benign|Likely benign	not_specified|Hereditary_pancreatitis	RCV000252270.1|RCV000317156.1	MedGen|MedGen:OMIM:Orphanet:SNOMED_CT	CN169374|C0238339:167800:ORPHA676:68072000
1	15768998	15768998	G	A	Uncertain significance	Hereditary_pancreatitis	RCV000231019.1	MedGen:OMIM:Orphanet:SNOMED_CT	C0238339:167800:ORPHA676:68072000
1	15771088	15771088	A	G	Uncertain significance	Hereditary_pancreatitis	RCV000388015.1	MedGen:OMIM:Orphanet:SNOMED_CT	C0238339:167800:ORPHA676:68072000
1	15771121	15771121	A	G	Benign|Benign	not_specified|Hereditary_pancreatitis	RCV000242435.1|RCV000296069.1	MedGen|MedGen:OMIM:Orphanet:SNOMED_CT	CN169374|C0238339:167800:ORPHA676:68072000
1	15771138	15771138	G	A	Likely benign	not_specified	RCV000247625.1	MedGen	CN169374
1	15771138	15771138	G	C	Likely benign	not_specified	RCV000247625.1	MedGen	CN169374
1	15771140	15771140	A	G	Benign	Hereditary_pancreatitis	RCV000234026.1	MedGen:OMIM:Orphanet:SNOMED_CT	C0238339:167800:ORPHA676:68072000
1	15771222	15771222	C	T	Uncertain significance	Hereditary_pancreatitis	RCV000348631.1	MedGen:OMIM:Orphanet:SNOMED_CT	C0238339:167800:ORPHA676:68072000
1	15771245	15771245	A	G	Uncertain significance	Hereditary_pancreatitis	RCV000387215.1	MedGen:OMIM:Orphanet:SNOMED_CT	C0238339:167800:ORPHA676:68072000
1	15772126	15772126	A	C	Uncertain significance	Hereditary_pancreatitis	RCV000228998.1	MedGen:OMIM:Orphanet:SNOMED_CT	C0238339:167800:ORPHA676:68072000
1	15772142	15772142	G	A	Likely benign	Hereditary_pancreatitis	RCV000290563.1	MedGen:OMIM:Orphanet:SNOMED_CT	C0238339:167800:ORPHA676:68072000
1	15772155	15772155	G	A	Likely benign	Hereditary_pancreatitis	RCV000347906.1	MedGen:OMIM:Orphanet:SNOMED_CT	C0238339:167800:ORPHA676:68072000
1	15772183	15772206	ACACCCGCAAGAAGCCGGTAGTCT	-	Pathogenic	Hereditary_pancreatitis	RCV000119046.2	MedGen:OMIM:Orphanet:SNOMED_CT	C0238339:167800:ORPHA676:68072000
1	15772188	15772188	C	T	Likely benign	Hereditary_pancreatitis	RCV000396990.1	MedGen:OMIM:Orphanet:SNOMED_CT	C0238339:167800:ORPHA676:68072000
1	15772212	15772212	C	T	other|other	Pancreatitis\x2c_chronic\x2c_susceptibility_to|Hereditary_pancreatitis	RCV000008657.2|RCV000119045.3	MedGen|MedGen:OMIM:Orphanet:SNOMED_CT	C1969419|C0238339:167800:ORPHA676:68072000
1	15773080	15773080	T	A	Uncertain significance	Hereditary_pancreatitis	RCV000342072.1	MedGen:OMIM:Orphanet:SNOMED_CT	C0238339:167800:ORPHA676:68072000
1	15773167	15773167	T	C	Benign	Hereditary_pancreatitis	RCV000322442.1	MedGen:OMIM:Orphanet:SNOMED_CT	C0238339:167800:ORPHA676:68072000
1	16055171	16055172	AG	-	Uncertain significance	not_provided	RCV000239548.1	MedGen	CN221809
1	16259732	16259747	CAGAAAACAACCCGAT	-	Uncertain significance	Ductal_breast_carcinoma	RCV000207247.1	MedGen	C1527349
1	16262465	16262465	-	CCCCCCCCCCCT	Uncertain significance	not_specified	RCV000238752.1	MedGen	CN169374
1	16262465	16262465	-	CCCCCCCCC	Uncertain significance	not_specified	RCV000238752.1	MedGen	CN169374
1	16262465	16262465	-	C	Uncertain significance	not_specified	RCV000238752.1	MedGen	CN169374
1	16342146	16342146	T	C	Likely benign	Oromandibular-limb_hypogenesis_spectrum	RCV000239981.1	Gene:MedGen:OMIM:Orphanet:SNOMED_CT	4156:C0221060:157900:ORPHA570:89444000
1	16349188	16349188	G	A	Uncertain significance	not_provided	RCV000054649.1	MedGen	CN221809
1	16351268	16351268	G	C	Pathogenic	Bartter_syndrome\x2c_type_4b	RCV000008027.3	MedGen:OMIM	C2751312:613090
1	16353902	16353902	G	C	Uncertain significance	not_provided	RCV000054650.1	MedGen	CN221809
1	16353903	16353903	C	T	Uncertain significance	not_provided	RCV000054651.1	MedGen	CN221809
1	16353927	16353927	C	T	Pathogenic	Bartter_syndrome\x2c_type_4b	RCV000008028.2	MedGen:OMIM	C2751312:613090
1	16355714	16355714	G	T	Uncertain significance	not_provided	RCV000054646.1	MedGen	CN221809
1	16356489	16356489	G	A	Uncertain significance	not_provided	RCV000054647.1	MedGen	CN221809
1	16359712	16359712	A	G	Uncertain significance	not_provided	RCV000054648.1	MedGen	CN221809
1	16371010	16371010	G	A	Uncertain significance	not_provided	RCV000054567.1	MedGen	CN221809
1	16371058	16371058	C	T	Uncertain significance	not_provided	RCV000054568.1	MedGen	CN221809
1	16374412	16374412	C	T	Pathogenic	Bartter_syndrome_type_3	RCV000008029.3	MedGen:OMIM:Orphanet	C1846343:607364:ORPHA93605
1	16375032	16375032	G	A	Pathogenic	Bartter_syndrome_type_3	RCV000008030.3	MedGen:OMIM:Orphanet	C1846343:607364:ORPHA93605
1	16377088	16377088	C	A	Pathogenic	Bartter_syndrome_type_3	RCV000008032.3	MedGen:OMIM:Orphanet	C1846343:607364:ORPHA93605
1	16378039	16378039	T	C	Pathogenic	Bartter_syndrome_type_3	RCV000008033.3	MedGen:OMIM:Orphanet	C1846343:607364:ORPHA93605
1	16378219	16378219	C	A	Pathogenic|Uncertain significance	Bartter_syndrome_type_3|not_provided	RCV000008031.3|RCV000054563.1	MedGen:OMIM:Orphanet|MedGen	C1846343:607364:ORPHA93605|CN221809
1	16378219	16378219	C	T	Pathogenic|Uncertain significance	Bartter_syndrome_type_3|not_provided	RCV000008031.3|RCV000054563.1	MedGen:OMIM:Orphanet|MedGen	C1846343:607364:ORPHA93605|CN221809
1	16378287	16378287	-	A	Pathogenic	Bartter_syndrome_type_3	RCV000408763.1	MedGen:OMIM:Orphanet	C1846343:607364:ORPHA93605
1	16380186	16380186	G	A	Uncertain significance	not_provided	RCV000054564.1	MedGen	CN221809
1	16380203	16380203	G	-	Pathogenic	not_provided	RCV000224201.1	MedGen	CN221809
1	16382003	16382003	G	A	Pathogenic|Pathogenic	Bartter_syndrome\x2c_type_3\x2c_with_hypocalciuria|not_provided	RCV000008037.3|RCV000413605.1	MedGen|MedGen	C1846344|CN221809
1	16382219	16382219	C	-	Likely pathogenic	Bartter_syndrome_type_3	RCV000198263.1	MedGen:OMIM:Orphanet	C1846343:607364:ORPHA93605
1	16382931	16382931	T	G	Uncertain significance	not_provided	RCV000054565.1	MedGen	CN221809
1	16382989	16382989	G	A	Uncertain significance	not_provided	RCV000054566.1	MedGen	CN221809
1	16382989	16382989	G	C	Uncertain significance	not_provided	RCV000054566.1	MedGen	CN221809
1	16450920	16450920	G	A	Uncertain significance	Age-related_cortical_cataract	RCV000298958.1	Human_Phenotype_Ontology:MedGen	HP:0011143:CN116874
1	16450968	16450968	A	T	Benign	Age-related_cortical_cataract	RCV000356001.1	Human_Phenotype_Ontology:MedGen	HP:0011143:CN116874
1	16450996	16450996	C	T	Benign	Age-related_cortical_cataract	RCV000396328.1	Human_Phenotype_Ontology:MedGen	HP:0011143:CN116874
1	16451042	16451042	C	A	Likely benign	Age-related_cortical_cataract	RCV000302406.1	Human_Phenotype_Ontology:MedGen	HP:0011143:CN116874
1	16451051	16451051	A	T	Likely benign	Age-related_cortical_cataract	RCV000359435.1	Human_Phenotype_Ontology:MedGen	HP:0011143:CN116874
1	16451085	16451085	C	T	Uncertain significance	Age-related_cortical_cataract	RCV000266908.1	Human_Phenotype_Ontology:MedGen	HP:0011143:CN116874
1	16451086	16451086	G	A	Uncertain significance	Age-related_cortical_cataract	RCV000324403.1	Human_Phenotype_Ontology:MedGen	HP:0011143:CN116874
1	16451200	16451200	C	T	Likely benign	Age-related_cortical_cataract	RCV000362756.1	Human_Phenotype_Ontology:MedGen	HP:0011143:CN116874
1	16451267	16451267	A	G	Benign	Age-related_cortical_cataract	RCV000270600.1	Human_Phenotype_Ontology:MedGen	HP:0011143:CN116874
1	16451350	16451350	C	T	Uncertain significance	Age-related_cortical_cataract	RCV000328808.1	Human_Phenotype_Ontology:MedGen	HP:0011143:CN116874
1	16451355	16451355	T	C	Likely benign	Age-related_cortical_cataract	RCV000385642.1	Human_Phenotype_Ontology:MedGen	HP:0011143:CN116874
1	16451413	16451413	C	T	Benign	Age-related_cortical_cataract	RCV000293607.1	Human_Phenotype_Ontology:MedGen	HP:0011143:CN116874
1	16451426	16451426	G	A	Likely benign	Age-related_cortical_cataract	RCV000332257.1	Human_Phenotype_Ontology:MedGen	HP:0011143:CN116874
1	16451486	16451486	C	A	Uncertain significance	Age-related_cortical_cataract	RCV000389311.1	Human_Phenotype_Ontology:MedGen	HP:0011143:CN116874
1	16451497	16451497	G	A	Likely benign	Age-related_cortical_cataract	RCV000278468.1	Human_Phenotype_Ontology:MedGen	HP:0011143:CN116874
1	16451544	16451544	C	T	Benign	Age-related_cortical_cataract	RCV000335984.1	Human_Phenotype_Ontology:MedGen	HP:0011143:CN116874
1	16451722	16451722	C	T	Likely benign	Age-related_cortical_cataract	RCV000402738.1	Human_Phenotype_Ontology:MedGen	HP:0011143:CN116874
1	16451737	16451737	C	G	Likely benign	Age-related_cortical_cataract	RCV000281578.1	Human_Phenotype_Ontology:MedGen	HP:0011143:CN116874
1	16451743	16451743	C	T	Uncertain significance	Age-related_cortical_cataract	RCV000338979.1	Human_Phenotype_Ontology:MedGen	HP:0011143:CN116874
1	16451766	16451766	C	T	Likely benign	Age-related_cortical_cataract	RCV000405208.1	Human_Phenotype_Ontology:MedGen	HP:0011143:CN116874
1	16451767	16451767	G	A	Benign|Benign	not_specified|Age-related_cortical_cataract	RCV000244865.1|RCV000304354.1	MedGen|Human_Phenotype_Ontology:MedGen	CN169374|HP:0011143:CN116874
1	16451799	16451799	C	A	Pathogenic	Cataract_6\x2c_multiple_types	RCV000014168.24	Gene:MedGen:OMIM	10306:C1861825:116600
1	16451824	16451824	C	T	Pathogenic	not_provided	RCV000399746.1	MedGen	CN221809
1	16455935	16455935	G	A	Pathogenic	Cataract_6\x2c_multiple_types	RCV000014169.18	Gene:MedGen:OMIM	10306:C1861825:116600
1	16456763	16456763	C	T	Benign|Likely benign	not_specified|Age-related_cortical_cataract	RCV000254530.1|RCV000361359.1	MedGen|Human_Phenotype_Ontology:MedGen	CN169374|HP:0011143:CN116874
1	16456876	16456876	T	C	Benign	Age-related_cortical_cataract	RCV000393262.1	Human_Phenotype_Ontology:MedGen	HP:0011143:CN116874
1	16458228	16458228	C	T	Likely benign	Age-related_cortical_cataract	RCV000307736.1	Human_Phenotype_Ontology:MedGen	HP:0011143:CN116874
[truncated: 262,356 more rows]
