# Supplementary material for: Effective and precise adenine base editing in mouse zygotes
Source: Protein Cell. 2018 Jul 31;9(9):808–13. doi: 10.1007/s13238-018-0566-z (PMC6107484; doi:10.1007/s13238-018-0566-z)
Supplement: Supplementary file 4 — Supplementary Table 1 (XLSX 13 kb) [file 13238_2018_566_MOESM4_ESM.xlsx]

## Sheet: Sheet1
Supplementary Table 1. Forelimb grip strength of DMD edited mice
gRNA No.	Mouse number	Mouse genotype	Gender	body weight (g)	Fore limb grip strength (g)	Strength (g)/body weight (g)	Note
DMD gRNA-1	D1-1	Mutant	Male	16.08	67.4	4.19154
	D1-2	Mutant	Male	16.9	53.34	3.15621
	D1-18	Mutant	Male	17.3	68.94	3.98497	qPCR, IF
	D1-25	Mutant	Male	21	68.62	3.26762	qPCR, IF
	D1-27	Mutant	Male	17	67	3.94118	qPCR, IF
	D1-38	Mutant	Male	17.6	64	3.63636
	D1-4	WT	Male	17.5	100.92	5.76686	qPCR, IF
	D1-14	WT	Male	15.1	108.94	7.21457	qPCR, IF
	D1-31	WT	Male	19.8	96.24	4.86061	qPCR, IF
	D1-35	WT	Male	17.7	95.5	5.39548
	D1-40	WT	Male	17.8	91.8	5.1573
	D1-41	WT	Male	17.5	90.54	5.17371
	D1-43	WT	Male	18.5	97.2	5.25405
	D1-54	WT	Male	16.2	91.54	5.65062
	D1-56	WT	Male	17.1	103.66	6.06199
	D1-5	Mutant	Female	15.4	73.06	4.74416
	D1-13	Mutant	Female	14.7	76.5	5.20408
	D1-23	Mutant	Female	16.5	81.14	4.91758
	D1-26	Mutant	Female	17	73.24	4.30824
	D1-28	Mutant	Female	16.6	68.98	4.15542
	D1-32	Mutant	Female	16.5	66.28	4.01697
	D1-42	Mutant	Female	13.5	63.14	4.67704
	D1-33	WT	Female	17.4	96.84	5.56552
	D1-35	WT	Female	13.2	79.9	6.05303
	D1-39	WT	Female	15.5	86.38	5.5729
	D1-50	WT	Female	17.2	104.04	6.04884
	D1-52	WT	Female	14.9	93.48	6.27383
DMD gRNA-2	D2-1		Male	23.5	132.48	5.63745
	D2-3		Male	24.4	139.9	5.73361
	D2-6		Male	23.5	127.4	5.42128
	D2-9		Male	23.6	113.78	4.82119
	D2-11		Male	22.7	115.72	5.0978
	D2-15		Male	24.6	143.56	5.83577
	D2-20		Male	24.8	125.38	5.05565
	D2-20		Male	23.4	86.4	3.69231
	D2-19		Male	24.7	117.5	4.75709
	D2-22		Male	25.2	99.64	3.95397
	D2-10		Female	18.9	104.58	5.53333
	D2-12		Female	19	111.6	5.87368
	D2-14		Female	19.5	106.3	5.45128
	D2-25		Female	20.1	132.44	6.58905
	D2-17		Female	19.8	105.56	5.33131
	D2-24		Female	20.2	112.68	5.57822
	D2-26		Female	20	102.42	5.121
