# Supplementary material for: Effective and precise adenine base editing in mouse zygotes
Source: Protein Cell. 2018 Jul 31;9(9):808–13. doi: 10.1007/s13238-018-0566-z (PMC6107484; doi:10.1007/s13238-018-0566-z)
Supplement: Supplementary file 5 — Supplementary Table 2 (XLSX 11 kb) [file 13238_2018_566_MOESM5_ESM.xlsx]

## Sheet: Sheet1
Supplementary Table 2. Serum creatine kinase level of DMD gRNA-1 edited mice
Mouse number	Mouse genotype	Gender	Serum creatine kinase level (IU/L)
D1-1	Mutant	Male	5040
D1-2	Mutant	Male	9180
D1-18	Mutant	Male	8350
D1-25	Mutant	Male	9810
D1-27	Mutant	Male	5620
D1-38	Mutant	Male	5880
D1-4	WT	Male	290
D1-14	WT	Male	350
D1-31	WT	Male	320
D1-35	WT	Male	160
D1-40	WT	Male	510
D1-41	WT	Male	230
D1-43	WT	Male	170
D1-54	WT	Male	290
D1-56	WT	Male	400
D1-38	Mutant	Female	3620
D1-5	Mutant	Female	2310
D1-26	Mutant	Female	9850
D1-28	Mutant	Female	7230
D1-42	Mutant	Female	3620
D1-33	WT	Female	380
D1-37	WT	Female	140
D1-39	WT	Female	290
D1-50	WT	Female	270
D1-52	WT	Female	490
