# Supplementary material for: Effective and precise adenine base editing in mouse zygotes
Source: Protein Cell. 2018 Jul 31;9(9):808–13. doi: 10.1007/s13238-018-0566-z (PMC6107484; doi:10.1007/s13238-018-0566-z)
Supplement: Supplementary file 6 — Supplementary Table 3 (XLSX 10 kb) [file 13238_2018_566_MOESM6_ESM.xlsx]

## Sheet: Sheet1
Supplementary Table 1. Potential off-target sites and effects of Tyr gRNA-1
Site name	Chromosome	Location	DNA sequence of the predicted off-target sites	Validated
Tyr-OT1	chr3	127474595	CCAAgCTGaCaACAAAAGCAGAG	No
Tyr-OT2	chr5	28275511	gCAgaCTGTCCACAAAAGCAAGG	No
Tyr-OT3	chr6	50746689	CCAACTGgCCACAAAAGCAAAG	No
Tyr-OT4	chr13	55296857	CtAACtTcTCCACAAAAGCAAGG	No
Tyr-OT5	chrX	83261491	CCAAtCTagCCACAAAAGCAAGG	No
