# Supplementary material for: Effective and precise adenine base editing in mouse zygotes
Source: Protein Cell. 2018 Jul 31;9(9):808–13. doi: 10.1007/s13238-018-0566-z (PMC6107484; doi:10.1007/s13238-018-0566-z)
Supplement: Supplementary file 7 — Supplementary Table 4 (XLSX 10 kb) [file 13238_2018_566_MOESM7_ESM.xlsx]

## Sheet: Sheet1
Supplementary Table 2. Potential off-target sites and effects of Dmd gRNA-1
Chromosome	Chromosome	Location	DNA sequence of the predicted off-target sites	Validated
Dmd1-OT1	chr7	19225079	agATAGGGGAgGAACAGGGAGG	No
Dmd1-OT2	chr12	57373460	TAATtGtGGAtGAACAGGGTGG	No
Dmd1-OT3	chr13	89849601	gAAgAGGGGAgGAACAGGGAAG	No
Dmd1-OT4	chr1	114713073	TcATAGGaGAtGAACAGGGTGG	No
Dmd1-OT5	chr1	166492542	TAATtaGGGAgGAACAGGGAGG	No
