# Supplementary material for: Effective and precise adenine base editing in mouse zygotes
Source: Protein Cell. 2018 Jul 31;9(9):808–13. doi: 10.1007/s13238-018-0566-z (PMC6107484; doi:10.1007/s13238-018-0566-z)
Supplement: Supplementary file 8 — Supplementary Table 5 (XLSX 10 kb) [file 13238_2018_566_MOESM8_ESM.xlsx]

## Sheet: Sheet1
Supplementary Table 3. Potential off-target sites and effects of Dmd gRNA-2
Chromosome	Chromosome	Location	DNA sequence of the predicted off-target sites	Validated
Dmd2-OT1	chr14	16861892	AgTTAtTtGAAAGGAAGTGCAGG	No
Dmd2-OT2	chr14	74550071	gtTTACTGaAAAGGAAGTGCAGG	No
Dmd2-OT3	chr4	149542247	tCTTAgTGGAAAGGAAGcGCTGG	No
Dmd2-OT4	chr8	123459771	AgTgACTGGcAAGGAAGTGCCAG	No
Dmd2-OT5	chr8	94142433	ACTgACTGcAcAaGAAGTGCAGG	No
