# Supplementary material for: Effective and precise adenine base editing in mouse zygotes
Source: Protein Cell. 2018 Jul 31;9(9):808–13. doi: 10.1007/s13238-018-0566-z (PMC6107484; doi:10.1007/s13238-018-0566-z)
Supplement: Supplementary file 9 — Supplementary Table 6 (XLSX 7994 kb) [file 13238_2018_566_MOESM9_ESM.xlsx]

## Sheet: mm10_supply
Supplementary Table 6. AI-MAST targetable mouse protein coding genes by ABE7.10
Gene ID	Gene name	Gene type	Targetable splicing acceptor		Targetable splicing donor
			Exon position	Sequence	Exon position	Sequence
ENSMUSG00000027282	Mtch2	protein_coding	chr2:90865184-90865267	TTCTTTTCCaGGGAAATATGAGCCGAGGAA	chr2:90849371-90849455	CCTGGCCTCTTTTGCTATGGtAGGTGCCTT
ENSMUSG00000027282	Mtch2	protein_coding	chr2:90852840-90852866	GTCTTCTGTaGTATTACCAGGAGTCTGAGA	chr2:90853024-90853113	TGACCGAGTTATCAAAGAGGtAAGAGATGA
ENSMUSG00000027282	Mtch2	protein_coding	chr2:90855436-90855487	CTGTTCTACaGTGATCACTCTGAGGTCCAT	chr2:90853051-90853113	TGACCGAGTTATCAAAGAGGtAAGAGATGA
ENSMUSG00000027282	Mtch2	protein_coding	chr2:90863590-90863665	TTCAATTTCaGGCTTGCTGGTGGATCTCCT	chr2:90854924-90854981	ATTACACATCCCTTCCACGGtATGTTTGTA
ENSMUSG00000027282	Mtch2	protein_coding			chr2:90860463-90860510	CTCCCAAGCTGTCACAGGAGtGAGTTTCTA
ENSMUSG00000027282	Mtch2	protein_coding			chr2:90861382-90861449	TGGCCGTCAACAACTGTGGGtAAGTACTTT
ENSMUSG00000079278	Tmem233	protein_coding			chr5:116040768-116040771	GAGAGCTGTTCCTCAGGGGCtGTGTGGCAC
ENSMUSG00000035845	Alg12	protein_coding	chr15:88816067-88816231	CAGTGCCTCaCCTTGTCTATGTCCAGCTGG	chr15:88811297-88811520	ACCACAGGAGTGGGGAAGTCtTCGGCTTAG
ENSMUSG00000035845	Alg12	protein_coding	chr15:88806558-88806721	CTTGGACTAaCCTGTCTGAGGTGGTACCAG	chr15:88812056-88812159	TCCACAGCAACCGTCAGCCCtAATAACAGA
ENSMUSG00000035845	Alg12	protein_coding	chr15:88811297-88811520	GAAACCCTCaCATATAGGTGCAGCCTCTGG	chr15:88815294-88815467	AGCCCAAGGACTCCTCTGACtAAATGAAAT
ENSMUSG00000035845	Alg12	protein_coding	chr15:88812056-88812159	TGAAAGGATaCGCCCCAGTTGGAACTTTTG
ENSMUSG00000035845	Alg12	protein_coding	chr15:88815294-88815467	AAGCTACATaCCCACAGCCAGGGCCAACAC
ENSMUSG00000029780	Nt5c3	protein_coding	chr6:56923672-56923809	CCCGCACTCaCCATTTCGATGATCTTGGTC	chr6:56883675-56883875	TGAATCCTTTCAGCACTCCCtATGAAAAAT
ENSMUSG00000029780	Nt5c3	protein_coding	chr6:56888323-56888408	GAGGTACTCaCCACTCTACCATGTAAGGGA	chr6:56886664-56886753	ACCGTGAGATTTGGTATACCtGGAGTTTAC
ENSMUSG00000029780	Nt5c3	protein_coding	chr6:56891492-56891561	ATCTCACTTaCTATGACACGTTGGGCATCT	chr6:56888323-56888408	GCTCCTTTAGCTGCAGTAACtGGAAAGAAA
ENSMUSG00000029780	Nt5c3	protein_coding	chr6:56892790-56892888	CTTAAAGTCaCCTGAAGTTTGGCAGCGCCT	chr6:56897775-56897810	CAGACTCCTGATTAGTCATTtCGTGGTTAT
ENSMUSG00000029780	Nt5c3	protein_coding	chr6:56897775-56897810	TGCTTACCCaCCATTTTCAAATGGACAGCA	chr6:56897821-56897829	TTCGTGGTTATCCAATCTTCtGGATTTCCC
ENSMUSG00000055150	Zfp78	protein_coding			chr7:6371364-6371396	AATGAAAGCCATGCTACAGGtGAGTTTATG
ENSMUSG00000069237	C78339	protein_coding	chr13:46674253-46674392	TTTTTCCTTaGATAATTTGCATTTGGGGAG	chr13:46669586-46670255	GACACCGGGCGGCAGGCAGGtGAGATCGGG
ENSMUSG00000038700	Hoxb5	protein_coding	chr11:96304890-96305134	AACTGCTCTaGATATGACTGGGCCAGACGG
ENSMUSG00000038462	Uqcrfs1	protein_coding	chr13:30545034-30545247	AGCCGGCTCaCCGTTCAGGCCCACCGTGGC
ENSMUSG00000076695	Ighv1-18	IG_LV_gene	chr12:114683020-114683065	GAGCCCCTTaCCTGCAGTTCCTGACAGGAA
ENSMUSG00000075028	Prdm11	protein_coding	chr2:93013765-93013883	AGGGGCCTCaCCAGGGCTGGCCATACTCCT	chr2:92974909-92975861	CTCTGCAACCTCTTCTCTCCtAGGAAGGAA
ENSMUSG00000075028	Prdm11	protein_coding	chr2:92980511-92980698	GCCATACTCaCCCCGGGCTAAGTTGCGGTG	chr2:92980511-92980698	CCGGGAAATGACCACGTACCtGGTGGGGAG
ENSMUSG00000075028	Prdm11	protein_coding	chr2:92989232-92989653	TCGATACTCaCAGCTGGTAGACGGGCTGTC	chr2:92986236-92986786	GCTTCCTCGTCTTCATCATCtTGGATCAGA
ENSMUSG00000075028	Prdm11	protein_coding	chr2:92993364-92993431	ATGGGACTCaCCTCATCCAGTTGGCCTTGG	chr2:92989232-92989653	GGCCAGGGGCAGCACGTTCCtTGGGTTGAA
ENSMUSG00000075028	Prdm11	protein_coding			chr2:93013313-93013416	TGGCTCCAGTCTCCGAGAGCtGCTCCGGGC
ENSMUSG00000031434	Morc4	protein_coding	chrX:139871272-139871373	CCCGGACCTaCCGTGCTCAGGCGGATCCTG	chrX:139822678-139822828	AGTGAGCCTGGCCAAAGCCCtGTATGATGG
ENSMUSG00000031434	Morc4	protein_coding	chrX:139823130-139823413	TAGTAATTAaCCTTTCTAGGTCATCTCCCT	chrX:139822748-139822828	AGTGAGCCTGGCCAAAGCCCtGTATGATGG
ENSMUSG00000031434	Morc4	protein_coding	chrX:139823966-139824644	GTTGCCCAAaCCTTTTGCTGGAACAAATTC	chrX:139823114-139823413	CCTGTTCCAGCTCCTCTACCtGTATTCCAA
ENSMUSG00000031434	Morc4	protein_coding	chrX:139837854-139837982	TCGAGACTTaCTTGAATTTCGGATGGGGAT	chrX:139823130-139823413	CCTGTTCCAGCTCCTCTACCtGTATTCCAA
ENSMUSG00000031434	Morc4	protein_coding	chrX:139849649-139849749	GAGTGACTCaCCGGTATTCTTTGGTATACT	chrX:139823168-139823413	CCTGTTCCAGCTCCTCTACCtGTATTCCAA
ENSMUSG00000031434	Morc4	protein_coding	chrX:139852013-139852132	TAAGCACTCaCCTTTAACTGGCAGCCTGCT	chrX:139835936-139835987	CTTCTCAGCAGCCTCGACTCtAGAAGATAA
ENSMUSG00000031434	Morc4	protein_coding	chrX:139854410-139854538	TGTAAGGATaCCGTGGAGGTAGGCTTATAT	chrX:139849649-139849749	CACCTTCTCCACAGGTTGGCtTAGAAGAAA
ENSMUSG00000031434	Morc4	protein_coding	chrX:139858799-139859016	AGAAAGGATaTTGTTTTGCTGGCTGAATGG	chrX:139852013-139852132	TGATTCTCACCTGCTTATTCtGAGGAGCAA
ENSMUSG00000031434	Morc4	protein_coding	chrX:139864495-139864627	GACATTTTTaCCTGAGCATTCGGTGGAGCT	chrX:139854859-139854991	AGACTTTCCATCTTTGTTTCtGAGTGAAAG
ENSMUSG00000031434	Morc4	protein_coding	chrX:139871070-139871142	TCGTCACTCaCCTAGCAGCTCCGCGATGGC
ENSMUSG00000005681	Apoa2	protein_coding	chr1:171225666-171225798	TGTTTGTGTaGGAGCTTTGGTTAAGAGACA	chr1:171225315-171225366	ACCATCTGTAGCCTGGAAGGtGAGGTTTTG
ENSMUSG00000005681	Apoa2	protein_coding			chr1:171225666-171225798	AGATTCAGAGCCAGGCCAAGtAAGTCTCTG
ENSMUSG00000021822	Plau	protein_coding	chr14:20842274-20842447	TGGCTTCCCaGGGCGATTCTGGAGGACCGC	chr14:20837610-20837640	CTTGGAGCTCCTGATGAATGtGAGTATCTG
ENSMUSG00000021822	Plau	protein_coding	chr14:20837610-20837640	ATCTCTTGCaGGGTGGCAGTGTACTTGGAG	chr14:20839332-20839554	GTGCCGCACACTGCTTCATGtACGTCCATC
ENSMUSG00000021822	Plau	protein_coding	chr14:20837778-20837885	GCATTTGCTaGCAAACTGTGGCTGTCAGAA	chr14:20839775-20839923	GCCTACCATAATGATATTGGtGAGCAGAAA
ENSMUSG00000021822	Plau	protein_coding	chr14:20839775-20839923	ATTTCTCACaGTCAACTCCCAAAGAAGGAA	chr14:20840946-20841094	GAAAACAGATTCCTGCAAGGtAAGACTCTC
ENSMUSG00000004668	Abca13	protein_coding	chr11:9216158-9216251	ATATTTTCCaGGTCCTCTCCCTGGCTGAGT	chr11:9191966-9192034	TTGCAGACTCCGGCATCCAGtAAGTGTCCT
ENSMUSG00000004668	Abca13	protein_coding	chr11:9220772-9220895	TTTATGACCaGGTTACTTGCAAGCCCGGGA	chr11:9216158-9216251	CCCAGACACAGAGAGAATTGtAAGTTTCAT
ENSMUSG00000004668	Abca13	protein_coding	chr11:9249590-9249741	TGTGTCTGAaGTTTGTCTAGGTTCCAAACT	chr11:9251359-9251387	TGGCTCCGGTTTTCTAACAGtGAGTATCCC
ENSMUSG00000004668	Abca13	protein_coding	chr11:9251359-9251387	TTCTATTGTaGGTTCCTCTTATGGCTCCGG	chr11:9256170-9256333	TTCTCCAGGCGGGTTTGAAGtAAGCAAAAA
ENSMUSG00000004668	Abca13	protein_coding	chr11:9258461-9258591	TTCTGTTCTaGTTCATTAGCATCTCTGGGA	chr11:9269130-9269329	ACCATCTGTTTCCACAGATGtAAGGCATAT
ENSMUSG00000004668	Abca13	protein_coding	chr11:9269130-9269329	TAAATTTGCaGGTGTTTGACCAGTGGCAGC	chr11:9276911-9277116	GCCAGCTTGTCTCCATAGTGtAAGTATGGG
ENSMUSG00000004668	Abca13	protein_coding	chr11:9274679-9274779	CTGTCTTGCaGAATTCCTCAGCTACCTGGA	chr11:9288418-9288532	CAATAACTTCCATAACCACGtAAGTTTTAT
ENSMUSG00000004668	Abca13	protein_coding	chr11:9288418-9288532	TTTCTTTTTaGCTTTCTCTGAGGACTCTCC	chr11:9297082-9298884	TCCCACAAGCTGAGCAAAGGtATTTTTAAT
ENSMUSG00000004668	Abca13	protein_coding	chr11:9314479-9314642	GTGTTTTCTaGGAGATTGGAAAGATATGGT	chr11:9309016-9309134	GGTCCATCGCCACTACCAGGtTTGTCTTCT
ENSMUSG00000004668	Abca13	protein_coding	chr11:9316126-9316247	ATTTTCTTCaGATGTAAAAATAAAGGATTT	chr11:9316126-9316247	CAACATTTCCCATTCAAAGGtACAGGGCTG
ENSMUSG00000004668	Abca13	protein_coding	chr11:9333165-9333342	CTTATGCTCaGGTTTCATCAAAGGGACAAA	chr11:9328047-9328241	GAGGAACCTCATTTACAAAGtAAGGACTGT
ENSMUSG00000004668	Abca13	protein_coding	chr11:9397741-9397855	TACCCTGACaGGTTCCTAAACAATGTCGGC	chr11:9331540-9331704	CATGCCAGACTTCCAACAGGtGTGTTTGAT
ENSMUSG00000004668	Abca13	protein_coding	chr11:9399135-9399464	TCTTTTCACaGTACATGCGGATGATGGGAC	chr11:9333165-9333342	AACATTCCGCATGACTCAAGtAAGACAAAT
ENSMUSG00000004668	Abca13	protein_coding	chr11:9403787-9403918	TCCTCTGGCaGGGATCCAGTGGGGTAACAT	chr11:9345940-9346053	AATGTTCAACCAGTTGCAGGtATGTGACTG
ENSMUSG00000004668	Abca13	protein_coding	chr11:9430546-9430683	TATTTTCTTaGGAACTTTTGGTTTAGGGAA	chr11:9378214-9378520	CATGCCATACCAGTGACTTGtGAGTATCTG
ENSMUSG00000004668	Abca13	protein_coding	chr11:9431727-9431907	TCTCTACACaGGGCTCTCACAGCAAAATGG	chr11:9397741-9397855	AGAGATCCAGATAGAAGAGGtAAATGGCTT
ENSMUSG00000004668	Abca13	protein_coding	chr11:9434108-9434326	GTTCTTTGTaGATCCATGTTGATGGGGCTC	chr11:9431727-9431907	CAGGGAAAACCACCATCATGtGTGTCCCAT
ENSMUSG00000004668	Abca13	protein_coding	chr11:9522336-9522419	ACCGTCAACaGCAGTGGGAACCATGGCCCA	chr11:9451339-9451535	CTACTCAAGTACCGAGAAGGtAGGTGATGA
ENSMUSG00000004668	Abca13	protein_coding	chr11:9528978-9529047	TCCCTCTTCaGGATGAATTCTTCAAGCTGG	chr11:9466372-9466602	AGACACCACCTTGGAAGAGGtACATACTCA
ENSMUSG00000004668	Abca13	protein_coding	chr11:9534445-9534532	ACTCCTAATaGGCTTGGAGGTTGGTCTTTT	chr11:9483810-9483915	GGACCCCTTTCTCCCCACAGtAAGTAGTGT
ENSMUSG00000004668	Abca13	protein_coding	chr11:9542062-9542173	TTTTATTTCaGGTGTGGTACAACCAGAAGG	chr11:9532365-9532483	TGCCATCTGCAAAACCAAGGtGTGTACAAA
ENSMUSG00000004668	Abca13	protein_coding	chr11:9577151-9577307	CTGCTTTTTaGATACGCAATGATTCCATGG	chr11:9534445-9534532	ACCAAGGACTTTGGCGAAGGtAATCAAATC
ENSMUSG00000004668	Abca13	protein_coding	chr11:9588388-9588497	TTCATTCTCaGTGCTTTGGGCTCCTTGGAG	chr11:9567668-9567845	TAACTTCCTGTATGACATGGtAGGATTTGT
ENSMUSG00000004668	Abca13	protein_coding	chr11:9615657-9615807	TGTGTATGCaGAGATATGGTGGATCTGGCT	chr11:9570545-9570660	TCCTGCTAGCACTTTTCGGGtATGTGATGA
ENSMUSG00000004668	Abca13	protein_coding	chr11:9621871-9622005	CTCTCTTCCaGGTTGCTGCAGACCTGGTGC	chr11:9577151-9577307	CATCATTTCCAAAGCTCAGGtGATGCAGTG
ENSMUSG00000004668	Abca13	protein_coding	chr11:9628565-9628668	CTTCCTCTTaGGATGAACCAAGCTCTGGGA	chr11:9581494-9581747	ACCTTCTGAGATGGCCAAGGtGTGTACTGA
ENSMUSG00000004668	Abca13	protein_coding	chr11:9636544-9636636	TTTCCTCACaGCATGGAAGAGTGCGAGGCT	chr11:9585351-9585546	GGGCATACCACGAGGCGAGGtAACATAGCT
ENSMUSG00000004668	Abca13	protein_coding	chr11:9679824-9679929	ATTTGACTTaGGTTTGGTGATGGTTACACA	chr11:9588388-9588497	TCATCAGGACTCCTCAAGGGtATGAACCCG
ENSMUSG00000004668	Abca13	protein_coding			chr11:9621871-9622005	GCCTGATATTCTTTTATTGGtGAGTAGTTG
ENSMUSG00000004668	Abca13	protein_coding			chr11:9628565-9628668	CAGTGCTAACCTCTCACAGGtGAACGGTCC
ENSMUSG00000004668	Abca13	protein_coding			chr11:9636544-9636636	CCCAGCACATCAAGAACAGGtATTGAGTTT
ENSMUSG00000004668	Abca13	protein_coding			chr11:9679824-9679929	CCCAGGAATCCAGTTTAAGGtAGGTTGTCT
ENSMUSG00000004668	Abca13	protein_coding			chr11:9681950-9682087	CCAGACCACTCTGGAACAGGtACCTCACCT
ENSMUSG00000030050	Gkn1	protein_coding	chr6:87350861-87350872	ATCTGACTTaCTGTGAGCTTCATGGCGGCA	chr6:87347068-87347209	CTCCTCCAGGCCCTTTACCCtGAAGTTGAG
ENSMUSG00000030050	Gkn1	protein_coding	chr6:87347068-87347209	AGGGTACACaCCTGGAATCTCCTCGGCCAC	chr6:87349003-87349143	TACCATTGATGTTGACCGTCtAATGTTCAT
ENSMUSG00000030050	Gkn1	protein_coding	chr6:87349003-87349143	CCATTACATaCGTTTTCATAGTCCCAGAGG	chr6:87349234-87349284	GCAGACCCACGACGAACATCtGAAAGCACA
ENSMUSG00000030050	Gkn1	protein_coding	chr6:87349234-87349284	ATGAGACTTaCGTAAGCAAAACCAGGAGCT
ENSMUSG00000036131	Frmd7	protein_coding	chrX:50897444-50897512	AAAGGAAGCaCCTTTCAAACGGCAGGCTCT	chrX:50897444-50897512	TTGCCTTTGAGTTCTTCCACtATCATAAAG
ENSMUSG00000036131	Frmd7	protein_coding	chrX:50898724-50898887	TGTATAATTaCCTGTAGCGGAAACTGGAAC	chrX:50901995-50902109	TGGAAGTCTCCTAATTCTGCtGTACAATAG
ENSMUSG00000036131	Frmd7	protein_coding	chrX:50916178-50916282	AACCCACTTaCATTATTTCCAGAATGGCTG	chrX:50912580-50912658	AAAACAACCTCCTTAGGATCtTAAAACACA
ENSMUSG00000036131	Frmd7	protein_coding			chrX:50915316-50915388	TCAGAAGTTCCAACCAAACCtGTAATAGCA
ENSMUSG00000036131	Frmd7	protein_coding			chrX:50915346-50915388	TCAGAAGTTCCAACCAAACCtGTAATAGCA
ENSMUSG00000036131	Frmd7	protein_coding			chrX:50916178-50916282	CCTTTCCAGATGATTTTTGCtAAACAAAGC
ENSMUSG00000027223	Mapk8ip1	protein_coding	chr2:92401029-92401126	TCGATCCTTaCCTGAAATTGGGAGGCGACG	chr2:92384724-92384822	AGTGATAAACCCAAAGTACCtGTGGAAGGC
ENSMUSG00000027223	Mapk8ip1	protein_coding	chr2:92384724-92384822	TACACACGTaCCCCACAGACTCCGCCAGGG	chr2:92385147-92385263	GCCGGCGGGTGGTGGCGATCtGTGGAGGGA
ENSMUSG00000027223	Mapk8ip1	protein_coding	chr2:92384924-92384994	CTTGTACTCaCTTGTTATTCTTTGGATGGT	chr2:92385795-92385967	TTCATGCCGAGGCACAAACCtGTCCCCAAG
ENSMUSG00000027223	Mapk8ip1	protein_coding	chr2:92385795-92385967	AAGCGTACTaCCTGCCATGTGCTCAGGCTC	chr2:92386363-92386438	AGCCCAAAGGACTCAGCACCtGTGGGAAGG
ENSMUSG00000027223	Mapk8ip1	protein_coding	chr2:92386363-92386438	GCAGCCCTCaCCTGAATATAGCCCGATGGG	chr2:92388975-92389280	GCAGCCCGGCGCGCGGGGGCtGCACGGCGC
ENSMUSG00000027223	Mapk8ip1	protein_coding	chr2:92386571-92387383	CACCGACTCaCTGGAGGAACGAGAGCGGCC
ENSMUSG00000027223	Mapk8ip1	protein_coding	chr2:92387554-92387635	GCCTGACTTaCCTGTCTTCAGAGGGGAGGA
ENSMUSG00000027223	Mapk8ip1	protein_coding	chr2:92388975-92389280	GGGTTGCTCaCCTGAGACCGCGGCACCTGC
ENSMUSG00000027223	Mapk8ip1	protein_coding	chr2:92391036-92391141	CCAGCCCTTaCCCGGAGAGACAGGGTGTCT
ENSMUSG00000021124	Vti1b	protein_coding	chr12:79172220-79172334	CCCCGCCTCaCCTGTCCCCGCGGTCCCCAG	chr12:79164948-79165139	CTTCCTCCATCTCTGCCAACtAGGAAAGCC
ENSMUSG00000021124	Vti1b	protein_coding			chr12:79165093-79165139	CTTCCTCCATCTCTGCCAACtAGGAAAGCC
ENSMUSG00000021124	Vti1b	protein_coding			chr12:79166351-79166409	ACCAGCTTCTTCTTCTCTTCtAGAAAAGAC
ENSMUSG00000068129	Cst7	protein_coding	chr2:150577656-150577772	GGTTTCTTCaGGTGGTGAAAGGCCTGAAAT	chr2:150570519-150570585	CATGGGGCACGCCCCCCAGGtAAGAGAAGG
ENSMUSG00000068129	Cst7	protein_coding			chr2:150575704-150575876	CAGCAAAGCCCTGGTACAGGtGAGGAGCTA
ENSMUSG00000068129	Cst7	protein_coding			chr2:150577656-150577772	CAACCCTGCCTTGAAGCGGGtAAGCAGAAG
ENSMUSG00000034424	Gcsh	protein_coding	chr8:116983808-116983939	CAACAACTCaCCATCTTCGTAACAGGATTT	chr8:116983808-116983939	TCCAAAGCACCAAACTCCTCtAAAAGGAAG
ENSMUSG00000034424	Gcsh	protein_coding			chr8:116987313-116987376	CAACATCTCCCAACGCTTCCtGAAATATAA
ENSMUSG00000094686	Ccl21a	protein_coding	chr4:42773852-42773918	CTCCTTGGTaCCTTGGGTCCAGGGGATGCA	chr4:42773366-42773548	GTGCTTCCGGGGTGAGAACCtGAGGGTTGG
ENSMUSG00000094686	Ccl21a	protein_coding	chr4:42773366-42773548	AGCAGCCTCaCCTCTTGCAGCCCTTGGAGC	chr4:42773643-42773763	TGACCCCCTCCATCACTGCCtGCAAGGTAG
ENSMUSG00000094686	Ccl21a	protein_coding	chr4:42773643-42773763	AGCGCACTCaCAGGATTGCCGGGATGGGAC
ENSMUSG00000048833	Slc39a9	protein_coding	chr12:80662470-80662578	TGTTTTTCTaGGAGCGGCTGAAGCTGGTGA	chr12:80666535-80666735	CATGTGCATTCCAGTGATGGtGAGTAGCTC
ENSMUSG00000048833	Slc39a9	protein_coding	chr12:80673226-80673294	ATTCTCTGTaGATCCAGAAACAGCAAGGCC	chr12:80673226-80673294	CTAGTCGTCCATGCTGCAGGtAAGTCAGCA
ENSMUSG00000048833	Slc39a9	protein_coding	chr12:80675849-80675934	TCCCAATTTaGCTGATGGTGTAGCTTTGGG
ENSMUSG00000048833	Slc39a9	protein_coding	chr12:80677132-80677266	GTCATTTCCaGGCTCCAGCAGCATTTGGGC
ENSMUSG00000009596	Taf7l	protein_coding	chrX:134476191-134476476	AAACCACTCaCATCGCATGGCACTCTCGAG	chrX:134460624-134460665	GTTCCTGGAGGTGATAAATCtGTAAGGAGA
ENSMUSG00000009596	Taf7l	protein_coding	chrX:134470116-134470171	ATGAGACTAaCCTTTTTTGTTGTTTTCCGG	chrX:134465908-134466141	TCCCGAAACACATCATAGTCtATTGATTTT
ENSMUSG00000009596	Taf7l	protein_coding	chrX:134471392-134471525	CAAAATCATaCCTGAGAAACATCCGCGGTC	chrX:134471392-134471525	ACCGCATGGTGGCCATCAGCtAAGAGAAAG
ENSMUSG00000009596	Taf7l	protein_coding	chrX:134474924-134474954	CTCTGACTCaCCTGCCGCTGCTGGCCGGGG	chrX:134472906-134472967	TCAAGCCTTACACTCATGGCtTGTTTTTTA
ENSMUSG00000009596	Taf7l	protein_coding			chrX:134474924-134474954	GCCGGGGCTTCTTGGACATCtCTGCTGGCT
ENSMUSG00000021928	Ebpl	protein_coding			chr14:61342088-61342226	GCCTTGCCATACTCTTTCCCtGAAGACAGA
ENSMUSG00000032251	Irak1bp1	protein_coding	chr9:82846527-82846794	GCATCCCTAaGGCGGCAGGCCTGTCTGGTT
ENSMUSG00000022878	Adipoq	protein_coding	chr16:23157074-23157591	TCACTTTCTaGGTCTTCTTGGTCCTAAGGG
ENSMUSG00000022878	Adipoq	protein_coding	chr16:23157074-23157292	TCACTTTCTaGGTCTTCTTGGTCCTAAGGG
ENSMUSG00000000581	C1d	protein_coding	chr11:17263609-17263675	TGTGTTACTaGTTGGACCCATTGGAACAAG	chr11:17263951-17264006	TCCAGTGAAGCAGGAACTGGtAAGATGCCT
ENSMUSG00000000581	C1d	protein_coding	chr11:17263951-17264006	CTCTCTTACaGTTTATTTGGCAACTCAAGG
ENSMUSG00000019732	Calr3	protein_coding	chr8:72425767-72425859	TTTGTACCTaCCTTAGTTTCTCCCCAGGTG	chr8:72424618-72424755	CCATCTCCTTTTCTGGACCCtGGAGGAAAG
ENSMUSG00000019732	Calr3	protein_coding	chr8:72428070-72428165	AAGCCACACaCCTCATATGGTGGCTTCTGC	chr8:72425767-72425859	AGATGGTTCCAGATCTCACCtGTGGATGGA
ENSMUSG00000019732	Calr3	protein_coding	chr8:72434790-72434884	TGCGCACTCaCCTTGCATCTGATTGGCTTC	chr8:72431373-72431561	GATGCGTGAAGCCATCCACCtGCACAAAGG
ENSMUSG00000019732	Calr3	protein_coding			chr8:72434790-72434884	AATCCACAAATATCAGGTCCtACAAAAAAA
ENSMUSG00000019732	Calr3	protein_coding			chr8:72443395-72443496	CAGCGGTTCCTCCAGCGCTCtGTGGGGAGA
ENSMUSG00000028671	Gale	protein_coding	chr4:135967801-135967856	TGTCTGCTCaGGTGAAGATCTGTGGCGCTG	chr4:135965339-135965456	TTCCATAACGCCATTCGTGGtGAGTGAAGC
ENSMUSG00000028671	Gale	protein_coding	chr4:135966003-135966116	TCCCCCTGCaGCACAGCTTTAAGGCCGTCA	chr4:135965566-135965681	ACAGCACCTCTTTAAGAAGGtATGTACTGG
ENSMUSG00000028671	Gale	protein_coding	chr4:135966370-135966546	TCCACGGCCaGATCATGAGGGCCCACGGAG	chr4:135966003-135966116	GACCATCCAGCTTCTAGAGGtAAGAGGACG
ENSMUSG00000028671	Gale	protein_coding	chr4:135967012-135967078	CTCTGCTGTaGGTGGCAATCGGGCGACGAG	chr4:135966370-135966546	CCTGTGCCGGGCAGACACGGtGAGGACCGC
ENSMUSG00000028671	Gale	protein_coding	chr4:135967171-135967256	TTCCCCCACaGGTGTGAGGGATTACATTCA	chr4:135966813-135966926	CATGCCCTACGTCTCCCAGGtAAGGGGGGG
ENSMUSG00000028671	Gale	protein_coding	chr4:135967352-135967429	CTCTTGGGCaGACCTACAACCTGGGCACGG	chr4:135967352-135967429	GAAAGCCTCAGGGAAGAAGGtAGGCCCCAC
ENSMUSG00000028671	Gale	protein_coding	chr4:135967589-135967703	CCCCTTTGCaGATCCCGTACAAGGTGGTGG
ENSMUSG00000022479	Vdr	protein_coding	chr15:97867117-97867288	GAGCTTCTTaCCTGAAGCCAGGGATCATCT	chr15:97857375-97857631	TCCTGTACCCCAGGTCGGTCtGTGTCACAG
ENSMUSG00000022479	Vdr	protein_coding	chr15:97869318-97869423	GTGCTCCTTaCCCAGTGAGGGGGTGTACAG	chr15:97858789-97858905	AGCTCCAGGGTGTGCCCAGCtGTGAGAGAG
ENSMUSG00000022479	Vdr	protein_coding	chr15:97869646-97869830	GGCAGACGTaCCCGGAAGTCCCGGAAGTCG	chr15:97867117-97867288	CTGGCCGGTTCCATCATGTCtGGGGATGAG
ENSMUSG00000022479	Vdr	protein_coding			chr15:97869646-97869830	TCCTCATCTGTGAGGATGACtGCGGGGGCA
ENSMUSG00000054555	Adam12	protein_coding	chr7:134224787-134224877	GGGTGACTTaCCTCGGGCTGCACGGGGCGC	chr7:133909827-133909962	ACAGTCAAGCCCTGGTTATCtGAAACAAAA
ENSMUSG00000054555	Adam12	protein_coding	chr7:133890174-133890304	ATGATACCCaCCTGATGGGGGCTGGGCGGT	chr7:133912816-133912924	TCTTCCTGTTGTTACATACCtTTGGGGGCA
ENSMUSG00000054555	Adam12	protein_coding	chr7:133909827-133909962	AAATGCCATaCCTTAGCTTTTCCATGGTGG	chr7:133919504-133919702	TTTCCCACACTTGGCATCTCtGGAGGGGTA
ENSMUSG00000054555	Adam12	protein_coding	chr7:133912816-133912924	GCCACATTTaCCTGCTTGCCTGATGGGACC	chr7:133919807-133919915	CCAGGAGCCGGTTTAGCACCtGGAACAGAA
ENSMUSG00000054555	Adam12	protein_coding	chr7:133916412-133916489	GACATACTCaCCCCTCGGCCGTGGCACTGC	chr7:133929893-133930088	CAGTTCCTGGAGGCTTCAGCtGAAACGACA
ENSMUSG00000054555	Adam12	protein_coding	chr7:133919807-133919915	TGGCCTCGTaCCTCAGCTCACATTTGGCGA	chr7:133937422-133937599	CACCATGGGGAATGGGAACCtGAGAAAGAA
ENSMUSG00000054555	Adam12	protein_coding	chr7:133961084-133961232	CTGGTACTTaCCCCGTGGACGGGTTCATGA	chr7:133964721-133964805	TCCTTGGAAATAAACCCCACtGCAAAAACA
ENSMUSG00000054555	Adam12	protein_coding	chr7:133961084-133961265	CTGGTACTTaCCCCGTGGACGGGTTCATGA	chr7:133974336-133974407	CTTTTCCTTGCCTCTGAAACtTAACAATTT
ENSMUSG00000054555	Adam12	protein_coding	chr7:133974336-133974407	AAGGAACTTaCCTTGTCAACGTGATTGGCG	chr7:134012277-134012355	GCCATTGGCAATGAGTCCCCtGTGGAAACA
ENSMUSG00000054555	Adam12	protein_coding	chr7:134134719-134134792	CCTTGACTTaCTCATTCCTTTCCAGGCTGA	chr7:134172783-134172880	TGGTCCCACAAACTCATCCCtGAATCAAAA
ENSMUSG00000054555	Adam12	protein_coding	chr7:134172783-134172878	AAACATCTGaCCTTGGCTGGGATGCTCTGT
ENSMUSG00000054555	Adam12	protein_coding	chr7:134172783-134172880	AAACATCTGaCCTTGGCTGGGATGCTCTGT
ENSMUSG00000023852	Chd1	protein_coding	chr17:15725269-15725470	TTCAATTGTaGTCAGTCAGGTGATGATTGT	chr17:15726249-15726362	TAATAGTGGATCCGAAGAAGtAAGTTCCCA
ENSMUSG00000023852	Chd1	protein_coding	chr17:15730483-15730632	TTTATATACaGTGAAGACTGGCAGATGTCT	chr17:15730483-15730632	GCCGAAAGCCTCAGAATAGGtGAGTACAGT
ENSMUSG00000023852	Chd1	protein_coding	chr17:15730749-15731017	TCCTTTCTCaGATCTAAGTCAAAAAATGGG	chr17:15732985-15733163	ACCTTTTAAAGATTGCAAAGtGAGTACCAA
ENSMUSG00000023852	Chd1	protein_coding	chr17:15736860-15736949	TTTTATAATaGATAAGAACTCATGAATGGA	chr17:15738482-15738672	ACTTCATTATGCCGGAGAAGtAAGACGACA
ENSMUSG00000023852	Chd1	protein_coding	chr17:15738482-15738672	TTCATTTTAaGGCATTCCTTGGTGGTCTGA	chr17:15738535-15738672	ACTTCATTATGCCGGAGAAGtAAGACGACA
ENSMUSG00000023852	Chd1	protein_coding	chr17:15739506-15739694	ATTTTTTAAaGGTTTTCTTCATGGGAAGAT	chr17:15742157-15742319	TAAACAGGAGGCCTTACAAGtAAGACTTTT
ENSMUSG00000023852	Chd1	protein_coding	chr17:15742157-15742319	TGTTTTTGAaGGTGGATTTTAACTAGGAAT	chr17:15743078-15743230	CCGCCAGTTCCCCTTTCAAGtAAGCATTTC
ENSMUSG00000023852	Chd1	protein_coding	chr17:15747135-15747206	CTTTATTGTaGAGATTAGATGGATCGATAA	chr17:15747135-15747206	TAATGCCGAGGGCTCAGAGGtATGAATGCC
ENSMUSG00000023852	Chd1	protein_coding	chr17:15749373-15749521	TGCTTTTACaGGTGAATATATATCGCTTGG	chr17:15749373-15749521	CAGGCTCGGCTCCGTCAAGGtGGGTACTGC
ENSMUSG00000023852	Chd1	protein_coding	chr17:15754921-15755081	CTATTTTCCaGATAAGTTTCAATGGAAGTG	chr17:15756760-15756801	TTGGTGGCCCCCTGGAGAGGtAAATACACT
ENSMUSG00000023852	Chd1	protein_coding	chr17:15754921-15755085	CTATTTTCCaGATAAGTTTCAATGGAAGTG	chr17:15756765-15756801	TTGGTGGCCCCCTGGAGAGGtAAATACACT
ENSMUSG00000023852	Chd1	protein_coding	chr17:15758275-15758413	AAAAAATCAaGGTGGCAGACTTGGAAAAGT	chr17:15758275-15758413	ACCCGGAGGAGAGGAAGCAGtGAGTACCCC
ENSMUSG00000023852	Chd1	protein_coding	chr17:15761279-15761407	ATTACTTTTaGGGAGGTTCAAAGAGGAGAA
ENSMUSG00000023852	Chd1	protein_coding	chr17:15766331-15766427	TTTTTTCCTaGAAACCTGTGGATTTTTGTA
ENSMUSG00000023852	Chd1	protein_coding	chr17:15768566-15768776	TTATCTAATaGATATGGAAAGGTTAAAAGA
ENSMUSG00000028785	Hpca	protein_coding			chr4:129112431-129112525	TCCTCCAGCGACAGCTTGCCtGCAGGGCAA
ENSMUSG00000028785	Hpca	protein_coding			chr4:129112449-129112525	TCCTCCAGCGACAGCTTGCCtGCAGGGCAA
ENSMUSG00000028785	Hpca	protein_coding			chr4:129112675-129112780	AAACCATCTTGTAAATGGCCtGTGGGATGG
ENSMUSG00000025555	Farp1	protein_coding	chr14:121207254-121207358	TTTGTCCGCaGCAACGAGCGCCAGGGAAGG	chr14:121102012-121102182	GGAGGCCTTTGAAGTTCCAGtAAGCCAGGG
ENSMUSG00000025555	Farp1	protein_coding	chr14:121219377-121219419	GTTTGCTCTaGGTGTGGCTGGATCTCCTGA	chr14:121207254-121207358	TGACCACAGGAAGATCGTGGtAGGAGATGG
ENSMUSG00000025555	Farp1	protein_coding	chr14:121233730-121233844	TTTCTTTGTaGCGGAGATTGGGGATTTCGA	chr14:121222640-121222718	TCCAGGAAGAACTTACCAGGtTAGTGGTTG
ENSMUSG00000025555	Farp1	protein_coding	chr14:121235066-121235089	TGCTTTGTCaGTGGACAAACCCCGGCAGAG	chr14:121233730-121233844	AGTTCCACCACAGCCACGTGtGAGTTGTGT
ENSMUSG00000025555	Farp1	protein_coding	chr14:121235066-121235213	TGCTTTGTCaGTGGACAAACCCCGGCAGAG	chr14:121235066-121235089	AAACCCCGGCAGAGTCAGATtTCCAGCTCC
ENSMUSG00000025555	Farp1	protein_coding	chr14:121238628-121238791	ATTCCTTTCaGAGCTCATACCAGGACACCT	chr14:121237136-121237231	GCTCAGACCTGACGTGAATGtAAGTCACAA
ENSMUSG00000025555	Farp1	protein_coding	chr14:121255408-121255595	TCCCCAAACaGGCTCCCTGACTGGTAGCCC	chr14:121238628-121238791	GGTCGTCCTTCCGGTTTAGGtACGGGTGTC
ENSMUSG00000025555	Farp1	protein_coding	chr14:121256717-121256806	GGATTTTGCaGAGATTCCCAACCGACAAGG	chr14:121242387-121242462	TTCAGAAGTGCCAAAACAGGtCAGTGGTGG
ENSMUSG00000025555	Farp1	protein_coding	chr14:121271680-121271917	TCCTCCCTAaGCACCTGGCGGCCCACCTGT	chr14:121243353-121243608	CCCCCGCAGCCAAGCACAGGtCCAGCATCC
ENSMUSG00000025555	Farp1	protein_coding	chr14:121272744-121272874	CCCCTCCTCaGCTGCGCTGGCGGAGATCAC	chr14:121255408-121255595	AGAAGAGGGCCGGCGAAAGGtGCAGATCTG
ENSMUSG00000025555	Farp1	protein_coding	chr14:121275375-121275443	CCGCTCTGCaGGAGTTCATCCGCCTGGGCA	chr14:121272744-121272874	TCTTGTGACCCCAGGAAGGGtAGGCACAAG
ENSMUSG00000025555	Farp1	protein_coding	chr14:121276237-121276319	TCCTTCCACaGATCGAGGAGAGTGAGGAGG	chr14:121275586-121275675	CCCACTCTATGGCATGACGGtAAGTGTCCA
ENSMUSG00000025555	Farp1	protein_coding	chr14:121276393-121276505	TCTGTCCCCaGTTCCCGGTCAGAGATGGAA	chr14:121276393-121276505	AGCAGCCCCCCTGACAACAGtAAGTGGAGT
ENSMUSG00000025555	Farp1	protein_coding	chr14:121276899-121277065	ACCTTCTGCaGAGTCCCCGGATGAAGCCAC
ENSMUSG00000025555	Farp1	protein_coding	chr14:121279836-121279943	TTGTCTTTCaGAACCAGCTCTCTGGGAACT
ENSMUSG00000029029	Wrap73	protein_coding	chr4:154156532-154156677	TGTCTCTCTaGGTGACTTTCCAGTGCTCGG	chr4:154142445-154142513	CCCGGACGGCAAGTACCTGGtGAGCTGCGG
ENSMUSG00000029029	Wrap73	protein_coding	chr4:154148710-154148782	TTCCCTGGCaGCTGCGAATCACGGTCTGGT	chr4:154146491-154146607	GAACACAACCGAATTTCATGtAAGCTGGCC
ENSMUSG00000029029	Wrap73	protein_coding	chr4:154151628-154151731	TCTCTCCACaGGACTAACTTTCACCAGGGA	chr4:154148710-154148782	CCCAAGGCCTGCCAGCAGGGtGAGTCTGTC
ENSMUSG00000029029	Wrap73	protein_coding	chr4:154154535-154154640	TTGTTTTTCaGGTTGTGTATAAGGAAGCTG	chr4:154152338-154152424	GTGGGACACCTGCTTGGAGGtATAGCACAT
ENSMUSG00000029029	Wrap73	protein_coding	chr4:154155241-154155280	TCGTGTTGCaGATGAGATCGCCTCGGGACC	chr4:154152793-154152870	CATTAACAACCCCAAGACAGtAAGTCTGCA
ENSMUSG00000029029	Wrap73	protein_coding	chr4:154155241-154155366	TCGTGTTGCaGATGAGATCGCCTCGGGACC	chr4:154154535-154154640	TCTACCTCAGAGAGCAAATGtAAGCAGCAG
ENSMUSG00000029029	Wrap73	protein_coding			chr4:154155241-154155366	TTCCTGGCATCAAGAAATGGtCAGTGCCAC
ENSMUSG00000029029	Wrap73	protein_coding			chr4:154156101-154156292	GTGCAGGTGCCTGGGGAAGGtAAGCGTAAG
ENSMUSG00000034906	Ncaph	protein_coding	chr2:127133849-127133902	CTCGAGCTCaCCTGAGCGCGGAATTCTCAT	chr2:127104224-127104280	TGCCTTCTAGCTTCAGATTCtGAGGGAAGA
ENSMUSG00000034906	Ncaph	protein_coding	chr2:127106104-127106195	TCAGCACACaCCTTGTCTGCAGGTCCTTTG	chr2:127105846-127105921	AGCCATGAGCGGGGGCAGCCtGGGAAGAGA
ENSMUSG00000034906	Ncaph	protein_coding	chr2:127108485-127108658	CTCTTCCTTaCCTTTTGAGGCTCAGCCACC	chr2:127113560-127113670	CCTGGTCCATCTTAAGTGACtAGAATAGAG
ENSMUSG00000034906	Ncaph	protein_coding	chr2:127113560-127113670	TCTCCCCTTaCCTGAAGTCCAGGACAATAG	chr2:127121125-127121327	CCACCAGGGCCGACACAGACtACAAGGAGA
ENSMUSG00000034906	Ncaph	protein_coding	chr2:127116532-127116654	CACCATCTTaCCCTTTTGCCTGGTTTGAGG	chr2:127125551-127125686	CCAAGGTGCCAGCAGCCACCtAGGTCAAAA
ENSMUSG00000034906	Ncaph	protein_coding	chr2:127118077-127118225	ACAGGACTTaCGCTTGGGTCGAGGCCTGAA
ENSMUSG00000034906	Ncaph	protein_coding	chr2:127121125-127121327	GGGAGCCTTaCTGGTTGCTCTGGACCTGAC
ENSMUSG00000034906	Ncaph	protein_coding	chr2:127124831-127124955	CACTTCCTTaCCGCACACTTCCCATCGGCT
ENSMUSG00000034906	Ncaph	protein_coding	chr2:127125551-127125686	AGCCTGTGTaCCTCCACTGTGGCTCTCCTC
ENSMUSG00000034906	Ncaph	protein_coding	chr2:127126115-127126207	GTTCTCCTTaCTTTAAAGTTGGTTGGTTCT
ENSMUSG00000034906	Ncaph	protein_coding	chr2:127127485-127127722	GCTGCACTCaCCTGTTAGGGGAGGCCAGAT
ENSMUSG00000034906	Ncaph	protein_coding	chr2:127133849-127133867	CTCGAGCTCaCCTGAGCGCGGAATTCTCAT
ENSMUSG00000041020	Map7d2	protein_coding	chrX:159443923-159444000	CTATCTCACaGGAATGGATGGATTTTTAAA	chrX:159414697-159414892	TCCACCCCGCGGTCCGCAGGtAAGGGCCGG
ENSMUSG00000041020	Map7d2	protein_coding	chrX:159445935-159446098	CCATTTCTCaGCTGCTCGGGAACAACAGAT	chrX:159445935-159446098	GAAGCTCCGGGAAGAAGAGGtAAGTAGGGT
ENSMUSG00000041020	Map7d2	protein_coding	chrX:159459378-159459483	AAATTGGGCaGGAGCGCCTGGAAGCAATGA	chrX:159459378-159459483	GGGCCTGGCGGACGTGATGGtGAGTCTAAT
ENSMUSG00000041020	Map7d2	protein_coding	chrX:159472825-159472949	GTCCCTTACaGATGGAGAAAATGAAGAAGG	chrX:159459393-159459483	GGGCCTGGCGGACGTGATGGtGAGTCTAAT
ENSMUSG00000041020	Map7d2	protein_coding	chrX:159482960-159483086	GACTGCCTCaGGAAAACCCACAGCAGGCAC	chrX:159460267-159460365	GCTGCCGAGTCCACCAACGGtATACACGAG
ENSMUSG00000041020	Map7d2	protein_coding	chrX:159489277-159489499	GTTCTCAAAaGGCTGGAAAAAGAGGAATTG	chrX:159469963-159470093	TGGAGGAGAGCCTTCACAGGtAAATTTAAG
ENSMUSG00000041020	Map7d2	protein_coding	chrX:159492324-159492411	TTTGTTTCCaGAAGGAAGACCCCAAAGTGG	chrX:159472825-159472949	CTTCTCCTGTGAAATCCAAGtAAGCAGTAT
ENSMUSG00000041020	Map7d2	protein_coding			chrX:159489277-159489499	AGCCATGATTGAAAAACAGGtACAGCCTGA
ENSMUSG00000041020	Map7d2	protein_coding			chrX:159492324-159492411	GTTGTCCCCAACAAGATCGGtGAGTGTGAG
ENSMUSG00000018858	Ict1	protein_coding	chr11:115410638-115410719	TTTGTTTTCaGGATTGAAAAGATGAATCGG	chr11:115403775-115403960	TACCGCCTGGAAGGTCCCGGtGAGCCGAGA
ENSMUSG00000018858	Ict1	protein_coding	chr11:115403775-115403960	GGGAGGTGAaCATGGCGACCGCCTGGGGCC	chr11:115406551-115406587	AGCAGTTACATCCCTCTGGGtAAGTAATTT
ENSMUSG00000018858	Ict1	protein_coding	chr11:115410060-115410142	CCCGTCCGCaGTGAATTCCAAGGCTGAAGT	chr11:115410060-115410142	CCAGAAGATTGCCCTCACGGtACCTACCCC
ENSMUSG00000039092	Sptlc3	protein_coding	chr2:139537559-139537744	TGTGTTTTCaGCAAAATAGGAAGGCATATG	chr2:139547160-139547308	AGCACCAGAAATGAAATGGGtAAGTACATT
ENSMUSG00000039092	Sptlc3	protein_coding	chr2:139547160-139547308	TCTCCCTACaGGCATACTGGAAAAGTTATA	chr2:139566574-139566698	CCCTGTATTTGTTGGAAAGGtAAGAATTTG
ENSMUSG00000039092	Sptlc3	protein_coding	chr2:139566574-139566698	CTTCTATTTaGGTACCTTGGATATACACAA	chr2:139568758-139568851	AGACCCTTCAAACACAATAGtGAGTATCTG
ENSMUSG00000039092	Sptlc3	protein_coding	chr2:139589492-139589711	TTTTGTGCTaGCATGGAAGGTTCCATTGTG	chr2:139625803-139625938	ATATGCCCGCTAAAGTGTCGtGAGTATCCA
ENSMUSG00000039092	Sptlc3	protein_coding	chr2:139595940-139596066	CTTTATTCTaGGAAATTGTGGATTATTTAC
ENSMUSG00000021493	Pdlim7	protein_coding	chr13:55512312-55512407	CCTAGGCTCaCCCGAGAGATAGAGAGGGGC	chr13:55504658-55504838	TGCTACCAGGTAGCGGCCGCtGCAAAGAGA
ENSMUSG00000021493	Pdlim7	protein_coding	chr13:55499101-55499221	CAACCGCACaCCTCGCTCGCAGTAGGGGGC	chr13:55506306-55506367	TTCTGTCCTGGGCACCTGGCtGTAAGATCT
ENSMUSG00000021493	Pdlim7	protein_coding	chr13:55505934-55506168	GGAACACTTaCCGGATGATCTTGTGGCACT	chr13:55507030-55507123	CTCCAGGACATACTTTTCCCtGAGGGGCAG
ENSMUSG00000021493	Pdlim7	protein_coding	chr13:55506306-55506367	CCAAATCTTaCCAGGCCAGGATTCCTGGGG	chr13:55507330-55507366	TCCTCATCCGGGTCTTGCACtGAGAGGACA
ENSMUSG00000021493	Pdlim7	protein_coding	chr13:55507864-55507880	GGCTCACTAaCTTGTCAGAGGTCTGCACCT	chr13:55508892-55509043	CTTTGCCTCCGGGCGTGAGCtGTAGAGAAG
ENSMUSG00000021493	Pdlim7	protein_coding	chr13:55508208-55508326	GGCTGACATaCCCATTCTGCCGCAGGGTGC	chr13:55508966-55509043	CTTTGCCTCCGGGCGTGAGCtGTAGAGAAG
ENSMUSG00000021493	Pdlim7	protein_coding	chr13:55508233-55508326	GGTGCTGTCaGTAGGTGGGGGTGCCCCGAA
ENSMUSG00000021493	Pdlim7	protein_coding	chr13:55508780-55508810	GTATAACCTaCCTTCTGTGGTTTGCTCTGA
ENSMUSG00000021493	Pdlim7	protein_coding	chr13:55508892-55509043	AGCACCTGTaCCTGCTAAGACCCAGGCTGA
ENSMUSG00000056228	Cars2	protein_coding	chr8:11514493-11514699	GTATCACTCaCCTTAACATTGATGCCATGG	chr8:11514117-11514191	AGGCTGCACTGCCTCTGTCCtGAAGGAGAA
ENSMUSG00000056228	Cars2	protein_coding	chr8:11518924-11518990	GAGCCACTCaCCTGACCTATAGTTGGTACG	chr8:11514493-11514699	TGCTGTCTCCTGAAACACACtGAGCCACAT
ENSMUSG00000056228	Cars2	protein_coding	chr8:11529580-11529713	GTCAGGCTCaCCAGAATGTAGGAAGTAATT	chr8:11516151-11516249	TCCTTGGGCCACTAGCTTCCtGCAAGAGCA
ENSMUSG00000056228	Cars2	protein_coding	chr8:11530295-11530427	ACTGGGTTTaCCTGGCCATGGTAGAGCACT	chr8:11529580-11529713	GTGGCTTCCGAACACCTCACtGCAGGGCAG
ENSMUSG00000056228	Cars2	protein_coding	chr8:11537272-11537355	TCGACACCTaCCTGGCTCTGCAGTGGCACT	chr8:11550258-11550308	AGTCGGTCCACAGCTATACCtGGGAACATA
ENSMUSG00000056228	Cars2	protein_coding	chr8:11550258-11550308	AGGAAACTCaCCAAGCATGGCCAAGATGTG
ENSMUSG00000044442	N6amt1	protein_coding	chr16:87366139-87366280	ATTGCCGACaGGTAGGAAGTCGTGGAATAG	chr16:87354253-87354386	CGGCGGCCGAGCTAGCAGGGtGCGAGGAGG
ENSMUSG00000044442	N6amt1	protein_coding	chr16:87366139-87366285	ATTGCCGACaGGTAGGAAGTCGTGGAATAG	chr16:87356178-87356264	GTCCTCGGGCCTTATACATGtGAGTATGTG
ENSMUSG00000044442	N6amt1	protein_coding			chr16:87356898-87356988	GCCAGTGATCACAGATTTGGtGAGCATTAA
ENSMUSG00000044442	N6amt1	protein_coding			chr16:87362520-87362603	AGTGACTCCGCCTGAAGAGGtAAGACTCAC
ENSMUSG00000095562	Gm21887	protein_coding	chrX:170019262-170019281	CAATTTCTGaGGTTTTTACGTTTTTAAGGC	chrX:170009659-170009679	GCCGCCGCCGCCGCGTGACGtGAGGCCCGC
ENSMUSG00000095562	Gm21887	protein_coding	chrX:170010674-170011063	TCTCTGTTCaGCCTCCGCCGGTCACGGCCG
ENSMUSG00000095562	Gm21887	protein_coding	chrX:170010780-170010938	CACGGACGCaCGGACGCACGGACGGACTCC
ENSMUSG00000095562	Gm21887	protein_coding	chrX:170018674-170018796	TCCCACGCCaGCGTCCACCGGTCACTGCCG
ENSMUSG00000095562	Gm21887	protein_coding	chrX:170019151-170019231	GTGTGACTCaGTCCCAAGACGCCGCCCGGT
ENSMUSG00000070283	Ndufaf3	protein_coding	chr9:108566851-108566927	GGGATGCTCaCCACAGCCGGTCGACGTGCC	chr9:108566159-108566259	GTGCCCACCACAACAATCTCtAAGGGTGGA
ENSMUSG00000070283	Ndufaf3	protein_coding	chr9:108566159-108566259	CAACGACCTaCCGTGTCCTGGACCTCCACA	chr9:108566341-108566407	TATCCTGATGAGATCCCACCtGTATGGTAG
ENSMUSG00000070283	Ndufaf3	protein_coding	chr9:108566341-108566407	CTGCCCCATaCCTATCCTAGGTTCCAGCAT	chr9:108566556-108566751	TCCCCGACGCGGGTTCCTCCtGCGGAGGGC
ENSMUSG00000070283	Ndufaf3	protein_coding	chr9:108566556-108566751	AGAAGGCTCaCGTTCCACTGGACCACCGTC
ENSMUSG00000022485	Hoxc5	protein_coding	chr15:103015228-103015439	TTATGTTCCaGAGACGGATGGCAAGCGGTC
ENSMUSG00000090306	Adh6-ps1	protein_coding	chr3:138385834-138385895	ATTTATAACaGATTTCGCTGCTTGGCAGGA	chr3:138374190-138374207	AATGGGCACCCAGGGAAAAGtAAGTAAATA
ENSMUSG00000090306	Adh6-ps1	protein_coding	chr3:138383011-138383152	TCTCCACACaGATTGTGGCCACAGGAAGCT
ENSMUSG00000026051	1500015O10Rik	protein_coding	chr1:43737200-43737247	TGTTTCTGTaGATGGCATAAGTGGAAACAA	chr1:43730885-43730963	CTGCTGTGCCTGGGTCCAGGtAAGTGGAGG
ENSMUSG00000026051	1500015O10Rik	protein_coding			chr1:43737200-43737247	ATGCTCCAGAAACGAGAAGGtAGGTCTGCC
ENSMUSG00000031509	1700016D06Rik	protein_coding	chr8:11678576-11678669	GGGGACTCTaCCTGAAAGCTCTCTATTCGG	chr8:11662590-11662691	TCCCGGACTAGAATTTCATCtTGGAAAAAG
ENSMUSG00000031509	1700016D06Rik	protein_coding	chr8:11661672-11661755	GTTATATTTaCCGTCAAAGGAAGGGGTGTG	chr8:11665036-11665098	CATTGCTTACCACTTGAACCtGATAGGAAA
ENSMUSG00000091311	Spata31d1b	protein_coding	chr13:59713636-59713675	CTCGTTGGCaGCTATGGGAGAAAGGGAAGA	chr13:59712315-59712500	AGAGAAATACACCCCAAAGGtAAGGAAGGA
ENSMUSG00000091311	Spata31d1b	protein_coding			chr13:59713636-59713675	AGAAGGCAAACCCTCAAAGGtAGGTGTCTG
ENSMUSG00000091311	Spata31d1b	protein_coding			chr13:59714135-59714195	TGCAGACAACCCAGCCAAGGtGATTGGCTT
ENSMUSG00000094282	Ccdc42b	protein_coding	chr5:120631224-120631418	GCCCTGCTCaCCACAGGCCGCTTTTCCAGG	chr5:120628338-120628412	TCATGATAAACCGCTTCACCtGGGGGCAGA
ENSMUSG00000094282	Ccdc42b	protein_coding	chr5:120632542-120632647	CTGAGGCTCaCCTTCTTCTGGGCCTGCAAA	chr5:120629642-120629800	TTTCAGTCCACTTAGATTCCtGCGGAACGC
ENSMUSG00000094282	Ccdc42b	protein_coding			chr5:120630008-120630229	GGTCAGAAACCTCCTCAAACtGAAGAGAGG
ENSMUSG00000094282	Ccdc42b	protein_coding			chr5:120631224-120631418	CACGCCGGGCCTCAACTTCCtGGGAAGGAC
ENSMUSG00000094282	Ccdc42b	protein_coding			chr5:120632542-120632647	AGTCTGCTCCAGTGGCTTCCtGGAGGGACC
ENSMUSG00000006216	Clcnkb	protein_coding	chr4:141415196-141415295	GCAGTTCTTaCCCTGGATGTTTCTGCGGAT	chr4:141405052-141405135	AGATATCCTGGAGACAGGGCtGGGGGTAGG
ENSMUSG00000006216	Clcnkb	protein_coding	chr4:141405052-141405135	TCTCTCTTTaCCTCATGCAAGGAGGTCTCC	chr4:141405272-141405360	CCCACCAGGGTCTGAGACTCtAACATTCAA
ENSMUSG00000006216	Clcnkb	protein_coding	chr4:141405272-141405357	GGAGGACCCaCCTGCTGGCCTGGAGCCCAG	chr4:141408306-141408416	AGGCGCCCAATGACAGCTCCtGCCACAGAT
ENSMUSG00000006216	Clcnkb	protein_coding	chr4:141405272-141405360	GGAGGACCCaCCTGCTGGCCTGGAGCCCAG	chr4:141409326-141409499	AATGCTCCGACATGGACAGCtGGGGCCGAG
ENSMUSG00000006216	Clcnkb	protein_coding	chr4:141407089-141407222	CTGTGGAATaCCTGTAGTCTCCACCAGGGG	chr4:141410516-141410617	CAGGATGCCACAGATGGCCCtGGAAGTGGA
ENSMUSG00000006216	Clcnkb	protein_coding	chr4:141407804-141408017	CCGAGGCTCaCCCAATCTGTCGGCCACGGA	chr4:141412192-141412331	ACCTCAGGGATTCCAGACCCtGGTCCAGGT
ENSMUSG00000006216	Clcnkb	protein_coding	chr4:141408306-141408416	GATACACTCaCCTGCCAGAGCATAGGCCCC	chr4:141413885-141414013	CTGTACAGCCACTTGTGTGCtAGAGATGTC
ENSMUSG00000006216	Clcnkb	protein_coding	chr4:141408576-141408645	TCCAGTCTTaCCATAGATAAAGATGGGCAA	chr4:141414445-141414573	TTCAGCCACTCTAGGCCCCCtAGACAGGAC
ENSMUSG00000006216	Clcnkb	protein_coding	chr4:141409326-141409499	ACTCTGCCCaCCTTCATGACCAGGAAGAAG
ENSMUSG00000006216	Clcnkb	protein_coding	chr4:141409742-141409826	GTTCCCCTTaCCCGGGAAGCCATGAAGTGG
ENSMUSG00000006216	Clcnkb	protein_coding	chr4:141410516-141410617	GTCCAGCCCaCCTGGTAGCCAGCAGTTTGG
ENSMUSG00000006216	Clcnkb	protein_coding	chr4:141411590-141411668	GGAGCTCTCaCCGCTGATGGGAGCTGCGAA
ENSMUSG00000006216	Clcnkb	protein_coding	chr4:141411743-141411820	GTGCCCCTCaCCTCAGGTTCCCCGACGGTC
ENSMUSG00000006216	Clcnkb	protein_coding	chr4:141412192-141412331	CATGTCCGTaCCAATTTTCCCAGGAAGATG
ENSMUSG00000006216	Clcnkb	protein_coding	chr4:141413885-141414013	CCATGACTCaCCTCCAGAGGATGGTGTGAT
ENSMUSG00000020974	Pole2	protein_coding	chr12:69204091-69204267	AACATCCTTaCAGGGTTTATGCAGAGGCAA	chr12:69201867-69201882	TCAAAAGCCCTGAAGTTTGCtGAAATAGAA
ENSMUSG00000020974	Pole2	protein_coding	chr12:69206410-69206518	AGTCTACTTaCGTGAGTAGGAATATCCAAA	chr12:69208917-69208971	GCCAAAGATTTTAGGGAATCtGAAAATTAT
ENSMUSG00000020974	Pole2	protein_coding	chr12:69208021-69208080	ACAAAGCTTaCCTTGGTAAAATGGAACCAA	chr12:69209822-69209994	AATATTTCCATAGTACGCCCtATGTAATTA
ENSMUSG00000020974	Pole2	protein_coding	chr12:69208917-69208971	ACTATTTTTaCCTTTGGTGGATACTTGGAT	chr12:69212223-69212271	ATAAGCCACTGTGGAACTGGtACAGAGCAG
ENSMUSG00000020974	Pole2	protein_coding	chr12:69209312-69209401	ATGCTCAATaCCTTTCAAAGCCTGGACTTG	chr12:69212987-69213043	CTTCCAGGAAAAACTTCCCCtAAAACAGAA
ENSMUSG00000020974	Pole2	protein_coding	chr12:69211373-69211445	CGCTTTAATaCCTTGTGGTGCTGGAGGGCT
ENSMUSG00000020974	Pole2	protein_coding	chr12:69212223-69212271	CGCACGCTTaCCTTCTGCCAGGACGAAGCA
ENSMUSG00000020974	Pole2	protein_coding	chr12:69212987-69213043	TTAAAGGATaTAGCTTTACTAAGGTCCAGT
ENSMUSG00000020974	Pole2	protein_coding	chr12:69213829-69213912	CCTTAACTTaCCTCTTTCAGCTGGGTTATC
ENSMUSG00000020974	Pole2	protein_coding	chr12:69221977-69222070	TCCCAACTTaCCTGGTGTAAAATGGTATAG
ENSMUSG00000042250	Pglyrp4	protein_coding	chr3:90727899-90728006	TCTTTTTGCaGGTGTTTCCTCCTGGGAAAA	chr3:90727899-90728006	GGCATACTAGGCCGTGATGGtGAGGAGACT
ENSMUSG00000042250	Pglyrp4	protein_coding	chr3:90728627-90728825	TCTCCCCACaGATGTCTTCACTATGGTTTC	chr3:90730737-90730855	TTCTTTGGTACCCAAGAAGGtAATGGCACC
ENSMUSG00000042250	Pglyrp4	protein_coding	chr3:90730737-90730855	CCTGCCCACaGTTTCCTGGTTGGGGATGAT	chr3:90738991-90739109	TTCATGGGCACCTTCACAGGtAAGTGGAGG
ENSMUSG00000042250	Pglyrp4	protein_coding	chr3:90738991-90739109	TGCTTCTTCaGCTTCCTCGTGGGCCAGGAT
ENSMUSG00000024653	Scgb1a1	protein_coding	chr19:9087847-9087901	TGGGCACTCaCCTGAGCTGCAGCAGATGGA	chr19:9085188-9085375	GGGCAGATGTCCGAAGAAGCtGGAGTGCAG
ENSMUSG00000034159	2310007B03Rik	protein_coding	chr1:93154487-93154640	ACCATGCATaCCTTCAGGTGGTCAAAAGTT	chr1:93152917-93153273	AGGCCCACAGCAGCACTGTCtGCAGGACAC
ENSMUSG00000034159	2310007B03Rik	protein_coding	chr1:93155979-93156204	GTGTCATCTaCCTCCAGTGCTGGGCATTAG	chr1:93154487-93154640	CAGGTAGCCAGTGGAGATCCtGAAAGCCAG
ENSMUSG00000020737	Hn1	protein_coding	chr11:115503032-115503174	CAAGCAAGCaCCTGCTGACTTGGCCCAAGA	chr11:115498154-115498299	AAGTCTGTGTCCACATTTTCtAAGAAAACA
ENSMUSG00000020737	Hn1	protein_coding			chr11:115500666-115500684	CATGCATATCACCTTCTCCCtGGAAAAGAA
ENSMUSG00000020737	Hn1	protein_coding			chr11:115502005-115502102	CCACCACTAGACTTGGAACCtAGAAACCAA
ENSMUSG00000020737	Hn1	protein_coding			chr11:115503032-115503174	ACCTGGAGGCCGCAAAACCCtAGAAGCAAT
ENSMUSG00000027777	Schip1	protein_coding	chr3:68494574-68495257	CCCCTCCCCaGGATTACCGAGAGGATGGGA	chr3:68494574-68495257	GAGGACCAACTCCACCTCTGtAAGTTGGCC
ENSMUSG00000027777	Schip1	protein_coding	chr3:68572634-68572663	GATGTACTGaGATGGTACATCAGGAGAACT	chr3:68494592-68495257	GAGGACCAACTCCACCTCTGtAAGTTGGCC
ENSMUSG00000027777	Schip1	protein_coding	chr3:68616440-68616557	TTCCCACCCaGACTACAGAGCGGGATGAAC	chr3:68596150-68596268	AGCCAAGCCTTTCTGCAAGGtGAGCTTTTG
ENSMUSG00000027777	Schip1	protein_coding	chr3:68620973-68621066	TTTCGCCCCaGGTTTGAATGAAGAGTTGGT	chr3:68616440-68616557	CACGCCCTTGTCCCCCATGGtAAGTCCACG
ENSMUSG00000027777	Schip1	protein_coding			chr3:68617611-68617808	GTCTCCCGTCGCTGATCTTGtAAGCAGCGG
ENSMUSG00000027777	Schip1	protein_coding			chr3:68618596-68618719	CTCCACTCCCAGATTGAAAGtAAGTGGGGG
ENSMUSG00000026815	Gfi1b	protein_coding	chr2:28615277-28615376	CTCAGACTCaCCAGGAATTACAGCAGGAGG	chr2:28611419-28611683	TGGACCCGGCTGGGACGCCCtGAGAAAGAG
ENSMUSG00000026815	Gfi1b	protein_coding	chr2:28611419-28611584	TGGGTGCTCaCCTGTGTGGATGTAGGTGTG
ENSMUSG00000026815	Gfi1b	protein_coding	chr2:28611419-28611683	TGGGTGCTCaCCTGTGTGGATGTAGGTGTG
ENSMUSG00000026815	Gfi1b	protein_coding	chr2:28612781-28612918	CAGTTACTCaCCTGTGAGTGGACGTGAGTA
ENSMUSG00000026815	Gfi1b	protein_coding	chr2:28614755-28614892	TGGCTGGGTaCCTGGGGCTGAGGCCATCTT
ENSMUSG00000032902	Slc16a1	protein_coding			chr3:104652742-104653587	CTAGGGCCACCACTTTTAGGtATAGTATGT
ENSMUSG00000021032	Ngb	protein_coding	chr12:87102172-87102260	GCAGCTCTCaCCTGGCGAACAGGACAGTGC	chr12:87098415-87098546	GCAGGGACTCGCCTACTGTCtGCAGAGGTA
ENSMUSG00000021032	Ngb	protein_coding	chr12:87100689-87100800	CCCTCCCTCaCCTTCCTAATGTGGTCCAGG	chr12:87100689-87100800	GGGTTCCAGGGCGAAGAGCCtGTGGGTTAG
ENSMUSG00000025025	Mxi1	protein_coding	chr19:53371573-53371733	TCCTCCCGCaGAGGAGATTGAAGTGGATGT	chr19:53331351-53331483	ACACCAGCACTGCCAACAGGtAGGGAGAGG
ENSMUSG00000025025	Mxi1	protein_coding	chr19:53331351-53331483	ACGGTTTTTaGAGTGTGAACATGGCTACGC	chr19:53331386-53331483	ACACCAGCACTGCCAACAGGtAGGGAGAGG
ENSMUSG00000025025	Mxi1	protein_coding	chr19:53370190-53370361	CTTCATTTTaGAAACTTGAAGAAGCGGAGA	chr19:53369542-53369656	AGCCAAAGCACACATCAAGGtGAGAATCTT
ENSMUSG00000072487	Mroh5	protein_coding	chr15:73830884-73830963	ACTGAACTGaCCTGGAGTTGTGGGACATGG	chr15:73784813-73784917	TTAGCCAAGTGTACAGATGCtGTAAGGTGG
ENSMUSG00000072487	Mroh5	protein_coding	chr15:73781848-73781997	CAACCCCTCaCAGTCGACAGGCTGTCCCCA	chr15:73787709-73788033	CATGGGCGGCCTCAGCGCACtGTTGGGAGG
ENSMUSG00000072487	Mroh5	protein_coding	chr15:73783008-73783180	AAGGCTTTGaCCTTGAGGGCTTGGTTGCTG	chr15:73787892-73788033	CATGGGCGGCCTCAGCGCACtGTTGGGAGG
ENSMUSG00000072487	Mroh5	protein_coding	chr15:73785991-73786086	GAAGCCCTCaCCGACAGCAGGATGTGGAGT	chr15:73789219-73789298	GCTCTTTCTCCATCAGTGTCtGTAAGTTCA
ENSMUSG00000072487	Mroh5	protein_coding	chr15:73787892-73788033	GCAGGCCGCaCCTGGATGTTGATGTTGGGT	chr15:73790720-73790878	CAGTGTTCTGGCCGTGGAGCtGGGTAGGAG
ENSMUSG00000072487	Mroh5	protein_coding	chr15:73789219-73789298	CTGCAACCTaCCAGAGGCTGGAGACAATAT	chr15:73791329-73791427	GGGTTAACCATGAACAGACCtGCAAGAGCA
ENSMUSG00000072487	Mroh5	protein_coding	chr15:73789970-73790092	TGTGCACATaCCATCAGACACTCCAGGAGC	chr15:73793068-73793175	GCACCGACTTTCTGGCCATCtGTGAGGCGA
ENSMUSG00000072487	Mroh5	protein_coding	chr15:73790720-73790878	GCAACCTGTaCCCAGGAGCTGAAGTGGAAG	chr15:73798880-73798932	TCTTCCTTGAGAAGCTCCTCtGTGGGAAAA
ENSMUSG00000072487	Mroh5	protein_coding	chr15:73791329-73791427	GTGACAGGTaCCCACGGAGAGTCTGAGGCA
ENSMUSG00000072487	Mroh5	protein_coding	chr15:73792669-73792785	TGGGGCCTCaCCTCCCTTTGCTTGGCCCAC
ENSMUSG00000072487	Mroh5	protein_coding	chr15:73793068-73793175	TGGGGGGCTaCCTTGTCCGGGGTTTGCTCT
ENSMUSG00000072487	Mroh5	protein_coding	chr15:73800092-73800251	GCGGCACATaCCTTGAGATATTAGGACTCC
ENSMUSG00000072487	Mroh5	protein_coding	chr15:73819284-73819319	GGATGGCCTaCCGTGGACTTGGTCATGTGC
ENSMUSG00000072487	Mroh5	protein_coding	chr15:73819284-73819412	GGATGGCCTaCCGTGGACTTGGTCATGTGC
ENSMUSG00000072487	Mroh5	protein_coding	chr15:73821334-73821509	GCTACCCTCaCCTGAGTTGTAGGCCTCCTC
ENSMUSG00000004994	Ccdc130	protein_coding	chr8:84266836-84266838	AATCTACTCaCCATCTTGGGAGCTGCCTAT	chr8:84258484-84258926	CGCTGCTTGTCCTCATAAGCtGTAGGGAAA
ENSMUSG00000004994	Ccdc130	protein_coding	chr8:84259113-84259251	CTGGCACTCaCAGTCCAGGGTGTGCAACCT	chr8:84258906-84258926	CGCTGCTTGTCCTCATAAGCtGTAGGGAAA
ENSMUSG00000004994	Ccdc130	protein_coding	chr8:84261740-84261800	GATGCGCCTaCCTGTAGATTGGAGTCGTGT	chr8:84264309-84264362	TCTGGCCTTTCCTTTCACCCtGGAAGCAGA
ENSMUSG00000004994	Ccdc130	protein_coding	chr8:84262993-84263048	CCCACGCTCaCCCATGCCGATGTGGTTCTT
ENSMUSG00000004994	Ccdc130	protein_coding	chr8:84263862-84263944	TAGTTTCTTaCCGGATAACAAGGATGCCTT
ENSMUSG00000004994	Ccdc130	protein_coding	chr8:84264309-84264362	GAGCTGCTCaCCTTTTCGGGGTTGAAGTCT
ENSMUSG00000019710	Mrpl24	protein_coding	chr3:87923210-87923343	TGATTCAACaGATGGCCCCAAGGACACATC	chr3:87922935-87923065	GTCCCTGAAACATGGACTGGtAAGTTGAGG
ENSMUSG00000019710	Mrpl24	protein_coding	chr3:87922131-87922226	TCTTCCTACaGGTAGAAATCTTAGAAGGCA
ENSMUSG00000019710	Mrpl24	protein_coding	chr3:87922388-87922491	CTCTTGGACaGCATTACCGATACATTGGCA
ENSMUSG00000028248	Sfrs18	protein_coding	chr4:21857180-21857368	ATGTACTTTaGGCCAGATTGACTGGGCTGC	chr4:21854358-21854445	CAGCACCAGCAAGATCCAAGtAAGGAAAAG
ENSMUSG00000028248	Sfrs18	protein_coding	chr4:21860820-21860991	TACTCTTTCaGCATGGGGCTGCTTTTGGTC	chr4:21859084-21859307	GAACCAGTTTGACTATCAGGtGAAGGATAT
ENSMUSG00000028248	Sfrs18	protein_coding	chr4:21861987-21862177	GTGTGAAACaGATGCAGTAAAACGCAGGAC	chr4:21860820-21860991	CAGGAGCCTCCACAAATTGGtAGCTATTTA
ENSMUSG00000028248	Sfrs18	protein_coding	chr4:21865877-21866014	TGTTGCCATaGGATAGTGATGAAGAGGACG	chr4:21861987-21862177	ACCCCAAAGAAGTAAATTTGtAAGTAGAAC
ENSMUSG00000028248	Sfrs18	protein_coding	chr4:21870352-21870405	GTGATACAAaGCTCCTGCAAAGCAGCTGGC	chr4:21870352-21870405	GCCTCCCTCACCGGCCTCGGtAAGTGTCCT
ENSMUSG00000028248	Sfrs18	protein_coding	chr4:21871438-21871608	TACGCACACaGGCGGACTGGGTGGCTATGG	chr4:21873586-21874672	AGTCTAAGTCCCGATCAAGGtAGTATACTT
ENSMUSG00000005699	Pard6a	protein_coding	chr8:105702608-105703359	CTCTCCTGCaGCAGAAGGTGACTCGAGTGG
ENSMUSG00000021096	Ppm1a	protein_coding	chr12:72790633-72790741	CTGATTCCCaGAAATCATAAAGAAGCAGGT	chr12:72783703-72784536	CGACACCTGCTTGTATAAGGtAGCCAGATG
ENSMUSG00000026923	Notch1	protein_coding	chr2:26462342-26462489	CTCGGGCCTaCCTAGGTCATCCACGGCATT	chr2:26462148-26462245	CAATGCAAAGCCGACTTGCCtGGAAAGGAA
ENSMUSG00000026923	Notch1	protein_coding	chr2:26465063-26465150	GCGGGACTCaCCCGGAACTTCTTGGTCTCC	chr2:26462342-26462489	CCCTGTTCCGGAGCAGGATCtGGAAGGCAG
ENSMUSG00000026923	Notch1	protein_coding	chr2:26466467-26466615	TGATTACTCaCTCTTCACGGCCTCAATCTT	chr2:26465350-26465566	GGAGGCTCCACCGGCTCACCtGCGGGCAGG
ENSMUSG00000026923	Notch1	protein_coding	chr2:26467629-26468030	GGAGCACTCaCCCACGGATGTCCATGGGGT	chr2:26466467-26466615	CTCCAGGTAGACAATGGAGCtGAGAACACA
ENSMUSG00000026923	Notch1	protein_coding	chr2:26468232-26468803	GCCTTACTTaCTTGCACTGTCCCTCGGTGA	chr2:26468232-26468803	ATGTGGCACCCTCGAAGCCCtGTGGTGGAG
ENSMUSG00000026923	Notch1	protein_coding	chr2:26469801-26470058	AAGGCACGCaCCAGTGTGGCCAGCCCGGCA	chr2:26470274-26470406	CATGGTAGCCAGCCACACACtGTAGAAATG
ENSMUSG00000026923	Notch1	protein_coding	chr2:26470274-26470406	CCTACCCTTaCCCTGTGTCCCCCGGGGGCA	chr2:26471152-26471305	CGCACCAGCGCACAAGGTTCtGAGGAGACA
ENSMUSG00000026923	Notch1	protein_coding	chr2:26472784-26473012	CTGGGACCCaCCTCTCAGTACAGTCAGGTG	chr2:26471276-26471305	CGCACCAGCGCACAAGGTTCtGAGGAGACA
ENSMUSG00000026923	Notch1	protein_coding	chr2:26474121-26474240	GCAAGCCTCaCCTTGCCAGCCTGTGGGACA	chr2:26472071-26472272	ACCACCATTGAAGCAGGAGCtAGAGGCAGA
ENSMUSG00000026923	Notch1	protein_coding	chr2:26476074-26476187	GCTGTTCGTaCCTGTATATGGCAGAGGACA	chr2:26472784-26473012	CCCCCATTGTGACACGGGTCtGGAGGGACA
ENSMUSG00000026923	Notch1	protein_coding	chr2:26476348-26476493	GCCACACTTaCCACTGAAGCCTTCTCGGCA	chr2:26473681-26473833	TCAACCTCGCAGGTTTGACCtGTGAAGACA
ENSMUSG00000026923	Notch1	protein_coding	chr2:26476947-26477139	GTCTGCCATaCCCATTGAGGCCATCCCGGC	chr2:26474121-26474240	ACCACCTCACACGTGGCTCCtAGAAAGAAA
ENSMUSG00000026923	Notch1	protein_coding	chr2:26477880-26477990	CAGCCACTCaCCTGTGTAGCCTGGTTCACA	chr2:26478070-26478303	CAGTGGGTCCCTGTGTAACCtAGATGGCAG
ENSMUSG00000026923	Notch1	protein_coding	chr2:26478070-26478303	CGGCCAGTCaCCTGTGGTTCCCTTGAGGCA	chr2:26478607-26478720	CACAGGTGCCCGTTGAAGCCtGTGGCCAGG
ENSMUSG00000026923	Notch1	protein_coding	chr2:26478607-26478720	GCCTCTTGTaCCTTCTGTACACACGCAGGT	chr2:26479447-26479560	CAGTATACACCTTCATAACCtGTGGACGGG
ENSMUSG00000026923	Notch1	protein_coding	chr2:26480974-26481207	CACCGACTTaCCTGTGCGCCCATGCGGACA	chr2:26480974-26481207	TCCTCTGTACAGTACTGACCtATGAGGGGT
ENSMUSG00000026923	Notch1	protein_coding	chr2:26481571-26481693	CATATACATaCCCGTCCACTCCGGTGGGCA	chr2:26481571-26481693	CAGTTCTGTCCAGCAAAACCtGTGGGACAG
ENSMUSG00000026923	Notch1	protein_coding	chr2:26484268-26484606	ATGGAACCTaCCTGGCAAGCAGGCACACTC	chr2:26484268-26484606	GCCTGCTGACATGATTTTCCtGGGAGGCAG
ENSMUSG00000026923	Notch1	protein_coding	chr2:26485187-26485449	ATAGCCCTTaCCTGACCACCCTGGTGGGCA	chr2:26485187-26485449	CACAAAGGCTCCGCTGCAGCtGTTGACAGA
ENSMUSG00000026923	Notch1	protein_coding	chr2:26503498-26503558	CGGGAGCCTaCCTCTTGCGGCGAGCGCGGG
ENSMUSG00000073421	H2-Ab1	protein_coding	chr17:34268461-34268484	TCTCTTTGCaGGACCTCGAGGCCCTCCTCC	chr17:34264761-34265033	ACCTCCCTGCGGCGGCTTGGtGAGCGCGGC
ENSMUSG00000073421	H2-Ab1	protein_coding			chr17:34267336-34267617	CCCATCACTGTGGAGTGGAGtAAGGGAATT
ENSMUSG00000073421	H2-Ab1	protein_coding			chr17:34268461-34268484	CGAGGCCCTCCTCCAGCAGGtAATATTTCA
ENSMUSG00000026605	Cenpf	protein_coding	chr1:189648611-189649087	ATTCTGTATaCCTTTTTTAACGACTTCTGG	chr1:189642602-189642802	TCTCCTGAACAACCTTGACCtGCAACATAA
ENSMUSG00000026605	Cenpf	protein_coding	chr1:189671048-189671176	CAGCACCCTaCCTTCTCCAGTTCCAGCTGG	chr1:189642696-189642802	TCTCCTGAACAACCTTGACCtGCAACATAA
ENSMUSG00000026605	Cenpf	protein_coding	chr1:189678939-189679141	AAGTCAAGTaCCTTGGCTGCGGCCTGGTCA	chr1:189651148-189651300	TCCCAGATATTGTGCTAACCtGGAATGTAA
ENSMUSG00000026605	Cenpf	protein_coding	chr1:189680221-189680506	CAGGAAGTCaCCTTGATTCTGGGCTTTGGC	chr1:189652261-189655092	CGTTTTGGCACCGAACAACCtATAAACATA
ENSMUSG00000026605	Cenpf	protein_coding	chr1:189682845-189682951	ACAATACTGaCTCGGTGTGAGTGGAGTTGC	chr1:189656645-189660072	TCCTGAGAGGTATTCTTAGCtATTTAAACA
ENSMUSG00000026605	Cenpf	protein_coding	chr1:189684863-189685106	GGAGCTATCaCCTGGAGATGGCAAGCTCTG	chr1:189658725-189660072	TCCTGAGAGGTATTCTTAGCtATTTAAACA
ENSMUSG00000026605	Cenpf	protein_coding			chr1:189661997-189662132	TGTTCTCCTTCTTCATTTCCtGAAAACATA
ENSMUSG00000026605	Cenpf	protein_coding			chr1:189672509-189672634	TTTGTTCCAAGGTAGTACACtGATAACAGA
ENSMUSG00000026605	Cenpf	protein_coding			chr1:189683768-189683964	CAGTCTTTCCGTCTTCAACCtAACAGAGAT
ENSMUSG00000026605	Cenpf	protein_coding			chr1:189684647-189684666	ATGGCAATCTCCATTTTAACtGTAAAATAT
ENSMUSG00000026605	Cenpf	protein_coding			chr1:189684863-189685106	CTTCCAGGGCCCAGCTCATCtTGTTTTATT
ENSMUSG00000029260	Ugt2b34	protein_coding	chr5:86893733-86893820	CTGATGCTTaCCTAGAAGGTCATTCTGGGG	chr5:86891205-86891481	CATGGCATTCTCCTTATAGCtAAAGACACC
ENSMUSG00000029260	Ugt2b34	protein_coding	chr5:86901154-86901285	GACCATCTCaCCTTCTGTGGAATCTGAGCA	chr5:86893733-86893820	CCTCAAATCTCCACAGAACCtGTTAAGGTG
ENSMUSG00000029260	Ugt2b34	protein_coding	chr5:86904257-86904405	AATATATTTaCCTTAGGCAGGGGCTTGGCA
ENSMUSG00000047631	Apof	protein_coding			chr10:128268754-128268769	TCAATGGCCGGACTGTATGGtAATCTGGGT
ENSMUSG00000032719	Sbspon	protein_coding			chr1:15858889-15859065	CTTGAACTCCATACAGTATCtGGAGCAAAA
ENSMUSG00000032719	Sbspon	protein_coding			chr1:15883646-15883840	CCCACAAAGCAAGGGCGAGCtGGAAAACAG
ENSMUSG00000018669	Cdk5rap3	protein_coding	chr11:96908714-96908919	GGAAAGCCAaCCTTGGCGAGGCCAGAATCA	chr11:96908230-96908401	TGTCACTCGGTCCACATACCtGTGCAGATG
ENSMUSG00000018669	Cdk5rap3	protein_coding	chr11:96911080-96911181	AAAGCTCTAaCCTTGGCCTCTGACTCCAGG	chr11:96909941-96910029	CGAGCTACACCCTCCGGAGCtGTCAGAAAG
ENSMUSG00000018669	Cdk5rap3	protein_coding	chr11:96913006-96913054	GGCAACTTTaCCTAAATAGGTGTTGTCCTT	chr11:96910657-96910738	TCTTGTCAGCCCCAGCATCCtGAGGAACAG
ENSMUSG00000018669	Cdk5rap3	protein_coding	chr11:96916151-96916196	CCCTCTCCTaCCGAGCAGCTTGCTGGTCTG	chr11:96911080-96911181	CAAAGTCACCCCAGTCGATCtAAAGAGCAA
ENSMUSG00000018669	Cdk5rap3	protein_coding			chr11:96912345-96912436	ACTGTAGGATACCCTTGCCCtGAGGTGCAC
ENSMUSG00000018669	Cdk5rap3	protein_coding			chr11:96913006-96913054	TTACGATCTCCTGCCAATCCtGAGAAGGAG
ENSMUSG00000018669	Cdk5rap3	protein_coding			chr11:96913665-96913707	TCTCCTGGCTCTCTGGCATGtCCTGGATGG
ENSMUSG00000018669	Cdk5rap3	protein_coding			chr11:96913665-96913796	CTTCTGTCCACCAGCCAGTCtGCACGAGAA
ENSMUSG00000024135	Srbd1	protein_coding	chr17:85988325-85988509	CGACAACTCaCCTGTTCGGATGTCAAAGGT	chr17:85988325-85988509	CCCAATGAACGATAAAAACCtTCAGTGGGA
ENSMUSG00000024135	Srbd1	protein_coding	chr17:86000321-86000473	CTCTGGCTCaCCTGACTGCTATGTCATAGG	chr17:86001431-86001607	ATTGAGTCCTGCAATATGCCtAGGAAATAA
ENSMUSG00000024135	Srbd1	protein_coding	chr17:86001431-86001607	TTTACAGTCaCCTGCAGAATGTCCGGATGT	chr17:86051086-86051168	ACACGCCTTGCTATGGAAACtGAAAAAAAC
ENSMUSG00000024135	Srbd1	protein_coding	chr17:86057676-86057767	CAGCTTCTCaCCTGCACTTCTCAAGTTAGG	chr17:86057676-86057767	CCCTGCTTCACTGACGATGCtGAGAAGATA
ENSMUSG00000024135	Srbd1	protein_coding	chr17:86102843-86103000	GAAGAACTTaCTAGTAGGAGAAATGATGGC	chr17:86098512-86098619	GATCACCACTGTTCTGCAGCtTCAAGGGAA
ENSMUSG00000024135	Srbd1	protein_coding	chr17:86109227-86109334	AAGATCCATaCCTGAACTCTCTACAGAGGA	chr17:86099205-86099295	TCCGTGTGAAGGATCTGACCtTAAAGGGCG
ENSMUSG00000024135	Srbd1	protein_coding	chr17:86119914-86120049	GGCCTTCTTaCCTGGTGATGGTGGATGGTC	chr17:86109227-86109334	AAAGCCACGTGGCCTCCACCtACAAGAAGG
ENSMUSG00000024135	Srbd1	protein_coding	chr17:86126111-86126249	GAAGCCAGTaCCTTTAACATCAGGCTTGAT	chr17:86127716-86127833	AACCTTCTTGGCAACATCCCtGAAATTAAA
ENSMUSG00000024135	Srbd1	protein_coding	chr17:86130114-86130280	AGGTTTCTTaCCGTAGCTCATCTAGGGTTT	chr17:86136164-86136535	CAATAGCCACCGGGCTGTTCtATAAAGCCA
ENSMUSG00000024135	Srbd1	protein_coding			chr17:86139069-86139249	TTCTTCAGAGCCAGATGACCtAGAAGTGGA
ENSMUSG00000031821	Gins2	protein_coding	chr8:120588926-120589015	CCCTGGCTCaCCCCGATCAGGTAGATCTTG	chr8:120586093-120586192	CGCATCTGTTCCAGTTTCTCtGAAACACAG
ENSMUSG00000031821	Gins2	protein_coding	chr8:120586093-120586192	TGCTAACTCaCTGATTCAGCAGGAGCTTCG	chr8:120588725-120588839	TGAAGGGCCCCAGGTCCCCCtGCAAGGACA
ENSMUSG00000031821	Gins2	protein_coding	chr8:120588725-120588839	GGAATGCTCaCCCACATCCATCCATTCCGG
ENSMUSG00000030301	Ccdc91	protein_coding	chr6:147537376-147537480	TTTCCTTGTaGGATGTGGAGTCACTGATGG	chr6:147510824-147510902	TGGGCCACCTTTCCTGCAGGtACTACTACC
ENSMUSG00000030301	Ccdc91	protein_coding	chr6:147590387-147590479	TTTCCTTGTaGCATCAGAGGCTTCTAGACG	chr6:147533345-147533363	ATGCCAATGTGGAATAAAGGtCATTGCAGT
ENSMUSG00000030301	Ccdc91	protein_coding	chr6:147590569-147590637	CTCATTTGCaGGAATCACTGGAAAAGTGCC	chr6:147534029-147534189	GACCATCTCCAAGGCTCAGGtGAGCACAGG
ENSMUSG00000030301	Ccdc91	protein_coding	chr6:147606882-147606995	TTCCCAAACaGGAAGCTGTCAAGGCCGCAA	chr6:147537376-147537480	CAGATACCGTGAGCTTCAGGtGAGCGGCCC
ENSMUSG00000030301	Ccdc91	protein_coding			chr6:147575473-147575580	GGAGCTCCTGCATGCTCAGGtACTGACTGT
ENSMUSG00000018548	Trim37	protein_coding	chr11:87129716-87129817	TTTGTTTTCaGAGCATTGCTGAGGTTTTCC	chr11:87137590-87137630	CTCAGTGTCCTCACTGTCGGtAAGTGTTTT
ENSMUSG00000018548	Trim37	protein_coding	chr11:87140485-87140601	TTTCTTTTCaGTGCTCCACTCCAGCTACGG	chr11:87159821-87159945	TCCCACCAGACTTTACCAGGtAACAGTTTT
ENSMUSG00000018548	Trim37	protein_coding	chr11:87166602-87166683	TTTTTCTGTaGCACTTTGCGGCAGAGAGCA	chr11:87167440-87167516	GCTTGCCTGAAACTTCCAAGtAAGTGATTT
ENSMUSG00000018548	Trim37	protein_coding	chr11:87167440-87167516	GTTTTTTTAaGGATGGAAATGGAGTTGTAC	chr11:87209769-87209887	TCAGCCGCCCCTGAGGAAGGtGAGCATTGA
ENSMUSG00000018548	Trim37	protein_coding	chr11:87186379-87186515	TTTCCTTGTaGCATGAGCTCTCGGATGGAG	chr11:87216437-87216547	GCTCAGCCCCCCGATGAAGGtGCATCATGC
ENSMUSG00000018548	Trim37	protein_coding	chr11:87206764-87206953	CTTTCCTGAaGGCTCCTCGGGAAGCTCTCA
ENSMUSG00000018548	Trim37	protein_coding	chr11:87209769-87209887	CCTTCTTTGaGGACTAATGCAAAAGGAGGT
ENSMUSG00000037295	Ldlrap1	protein_coding	chr4:134767816-134767900	CATACACTCaCTGCGGTGCCGGCCGCCCGC	chr4:134747055-134747199	TGTCCGGGACTGCGCCAGCCtGGAAGGCAA
ENSMUSG00000037295	Ldlrap1	protein_coding	chr4:134749959-134750042	CCAAGACTCaCAGGTTTTCAGTGAGGGGGT	chr4:134748282-134748316	CCAGGCCGTCATCCAGCTCCtGGGAAACAA
ENSMUSG00000037295	Ldlrap1	protein_coding	chr4:134750382-134750454	GGAAGACTCaCCTTCCTTGGACACCTGCCA	chr4:134749337-134749467	AGGTTCCCGGTAGCGACCACtAGGGGGAGT
ENSMUSG00000037295	Ldlrap1	protein_coding	chr4:134755193-134755307	CTCACACTGaCCACTTTCCGCTTGGTGCAG	chr4:134749959-134750042	TTCTCCCTTTTCTCTTTCTCtGTGGGATCA
ENSMUSG00000037295	Ldlrap1	protein_coding	chr4:134757341-134757453	TCACAGCTTaCCTGTAAATGGACACGTTCT	chr4:134757341-134757453	TCTTCCCGCTGGCCTTGGCCtAGGGGCACA
ENSMUSG00000037295	Ldlrap1	protein_coding			chr4:134758919-134759061	GTCCAGTTCTCTGGCAACTCtAGGACAGGA
ENSMUSG00000095528	Gm10375	protein_coding	chr14:43607990-43608005	GGACAACATaCCTGCTTGGGAACCCATTAG	chr14:43602914-43602975	ACCACAATTATTTGTTTTCCtACAAATAGA
ENSMUSG00000095528	Gm10375	protein_coding			chr14:43602948-43602975	ACCACAATTATTTGTTTTCCtACAAATAGA
ENSMUSG00000095528	Gm10375	protein_coding			chr14:43606870-43607026	GATGCCTTCCTAAATGACCCtGTAGGTAGA
ENSMUSG00000051235	Gen1	protein_coding	chr12:11262407-11262567	CTTTACTCTaCCTGAGGTGGGGCTTCTTGA	chr12:11243190-11243333	TCTTCCACCACATAATGTTCtAGAAGATTA
ENSMUSG00000051235	Gen1	protein_coding	chr12:11250052-11250088	TGGATTATTaCCTCATGGAATGGAAATCCT	chr12:11250714-11250864	TCATGATCCTTTGGCGAACCtTTTTGGAGA
ENSMUSG00000051235	Gen1	protein_coding	chr12:11252004-11252092	TGCCTGCTTaCCTGGGTGGGAACACACAGA	chr12:11252004-11252092	TTCAATCCACTGGTTAAACCtTTATATATG
ENSMUSG00000051235	Gen1	protein_coding			chr12:11254351-11254424	TTCCAACTCCAGGCACTCCCtACCATAAAG
ENSMUSG00000037455	Slc18b1	protein_coding	chr10:23798746-23798885	TTGCATTCAaGGTGATGACCCTGGAGGAAG	chr10:23797211-23797307	TCTGAGACCTTCAAGCAGGGtAGGGTCTGG
ENSMUSG00000037455	Slc18b1	protein_coding	chr10:23803758-23803853	TTCCTTCTAaGGCAGAAAAGAAGGGAGCCA	chr10:23798746-23798885	ACCATTTTTCCCTAAGGAGGtAAGACATTT
ENSMUSG00000037455	Slc18b1	protein_coding	chr10:23804188-23804261	TTTTATTGCaGCTTGTACACATTGGAGCCA	chr10:23810789-23810945	TACATTTTGCCTAGTTATGGtAAGTTCAAA
ENSMUSG00000037455	Slc18b1	protein_coding	chr10:23810789-23810945	TTTACTTTTaGGGAAGTCTTGAGGTTTTTT	chr10:23824686-23824760	GTGCCATGTGGTCAGTTGGGtAAGTGAATG
ENSMUSG00000037455	Slc18b1	protein_coding	chr10:23816287-23816429	TCTATTTTTaACCCAAGAGTCCGATCCAGG
ENSMUSG00000037455	Slc18b1	protein_coding	chr10:23816293-23816355	TTTAACCCAaGAGTCCGATCCAGGGAAGCA
ENSMUSG00000037455	Slc18b1	protein_coding	chr10:23816293-23816429	TTTAACCCAaGAGTCCGATCCAGGGAAGCA
ENSMUSG00000037455	Slc18b1	protein_coding	chr10:23819060-23819161	TTCTTTTCCaGTTCAGTCTGTCAACTGGAT
ENSMUSG00000037455	Slc18b1	protein_coding	chr10:23820814-23820905	TTCTTTACCaGACTCTAAGGAAATGGCTTC
ENSMUSG00000037455	Slc18b1	protein_coding	chr10:23822923-23823018	TTTCTCTGCaGTCAGCTCTGGCTTCTTGTG
ENSMUSG00000037455	Slc18b1	protein_coding	chr10:23824686-23824760	TCTCTCTACaGTGCAAATGGATTTGAAGAC
ENSMUSG00000037455	Slc18b1	protein_coding	chr10:23825947-23826040	CCACATGCTaGAGCTTTCATGGGACCTATC
ENSMUSG00000037455	Slc18b1	protein_coding	chr10:23826143-23826195	TTGTGTTAAaGGGTGTTTCGATGGCCTTAT
ENSMUSG00000037847	Nmrk1	protein_coding	chr19:18638918-18639002	TCCCCATGCaGGAGAGCCGGAAACAGGACA	chr19:18641124-18641271	TCCTTCTCTTTAATTATAAGtAAGCCTTCC
ENSMUSG00000037847	Nmrk1	protein_coding	chr19:18639518-18639608	TCTTGGCTCaGTGTGACAAACGGAGGGAAG	chr19:18642174-18642280	TCCATCACCTGGGACATTGGtAAGTCCCTC
ENSMUSG00000037847	Nmrk1	protein_coding	chr19:18641403-18641474	TGTCATCGTaGGCCTCTGGACACCATATGG
ENSMUSG00000037847	Nmrk1	protein_coding	chr19:18645055-18645138	TCACTTTTCaGTTTACCTGGATGGAACAAG
ENSMUSG00000032615	Nt5m	protein_coding	chr11:59874553-59874667	TGTTACTCCaGTATGCCTGGGTGGAGAAGC	chr11:59848130-59848372	GCTACAGCCTGGGCTAAGCGtGAGCACCAG
ENSMUSG00000032615	Nt5m	protein_coding			chr11:59852791-59852891	AGATGGCCAATCTACAGAAGtGAGTATGTC
ENSMUSG00000032615	Nt5m	protein_coding			chr11:59860750-59860810	GTACTGTCCCTATGAGAAGGtAAGGAGTCC
ENSMUSG00000078919	Dpm1	protein_coding	chr2:168230389-168230393	AGCGGACTTaCGTCATCCGACACGGGCCGT	chr2:168212960-168213028	TATAAAATTGGCCCCACGGCtGCCAAATTA
ENSMUSG00000078919	Dpm1	protein_coding	chr2:168219220-168219245	ACTGTACCTaCCTGATAAATTCAGGAATAA	chr2:168217681-168217776	ATTACCCTCCTTTTGTTTCCtGTAAAGAGA
ENSMUSG00000078919	Dpm1	protein_coding	chr2:168220037-168220113	TGGCCACTTaCATGGTGGGAGAGGTCAGCA	chr2:168217759-168217776	ATTACCCTCCTTTTGTTTCCtGTAAAGAGA
ENSMUSG00000078919	Dpm1	protein_coding	chr2:168227403-168227502	CTGTGACTTaCAATTCTGTCGGGCCCATAG
ENSMUSG00000063810	Alms1	protein_coding	chr6:85601199-85601391	TTTCCTTTCaGAGAACAGAGTCTTGGCATT	chr6:85601199-85601391	TTGTGTTCTCCATTGCTAGGtAATGCCTTT
ENSMUSG00000063810	Alms1	protein_coding	chr6:85607472-85607592	AAACTTTGCaGTGATACAGGATAACTTTGC	chr6:85607472-85607592	TAGAATTTGCACCTTTGAGGtGGGGTGATT
ENSMUSG00000063810	Alms1	protein_coding	chr6:85610818-85610936	TTTTTTAATaGAGGGCCTGCAGGGGAAGGC	chr6:85608986-85609125	TCTCAGCATCCACTTACAGGtAGCACAACT
ENSMUSG00000063810	Alms1	protein_coding	chr6:85615248-85615407	TCATTTCATaGGTAGGTTGTTCTAATCTGG	chr6:85619434-85623201	TATCGGGTCCGAACCCAAGGtAAGGACTCA
ENSMUSG00000063810	Alms1	protein_coding	chr6:85696093-85696296	TTTCTCCTCaGGTAACTTGGAGATTGTGGC	chr6:85627919-85629714	CTCCAGTATCTGCGGATGGGtGAGTCACTG
ENSMUSG00000063810	Alms1	protein_coding	chr6:85696576-85696817	ATTTCCTGTaGGAGTCTCATGGTTTGTTCC	chr6:85656395-85656529	CTGGAGAAGGACCTTGCAGGtAGCTGAAAC
ENSMUSG00000063810	Alms1	protein_coding	chr6:85698158-85698221	CTCTTGTCTaGTCCTCCTGGCTGTCCAGAA	chr6:85667867-85667956	GAAGGATCCTTAGAGATAGGtAATGCAGTA
ENSMUSG00000063810	Alms1	protein_coding			chr6:85696093-85696296	AAGCCAAATCCCTGTGCAGGtCGGTTTCTA
ENSMUSG00000063810	Alms1	protein_coding			chr6:85697313-85697466	AGGCCCCTGCCCAGGAGAGGtATGCGCTCA
ENSMUSG00000020063	Sirt1	protein_coding	chr10:63323967-63324153	CATCAACTTaCTTGGAATTAGTGCTACTGG	chr10:63323967-63324153	TAGGGCACCGAGGAACTACCtGCACAAAAC
ENSMUSG00000020063	Sirt1	protein_coding	chr10:63326039-63326186	ACGTCACTAaCCATGACACTGAAGGATCCT	chr10:63326039-63326186	ACTGTCCGGGATATATTTCCtATGTAATGC
ENSMUSG00000020063	Sirt1	protein_coding	chr10:63336980-63336992	CTGAAGCATaCCTATCCGCGGCCGCGGAGT	chr10:63331745-63331897	TCCCACAGGAGACAGAAACCtGAAACAGAC
ENSMUSG00000020063	Sirt1	protein_coding	chr10:63336980-63337096	CTGAAGCATaCCTATCCGCGGCCGCGGAGT
ENSMUSG00000032021	Crtam	protein_coding	chr9:41004541-41004586	TAAGTCCTTaCCTTGCACCGGCACCCAGAA	chr9:40981156-40981239	GAATTTTCCATCATTGAGACtAAAGTAAGA
ENSMUSG00000032021	Crtam	protein_coding	chr9:40981156-40981239	GTGACACTCaCCAGTGGACAAGCCAGGGTC	chr9:40994445-40994585	TCCATTTTCAGAAAGGCTGCtGCGGAGGGA
ENSMUSG00000032021	Crtam	protein_coding	chr9:40984290-40984361	CTGACACTTaCCTGTACTTGTGGGCTGCTG
ENSMUSG00000032021	Crtam	protein_coding	chr9:40984290-40984382	CTGACACTTaCCTGTACTTGTGGGCTGCTG
ENSMUSG00000032021	Crtam	protein_coding	chr9:40984290-40984437	CTGACACTTaCCTGTACTTGTGGGCTGCTG
ENSMUSG00000032021	Crtam	protein_coding	chr9:40987781-40987942	GCTCTTCTTaCCCAAATCTTCAAACTGGAA
ENSMUSG00000032021	Crtam	protein_coding	chr9:40992562-40992714	TGGGAACATaCCTAACACGGTCACTCTCAC
ENSMUSG00000032021	Crtam	protein_coding	chr9:40994445-40994585	ACCCCACTTaCCAGGATGCTGGTTTAAAAA
ENSMUSG00000021661	Ankra2	protein_coding	chr13:98268465-98268495	CCCAGGGAGaGATGCTCTACCTGGCTACTC	chr13:98267316-98267474	ACACCTCTGTTAGCAAATTGtAAGTATGCC
ENSMUSG00000021661	Ankra2	protein_coding	chr13:98272226-98272292	TCCTCCTGCaGAACGGAGGGACACCTTTGC	chr13:98271055-98271152	AGAGTTCCTTCTTCAGAATGtAAGGAAAAT
ENSMUSG00000021661	Ankra2	protein_coding	chr13:98273378-98273430	TACTGACGTaGTCCAACAGGCCATCGAGTC
ENSMUSG00000030201	Lrp6	protein_coding	chr6:134453550-134453647	GTGTGTCTTaCCTGTAGGACCTATGTGTGG	chr6:134454697-134454833	GATTTGCCTCGAGACATTCCtGAAGGAAAG
ENSMUSG00000030201	Lrp6	protein_coding	chr6:134462536-134462661	AACATCGTTaCCTCCACAGGACAGCTCATC	chr6:134456055-134456285	GCTGGCTCCTCAGTTGGATCtAAAATAGAG
ENSMUSG00000030201	Lrp6	protein_coding	chr6:134464395-134464604	ACTTCACTTaCTGTACTCCTGAAGGTTCAG	chr6:134464395-134464604	AGCACGATCCTGTTGGCACCtTAGAAAAGG
ENSMUSG00000030201	Lrp6	protein_coding	chr6:134468643-134468854	TTGGAACATaCCCTTTCTCGGGGTTTACCA	chr6:134480376-134480560	CTCAGTCCAATACATAAACCtGGATTCAAA
ENSMUSG00000030201	Lrp6	protein_coding	chr6:134479509-134479835	CTGTAACTTaCCACTGCAGGTCCTGTTGTC	chr6:134486455-134486671	TGCCATCGGTATTCATAACCtTCAGGTTTG
ENSMUSG00000030201	Lrp6	protein_coding	chr6:134480376-134480560	GTGAGGCTTaCCGAGCATATCTGAGGATTC	chr6:134506196-134506367	GTCTGTCCAATACATGTACCtATAAAGACA
ENSMUSG00000030201	Lrp6	protein_coding	chr6:134484214-134484440	AAAGTATTTaCCCTTCAGCAGGATCCAGTG	chr6:134511156-134511287	ATTCCACATGGATTTGTAGCtGTCAAATAT
ENSMUSG00000030201	Lrp6	protein_coding	chr6:134507286-134507682	GCACTTCTTaCCCAACCATGGGATCTAACA	chr6:134513223-134513419	ACCTTTAACCACTGCCTGCCtGTTAACACA
ENSMUSG00000030201	Lrp6	protein_coding	chr6:134511156-134511287	AACCATCTTaCCATCTTTGCAGGTCTTTCC	chr6:134520396-134520593	GTCTGTCCAGTACATGAACCtAAAAATCAT
ENSMUSG00000030201	Lrp6	protein_coding	chr6:134520396-134520593	GGCAATCTTaCCGGTTTGTTCCATCCAGGT
ENSMUSG00000030201	Lrp6	protein_coding	chr6:134541652-134542045	TATACACTTaCCCACTTGATGGATCTAAGG
ENSMUSG00000025899	Alkbh8	protein_coding	chr9:3385042-3385596	GTTTTTTTTaGGAGCGCAGAGTGGAAGCTC	chr9:3338463-3338591	AGTGTCTTATCCCACTCAGGtGACCTTAAA
ENSMUSG00000025899	Alkbh8	protein_coding	chr9:3344588-3344719	TTTTTCTGTaGCACAATGGAAAAACATGGG	chr9:3345781-3345876	GACAAGCCCTTACCTGGGGGtAAGTACATG
ENSMUSG00000025899	Alkbh8	protein_coding	chr9:3347804-3347908	ACCGACTTTaGGTCTTCCTGAGGTTTGCAG	chr9:3347804-3347908	CAATATGAACCTGGGCATGGtAGGTGTTTC
ENSMUSG00000025899	Alkbh8	protein_coding	chr9:3359484-3359590	TTTGCTCCAaGATTGTTATGGATTTCAAGC	chr9:3359484-3359590	GATACCTTTGGACTCATGGGtGTGTATTAA
ENSMUSG00000025899	Alkbh8	protein_coding			chr9:3367864-3368015	CGAATGCCCTGCAATTGTAGtAAGTCTCTA
ENSMUSG00000025899	Alkbh8	protein_coding			chr9:3382694-3382843	TCACCACTTTGCAACTGCAGtGAGTGTTGC
ENSMUSG00000025175	Fn3k	protein_coding	chr11:121450112-121450447	TTCTCTTCTaGGTGAAGATCCCGGATCTGT	chr11:121437273-121437424	AGATGAAGAGCCTTAGCAGGtGAGTGCATT
ENSMUSG00000025175	Fn3k	protein_coding	chr11:121437273-121437424	TTTGGATGCaGGCCCGGCAGATGTTTGAGG
ENSMUSG00000025175	Fn3k	protein_coding	chr11:121439286-121439377	TATTTCCTTaGTCAGGCATCAAAGCTCGGG
ENSMUSG00000025175	Fn3k	protein_coding	chr11:121440071-121440153	TCTGTTGACaGGCTGTGGGGCGGAGGGTGC
ENSMUSG00000025175	Fn3k	protein_coding	chr11:121440071-121440309	TCTGTTGACaGGCTGTGGGGCGGAGGGTGC
ENSMUSG00000025175	Fn3k	protein_coding	chr11:121448882-121449004	TTGTTGCTCaGGTGAATGAATGGCAGGAGG
ENSMUSG00000023066	Rttn	protein_coding	chr18:88972372-88972559	TTTTCTGACaGGCCATCAGCTGGCGGAGAT	chr18:88973518-88973695	TACCACACTGATCAAATTGGtAACCTCTTA
ENSMUSG00000023066	Rttn	protein_coding	chr18:88975688-88975778	TCCTTTAACaGGAAACCAGGCTGTGAAGTG	chr18:88974330-88974419	GTACCACCAGGGCCAGCGGGtGTGTATACA
ENSMUSG00000023066	Rttn	protein_coding	chr18:88979566-88979716	TCCCACCTCaGGGCCTTTTGTGTCTGGTGA	chr18:88975688-88975778	TTCTCTCTTCCAATGAAAGGtACAGAGCTG
ENSMUSG00000023066	Rttn	protein_coding	chr18:89012972-89013098	CTTTTTTCCaGCTGGAAATCTGCACAGGCT	chr18:88977673-88977787	GAGGCCAAAGATTGTTCAGGtAAGCATCTT
ENSMUSG00000023066	Rttn	protein_coding	chr18:89014542-89014667	TTATTTTACaGGAATGTTTAGGTGTCCAAA	chr18:88979566-88979716	TTTTTCTCCAGTAGACAAGGtACTTTGCTT
ENSMUSG00000023066	Rttn	protein_coding	chr18:89015125-89015241	TTGTTGAGCaGGTGAATGCTGCTGCCAAGG	chr18:88985894-88986075	GCTCCTCTGCTGAGAACAGGtTAGCTGTGT
ENSMUSG00000023066	Rttn	protein_coding	chr18:89021664-89021763	TTATTTTTCaGTTGGAGACTGTTAAAAAGG	chr18:88995517-88995687	TCTTCTCCCTGTTGAAAAGGtAAGGGAGAG
ENSMUSG00000023066	Rttn	protein_coding	chr18:89053520-89053739	TCCACAAATaGGAAATGCTTGGAACTGTTT	chr18:89012972-89013098	CTGCCTGGAGATTGTAAAGGtGGAATTTTT
ENSMUSG00000023066	Rttn	protein_coding	chr18:89060752-89060862	TTTCATTCTaGGAGTGGATGCCGCTTTGGT	chr18:89014542-89014667	TCAAGAATCCAAAAATGAGGtATAATATGT
ENSMUSG00000023066	Rttn	protein_coding	chr18:89064101-89064259	TTATGTGACaGGTGAGATTCACTTCACTGG	chr18:89015125-89015241	TGTCATTCCAGTGCTACAGGtACTCTGTGC
ENSMUSG00000023066	Rttn	protein_coding	chr18:89081894-89081984	CTGGTTCACaGGTGGCTGCCTCGGTGGTCA	chr18:89028892-89029009	TTGACCCTATTACTCAGAGGtGAGTAAATA
ENSMUSG00000023066	Rttn	protein_coding	chr18:89095493-89095646	TTTACATATaGGCTTCCTTTTTCTTGGAAT	chr18:89053520-89053739	CTTGTCCGGTCTCCTGGAGGtAAGTGAGAA
ENSMUSG00000023066	Rttn	protein_coding	chr18:89101631-89101768	TTAATTTATaGATGTACAGTTAGTGTTGGC	chr18:89060361-89060489	AGTCCAGGCACCAGGCTCGGtAAGAAAAAC
ENSMUSG00000023066	Rttn	protein_coding	chr18:89108049-89108154	CTTTTCTATaGTGCTATGAAGGAATATCCC	chr18:89075427-89075518	TTCCACCTCAGAAACAATGGtAATTTAAAA
ENSMUSG00000023066	Rttn	protein_coding			chr18:89081894-89081984	GACCAGTTTGTGACGCAAGGtATTTTTATG
ENSMUSG00000023066	Rttn	protein_coding			chr18:89090427-89090616	TCATAGAACTCCTCTGTAGGtAAGAGATAA
ENSMUSG00000023066	Rttn	protein_coding			chr18:89095493-89095646	TGTCCCAAAGATGTATTAGGtAAGTTTATT
ENSMUSG00000023066	Rttn	protein_coding			chr18:89120832-89121099	CCTAAAATCCTGGCTAATGGtAAGTTGTCA
ENSMUSG00000023066	Rttn	protein_coding			chr18:89129750-89129819	TATTCCATAGCAAAGAGAAGtAAGTTGTTG
ENSMUSG00000043811	Rtn4r	protein_coding	chr16:18150732-18152128	TCTGCCCACaGGAAGCAGGCTGCTGGCATG	chr16:18127881-18127902	AAGAGGGCGTCCTCCGGAGGtGAGTGTCAG
ENSMUSG00000030867	Plk1	protein_coding	chr7:122160536-122160704	TCCCTCCTCaGTCCCTCCTGGAGCTGCACA	chr7:122161507-122161651	GGTCCATTGGGTGCATCATGtAAGTTGGCA
ENSMUSG00000030867	Plk1	protein_coding	chr7:122161507-122161651	CTCTGTCCCaGGGGATTTTGGCTTGGCAAC	chr7:122164020-122164239	CTCAAAGTCCTCAATAAAGGtAAAGATCGG
ENSMUSG00000030867	Plk1	protein_coding	chr7:122162393-122162486	TGTACCCCCaGGTATACCTTGCTAGTGGGC	chr7:122168829-122168983	CAATTCCTTGATGAAGAAGGtGAGTCCTGG
ENSMUSG00000030867	Plk1	protein_coding	chr7:122164020-122164239	CTCCATTCCaGCACATCAACCCAGTGGCCG
ENSMUSG00000030867	Plk1	protein_coding	chr7:122168566-122168643	TTCTACCCCaGAGGAGGCTGAGGATCCTGC
ENSMUSG00000032501	Trib1	protein_coding	chr15:59654236-59654698	CTCTCCCACaGAACCCAGCTTAGACTGGAA	chr15:59651479-59651771	TCTTCTCCACCGAGGAGAGGtAGGCAGCTG
ENSMUSG00000025418	Bsnd	protein_coding	chr4:106491865-106492041	AGCCCCCCTaCCTTAGGATAGCATTGGCAC	chr4:106485049-106485445	TTGGGGACCCACTGAAGGGCtGCAGAGACA
ENSMUSG00000025418	Bsnd	protein_coding	chr4:106486584-106486838	TGCCCACTCaCCTGCTCTGAGAATGGGATT
ENSMUSG00000075122	Cd80	protein_coding			chr16:38473866-38474183	GTAAAGTTGTCCATCAAAGGtTGGTAGGAT
ENSMUSG00000075122	Cd80	protein_coding			chr16:38479064-38479345	GACTTCACCTGGGAAAAACGtAAGCAACAT
ENSMUSG00000041347	Bdkrb1	protein_coding			chr12:105604177-105604982	TAGCCTCCTTCCTGGTCTGCtGGGCCCCTT
ENSMUSG00000048572	Tmem252	protein_coding			chr19:24674069-24674343	CCCTGGCCACTGTAGACAGGtACGTGCTGA
ENSMUSG00000027359	Slc27a2	protein_coding	chr2:126561537-126561746	ACTGACTTAaGATCTACAAGAAGCTGTGGA	chr2:126553155-126553632	GTGCTGCTGGCCTCCCCAGGtGAGCTGCAA
ENSMUSG00000027359	Slc27a2	protein_coding	chr2:126564678-126564836	TCTTTGCAAaGGTCTTCCAAAAGCGGCAAC	chr2:126574702-126574896	AGCAAACTACCTACAAAGAGtTAAGTACCC
ENSMUSG00000027359	Slc27a2	protein_coding	chr2:126574702-126574896	TGATACCACaGAAACCAAATGACCGGGACC	chr2:126577860-126577950	TGCATCAAAGTCCCCAAAGGtACTATGCAC
ENSMUSG00000027359	Slc27a2	protein_coding	chr2:126577860-126577950	AATTTTGGTaGAAAGTTGCAAGGTATGAGC	chr2:126580906-126581003	TATGGCGTGCCTGTGCCAGGtATGTAGAAG
ENSMUSG00000027359	Slc27a2	protein_coding	chr2:126578849-126579047	CTCTGTCTCaGGTGAGGTTGGACTCTTGGT	chr2:126586252-126586382	TCGGTTCCTGAGGATACAAGtAAGGAGACT
ENSMUSG00000027359	Slc27a2	protein_coding	chr2:126580906-126581003	TTTCCTCCCaGGTGGAAAGGAGAGAACGTA
ENSMUSG00000027359	Slc27a2	protein_coding	chr2:126586252-126586382	GTATTTTCCaGGTCATGAGGGTCGAATTGG
ENSMUSG00000028218	Fam92a	protein_coding	chr4:12164269-12164274	AAAGTTACCaCTTTACTCTTGGCTTTCTGG	chr4:12164269-12164274	TGAAAGTTACCACTTTACTCtTGGCTTTCT
ENSMUSG00000028218	Fam92a	protein_coding	chr4:12168229-12168324	GATACAATTaCATGTCGATCAGATGGGTTT	chr4:12165766-12165771	ATTTATTGCCCACCTGCGACtGAAAATTTT
ENSMUSG00000028218	Fam92a	protein_coding	chr4:12170984-12171168	TCACTTCATaCCTCTGCCTGGCGATAATCT	chr4:12169958-12169978	TTGCCATGTTCATTAGCATCtCCACCATTT
ENSMUSG00000028218	Fam92a	protein_coding	chr4:12170984-12171218	TCACTTCATaCCTCTGCCTGGCGATAATCT	chr4:12171698-12171871	CCGCCTGCCCGGCGTTTCCGtGGCGACGCG
ENSMUSG00000027660	Skil	protein_coding	chr3:31118455-31118610	AAATCACACaGCTGGCAGAACTGAGGCAAA	chr3:31097331-31097465	TGGGAAAACCCTGACCAAGGtGAAGAAGGA
ENSMUSG00000027660	Skil	protein_coding	chr3:31097706-31098419	CCTCTCCTCaGGTTCTTCCCGGCCCTCTTC	chr3:31113408-31113502	GCCACCAAGGCAGAGACAAGtAAGTCCACC
ENSMUSG00000027660	Skil	protein_coding	chr3:31111625-31111722	TACTCCTACaGACAGATACACCATCGGGAA	chr3:31117373-31117597	GGCCGAGTATGCGGCTCAGGtGAGTGGCAG
ENSMUSG00000076480	Trbv29	IG_LV_gene	chr6:41271587-41271881	CTTCACCACaGGCCTTGTGGACATGAAAGT	chr6:41271403-41271451	CTGTGTTTCCTAGGAACAGGtGAGTGGTGG
ENSMUSG00000032386	Trip4	protein_coding	chr9:65838935-65839037	TGATTACTTaCAGATTTTAGGATTTCCTTT	chr9:65833384-65833448	ATCTTGGAATCCAGTTTCCCtGTAAGAGAA
ENSMUSG00000032386	Trip4	protein_coding	chr9:65858246-65858372	TATTTACTAaCCTGAGGAGAGGCCTGGTAC	chr9:65833407-65833448	ATCTTGGAATCCAGTTTCCCtGTAAGAGAA
ENSMUSG00000032386	Trip4	protein_coding	chr9:65879075-65879208	TAAGCACTTaCCTTAGCCAAATCTAAAGGT	chr9:65852826-65852950	CCAGGATCTGCCCTCCACCCtTAAACAAAA
ENSMUSG00000032386	Trip4	protein_coding			chr9:65857324-65857511	AGCCAGTGTTGTCAACCCACtGCATAGGAA
ENSMUSG00000032386	Trip4	protein_coding			chr9:65864204-65864419	AACTTGGGTCCTTCGGATACtGAGCAGGAA
ENSMUSG00000032386	Trip4	protein_coding			chr9:65866472-65866601	TTTCCAGAAGTCTCTGCCCCtGAAATTCAG
ENSMUSG00000032386	Trip4	protein_coding			chr9:65879075-65879208	CTCTGTCCATCTAAAATTTCtTTAAAGAAT
ENSMUSG00000024924	Vldlr	protein_coding	chr19:27238724-27238846	TGAATTTATaGTCAATCAGTGCCTGGGCCC	chr19:27217615-27217696	AGCGGCGCCACTGCAAGCGGtGAGTGGGGA
ENSMUSG00000024924	Vldlr	protein_coding	chr19:27239622-27239741	TTTTATTCCaGATATCAACGAATGCCTGGT	chr19:27234790-27234856	GTGTTCCTAACAGATGGCAGtGTGACGGGG
ENSMUSG00000024924	Vldlr	protein_coding	chr19:27241300-27241309	TAATCCTGCaGCCATTGCTGTTGATTGGGT	chr19:27234790-27234912	GAAAGCCCTGAACAGTGCCGtGAGTGTGCC
ENSMUSG00000024924	Vldlr	protein_coding	chr19:27243065-27243183	ACTCTTCCCaGCTTTGTTTACTGGTCAGAC	chr19:27238724-27238846	GAGCCCCTGAAGGAATGCCGtAAGTGAGAG
ENSMUSG00000024924	Vldlr	protein_coding	chr19:27244199-27244340	TTCTGTTTTaGGATCGCGTCTACTGGATAG	chr19:27238774-27238846	GAGCCCCTGAAGGAATGCCGtAAGTGAGAG
ENSMUSG00000024924	Vldlr	protein_coding	chr19:27245535-27245681	CCCCCAACTaGGTAAAAACTGGTGTGAAGA	chr19:27239622-27239741	GATAGGAAAACCTGTGGAGGtGAGTTGAAG
ENSMUSG00000024924	Vldlr	protein_coding	chr19:27247857-27248026	TTTTTTTTCaGTGCTCTTAGTGATGGCAGC	chr19:27240466-27240637	GCCAGAAGGCCATCTTCAGGtAACTTCCAC
ENSMUSG00000024924	Vldlr	protein_coding			chr19:27241235-27241453	CTGTGGATCCGTTGTCGGGGtTTGTATTCT
ENSMUSG00000024924	Vldlr	protein_coding			chr19:27243758-27243897	TGCACTCACCATATTTGAGGtAAGACTCGT
ENSMUSG00000024924	Vldlr	protein_coding			chr19:27244199-27244340	GAACTCGTCCAGCCGTCAGGtAACATGGAG
ENSMUSG00000024924	Vldlr	protein_coding			chr19:27247010-27247090	TGGGCCATCCTTCCTCTCTGtAAGTAAATT
ENSMUSG00000021687	Scamp1	protein_coding	chr13:94285220-94285276	CGGGCGCTCaCCTTGAACGGGTTGTTGAGA	chr13:94204002-94204163	TGCGGTACAGTCCATGCACCtGAGGAGGCA
ENSMUSG00000021687	Scamp1	protein_coding	chr13:94229714-94229842	TGTATACTCaCACATCCATAGGTAGTACAT	chr13:94229714-94229842	GGCCAATTATTTTTTCTCCCtGTAAGTGAA
ENSMUSG00000021687	Scamp1	protein_coding	chr13:94232072-94232180	CCGGATACTaCCATGCTGGCTCAGGTTCTG	chr13:94232072-94232180	CTTGAGCCAAGGCATGTTCCtAAACAAAAT
ENSMUSG00000021687	Scamp1	protein_coding	chr13:94252993-94253070	AATCATGCTaCCGTGCGAGAGTCGGAGAAA	chr13:94233082-94233180	TCACACTGCCTGGTGGAGGCtATAAAGGTT
ENSMUSG00000026219	Trip12	protein_coding	chr1:84725396-84725499	ACACTACCCaCCTCCAACTGGCAATCGTGG	chr1:84724621-84724814	GGATTTAAACTCCGAAATCCtAATTAAGAG
ENSMUSG00000026219	Trip12	protein_coding	chr1:84726203-84726316	GTGCTGCTCaCCTCTTCTGGGTAGAAGTAC	chr1:84726203-84726316	GTGCCCAGAATATCACCAACtGCAAAAAGA
ENSMUSG00000026219	Trip12	protein_coding	chr1:84736982-84737080	TCAAAACTTaCCTCATTTTCATATTGGATT	chr1:84730532-84730696	GGCCAAGAGGAAGGTCCACCtGAAAGGGAA
ENSMUSG00000026219	Trip12	protein_coding	chr1:84745013-84745185	ACGGAAAATaCCTCTAACCACAAGGTATCT	chr1:84731623-84731777	TTGGTCCCTTCTTGGCTTCCtGTAAAATGA
ENSMUSG00000026219	Trip12	protein_coding	chr1:84751539-84751713	CCACACTTTaCCTATTATTGGATATGGTGT	chr1:84732013-84732127	GCCCCAGACCTGTACCAACCtAGAAAATAA
ENSMUSG00000026219	Trip12	protein_coding	chr1:84754271-84754478	ACAAAACTCaCCCTTGAGGGCTCAGATCCA	chr1:84739514-84739656	TCTCCTTGCACATCGCATTCtGTAAAATAA
ENSMUSG00000026219	Trip12	protein_coding	chr1:84758974-84759127	GGGATACTTaCTAGTGTTAGAATTGGCTAA	chr1:84743094-84743221	CTCCCTCACAGGTTTGTACCtGAGCAGTAT
ENSMUSG00000026219	Trip12	protein_coding	chr1:84760763-84760919	GAAACTACTaCCTCAATGATCCGGCTGTCA	chr1:84745013-84745185	TCCTCTGTTGAGAGAAAAGCtCAAGATAAT
ENSMUSG00000026219	Trip12	protein_coding	chr1:84763328-84763489	TCGTATTTTaCCTGATGAGTTAGCCTTTGG	chr1:84747178-84747329	CAGGCTCTTCTCCAGGAAGCtAGAGTTATG
ENSMUSG00000026219	Trip12	protein_coding	chr1:84763839-84763931	ATAACACTTaCCGCTTGTAAAATGGCTTTA	chr1:84749158-84749349	ACTCAGCTCCACCATCCACCtAAAAGAGTG
ENSMUSG00000026219	Trip12	protein_coding	chr1:84765980-84766075	AGCATAACTaCCTTTTCTAAGAAAACAGGG	chr1:84750358-84750499	CCAGCCTTTAATTTTTTCTCtACAAGAAGG
ENSMUSG00000026219	Trip12	protein_coding	chr1:84768583-84768731	GGCATGCTTaCCAAAGCTGGAACAACACTC	chr1:84758974-84759127	CACCGACCTGATGGGCTGCCtGAGAGCAAA
ENSMUSG00000026219	Trip12	protein_coding	chr1:84782827-84782963	AGTCAGTATaCCTGCAGCTCCTTGGGGAGC	chr1:84761864-84762029	CAACCTGTTGCAGTAAGTTCtTCATGAATA
ENSMUSG00000026219	Trip12	protein_coding	chr1:84786091-84786196	AAATGAATTaCCTGGTACTAGCACAGGAGC	chr1:84763328-84763489	AGCAATCTGCCAAACCACCCtGAAATATAG
ENSMUSG00000026219	Trip12	protein_coding	chr1:84793525-84794327	CATAAACTTaCTTGCTAATTTGGCCTGTAA	chr1:84768583-84768731	AGCTGCTGGGCCTTAGAACCtTCAAGAGAA
ENSMUSG00000026219	Trip12	protein_coding			chr1:84776317-84776412	CCCCTGGCCTCTAACAGAGCtAAAGGAAAA
ENSMUSG00000026219	Trip12	protein_coding			chr1:84782827-84782963	CAGGCCAGAGCCTCGCCGACtGTAACAAAA
ENSMUSG00000056486	Chn1	protein_coding	chr2:73775023-73775041	ACGGCACTCaCCGAACAGGGTCAGAGCCAT	chr2:73614662-73614767	TCGTCAGGGTCCATAATTTCtACAACATCA
ENSMUSG00000056486	Chn1	protein_coding	chr2:73716364-73716409	ATCATACTCaCCTCACAAGTGCAGGTGACC	chr2:73617921-73618058	ATATCCGCCTTCTCACCATCtTTTAAAAGA
ENSMUSG00000056486	Chn1	protein_coding	chr2:73716364-73716419	ATCATACTCaCCTCACAAGTGCAGGTGACC	chr2:73624115-73624192	AGTCCTTCAGAATTAAGACCtGAAAAAAAT
ENSMUSG00000056486	Chn1	protein_coding	chr2:73721403-73721441	TATATACTTaCAGTAAGATTTCCAAACAGG	chr2:73624118-73624192	AGTCCTTCAGAATTAAGACCtGAAAAAAAT
ENSMUSG00000056486	Chn1	protein_coding			chr2:73624160-73624192	AGTCCTTCAGAATTAAGACCtGAAAAAAAT
ENSMUSG00000056486	Chn1	protein_coding			chr2:73624877-73625050	TGAACATTCAACCCACAATCtGTGAAAAGA
ENSMUSG00000056486	Chn1	protein_coding			chr2:73631746-73631830	GCCCTCGGAACGTATGCACCtGAAAAATGG
ENSMUSG00000056486	Chn1	protein_coding			chr2:73706919-73707032	AGAGATCATGCCATGATACCtACAGAACAA
ENSMUSG00000056486	Chn1	protein_coding			chr2:73707019-73707032	AGAGATCATGCCATGATACCtACAGAACAA
ENSMUSG00000056486	Chn1	protein_coding			chr2:73716364-73716419	TCCTGCTGCAGCTGGTATACtACAAGAAGG
ENSMUSG00000026135	Zfp142	protein_coding	chr1:74585384-74585663	TATGTTTGTaCCTGAGGTCTCTTCAGGAGC	chr1:74568551-74568656	TATGGATCCGCATGTGGTACtGGAAGGAAG
ENSMUSG00000026135	Zfp142	protein_coding	chr1:74568551-74568656	CACTCACTCaCCTGTATGCTTGGTCATGTG	chr1:74575780-74576604	GTGCCTGAACCCACATGCCCtATGAAAGAG
ENSMUSG00000026135	Zfp142	protein_coding	chr1:74569679-74572583	CAGAATCTGaCCTTGAGGCGGGAAGGGTCA	chr1:74576518-74576604	GTGCCTGAACCCACATGCCCtATGAAAGAG
ENSMUSG00000026135	Zfp142	protein_coding	chr1:74579325-74579406	TGGCCATTTaCCTGGCAGTAGCTCCTGGGA	chr1:74578123-74578287	CCCGGAGGCAGTTTGGCAGCtGGGAACACA
ENSMUSG00000026135	Zfp142	protein_coding	chr1:74579325-74579449	TGGCCATTTaCCTGGCAGTAGCTCCTGGGA	chr1:74578254-74578287	CCCGGAGGCAGTTTGGCAGCtGGGAACACA
ENSMUSG00000026135	Zfp142	protein_coding	chr1:74579325-74579618	TGGCCATTTaCCTGGCAGTAGCTCCTGGGA	chr1:74579325-74579406	CTCCATGGCTCCGCTGATGCtGCCGGAATA
ENSMUSG00000026135	Zfp142	protein_coding	chr1:74579325-74579927	TGGCCATTTaCCTGGCAGTAGCTCCTGGGA	chr1:74579325-74579449	GCCCATGAAGCTGCAATGGCtGCAGTGGAA
ENSMUSG00000026135	Zfp142	protein_coding			chr1:74579325-74579927	ACCACCTTTACCAGGACACCtGCAGGCAGA
ENSMUSG00000026837	Col5a1	protein_coding	chr2:28036870-28037015	CCCCTTCCTaGACCAAGAAAGGCTACCAGA	chr2:27886816-27886924	CCGCCTTCGAGCCGCGCAGGtAAGAGTGCT
ENSMUSG00000026837	Col5a1	protein_coding	chr2:27928042-27928255	TTCTGTTCCaGAGTCTGGTTTTCCCGAGGA	chr2:27922017-27922184	ACCAAGCAGCTGTACCCTGGtAAGAGGTGC
ENSMUSG00000026837	Col5a1	protein_coding	chr2:27950627-27950758	ATTGACCTCaGTACCCAGAAGGAGAGGGTG	chr2:27928042-27928255	TCAACTTGTCCGATGGCAAGtAAGTATCCC
ENSMUSG00000026837	Col5a1	protein_coding	chr2:27952273-27952446	TTAATCTGCaGCCAGCTCCAGGAGAAGGGA	chr2:27949627-27949758	CCCTAACCCGGATGAATATGtGAGTCATCT
ENSMUSG00000026837	Col5a1	protein_coding	chr2:27952969-27953025	CATCTTTCCaGATTGGAGGACCCCGAGGTG	chr2:27950627-27950758	AACCACAGAGGTTCCTGAGGtCTGATCTGG
ENSMUSG00000026837	Col5a1	protein_coding	chr2:27958222-27958263	TCTCTCTGCaGGGGATGCTGATCGAGGGGC	chr2:27951287-27951526	TACCTCCAACACCTCCAATGtAATTGCCTT
ENSMUSG00000026837	Col5a1	protein_coding	chr2:27958485-27958547	TTTAATTCCaGGGTCTTCCAGGACCTCCAG	chr2:27952273-27952446	GGACACCATCTTTGAGGGGGtAAGAGACTC
ENSMUSG00000026837	Col5a1	protein_coding	chr2:27960387-27960461	CCTGGCTGCaGGGTCCCCCTGGGCGCCCAG	chr2:27952969-27953025	ACCAGCCATCATTGAGCCGGtAAGGATTTC
ENSMUSG00000026837	Col5a1	protein_coding	chr2:27962062-27962154	TGCTCTTGCaGTTCCGGTTTGGAGGCGGTG	chr2:27958222-27958263	TGGCCCTGAAGGCCCTGCTGtGAGTGCCTG
ENSMUSG00000026837	Col5a1	protein_coding	chr2:27964068-27964124	TTCCTTTACaGTTGGCACTGAGGGGACCAG	chr2:27958485-27958547	GGGTGACCCTGGAGAAAGGGtAAGAGACCA
ENSMUSG00000026837	Col5a1	protein_coding	chr2:27965251-27965304	TGTCTCCCTaGGGTCCTCCTGGGAGTGGCG	chr2:27960387-27960461	TACCATGCTCATGCTGCCGGtGAGTATCTT
ENSMUSG00000026837	Col5a1	protein_coding	chr2:27965597-27965650	GTTTCTGGCaGGGTCCTCGAGGTGTGCAAG	chr2:27962062-27962154	TATCCTCCAGCAAGCCAGGGtAAGTAATGT
ENSMUSG00000026837	Col5a1	protein_coding	chr2:27966930-27966983	CTCTGTTCCaGGGCCGTGCTGGAAGTGATG	chr2:27964068-27964124	CGGGAGACCTGGCCCCATGGtGAGTGATTG
ENSMUSG00000026837	Col5a1	protein_coding	chr2:27968139-27968192	TGTTCTTGCaGGGTGACCGTGGCTTTGATG	chr2:27965597-27965650	AGGGAAGCCTGGAAGACGGGtAAGTGCTTG
ENSMUSG00000026837	Col5a1	protein_coding	chr2:27969745-27969798	GGTTTTTCTaGGGTGACCCTGGTCCTTCTG	chr2:27971447-27971491	GGGACTGCCCGGGGAGCCTGtAAGTTGCTG
ENSMUSG00000026837	Col5a1	protein_coding	chr2:27971447-27971491	TTTCTCCATaGGGTGACGATGGAGAAGTTG	chr2:27973148-27973201	AGGGCCTCCTGGACCTCCTGtAAGTTCTGT
ENSMUSG00000026837	Col5a1	protein_coding	chr2:27973148-27973201	TCTTTTTGCaGGGACCACGTGGTCTGCTTG	chr2:27973868-27973912	TGGCCCAAAAGGAAATGTGGtGAGTCCCAG
ENSMUSG00000026837	Col5a1	protein_coding	chr2:27973868-27973912	CTCTCCTGCaGGGTGTAACGGGTATGGATG	chr2:27974444-27974497	GGGTAATCCTGGTGCCCAGGtAAGTGTCTC
ENSMUSG00000026837	Col5a1	protein_coding	chr2:27974444-27974497	TGTTTTTCTaGGGTCCCCAGGGAGAGCCTG	chr2:27974693-27974737	TGGTCCTCCAGGAGAAAAGGtAGGTGGAAC
ENSMUSG00000026837	Col5a1	protein_coding	chr2:27974693-27974737	TTTCCTCTTaGGGTCTTCCAGGTCCCCAGG	chr2:27981037-27981090	CGGTCCACGAGGAGTCAAGGtAAGAGGGAC
ENSMUSG00000026837	Col5a1	protein_coding	chr2:27975555-27975608	ATTTGCACTaGGGTCCTTTGGGGAAACCAG	chr2:27985049-27985093	GGGCACCAAGGGGGAGAAGGtAAGAATCTA
ENSMUSG00000026837	Col5a1	protein_coding	chr2:27980472-27980516	TATTGTGACaGGGGCACCCTGGAAAAGAAG	chr2:27989139-27989246	GGGGCCCACTGGGGAAAAGGtTTGTGCTTA
ENSMUSG00000026837	Col5a1	protein_coding	chr2:27981037-27981090	TTTGATCTTaGGGTCCTCCTGGCCCCCAGG	chr2:27995861-27995914	GGGGAAGCCTGGCCCTAAGGtATGTTCCTG
ENSMUSG00000026837	Col5a1	protein_coding	chr2:27985049-27985093	TGCTTGCACaGGGGGCAGATGGCATCCGAG	chr2:27996869-27996913	TGGCCCTCCTGGTGAACGGGtAAGAGTCTT
ENSMUSG00000026837	Col5a1	protein_coding	chr2:27986721-27986774	TTTCTGTTCaGGGTGAAGACGGCTTCCCTG	chr2:27997563-27997616	TGGACCCAAGGGTCCCCCGGtAAGTCATGC
ENSMUSG00000026837	Col5a1	protein_coding	chr2:27989139-27989246	TCTGATTGCaGGGGGAAATCGGCCCACCTG	chr2:28003861-28003950	AGGGCTACCTGGCCCCGTGGtGAGTGAGGG
ENSMUSG00000026837	Col5a1	protein_coding	chr2:27990038-27990091	CCTGCTCCTaGGGAAAGCTTGGCGTGCCCG	chr2:28004042-28004095	TGGCCCACCAGGTCCTGCGGtAAGTCAAAA
ENSMUSG00000026837	Col5a1	protein_coding	chr2:27991994-27992047	CTCTCTTGCaGGGTTCCATTGGATTCCCTG	chr2:28010024-28010077	TGGACAGCCAGGCCCTTCGGtGAGTATCTG
ENSMUSG00000026837	Col5a1	protein_coding	chr2:27995706-27995750	TCTGTTTCTaGGGGACACCTGGAAAGCCAG	chr2:28010170-28010277	CGGGCCAGTGGGATTGCAGGtAACCACAGA
ENSMUSG00000026837	Col5a1	protein_coding	chr2:27995861-27995914	TATCTGTTCaGGGCCCGCGGGGTGAACGAG	chr2:28013460-28013567	TGGCCCCAAAGGCAGCCCTGtGAGTAATGC
ENSMUSG00000026837	Col5a1	protein_coding	chr2:27996869-27996913	TCCCACCACaGGGCAACTCCGGAGGTGATG	chr2:28014107-28014160	TGGAGAGCCAGGCCCCGCAGtAAGTGTCCA
ENSMUSG00000026837	Col5a1	protein_coding	chr2:27997563-27997616	TCTGTTCCCaGGGACCCAACGGACCCCAAG	chr2:28014370-28014423	TGGTGAACCTGGGCAGACGGtGAGTGTGTG
ENSMUSG00000026837	Col5a1	protein_coding	chr2:27998726-27998779	TCTTTCCCCaGGGCCCACCAGGCAAGGACG	chr2:28015854-28015907	TGGGCCTCCAGGAAAGAGGGtAAGTCCTTC
ENSMUSG00000026837	Col5a1	protein_coding	chr2:28001570-28001623	TCTCTCCACaGGGTTTCCAAGGCAAGACTG	chr2:28017095-28017202	TGGAATCCCTGGTCCTGTGGtAAGTGGCCT
ENSMUSG00000026837	Col5a1	protein_coding	chr2:28002483-28002590	TCTCCCCATaGGGTCCCACAGGAGAGACGG	chr2:28017281-28017334	TGGTCCACCCGGCCCCATGGtGAGCGGCAT
ENSMUSG00000026837	Col5a1	protein_coding	chr2:28003861-28003950	CTCTTTTTCaGGGTGACCCAGGTCCTGCTG	chr2:28017426-28017479	CGGTCCCAAAGGTGAAAAGGtGAGCTGAGA
ENSMUSG00000026837	Col5a1	protein_coding	chr2:28004042-28004095	CTGCTTCTCaGGGAGCCCTTGGACTCAAAG	chr2:28017441-28017479	CGGTCCCAAAGGTGAAAAGGtGAGCTGAGA
ENSMUSG00000026837	Col5a1	protein_coding	chr2:28005179-28005286	CTGCTCTGTaGGGTTCTCCAGGGGAGAGAG	chr2:28018441-28018548	TGGTCCTAAAGGAGATCAGGtATATATAGT
ENSMUSG00000026837	Col5a1	protein_coding	chr2:28007748-28007855	GTCCTCTCTaGGGCGAGAAAGGTCCACAAG	chr2:28018441-28018632	CATTGCCATGGAATCTCAAGtCTTGCTTTG
ENSMUSG00000026837	Col5a1	protein_coding	chr2:28009108-28009161	TCCATCCCCaGGGAGAGATCGGAGAGCCAG	chr2:28019937-28019990	TGGTCCTCCTGGCTTGCCGGtATGTATCTA
ENSMUSG00000026837	Col5a1	protein_coding	chr2:28010024-28010077	GACACCTACaGGGTCCTCCTGGGCCTACCG	chr2:28022281-28022334	AGGACTCCCCGGCCCACCTGtGAGTAGTCT
ENSMUSG00000026837	Col5a1	protein_coding	chr2:28010170-28010277	CCTTCCTCCaGGGAGCAGATGGTGAACCTG	chr2:28024605-28024860	CATCCTGACTTCCCAGATGGtGAGGGAGGA
ENSMUSG00000026837	Col5a1	protein_coding	chr2:28011085-28011138	TCTGTCCACaGGGTTTGCCAGGACCTCCAG
ENSMUSG00000026837	Col5a1	protein_coding	chr2:28011242-28011349	CTTCTTCCCaGGGCCCTCCTGGTCCACCAG
ENSMUSG00000026837	Col5a1	protein_coding	chr2:28012675-28012728	TGTCTCCTCaGGGAGAACCTGGTGAAGCTG
ENSMUSG00000026837	Col5a1	protein_coding	chr2:28013460-28013567	TTTCTCCACaGGGACCTAAAGGAGAAAGAG
ENSMUSG00000026837	Col5a1	protein_coding	chr2:28014107-28014160	TCTCTTCTCaGGGCCCTGTGGGCTTTCCTG
ENSMUSG00000026837	Col5a1	protein_coding	chr2:28014370-28014423	TGTTCCCACaGGGTCAAGACGGCCCACCTG
ENSMUSG00000026837	Col5a1	protein_coding	chr2:28015854-28015907	CTCCTAACCaGGGGTCCCCGGGCCCTACTG
ENSMUSG00000026837	Col5a1	protein_coding	chr2:28016439-28016492	TGTTTTTCTaGGGTCCCCCAGGCCCTGCAG
ENSMUSG00000026837	Col5a1	protein_coding	chr2:28017095-28017202	CTCCTCTGCaGGGAGAAGCTGGCTTAGAAG
ENSMUSG00000026837	Col5a1	protein_coding	chr2:28017281-28017334	CTCTGTTTCaGGGTGAGCAAGGCCTCCCAG
ENSMUSG00000026837	Col5a1	protein_coding	chr2:28017426-28017479	CTGTCCTGCaGGGTCCTCCAGGACTCCCTG
ENSMUSG00000026837	Col5a1	protein_coding	chr2:28018441-28018548	TTTCCTCACaGGGCCATCCAGGCCTGATTG
ENSMUSG00000026837	Col5a1	protein_coding	chr2:28018441-28018632	TTTCCTCACaGGGCCATCCAGGCCTGATTG
ENSMUSG00000026837	Col5a1	protein_coding	chr2:28019937-28019990	CTTCCTTCCaGGGCATCACAGGTCCTTCTG
ENSMUSG00000026837	Col5a1	protein_coding	chr2:28020768-28020803	GCTCTCTGCaGGGCCCTCCAGGTCCCAAAG
ENSMUSG00000026837	Col5a1	protein_coding	chr2:28022281-28022334	TTTCCCTCCaGGGTCCCACCGGCCCGAAGG
ENSMUSG00000026837	Col5a1	protein_coding	chr2:28024605-28024860	CTGTACCCTaGGGCCCTCCGGGTGAGGTCA
ENSMUSG00000026837	Col5a1	protein_coding	chr2:28025593-28025705	CTGAAATCCaGGCGAATACTGGGTCGATCC
ENSMUSG00000026837	Col5a1	protein_coding	chr2:28028967-28029035	CCTATGTGTaGGCCAGAATCACTTCTTGGC
ENSMUSG00000026837	Col5a1	protein_coding	chr2:28032591-28032824	CCTACCCCCaGCTCTCCTATGTGGATGCTG
ENSMUSG00000026837	Col5a1	protein_coding	chr2:28036870-28037013	CCCCTTCCTaGACCAAGAAAGGCTACCAGA
ENSMUSG00000021532	Fastkd3	protein_coding	chr13:68591931-68592026	TTCTTCCACaGCTTCCCTATCATGAGCTGG	chr13:68583562-68585002	TTCCTTCAGCGGCTGCAAGGtGAGGCGGTT
ENSMUSG00000021532	Fastkd3	protein_coding	chr13:68585178-68585263	TTTTTCCCCaGGTAAAGAGTCATATTTGGA	chr13:68585178-68585263	AGAGTGTCCGTTCTATAAGGtGAGAACAGA
ENSMUSG00000021532	Fastkd3	protein_coding			chr13:68587660-68587834	CCCTATTACTACACTATAGGtAAGTAGCTA
ENSMUSG00000021532	Fastkd3	protein_coding			chr13:68589320-68589389	ATGAGGATATCCACAAAAGGtAAGGAAAGT
ENSMUSG00000021532	Fastkd3	protein_coding			chr13:68590106-68590220	TGGTTACCAGGTTGTTCAGGtATAGTACCA
ENSMUSG00000032123	Dpagt1	protein_coding	chr9:44327552-44327672	CTGGGCCGCaGCCCAGAGTCCCAGGGAGTG	chr9:44327039-44327205	AGCTCAGCCAGCAGCAGATGtGAGTAACCG
ENSMUSG00000032123	Dpagt1	protein_coding	chr9:44327953-44328166	TTCTCCCCCaGTTTGTGGCCCTAATAGGTG	chr9:44327552-44327672	GGCATTCCCCCACCATGAAGtAAGTGCACC
ENSMUSG00000032123	Dpagt1	protein_coding	chr9:44332563-44332650	TCCCATTGCaGACTCAACGCAAAGACAGGC	chr9:44327953-44328166	GGCCTGCATTTGGACTTGGGtGAGTAACCT
ENSMUSG00000032123	Dpagt1	protein_coding	chr9:44332816-44332971	GGTCCCTGCaGGTAGCAGAGAACCTCCGGT	chr9:44328991-44329137	AACCTGGTGGAACTGGAAGGtAGGTGAGAT
ENSMUSG00000032123	Dpagt1	protein_coding			chr9:44331118-44331202	GACTGCTTTACCACAACTGGtATGTAGGCC
ENSMUSG00000032123	Dpagt1	protein_coding			chr9:44331904-44332092	CTCGACACCGGATGCCCAGGtAACCACTCT
ENSMUSG00000032123	Dpagt1	protein_coding			chr9:44332563-44332650	GGGCACCTTTATTTTAAAGGtAACAAGGTA
ENSMUSG00000032123	Dpagt1	protein_coding			chr9:44332816-44332971	GCTCCTGCTGCTCCTGCAGGtACAGCTCAG
ENSMUSG00000047539	Fbxo28	protein_coding	chr1:182341323-182341589	TCGGCCCTCaCCAGGCGGAGCTGGCTAATT	chr1:182316894-182317285	GCTGCGGATGGCCCGGGAACtGTGGAGACA
ENSMUSG00000047539	Fbxo28	protein_coding	chr1:182326254-182326392	GCAATGGTTaCCTTTCCTGGGATGAAGCAA	chr1:182329874-182329983	GGTCCATTCTCTTACAAACCtGTAAGCAGA
ENSMUSG00000021055	Esr2	protein_coding	chr12:76167257-76167675	CAGGGCTTTaCCTGTTTACAGGCAAGGTGT	chr12:76121733-76121916	ATGTTCCATGCCCTTGTTACtATGGGGGGA
ENSMUSG00000021055	Esr2	protein_coding	chr12:76133810-76133943	TGGCTACTCaCTGGAGTTGAGGAGAATCAT	chr12:76123147-76123327	GTAGCCAAGGGGTACATACCtAGACAAAGA
ENSMUSG00000021055	Esr2	protein_coding	chr12:76141335-76141473	TTTTTTCTCaCCTGTCCAGAACGAGGTCTG	chr12:76133810-76133943	CACGCACTTCCCCTCATCCCtGCAAGAGTT
ENSMUSG00000021055	Esr2	protein_coding	chr12:76145244-76145543	GAGAATCCTaCCAGGGATTTTCTTGGCCCA	chr12:76133867-76133943	CACGCACTTCCCCTCATCCCtGCAAGAGTT
ENSMUSG00000021055	Esr2	protein_coding			chr12:76141335-76141473	AGGCTGAGCTCCACAAAGCCtGGGGAGACA
ENSMUSG00000021055	Esr2	protein_coding			chr12:76145244-76145543	CACCTTTCTCTCCTGGATCCtAAAGAGAGC
ENSMUSG00000021055	Esr2	protein_coding			chr12:76165449-76165621	CTTCCTCTTCAGGGTCTCTCtGGGGGAGCA
ENSMUSG00000024098	Twsg1	protein_coding	chr17:65948658-65948777	TGAATCCTTaCCTGAATGAGGCATTTGCTC	chr17:65926288-65926466	ACCACTGTGCACATGCGCTCtGAAATGCAA
ENSMUSG00000024098	Twsg1	protein_coding	chr17:65929547-65929813	AGAACGGGTaCCTTTGTCGCTGGGGAAGGG	chr17:65929547-65929813	TTCCGAGGGTTGCACATACCtGGGGAAACA
ENSMUSG00000024098	Twsg1	protein_coding			chr17:65937801-65937900	GCCGGCACTGGCAGAGCTCCtAAGAACAGG
ENSMUSG00000024414	Mrpl27	protein_coding	chr11:94659609-94659812	GTGTGTTGCaGGTGGGGCTTGGGAGGAACA	chr11:94656983-94657050	ATGGCACCCGGGAGCCCATGtGAGTTGCTC
ENSMUSG00000024414	Mrpl27	protein_coding	chr11:94656983-94657050	TTCTCTTTCaGGTCACTACGTTCACGCTGG
ENSMUSG00000015365	Mov10l1	protein_coding	chr15:89054816-89054819	TACTTCGACaGGTAAAGCACCGTGGAGGAA	chr15:88994841-88995025	GCATGACCCCTGTGAAGAGGtGGTATCCAA
ENSMUSG00000015365	Mov10l1	protein_coding	chr15:88985515-88985699	ACTTATCTCaGGTGACACCAGGTTGAAAAC	chr15:88998768-88998962	TTGTAACCACACAAAAAAGGtACCTGGAGA
ENSMUSG00000015365	Mov10l1	protein_coding	chr15:88993806-88993918	GGCCATTTCaGGTTTCCACCCATGCAAGGG	chr15:89003919-89004033	CCAGCCGCTTCTTGCAGAGGtAGGAGAACA
ENSMUSG00000015365	Mov10l1	protein_coding	chr15:88996056-88996196	GTCTTCTGCaGAGATGCCACTCTTGGTGAG	chr15:89005252-89005429	CGGCCTTCCCTCTATGCAGGtGCGCTCTCA
ENSMUSG00000015365	Mov10l1	protein_coding	chr15:88996669-88996895	CTTTCTTCCaGGAATAAAGGGAAGGTCTCT	chr15:89011363-89011421	ATCCATTTGGGTGTAAAAGGtAGCATTCTG
ENSMUSG00000015365	Mov10l1	protein_coding	chr15:88998768-88998962	TTTGTTTCAaGAAACCCTGGCCGTTGCAAG	chr15:89011900-89012195	CGGGCAGCCCATCACCAAGGtAACCAGAAA
ENSMUSG00000015365	Mov10l1	protein_coding	chr15:89003919-89004033	TATGTTTTAaGGAACTCGAGGCGACAACTT	chr15:89018150-89018249	TCCTCCACTGCAGAGACTAGtGAGTTGGGT
ENSMUSG00000015365	Mov10l1	protein_coding	chr15:89011363-89011421	CTTTCTGGCaGGACCACAAGCAGACGGTGT	chr15:89021164-89021310	CACCTGCAGATTTGAAGAGGtGAGCCCCAG
ENSMUSG00000015365	Mov10l1	protein_coding	chr15:89018150-89018249	ATCATTTCTaGAACAAGAAAACAGTGAAGG	chr15:89022001-89022122	TTTACCAAATAGGAGTGAGGtAAGCACCAG
ENSMUSG00000015365	Mov10l1	protein_coding	chr15:89021164-89021310	TCTTAATGAaGGTACATTATGCTTTGCCGG	chr15:89024667-89024831	TGCATATAACCCATTGTTGGtGAGTTCCAG
ENSMUSG00000015365	Mov10l1	protein_coding	chr15:89024667-89024831	ATATGCTGTaGATCGTGCTTGCTGGAGACC	chr15:89026463-89026636	CATCTTCCATGGAGTGAGGGtAAGTCTGCC
ENSMUSG00000015365	Mov10l1	protein_coding	chr15:89046807-89046956	CACTAACTCaGGGGAACGAGGCTCGTGAAG	chr15:89046807-89046956	CACACCCTATCGGAAGCAGGtAAGCCCACC
ENSMUSG00000015365	Mov10l1	protein_coding	chr15:89054511-89054602	ACTCTCCTCaGGATCCCTGTTTTGGAGCGC	chr15:89054227-89054364	CCCTCATGTGCTTGTCAGAGtAAGTTTGCA
ENSMUSG00000015365	Mov10l1	protein_coding	chr15:89054511-89054603	ACTCTCCTCaGGATCCCTGTTTTGGAGCGC	chr15:89054511-89054602	AACTCCAGGCTCTCCAAAAGtGAGCACTCC
ENSMUSG00000073411	H2-D1	protein_coding	chr17:35266866-35266867	TCATTCTCTaGCGTGAAGACAGCTGCCTGG	chr17:35263114-35263186	CCGACTCAGACCCGCGCGGGtGAGTGCGGG
ENSMUSG00000073411	H2-D1	protein_coding	chr17:35263379-35263648	GCCGTCCCCaGGCCCACACTCGATGCGGTA	chr17:35263379-35263648	TACAACCAGAGCGCGGGCGGtGAGTGACCC
ENSMUSG00000073411	H2-D1	protein_coding	chr17:35265784-35266059	CTTCCACACaGATTCCCCAAAGGCACATGT	chr17:35265784-35266059	CCCCTCACCCTGAGATGGGGtAAGGAGGGT
ENSMUSG00000073411	H2-D1	protein_coding	chr17:35266467-35266514	AACTCTCACaGCTTTTCTTTTCACAGGTGG	chr17:35266021-35266059	CCCCTCACCCTGAGATGGGGtAAGGAGGGT
ENSMUSG00000073411	H2-D1	protein_coding	chr17:35266482-35266514	TCTTTTCACaGGTGGAAAAGGAGGGGACTA	chr17:35266688-35266726	TCTCTCCGAGATTGTAAAGGtGACACTCTA
ENSMUSG00000051998	Lax1	protein_coding	chr1:133688821-133688906	AAAGCACTCaCCCCTGCAGGCTGCCAAGAG	chr1:133679781-133680635	AACCATTGGCTTGGGGGGCCtGTGAGGAAG
ENSMUSG00000051998	Lax1	protein_coding	chr1:133682983-133683053	TTGGCTCTTaCCTCAGGCTCAGGGCTGTCA	chr1:133684006-133684109	GATGATCTGGCCTTTCTCTCtAGGAGGAAA
ENSMUSG00000052056	Zfp217	protein_coding	chr2:170119019-170120405	AGAGTACTCaCCCAAATGGAGCCCGTCAGG	chr2:170112508-170112614	TGTGACACAGGCCTCTTTCCtAGTTGAAGA
ENSMUSG00000052056	Zfp217	protein_coding	chr2:170114061-170115572	TACAGTAATaCCTTCAAGGGCTGGGCTGCC	chr2:170116142-170116258	CCTCCATCATCATTTTTATCtTAAAGCAGA
ENSMUSG00000029231	Pdgfra	protein_coding	chr5:75194953-75195097	AATCCCATCaGCTCACAGACTTCGGAAGAG	chr5:75162243-75162291	CTCAGCTGTCTCCTCACAGGtATGTATCCA
ENSMUSG00000029231	Pdgfra	protein_coding	chr5:75166511-75166771	TAAAATCACaGACCCAGACATGGCCTTTGT	chr5:75166511-75166771	AATGTTTATGCCTTGAAAGGtACTTTCACC
ENSMUSG00000029231	Pdgfra	protein_coding	chr5:75170495-75170666	TGCCACTGCaGAGAAACAAAGGTATCACCA	chr5:75167837-75167967	GACTTACCCTGGAGAAGTGGtGGGTACCCC
ENSMUSG00000029231	Pdgfra	protein_coding	chr5:75174945-75175071	TCCTTTCCCaGTTCCTGCATCCATTTTGGA	chr5:75170495-75170666	GTCACCATTTCTGTCCACGGtACCCACTGT
ENSMUSG00000029231	Pdgfra	protein_coding	chr5:75177930-75178062	GGTCATTACaGAAACCACGGTATGAAATTC	chr5:75177930-75178062	AGAGATGGCCTCGTGCTTGGtAAGTTCTTG
ENSMUSG00000029231	Pdgfra	protein_coding	chr5:75180168-75180272	TTTGCCTACaGGTCGGATTTTGGGATCCGG	chr5:75180999-75181109	GGAGCCTGCACCAAGTCAGGtAGGCGCCTT
ENSMUSG00000029231	Pdgfra	protein_coding	chr5:75180999-75181109	TACTTCAACaGCCACAGCCAGGTCTAGTGA	chr5:75182976-75183142	AAGAAGAAATCCATGCTAGGtAAAAGTGCC
ENSMUSG00000029231	Pdgfra	protein_coding	chr5:75185951-75186073	TTCCCACGTaGTGTGTCCACCGGGACCTGG	chr5:75189020-75189119	ACCATGCCACCAGTGAAGTGtGAGCTTCCT
ENSMUSG00000029231	Pdgfra	protein_coding	chr5:75189020-75189119	CTGGCTCGTaGGTGGCACACCCTATCCTGG	chr5:75189231-75189336	GCCGGGACAATACAAGAAGGtTGGTTCGAG
ENSMUSG00000029231	Pdgfra	protein_coding	chr5:75189231-75189336	TGCCTCTGCaGCTATGAGATCATGGTGCAG
ENSMUSG00000079284	Fbxw28	protein_coding	chr9:109339533-109339622	GGAGCTTTTaCCTTGTTCACTTGGGCAGCC	chr9:109329275-109329433	TACCACAGGCATCACCTACCtGAAATCAGA
ENSMUSG00000079284	Fbxw28	protein_coding	chr9:109329275-109329433	AACACACCTaCCTTTGTCAAGTCATTTAGG	chr9:109330756-109330968	TTTCCCAGGTCATAGCACCCtGGAGAACAA
ENSMUSG00000079284	Fbxw28	protein_coding	chr9:109330756-109330968	TTGTCACTTaCCAAGACAATCGGGCCATCC	chr9:109337271-109337386	CATGGATGTGCCCGAAATTCtGCAAGGAAA
ENSMUSG00000079284	Fbxw28	protein_coding	chr9:109337271-109337386	GCCAGACTCaCCTCATGAATATCCCAGGTA
ENSMUSG00000079284	Fbxw28	protein_coding	chr9:109338396-109338559	CAAGCTCATaCCAAACTCCACAGGAAATTC
ENSMUSG00000079284	Fbxw28	protein_coding	chr9:109338750-109338787	CCTCTCCTTaCCTCCACAGGACATCACTGC
ENSMUSG00000073774	Kncn	protein_coding	chr4:115887647-115887723	GTCTCTTCCaGGAGCCCGCAGCGGCCTGTC	chr4:115885881-115885949	CACATCCTACCTGCCATAGGtGAGCATTTC
ENSMUSG00000021669	Col4a3bp	protein_coding	chr13:96635750-96635874	TTTGTTTACaGTGAACCCAGGAGGATGGGC	chr13:96543164-96543259	CTGCGGGGTCCTCAGCAAGGtGAGCTGCCC
ENSMUSG00000021669	Col4a3bp	protein_coding	chr13:96598205-96598312	TACTTTTTTaGACTGAATCGGGATATGGAT	chr13:96571911-96572027	CGCCATTGAACAGCACAAGGtAAGACCACT
ENSMUSG00000021669	Col4a3bp	protein_coding	chr13:96612261-96612353	CACCTGCCTaGGAAGTGGAAAAGAGGAGAC	chr13:96598205-96598312	GTCCACCTCTTCTTTCAAGGtTTGTGATCA
ENSMUSG00000021669	Col4a3bp	protein_coding	chr13:96616457-96616549	GTTTTTCTCaGTCACAGAGTGAAAAGGTCA	chr13:96612261-96612353	CGGAGGGCCGGATTATGAAGtATGGACTTA
ENSMUSG00000021669	Col4a3bp	protein_coding	chr13:96624695-96624790	TCCTTTTCAaGGTTGAAGAAATGGTACAGA
ENSMUSG00000021669	Col4a3bp	protein_coding	chr13:96629013-96629145	GTTTTCCTTaGGTATACAGAAGAGAAGTGG
ENSMUSG00000021669	Col4a3bp	protein_coding	chr13:96634073-96634201	TTCTTTCACaGAGAGTATGGCCCGCTTCTC
ENSMUSG00000032744	Heyl	protein_coding	chr4:123240131-123240197	TTCCTCTGCaGCCAGATGGCCAGGCCGCTG	chr4:123241363-123241446	CACTGCCTTTGAGAAACAGGtATGTGCCCT
ENSMUSG00000032744	Heyl	protein_coding	chr4:123241363-123241446	TTACTTTTCaGATCATAGAGAAACGGCGCA	chr4:123243024-123243105	CATGCCTCTGGTGGCACAGGtAACTGCACT
ENSMUSG00000032744	Heyl	protein_coding	chr4:123243024-123243105	CCTACCTGCaGGGCTCCTCCAAGCTGGAGA
ENSMUSG00000054702	Ap1s3	protein_coding	chr1:79671850-79671852	GCCCTACTCaCCATGGTCCCGGGTCCCTAC	chr1:79614203-79614340	TAATATCCAGCTCACAGACCtGGTAAGAAA
ENSMUSG00000054702	Ap1s3	protein_coding			chr1:79614280-79614340	TAATATCCAGCTCACAGACCtGGTAAGAAA
ENSMUSG00000057614	Gnai1	protein_coding	chr5:18271826-18271979	GAGTGAAATaCCTGCATATTCTGGGTAGCA	chr5:18273446-18273575	ACCTCCCACGTCAAACATTCtGTAAGAGGA
ENSMUSG00000057614	Gnai1	protein_coding	chr5:18308783-18308825	CATTTACTTaCTTCATCTGCTTCACAATGG	chr5:18289524-18289652	GTCCAAGTCATTCAGATAGCtGCATACAAC
ENSMUSG00000057614	Gnai1	protein_coding			chr5:18308553-18308694	GCCGGCTTCGTGGATAATCCtACCGAGATC
ENSMUSG00000057614	Gnai1	protein_coding			chr5:18308783-18308825	TTTCCAGATTCCCCAGCACCtAGAAAACAA
ENSMUSG00000020549	Elac2	protein_coding	chr11:65001832-65001864	TCCCCACCCaGGAGAGCGTGGCAAACACTT	chr11:64980608-64980672	GTCTGGACCACCACAGCTGGtGAGTGTCTC
ENSMUSG00000020549	Elac2	protein_coding	chr11:64979718-64979768	TCCTCCTGTaGGTACCTTTTTAACTGCGGA	chr11:64982756-64982824	TACCAGGTCCCTATCCACAGtGAGTCTGAG
ENSMUSG00000020549	Elac2	protein_coding	chr11:64983594-64983725	GTGCTGCGCaGGTGAACGGAGGTGTGGAAA	chr11:64987271-64987329	AGGAGCTGGGCCTTCCTGTGtGAGTGTCAG
ENSMUSG00000020549	Elac2	protein_coding	chr11:64985547-64985621	CACCTTGTTaAATGTGCTTTTCCTCAGGTG	chr11:64988032-64988144	AGAACGACACCTTTAAAAGGtAATGGCTAG
ENSMUSG00000020549	Elac2	protein_coding	chr11:64985563-64985621	CTTTTCCTCaGGTGCCAACAGGAAAGCATG	chr11:64989353-64989448	ACCAGCAGTGGATGGAGAGGtATGGAGACC
ENSMUSG00000020549	Elac2	protein_coding	chr11:64987271-64987329	CTTTGTCACaGCTTCACTTGAGGAAAGGAA	chr11:64992221-64992359	TACCAGCTTCTATAGTAAGGtAGCACGTCC
ENSMUSG00000020549	Elac2	protein_coding	chr11:64989353-64989448	CTTCTGCCCaGGTACCAGGCAGAGGCTGAT	chr11:64994236-64994354	GAAAACCCAGCCCCAGCAGGtGAGCCAAAG
ENSMUSG00000020549	Elac2	protein_coding	chr11:64992439-64992506	TCACCTTCCaGGAGGAAGGGTCCACCCTCA	chr11:64997868-64998006	GCACGCCGACCACCACACGGtGAGTGAGCA
ENSMUSG00000020549	Elac2	protein_coding	chr11:64992439-64992524	TCACCTTCCaGGAGGAAGGGTCCACCCTCA	chr11:64998508-64998617	AGATTCTGCACCACGTCAGGtGAGCATCAT
ENSMUSG00000020549	Elac2	protein_coding	chr11:64998508-64998617	CTTTTTTTCaGGCATCTCTGGGGAAACCCT	chr11:64999318-64999438	GAGGCTCTGGTCCAGATGGGtAAGTGAGGG
ENSMUSG00000020549	Elac2	protein_coding	chr11:64999318-64999438	TGCTCCCTCaGTTTCAGACCTGCCTGGTAC	chr11:65000296-65000440	CGCCTTTGACCACATGAAGGtCTGTATGTC
ENSMUSG00000020549	Elac2	protein_coding	chr11:65000296-65000440	CTTTGCTACaGCACCACCTCCCAGGCTATT	chr11:65000995-65001213	CAGCCCACAGAGCAAGAAGGtCAGAGCCCA
ENSMUSG00000020549	Elac2	protein_coding	chr11:65000995-65001213	TGTCCTTCCaGGTCTGCTTTGGAGACTTCC
ENSMUSG00000020549	Elac2	protein_coding	chr11:65000995-65001225	TGTCCTTCCaGGTCTGCTTTGGAGACTTCC
ENSMUSG00000020712	Tcam1	protein_coding	chr11:106286818-106287026	TGCCTACACaGGCCTGCCTGAGGGCATCAG	chr11:106281924-106281978	GCCTTGATCCCTTGTCCAGGtGAGGGTATC
ENSMUSG00000020712	Tcam1	protein_coding	chr11:106282787-106283053	CTTCTTTTCaGGGGCCGCCGAGGAGCTGTT	chr11:106282787-106283053	CTCGCTATCACCATGTACCGtGAGTACGGT
ENSMUSG00000020712	Tcam1	protein_coding	chr11:106284043-106284363	TTGTCTTAAaGAGCCACCAGAGCAGGTGAT	chr11:106284043-106284363	AAGCAACTCCGGATCTTTGGtGAGTCAGAG
ENSMUSG00000020712	Tcam1	protein_coding	chr11:106286376-106286618	CTCTCTTGCaGACAAGCCAAGGTTTCAGGA	chr11:106284556-106284834	AAACCAGTTTATGTCTACAGtAAGTGACCC
ENSMUSG00000020712	Tcam1	protein_coding			chr11:106285372-106285641	AGCCAGCTTCATGTCTTATGtGAGTAGAGG
ENSMUSG00000042770	Hebp1	protein_coding	chr6:135168020-135168097	TGCCGGCCTaCCTTGCCCCCGGTGCTTAGA	chr6:135137892-135138063	GGCATAGCCTCCAAATTGCCtAAAGATTGA
ENSMUSG00000042770	Hebp1	protein_coding	chr6:135155151-135155289	GGGACGCTCaCCTTTGTCATTGGTGCCACC	chr6:135152821-135153001	GTCATACCCATGCCGACTCCtGAAGCATCA
ENSMUSG00000026456	Cyb5r1	protein_coding	chr1:134410907-134411076	CTGTCCTCCaGACTGGACCTACAGCAAGGG	chr1:134407046-134407138	GAAGACCAAGGCTATGTAGAtCTTGTCATC
ENSMUSG00000026456	Cyb5r1	protein_coding	chr1:134406409-134406462	GCCGGCCGCaGGTTACTCTCCAGGACCCGG	chr1:134409601-134409665	TGAAGATCCAACCCAGTGCTtTCTGCTTTT
ENSMUSG00000026456	Cyb5r1	protein_coding	chr1:134407574-134407703	TGCCTCATCaGGTTTATCTGAAAGGTGTGC	chr1:134409601-134409686	TCTGCTTTTTGCCAACCAGGtTGGTTTCCT
ENSMUSG00000026456	Cyb5r1	protein_coding	chr1:134407817-134408025	TTTCCCCCCaGAATCTGCATGTGTGCATGG	chr1:134410493-134410592	CTGGACTCTCCTCCAGAAGGtATCTTGCCA
ENSMUSG00000026456	Cyb5r1	protein_coding	chr1:134410493-134410592	TTGCATTTCaGACTGAAAGGGATATAATCC
ENSMUSG00000051323	Pcdh19	protein_coding	chrX:133685118-133687264	CTTGGCTCTaCCTGCAATTGTAGGTCCGGA	chrX:133587988-133588577	TGAAATCCTTCATTCTGGTCtGTAAGAAGA
ENSMUSG00000051323	Pcdh19	protein_coding	chrX:133625269-133625438	CCAGCCCTTaCCATGGTCAGGCATCTGAGA	chrX:133587991-133588577	TGAAATCCTTCATTCTGGTCtGTAAGAAGA
ENSMUSG00000051323	Pcdh19	protein_coding	chrX:133625269-133625441	CCAGCCCTTaCCATGGTCAGGCATCTGAGA	chrX:133625269-133625438	TAGGTCCTTGAAGGTGGAGCtGCTGGGTTG
ENSMUSG00000051323	Pcdh19	protein_coding	chrX:133632895-133632953	AACCAACCTaCCTTTTGATTAAATGGGCAC	chrX:133625269-133625441	GTCCTTGAAGGTGGAGCTGCtGGGTTGAAG
ENSMUSG00000051323	Pcdh19	protein_coding	chrX:133681081-133681408	GCTGCACTCaCCTCAGGCAGGGGCACACCA
ENSMUSG00000051323	Pcdh19	protein_coding	chrX:133682092-133682232	TGCCTTTTTaCCTCTTTCCCCTTAGGCTCA
ENSMUSG00000051323	Pcdh19	protein_coding	chrX:133685118-133685893	CTTGGCTCTaCCTGCAATTGTAGGTCCGGA
ENSMUSG00000029596	Sdsl	protein_coding	chr5:120459756-120459983	CCCAGGCTTaCCTGGTGATGTCTGGCAGGG	chr5:120458361-120458551	ACCAGCATGCGCTCATCGTCtGTGGGGAGG
ENSMUSG00000029596	Sdsl	protein_coding	chr5:120460607-120460695	CGCAGCCTTaCCATATAAGGGGATGGTCAA	chr5:120459445-120459569	TCCGAGGCTCTTGGCTACACtGCGGGATGG
ENSMUSG00000029596	Sdsl	protein_coding	chr5:120461977-120462116	CACCTCCTTaCTTTCCCAGTCAGCTGGACC	chr5:120461977-120462116	GCAATGCCCGCATTGCCCCCtGGGAACAGT
ENSMUSG00000029596	Sdsl	protein_coding			chr5:120462846-120462885	TGCATCCCCTCTTGGCCATCtGAAGAGAGA
ENSMUSG00000038538	Ubn2	protein_coding	chr6:38484075-38484125	AATGTTTCCaGAATGCTTTTTAAGGAAAGC	chr6:38461475-38461612	AAAGCACAAGCCACCCAAGGtGAGTTTGAC
ENSMUSG00000038538	Ubn2	protein_coding	chr6:38487108-38487150	TTTTATCATaGGGCAAAGAAAAAGGTGATT	chr6:38462963-38463066	AAGTACCCAAGCAACTGGGGtATGCTGAAT
ENSMUSG00000038538	Ubn2	protein_coding	chr6:38489254-38489304	TAACACCGTaGGCGGTGCTGGTAAAGACCC	chr6:38463554-38464043	CATTGAGGACCTTCGTGTAGtAAGTGTAAT
ENSMUSG00000038538	Ubn2	protein_coding	chr6:38498688-38498919	TTTCTACACaGTCCACAGCAGGAGCATCAT	chr6:38463554-38464049	GGACCTTCGTGTAGTAAGTGtAATGATGCT
ENSMUSG00000038538	Ubn2	protein_coding	chr6:38502238-38502284	TCTTTTCTCaGATGGAGGCCAAAGTAAAGG	chr6:38479064-38479193	GTTACACCTTAATGTTCAGGtAAGTGGAAG
ENSMUSG00000038538	Ubn2	protein_coding	chr6:38522160-38522171	TCTCCACACaGCCCAGTTCATAAGGCAAAC	chr6:38481804-38481922	GTCAAGCCAAATGTGCCAAGtATGTACCTC
ENSMUSG00000038538	Ubn2	protein_coding			chr6:38487108-38487150	ATCAAAACCCAAAGTCAAGGtAAGAGTCCA
ENSMUSG00000038538	Ubn2	protein_coding			chr6:38489254-38489304	TTTTCCCACTATGCTGAAGGtAAGTGATGT
ENSMUSG00000038538	Ubn2	protein_coding			chr6:38490384-38491931	GGTAACAGCCAGTGTGCAGGtATGTATGGA
ENSMUSG00000038538	Ubn2	protein_coding			chr6:38491004-38491931	GGTAACAGCCAGTGTGCAGGtATGTATGGA
ENSMUSG00000038538	Ubn2	protein_coding			chr6:38498688-38498919	CATCACAGCCTAACCCAGAGtAAGTGCTGC
ENSMUSG00000021961	4930578I06Rik	protein_coding	chr14:63987700-63987747	CAGATCTTCaCCTGAAACTGGAAGACTTCC	chr14:63971228-63971464	TGACCAGACGCTCCAGAGCCtGCAAGATAC
ENSMUSG00000021961	4930578I06Rik	protein_coding	chr14:63973121-63973536	CAGAGACTCaCCTCTTTCCTCAGGGTTGGA	chr14:63973121-63973536	GCCTCTGTGATGGAGCAGCCtGTGGGGAAA
ENSMUSG00000021961	4930578I06Rik	protein_coding			chr14:63986085-63986277	GCTGTCGCCCCTGGGGTTTCtGCAGGGTAA
ENSMUSG00000051920	Rspo2	protein_coding			chr15:43022530-43022642	GCCTTTGGTGTTCTCTTTCCtAGGATGGAT
ENSMUSG00000051920	Rspo2	protein_coding			chr15:43075777-43075965	TGACCAACTTCACAACCTTCtGATAAAGAT
ENSMUSG00000025076	Casp7	protein_coding	chr19:56440866-56441092	TCTGGCTGAaGGTTATTACTCATGGAGGAA	chr19:56404416-56404525	TCATCTCCTCTATTCTCTTGtAAGTTCTCC
ENSMUSG00000025076	Casp7	protein_coding	chr19:56433802-56433930	TACCCCCACaGGTATGGACGTCCGGAATGG	chr19:56436719-56436848	GCTTACTCCACGGTTCCAGGtACCCTGTCC
ENSMUSG00000025076	Casp7	protein_coding	chr19:56436227-56436402	CTTCCTTACaGCCTCTGAGGAGGACCACAG
ENSMUSG00000025076	Casp7	protein_coding	chr19:56436719-56436848	ATATGCTTTaGGCATGCCGAGGGACGGAGC
ENSMUSG00000054455	Vapb	protein_coding	chr2:173778063-173778218	TGTTCCCCCaGGAAGAAGACGGACTTCGGG	chr2:173762117-173762269	GCCTCTCTCAATGTGTCTGGtAAGTCCTGA
ENSMUSG00000054455	Vapb	protein_coding	chr2:173774394-173774474	AATTGTTTTaGTGGAAGGAGGCAAAACCGG
ENSMUSG00000094948	Gm21286	protein_coding	chr4:60839624-60839646	TCACACTACaGATCACTGTCTCCAGGCCCT	chr4:60839358-60839459	ATTGACCTATCTAATGCCAGtAAGTCAGGA
ENSMUSG00000094948	Gm21286	protein_coding	chr4:60839358-60839459	TCTTCTCACaGACCTAGAACCGGATTTGAG
ENSMUSG00000045463	Slco6b1	protein_coding	chr1:96997122-96997482	CTCCAACTTaCCTTGAGATAGGGATAATAT	chr1:96911869-96911972	GCCAATTTGCAAAAAATACCtGTGTTAAAA
ENSMUSG00000045463	Slco6b1	protein_coding	chr1:96929692-96929879	AACATACTTaCCGGAGGATAATCAAGGTGA	chr1:96921918-96922055	AGTGGCCCAGGGATGGATCCtAGAAAACAG
ENSMUSG00000045463	Slco6b1	protein_coding	chr1:96941875-96942028	AGAAAATTTaCCTTTTCATAGTCTAGGTGT	chr1:96941875-96942028	GTTTCCCAAACTACCTGTTCtGTTAAATTG
ENSMUSG00000045463	Slco6b1	protein_coding	chr1:96947480-96947675	CTTATATTTaCCCTTCATAATTGGCAGTGA	chr1:96953017-96953161	GTGGGTTCCTCAACAGACTCtGAAACAGGA
ENSMUSG00000045463	Slco6b1	protein_coding	chr1:96953017-96953161	GAAAATTCTaCCTGTGAGCAGAGTGGCACG	chr1:96987817-96987913	AATGCAGCATCCGCGATACCtTGAAAAGGA
ENSMUSG00000045463	Slco6b1	protein_coding	chr1:96965278-96965393	TTGATACTCaCCAGGTAAACGATGTGGAAA	chr1:96995024-96995284	GTGAGACCAGATATAGTACCtAAAAAAGTC
ENSMUSG00000045463	Slco6b1	protein_coding	chr1:96995024-96995284	GAAAATCTCaCCTTCACTATCTTCCACTGG
ENSMUSG00000066036	Ubr4	protein_coding	chr4:139393295-139393419	TTGTGTTCCaGTTTTCACTCACTGGTGATT	chr4:139380687-139380862	TGGCCTCAGTCATCGAGAGGtACCGGGCGG
ENSMUSG00000066036	Ubr4	protein_coding	chr4:139399562-139399661	TATTTGTATaGGCATCAGGGATTTGGGGTA	chr4:139388368-139388465	ACCACGGTCTGCAGCCTCAGtGAGTACCCG
ENSMUSG00000066036	Ubr4	protein_coding	chr4:139399797-139399934	GTTATCATCaGGGCTGGGAGACAGATGGCC	chr4:139392020-139392159	CATCAGTCCACAGGCTCTGGtGAGTTCTTT
ENSMUSG00000066036	Ubr4	protein_coding	chr4:139400325-139400442	TGTTTCCCTaGGCGTGTGTCCTGCAGCGGC	chr4:139392784-139392886	GCTAGCCTTCAAGAGCTTGGtAAGAGCCTG
ENSMUSG00000066036	Ubr4	protein_coding	chr4:139402509-139402668	TGTTCCTTTaGTTCTCAGGCCTGGCTTCCA	chr4:139393017-139393158	CCACCGCTGTTCGAAATGGGtAAGGTGCTC
ENSMUSG00000066036	Ubr4	protein_coding	chr4:139402747-139402832	TCTGTCCAAaGGGTCATCAGATGAGGACTT	chr4:139397153-139397212	CCGCCGCGCAGGTGGTGAGGtAAGAGGCAT
ENSMUSG00000066036	Ubr4	protein_coding	chr4:139416856-139416956	TCACCTTGCaGTGGGGAGCTGGTGCAGATC	chr4:139397294-139397484	AACTGGGGCCTGGCAAAGGGtGTGTGTCTG
ENSMUSG00000066036	Ubr4	protein_coding	chr4:139418402-139418590	TTTTTAATTaGCCAAGTTGGAGAAGGTGTG	chr4:139401281-139401468	CCGCAAAGACCCTGAGTTGGtAAGACTGGT
ENSMUSG00000066036	Ubr4	protein_coding	chr4:139420379-139420570	CTCTCTTGCaGCATGTGATGGTCTTGGAGT	chr4:139402747-139402832	ACAGTCCCCAAACCTGCAGGtGGGTGTGCA
ENSMUSG00000066036	Ubr4	protein_coding	chr4:139423827-139424009	CCTTCTGCCaGGTTCCCACCTTAGGCTCAC	chr4:139406479-139406648	GCCTGAAAGTGTGGGACAGGtAAGGCCCCA
ENSMUSG00000066036	Ubr4	protein_coding	chr4:139426778-139426935	TGCTCCTACaGGACAGTAACAGCCAGGTGG	chr4:139408540-139408675	TCCAAACATTTTTCATCAGGtCAGAAGGAA
ENSMUSG00000066036	Ubr4	protein_coding	chr4:139428035-139428206	GGTGTCTGCaGCTCCAATGGTGGCAGTAAG	chr4:139408839-139408918	GAACCGGCTGGATTCTGAGGtACTGGGAAT
ENSMUSG00000066036	Ubr4	protein_coding	chr4:139428490-139428691	TCTCCTCCTaGATCCAAGACATGGTTGCCA	chr4:139410407-139410529	GGAGTACTTTGCCCGACAGGtATGCTGTTA
ENSMUSG00000066036	Ubr4	protein_coding	chr4:139431545-139431761	GATTATTGCaGTCGGTGCCTCCGTGGATCC	chr4:139410622-139410851	CCTATGCCTCGTTCACCAGGtGTGGAGACC
ENSMUSG00000066036	Ubr4	protein_coding	chr4:139436122-139436259	TTCCTGCATaGAAGGAGCAGATGAGGGGAA	chr4:139413412-139413509	TCCCAACATTGGATCCTGGGtGAGTCCCTT
ENSMUSG00000066036	Ubr4	protein_coding	chr4:139440411-139440541	CTTTGTCTCaGGAGACAAGGACGACGATGA	chr4:139415000-139415209	ACCATGCAGATCCCAACAGGtGAGCAGGTG
ENSMUSG00000066036	Ubr4	protein_coding	chr4:139440645-139440822	TCTCTCTGCaGTCTGAGTCGATGGTCCTGG	chr4:139416856-139416956	ACCAAACTCTTCCAGCTGAGtGAGTGACAG
ENSMUSG00000066036	Ubr4	protein_coding	chr4:139443399-139443573	TTTCCCTCCaGTGTCTGGCCGGAGCAGTGC	chr4:139420379-139420570	CTCCCAGGCTGAGGACTCTGtAAGTGCTCT
ENSMUSG00000066036	Ubr4	protein_coding	chr4:139444595-139444691	GGGCCTTGCaGGCTACACATGGTTCGTCTG	chr4:139421081-139421151	AGTTTATGAACCAGCATTGGtGAGTTCCTT
ENSMUSG00000066036	Ubr4	protein_coding	chr4:139448870-139448971	TGCTCACAGaGATGGTACTGAGGCTTCCCT	chr4:139422393-139422563	GATGACAGACCAGCTGATGGtATGTCAGGG
ENSMUSG00000066036	Ubr4	protein_coding	chr4:139451246-139451324	TCCTGTTTCaGATGGAGCATCTGAAGGCCT	chr4:139423827-139424009	TAGCCATGAGAAGGGCAAGGtAGGTCCCAT
ENSMUSG00000066036	Ubr4	protein_coding	chr4:139452571-139452739	GGATGTTGCaGGTGAGAGCTCTGGTAGCCA	chr4:139425213-139425365	CACCGCAGACTTCGTCAAGGtTTGCTTTCG
ENSMUSG00000066036	Ubr4	protein_coding	chr4:139453135-139453279	TTTACCTACaGAAACTCCAACAAGGCTCAG	chr4:139426778-139426935	TCCCCATCAACATCAAAAGGtGAGAGTGAC
ENSMUSG00000066036	Ubr4	protein_coding	chr4:139455167-139455254	TTTCTCCCCaGCACCTTGTCTGGCTTAGTG	chr4:139428035-139428206	TCTTCCCGCCAAAGCAAAGGtCAGCGCCCT
ENSMUSG00000066036	Ubr4	protein_coding	chr4:139457532-139457771	ATCTCTCCTaGGCCAGCTCGCTGGCACAAA	chr4:139430124-139430340	CGGAAGCTGAGCCTCTTCAGtGAGTCAGCC
ENSMUSG00000066036	Ubr4	protein_coding	chr4:139459026-139459154	TGGGATTGCaGGAAGACTCAGGAACAGCGG	chr4:139431545-139431761	GTGGCACTGTCCTGGAGAGGtACCCGTGTT
ENSMUSG00000066036	Ubr4	protein_coding	chr4:139461828-139461918	TGCTTCCTTaGAGACAACCCAGAGGCCACC	chr4:139432482-139432514	CCCTAACCAAGCTGGATCGGtTAGTATGCC
ENSMUSG00000066036	Ubr4	protein_coding	chr4:139463280-139463409	CCCTTATCCaGGATGTCCCCGTGGAGGCCC	chr4:139433994-139434128	GGCCTACCACAGCCATAAGGtAACCGCTCC
ENSMUSG00000066036	Ubr4	protein_coding	chr4:139463498-139463655	TTGCCTTGCaGGGGTGGATGGCAATGGGAA	chr4:139435010-139435184	CTGCCCCAGATGGAAACAGGtGAACTTGGC
ENSMUSG00000066036	Ubr4	protein_coding	chr4:139464959-139465040	GTTCTGTTTaGGAAATCGCCCGCCTGCTGG	chr4:139436122-139436259	GCACCTGCCTGCCTGCCAGGtATCACGTTA
ENSMUSG00000066036	Ubr4	protein_coding	chr4:139468006-139468203	TGATCCTTTaGGAGGAGAATGAAGTCACGG	chr4:139440645-139440822	CTGCAGCAGGACCAGCAAGGtAGAAGGCAA
ENSMUSG00000066036	Ubr4	protein_coding	chr4:139469676-139469763	TCTCTGCTTaGGGAGAGCCCATGAGGATTG	chr4:139441192-139441296	TCTGACACCACAGCATCAGGtAACTGTCCA
ENSMUSG00000066036	Ubr4	protein_coding	chr4:139473537-139473636	CTATCTTGCaGTTTGGATGCTGACATCTGG	chr4:139444595-139444691	GGCCATCCCATACATGCAGGtATCTTCCGT
ENSMUSG00000066036	Ubr4	protein_coding	chr4:139476131-139476349	TCTTTTGATaGGTTCTGATTGGAACGGACT	chr4:139445859-139445975	CAAATCTTCCATCTGTGAGGtATTTGTGCT
ENSMUSG00000066036	Ubr4	protein_coding	chr4:139477128-139477241	TTCTTCTCCaGACAAACGAAAAGGGTCAGG	chr4:139446859-139447068	TCTCCGCCAGTATGTGAAGGtGAGGCCTCT
ENSMUSG00000066036	Ubr4	protein_coding	chr4:139478918-139479060	TGGTCTTGCaGCCCACGAAGGTCTTAGGCA	chr4:139448822-139448971	GTTCTACTTCCTCTCTGAGGtAATCGAGGC
ENSMUSG00000066036	Ubr4	protein_coding	chr4:139479450-139479575	TCCCCATCCaGGTTGGCTAGAGGCCGGGAA	chr4:139448870-139448971	GTTCTACTTCCTCTCTGAGGtAATCGAGGC
ENSMUSG00000066036	Ubr4	protein_coding	chr4:139482458-139482682	CTCTCTTCCaGGACCCGAGCAACGTCCCGG	chr4:139453972-139454057	CCAACTCCAACATCTACAAGtGAGCTGCTG
ENSMUSG00000066036	Ubr4	protein_coding	chr4:139485285-139485375	TGCTTTTCCaGGTTGACAGACAAGGCGGTG	chr4:139455167-139455254	TCCTGAGGTGCCGTTTTGTGtAAGTAATAT
ENSMUSG00000066036	Ubr4	protein_coding			chr4:139457532-139457771	ACCAGTGTCACAAGTGCAGGtGACTGGTCC
ENSMUSG00000066036	Ubr4	protein_coding			chr4:139458799-139458924	AGCTCCAGAAAAGCCACAGGtGCTCCCAGG
ENSMUSG00000066036	Ubr4	protein_coding			chr4:139459026-139459154	GCTCTCCAAAATCATCCAGGtAGGCAGCCC
ENSMUSG00000066036	Ubr4	protein_coding			chr4:139459999-139460342	TCATGTGCCTCCTCACCAGGtCAGAGCTTC
ENSMUSG00000066036	Ubr4	protein_coding			chr4:139461828-139461918	CTGGGCTAATCCTGACCTGGtAAGCAGACC
ENSMUSG00000066036	Ubr4	protein_coding			chr4:139462178-139462262	GAACTCCGCTTACGATGTGGtGAGCTTGGG
ENSMUSG00000066036	Ubr4	protein_coding			chr4:139462402-139462529	AACCAGCAAGAAGAACAAGGtGCTGTGACA
ENSMUSG00000066036	Ubr4	protein_coding			chr4:139463280-139463409	AAGTGCCTGCCTATCCGAGGtGTGCCTCTT
ENSMUSG00000066036	Ubr4	protein_coding			chr4:139463985-139464094	TCCTTGACCTCCTCACCAGGtACCTTGTAG
ENSMUSG00000066036	Ubr4	protein_coding			chr4:139464542-139464683	GGGCAACCTCATCACCAAGGtGCCCTGCCC
ENSMUSG00000066036	Ubr4	protein_coding			chr4:139464959-139465040	GCCCTCAAGAGTCTCACAGGtAGAGAGCCA
ENSMUSG00000066036	Ubr4	protein_coding			chr4:139468790-139468870	GTGGTGTGCGACCAATGAGGtATGTGCTTG
ENSMUSG00000066036	Ubr4	protein_coding			chr4:139469676-139469763	TCCCTGGACTCCACCACAGGtATGGCCCTC
ENSMUSG00000066036	Ubr4	protein_coding			chr4:139470199-139470326	GGGACGCCACCTTCTAACAGtGAGTTGTGG
ENSMUSG00000066036	Ubr4	protein_coding			chr4:139471732-139471851	GCCCCTGAGTGAGGACAAGGtGAGTGGGGC
ENSMUSG00000066036	Ubr4	protein_coding			chr4:139473071-139473244	ATATCCCCAGTGCCAAGAAGtAAGGCCCCC
ENSMUSG00000066036	Ubr4	protein_coding			chr4:139473537-139473636	GCAGCACCCTGCCACCCAGGtGAGTGGCCA
ENSMUSG00000066036	Ubr4	protein_coding			chr4:139478918-139479060	GTCACCTGGCTGCCGTCAGGtAGGCTTGGC
ENSMUSG00000066036	Ubr4	protein_coding			chr4:139479450-139479575	TCGCCACTTGCTTAGCAAGGtGGGTGTTCA
ENSMUSG00000066036	Ubr4	protein_coding			chr4:139480642-139480836	TGCTTTACGTCCTGAACACGtCAGTACCTT
ENSMUSG00000066036	Ubr4	protein_coding			chr4:139482458-139482682	CTCCAGGAGGAGCCACCAGGtCAGTACCTG
ENSMUSG00000066036	Ubr4	protein_coding			chr4:139485985-139486147	GAGTTCCTCGACGCAGCAGGtCAGTGCCGG
ENSMUSG00000029505	Ep400	protein_coding	chr5:110668550-110668724	CAGGAAGGTaCCTGCTGTTTTTTGTGGCTG	chr5:110665805-110666074	TCACCGTCTGTGGAGAAGCCtAAGCCAAGA
ENSMUSG00000029505	Ep400	protein_coding	chr5:110668550-110668745	CAGGAAGGTaCCTGCTGTTTTTTGTGGCTG	chr5:110668063-110668190	TGGGCCACGACCGTCTGCCCtACAACAACA
ENSMUSG00000029505	Ep400	protein_coding	chr5:110670875-110671096	CTAGAACTTaCAAGCCGGGCCACCTGAAGG	chr5:110668550-110668724	TCTGCCCTTGTGCCTGCAGCtGAGAAGTAG
ENSMUSG00000029505	Ep400	protein_coding	chr5:110673407-110673614	AGCCCCTTTaCCTTGAGACACCTGGGTTAC	chr5:110673109-110673293	GGTAGCTGAACCCCTGTGGCtGTAAAGAGG
ENSMUSG00000029505	Ep400	protein_coding	chr5:110674861-110674970	GAACAACTCaCAGTCAAAGTTCCAGGAGCC	chr5:110673407-110673614	GAGCAGAACCTCCAGACGTCtAGAAAGGTA
ENSMUSG00000029505	Ep400	protein_coding	chr5:110679964-110680020	GAAGTAAGTaCCTTTCTGCCAGGACAGAGG	chr5:110674861-110674970	ACATTTCCACTTACAGTCCCtAAAGAGGAG
ENSMUSG00000029505	Ep400	protein_coding	chr5:110680142-110680278	AGGGGACATaCAGAGGCTTGATTGGGGGGC	chr5:110683136-110683377	TTCTTCTTCCGGCCTGCAGCtGAACAGCAG
ENSMUSG00000029505	Ep400	protein_coding	chr5:110682799-110682972	CCCAAGCTCaCCTTCCCCTCCTCCCTGGGA	chr5:110684533-110684667	TTGACGCCATTACCAAATCCtGCCAGAAAA
ENSMUSG00000029505	Ep400	protein_coding	chr5:110683136-110683377	CAGCCACTCaCCTGTAGCAAGGCCCAGTCC	chr5:110687798-110687941	ACAGCTCCTGGATAGTTCGCtAAATACAAA
ENSMUSG00000029505	Ep400	protein_coding	chr5:110684533-110684667	TGCTAGTTTaCCATAGTATAGGCGTCCTCC	chr5:110688192-110688303	AGAATTGCCACTGACAAGCCtATAAAATAA
ENSMUSG00000029505	Ep400	protein_coding	chr5:110687798-110687941	TTTCCTCTCaCCTCTATGAAAGGTCTTGCA	chr5:110691619-110691815	TGAAGCTCCTCATCAGCTCCtGAGAAGAAA
ENSMUSG00000029505	Ep400	protein_coding	chr5:110688192-110688303	ATGAAAGCTaCCTGCGTTAAGAAGGCCATT	chr5:110695953-110696047	ACTCGACCCGGAACACCAACtACAAATGTA
ENSMUSG00000029505	Ep400	protein_coding	chr5:110691619-110691668	ATTGTTATCaCCTGTATATGTGGATGTCCT	chr5:110704882-110705068	CTTCAGAGCTTCCTGAGTCCtGCTCATGAA
ENSMUSG00000029505	Ep400	protein_coding	chr5:110691619-110691815	ATTGTTATCaCCTGTATATGTGGATGTCCT	chr5:110711031-110711167	AGATGAGGGCCCCAGTTACCtATGAAAGAA
ENSMUSG00000029505	Ep400	protein_coding	chr5:110695953-110696047	CTAAGCCTTaCCTGGGTTGGCCCTGCAGCA	chr5:110726891-110726948	TTCCAGATATTCCTAGATCCtGAAAGAGAA
ENSMUSG00000029505	Ep400	protein_coding	chr5:110697209-110697367	GAACACCCTaCCTTGTGGGGTCAAGGGTGC	chr5:110735350-110735646	GCCTGGTCGATGCCACTGTCtAGTGGGCAG
ENSMUSG00000029505	Ep400	protein_coding	chr5:110697341-110697367	GGGCTGTCCaGGGGCTGACACGATCTGGAG	chr5:110741970-110742060	TCCCAGTCAGGGATTGGTGCtGGAAAAAAA
ENSMUSG00000029505	Ep400	protein_coding	chr5:110698752-110698916	TTGTCTCTTaCCTTGCAGCTGCAGAGGCTG	chr5:110753804-110753914	TGCCTGTCACAACCTTTACCtGAGAGAAAT
ENSMUSG00000029505	Ep400	protein_coding	chr5:110700522-110700764	AGGCCACTTaCTGGGCAAGCGGGCCTGGGC
ENSMUSG00000029505	Ep400	protein_coding	chr5:110701621-110701790	ATGTGAGATaCCTTTTGTATCTGGGTTGGC
ENSMUSG00000029505	Ep400	protein_coding	chr5:110707929-110707943	CCAGCACTTaCCTAGGCTGTAGGATGACAT
ENSMUSG00000029505	Ep400	protein_coding	chr5:110707929-110708065	CCAGCACTTaCCTAGGCTGTAGGATGACAT
ENSMUSG00000029505	Ep400	protein_coding	chr5:110708774-110708943	TACAGTCAGaCCTCTGCAGCTTGAAGATGG
ENSMUSG00000029505	Ep400	protein_coding	chr5:110719087-110719264	GAGGATCTTaCCTTCATTACAGGCAAGGTG
ENSMUSG00000029505	Ep400	protein_coding	chr5:110719433-110719623	GCTTTCCTCaCCGCAGTTGTGACTCGGGCA
ENSMUSG00000029505	Ep400	protein_coding	chr5:110724422-110724511	TGACAACCTaCCTTCTTTGGCCAGATTAGT
ENSMUSG00000029505	Ep400	protein_coding	chr5:110727529-110727578	CCTGTACTCaCCAGAGAGTGTTCTGGTGAT
ENSMUSG00000029505	Ep400	protein_coding	chr5:110729234-110729312	TAACATCATaCCTCTTCTGGAAACTTTCTG
ENSMUSG00000029505	Ep400	protein_coding	chr5:110739296-110739681	CCACAGAGTaCCTGGGTCTGGGAGGAAAGC
ENSMUSG00000029505	Ep400	protein_coding	chr5:110740182-110740289	CTGGGTCTTaCCTTGGACTGTTGGCATTAA
ENSMUSG00000029505	Ep400	protein_coding	chr5:110741970-110742060	GCTGGGCATaCCTGTGGGTGGCATCACCTG
ENSMUSG00000029505	Ep400	protein_coding	chr5:110753804-110753914	TCAAAAAGTaCCTGAAACGGTTGCTGCTGG
ENSMUSG00000021646	Mccc2	protein_coding	chr13:100015386-100015514	GCTCAACCTaCCTGGTAGGTGGAGGAGGCC	chr13:99948842-99948956	AATCCCATCGTCCCACAGCCtGTGAAAAGA
ENSMUSG00000021646	Mccc2	protein_coding	chr13:99963808-99963880	CGCTTTTGTaCCTGTAACTAGGGTGTCTCC	chr13:99952156-99952241	CCTCCTCTGCACTGGAGAACtGAAAGAAAA
ENSMUSG00000021646	Mccc2	protein_coding	chr13:99971779-99971843	TCCTGCTTTaCCTGCAATGCAGGTCGGCAC	chr13:99954615-99954771	TCTCTGCCAACCATGAATCCtAGGAGAAAG
ENSMUSG00000021646	Mccc2	protein_coding	chr13:99976409-99976522	TACATTCTTaCCAAGGGTGGTCCAGCCAAG	chr13:99967834-99967933	GTCAGTGACCCCAGACTTTCtGCAGAGTAA
ENSMUSG00000021646	Mccc2	protein_coding	chr13:100000250-100000316	GCAGCACTTaCCTAGTCTCACATACTGGGC	chr13:99971779-99971843	CACCTGTAGCTGCCTTCACCtACAAGGATA
ENSMUSG00000021646	Mccc2	protein_coding			chr13:99976409-99976522	AGCCCATGACCACAGCTATCtACAAGGGAG
ENSMUSG00000021646	Mccc2	protein_coding			chr13:99988536-99988648	TTGGCCCCTCCTGAGTCAACtGAATAAGGA
ENSMUSG00000021646	Mccc2	protein_coding			chr13:99991212-99991313	GAATTCCAGAAAGGGAGACCtAAGAGGAAA
ENSMUSG00000021646	Mccc2	protein_coding			chr13:99993567-99993651	CGGGCCTTCTCACTCCCTCCtACAATAAAA
ENSMUSG00000035757	Selo	protein_coding	chr15:89092704-89092849	TTTGATTTCaGACAAGCCGATGGTCGCAAA	chr15:89089109-89089665	GCCCCACGCCCTTCTCCAGGtGCGGAACTC
ENSMUSG00000035757	Selo	protein_coding	chr15:89092704-89092907	TTTGATTTCaGACAAGCCGATGGTCGCAAA	chr15:89092704-89092907	TAGCTCCCACTTTCATAAGGtAATGCTGGG
ENSMUSG00000035757	Selo	protein_coding	chr15:89099587-89099743	TTTGGTTCCaGAGACCGTCTCGACAAGGAG	chr15:89094137-89094323	CGCGGCCTTTTTCAGAGAGGtAGGCAGAGG
ENSMUSG00000035757	Selo	protein_coding			chr15:89095599-89095729	CCTTTGGCTTCCTGGACAGGtAAGCTCCCC
ENSMUSG00000035757	Selo	protein_coding			chr15:89096539-89096819	GAGACCATGCATCTGACTGGtGAGCCACAG
ENSMUSG00000035757	Selo	protein_coding			chr15:89098632-89098776	GACCACAGATGGATCCCCGGtAAGTACAAG
ENSMUSG00000003153	Slc2a3	protein_coding	chr6:122731393-122731596	AATTTACTTaCTGCAGCTGAGGGGAAGAGC	chr6:122729934-122730140	CGTAGGCTCCTAAGTAGGCCtAGGAGACAG
ENSMUSG00000003153	Slc2a3	protein_coding	chr6:122736579-122736741	GCAGCACTTaCTCTCTGTAGCTTGGTCTTC	chr6:122732371-122732472	CCCTCTCCACCAGGAACAGCtGGAAGGCAA
ENSMUSG00000003153	Slc2a3	protein_coding	chr6:122737085-122737298	CCAACAACGaTGCCCAGCTGGTTTAGTGTG	chr6:122735423-122735610	CCCCACAAGCGCTGCAGGACtGGGGAAAGA
ENSMUSG00000003153	Slc2a3	protein_coding	chr6:122739833-122739993	CTGCTCAGTaCCTGCCAAAGCGGTTGACAA	chr6:122736579-122736741	TAAAGTCCAAACCAAAGATCtTAGATGCAG
ENSMUSG00000003153	Slc2a3	protein_coding	chr6:122740388-122740480	GGCACACTCaCTGTCTCAGGTGCATTGATG	chr6:122739833-122739993	TAAGAAAGTCCTTTAGGATCtGCACGAAAA
ENSMUSG00000003153	Slc2a3	protein_coding	chr6:122742376-122742390	CCAGCTCTTaCCTTCGTTGTCCCCATGGTC	chr6:122739892-122739993	TAAGAAAGTCCTTTAGGATCtGCACGAAAA
ENSMUSG00000003153	Slc2a3	protein_coding			chr6:122740388-122740480	ACACCAGAGATGGGGTCACCtGGAGAGCAA
ENSMUSG00000003153	Slc2a3	protein_coding			chr6:122740395-122740480	ACACCAGAGATGGGGTCACCtGGAGAGCAA
ENSMUSG00000027555	Car13	protein_coding	chr3:14645037-14645234	CTCAATTTCaGGTCCCATTCACTGGAATGA	chr3:14656229-14656291	GGATTCCATAAAGGAAAAGGtAAAATTAAC
ENSMUSG00000027555	Car13	protein_coding	chr3:14650659-14650777	GTTGGATTTaGTTCTGCGTGGAGGTCCTCT
ENSMUSG00000027555	Car13	protein_coding	chr3:14654884-14654979	TTTCTTTTCaGCTGCATGTTGTCCACTGGA
ENSMUSG00000027555	Car13	protein_coding	chr3:14656909-14657064	TGTTTTTCCaGGGTAAACAAACACGGTTCA
ENSMUSG00000026027	Stradb	protein_coding	chr1:58994293-58994433	TTCTTTAACaGATGAAAGAAGAAAGCCAGG	chr1:58979934-58980014	CAGTATCCATCAGTACTTGGtAAGAAAATG
ENSMUSG00000026027	Stradb	protein_coding	chr1:58992651-58992669	TGTGCTTACaGGATTTACATGGATATAATG	chr1:58980407-58980573	GCCACTTTGAAGCCAACCGGtAAAGTCCAA
ENSMUSG00000026027	Stradb	protein_coding	chr1:58992651-58992755	TGTGCTTACaGGATTTACATGGATATAATG	chr1:58989690-58989798	TCTCCATTTATGGCCTACGGtAAGAAAATG
ENSMUSG00000026027	Stradb	protein_coding			chr1:58992204-58992375	TCCAGAACTACTGAGACAGGtCAGCTGTGG
ENSMUSG00000026027	Stradb	protein_coding			chr1:58992893-58993137	AGCAAGATCCTGAGAAAAGGtAATACTAGT
ENSMUSG00000029838	Ptn	protein_coding	chr6:36741278-36741439	CAGCTTCTTaCCTTGAGGCTTGGGCTTGGT	chr6:36743327-36743500	GACTTTTTCACCTTTTTTTCtGCAAAGAAG
ENSMUSG00000096569	Amy2a2	protein_coding	chr3:113350839-113350938	CCAAGACTTaCTTTTCCATTCTGGAAATTT	chr3:113349324-113349449	CCTGAAGGCAACCATGTTCCtAAAAGCACA
ENSMUSG00000096569	Amy2a2	protein_coding	chr3:113351831-113351964	TATATATTTaCTTTAAATAGGACATCTTCT	chr3:113349558-113349676	CAATCCAGTCATTCTGATCCtTAATTATTG
ENSMUSG00000096569	Amy2a2	protein_coding	chr3:113353631-113353861	TATTGGTCTaCCTCTTGGAAAATGAAAGGT	chr3:113350839-113350938	GACAGCCATTTTATACATTCtGAAAGGTTC
ENSMUSG00000096569	Amy2a2	protein_coding			chr3:113351031-113351153	CCAACCTTCTCCCCAGTTCCtGCATTTTTA
ENSMUSG00000096569	Amy2a2	protein_coding			chr3:113351831-113351964	CACCACCCAGATCAATGACCtAGGAGAGAC
ENSMUSG00000096569	Amy2a2	protein_coding			chr3:113354594-113354782	CATCCACATAAATACGGACCtAACAAAGAA
ENSMUSG00000016554	Eif3d	protein_coding	chr15:77959954-77960096	AGGAGTCTCaCCCGAGCTTCAGGTACTCAG	chr15:77959512-77959795	GTGGTACCGGGACACATACCtGTTGGGGAG
ENSMUSG00000016554	Eif3d	protein_coding	chr15:77961846-77961931	AGCCGACTTaCCGGTAAGCGACGGAGGCGA	chr15:77959954-77960096	AGTCAACGCCATTACAATGCtGCAGAAGAA
ENSMUSG00000016554	Eif3d	protein_coding	chr15:77962440-77962570	TGTGAACTCaCCATTCTCAGGCACTGCTGA	chr15:77961614-77961743	AAGCTTCCACCTGCGGTAACtACAAGGACA
ENSMUSG00000016554	Eif3d	protein_coding	chr15:77964020-77964152	AGGGTGCACaCCTTCCGGATGACAGGGTCG	chr15:77963178-77963325	TGCCCTGCGTTTTTGCCAGCtGAAAGCAGG
ENSMUSG00000016554	Eif3d	protein_coding	chr15:77964903-77965015	AAGCTACTCaCATGTCTTGAGGCTCTGACA	chr15:77964020-77964152	CAGGGCTCCGCAGCACTCGCtGCGGGGAGA
ENSMUSG00000016554	Eif3d	protein_coding	chr15:77966138-77966210	AGGGACACTaCCTGTGACTTCTGGTCCCAT	chr15:77968176-77968221	CCCCTGTCCAGTCTGCAACCtGTGAGGGAC
ENSMUSG00000016554	Eif3d	protein_coding	chr15:77966682-77966767	GGGACGCTCaCCTCTCTTTCTGCTTGGCAC
ENSMUSG00000016554	Eif3d	protein_coding	chr15:77967303-77967439	CCGTGGCCTaCCTGTGCGAATCTCATCCGG
ENSMUSG00000023330	Dtwd1	protein_coding			chr2:126154597-126154860	GCAGATCCCATGTGTGCAGGtAAGAGGCTC
ENSMUSG00000031668	Eif2ak3	protein_coding	chr6:70904088-70904285	TTATGTTTCaGCATATGATGGTTCAAGACA	chr6:70844726-70845021	AACTGCGGCCTCGCGGCAGGtGAGAGGTTG
ENSMUSG00000031668	Eif2ak3	protein_coding	chr6:70876678-70876872	TTCTGTTCTaGGTGTTTGGGAACAAGATGA	chr6:70858387-70858516	TAGCCTCAGCAAGCCAGAGGtAAGGAAAGT
ENSMUSG00000031668	Eif2ak3	protein_coding	chr6:70881484-70881718	ATAAATTTAaGGTGGAATTTCAGTGTTGGC	chr6:70883595-70883735	AAATGGAAGCCCTTAATCCGtAAGTCACTT
ENSMUSG00000031668	Eif2ak3	protein_coding	chr6:70883595-70883735	GGTTGACCCaGGGATGTACAGAGGCCAGCT	chr6:70884770-70884892	ATCCTCCAGTATCCATACGGtAAGTGTCAT
ENSMUSG00000031668	Eif2ak3	protein_coding	chr6:70884770-70884892	GTTCTCTTTaGATTCTCCTTCTAGGACTCC	chr6:70885161-70885381	CCATCCTCAGCCCCACAGGGtAAGATGCTC
ENSMUSG00000031668	Eif2ak3	protein_coding	chr6:70887800-70887912	TGCCTTCTCaGCAGCGGAAGGAGTCTGAAA	chr6:70889475-70889597	GGATCCGGCTCCCCAACAGGtAACGGGCAA
ENSMUSG00000031668	Eif2ak3	protein_coding	chr6:70890065-70890214	TTATACTTCaGGGAGTTGGCACGGGAGAAG	chr6:70896916-70897083	ATACATGAGCCCAGAGCAGGtGAGTCTTTC
ENSMUSG00000031668	Eif2ak3	protein_coding	chr6:70892355-70893141	CCCCCTTTTaGCACAGACTGGCCGCTCAGC	chr6:70901405-70901467	TCAGAAATATCCCCAAGAGGtATGGATAAT
ENSMUSG00000078881	Gm14434	protein_coding			chr2:176475740-176475801	TGTTCTTCCCAAATGTAACCtAAACCCAGT
ENSMUSG00000078881	Gm14434	protein_coding			chr2:176475741-176475801	TGTTCTTCCCAAATGTAACCtAAACCCAGT
ENSMUSG00000038453	Srcin1	protein_coding	chr11:97518610-97518756	TCCACCCTCaCCTGCTGCTGGGCCTGGATC	chr11:97518538-97518756	GCACGCTGCTACCACCACTCtGTGGAAAGA
ENSMUSG00000038453	Srcin1	protein_coding	chr11:97526529-97526676	TAGAGAGTGaCCTTCGGATCTGGGCCAGCG	chr11:97518610-97518756	GCACGCTGCTACCACCACTCtGTGGAAAGA
ENSMUSG00000038453	Srcin1	protein_coding	chr11:97533465-97533508	GAGTCACTCaCGTGCTGAGGGAGTGGCTGC	chr11:97523090-97523242	GCTCCTCGGACTCAGCCTTCtGCAAAGCCA
ENSMUSG00000038453	Srcin1	protein_coding	chr11:97533752-97533844	TGGACTCTCaCCTTGGGGTCTCCGGCTCTG	chr11:97525341-97525575	CCCAGTCTCTCTCCGCAGCCtTGAGAAGGA
ENSMUSG00000038453	Srcin1	protein_coding	chr11:97534431-97535293	TGTCTCCTCaCCTGGTCTCTGTGTCTTTGG	chr11:97526008-97526254	CATACCCTCATCCACTTGCCtAGGGTTGGG
ENSMUSG00000038453	Srcin1	protein_coding	chr11:97535734-97535827	CTCAGACATaCCCGGAGGTCACCGTTGGTG	chr11:97526529-97526676	TGCAGGCCTGGGAAATGAGCtGAGAGGGGA
ENSMUSG00000038453	Srcin1	protein_coding	chr11:97537044-97537239	CTGGGCAGTaCCTGGTGAGCGCAGCTTGGT	chr11:97531804-97531979	CCGACTCCTGGTTCTGGAGCtGCGGAACGC
ENSMUSG00000038453	Srcin1	protein_coding	chr11:97548880-97548978	GGGTGGCTCaCCTGGGCAGGCTGGCCAGCC	chr11:97533022-97533212	CTGCCTGACCCACACACTGCtGAGAGAGAC
ENSMUSG00000038453	Srcin1	protein_coding	chr11:97573796-97573919	ATCCGGCTCaCCTGGCTCCCCTCGGCCCCC	chr11:97533465-97533508	GGAGCCTTCAACCTTCTCACtGTGAAGGAA
ENSMUSG00000038453	Srcin1	protein_coding			chr11:97533752-97533844	CATAGCCTCCATGCGTTCCCtGGGGAGGAG
ENSMUSG00000038453	Srcin1	protein_coding			chr11:97534431-97535293	ACGCGTAAACCATTTCTCTCtGAGCAGAAG
ENSMUSG00000038453	Srcin1	protein_coding			chr11:97534887-97535293	ACGCGTAAACCATTTCTCTCtGAGCAGAAG
ENSMUSG00000038453	Srcin1	protein_coding			chr11:97542534-97542557	AACTCCAGTAGTTTGGTTGCtGATGGAAAT
ENSMUSG00000038453	Srcin1	protein_coding			chr11:97548880-97548978	CCACGGTCCAGCCGCCGACCtGTGTGTGTG
ENSMUSG00000038453	Srcin1	protein_coding			chr11:97551677-97551978	GGGCTGCTCCGCTCCGGATCtGCGAGAGGG
ENSMUSG00000028743	Akr7a5	protein_coding	chr4:139318092-139318250	TCCCCTTGCaGGGCACCCGAGGGGACGCAG	chr4:139314104-139314291	CCACCAGCTGCATCAGGAGGtGAGGGAGGG
ENSMUSG00000028743	Akr7a5	protein_coding	chr4:139314104-139314291	CTTGCTCCAaGTGAAAATCGCCACCAAGGC	chr4:139314467-139314571	CCTGCCAACTGTGTACCAGGtGAGGGGAAC
ENSMUSG00000028743	Akr7a5	protein_coding	chr4:139314467-139314571	CTCCCCTGCaGGGCAAGTTTGTGGAGCTTG	chr4:139316710-139316806	GCCTACAACCCTTTGGCTGGtATGGGCTGC
ENSMUSG00000028743	Akr7a5	protein_coding	chr4:139316934-139317033	CCTTCCCACaGGGGGCCTGCTGACTGGCAA	chr4:139316934-139317033	CTGAGACCTACAGGAACCGGtGACTGGGGC
ENSMUSG00000028743	Akr7a5	protein_coding	chr4:139317570-139317699	CACTCCCTCaGCTTCTGGAAGGAACACCAC	chr4:139317570-139317699	CCACCACTCGCAGCTCCAGGtAGCCCAGGC
ENSMUSG00000026622	Nek2	protein_coding	chr1:191822147-191822364	TTGTATTTCaGATCCTGGTGTGGAAAGAGC	chr1:191822147-191822364	CAAAGGGGACCAAGGATAGGtAAGGTGAAA
ENSMUSG00000026622	Nek2	protein_coding	chr1:191822492-191822732	TTTTTCTCCaGACAGTACTTGGAGGAAGAG	chr1:191822492-191822732	ACCCTATTACATGTCTCCTGtGAGTATTTT
ENSMUSG00000026622	Nek2	protein_coding			chr1:191827150-191827369	CGGGAGGACATCCTGGAGCGtGAGTGGTGC
ENSMUSG00000078949	R3hdml	protein_coding	chr2:163502322-163502451	TTCTCTTTTaGGGGCAACTGGATCGGAGAG	chr2:163492492-163492752	TGCCAACATGGAGTATATGGtGAGTCCCAA
ENSMUSG00000078949	R3hdml	protein_coding	chr2:163495689-163495807	TCCTTCATCaGGTTTGGGATGAGCAGCTGG	chr2:163495689-163495807	TCTCTATCCATTCCGGCCGGtGAGTGAACC
ENSMUSG00000078949	R3hdml	protein_coding	chr2:163498295-163498427	GGCCTCCCCaGGTTCCGTTCTGTGGTAGAC	chr2:163498295-163498427	CTGCTCCCACTATACCCAGGtACTCACCTG
ENSMUSG00000078949	R3hdml	protein_coding	chr2:163499815-163499930	TGCTTCTGCaGATGGTGTGGGCATCCTCCA
ENSMUSG00000073876	Gm13305	protein_coding	chr4:42159749-42159831	GTGCTACTCaCCTGGAAGCTTTTCCACCGG	chr4:42159749-42159831	ACTCCGTCTCAGCCTCAGCCtGAAGCATAA
ENSMUSG00000073876	Gm13305	protein_coding	chr4:42160059-42160155	CACTCACTCaCCAGAGCCCCAGTGCCAGGG	chr4:42160059-42160155	TCCAAGGGATCCCTGTGATCtAAAGAAAAA
ENSMUSG00000073876	Gm13305	protein_coding	chr4:42160253-42160378	ATCAGACTTaCCAAGTGGCCTTGGGTCTGG	chr4:42160253-42160378	ATCTCATCCTGCAGGAGACCtGAAGAAAGA
ENSMUSG00000073876	Gm13305	protein_coding	chr4:42160724-42160865	CTGTCTCTCaCCAGTGCTAGGAGTACCCCA	chr4:42160724-42160865	CCAAGCCAATGGGCTCCACCtGGAGGTAAA
ENSMUSG00000073876	Gm13305	protein_coding	chr4:42162042-42162205	GCAGACCTCaCCGTGGACCAGGCTGGATGC	chr4:42162762-42162928	CCCGGTGGATGGACTTTCCCtAGAATAGAG
ENSMUSG00000073876	Gm13305	protein_coding	chr4:42163193-42163307	CCCACACATaCCTGTAGGAAGTAAGGTAGC	chr4:42163007-42163039	TCCTGGCAGCGTCTTCTTCCtGGTAAAAAG
ENSMUSG00000073876	Gm13305	protein_coding	chr4:42163436-42163605	CACTAACTCaCAGCCCAGCTTCAGGGTCAC	chr4:42163436-42163605	AAACCAGGACACTGGAGTCCtGGAGGAAAG
ENSMUSG00000073876	Gm13305	protein_coding	chr4:42164431-42164491	TGGACACTTaCCCAGCACTCACTCCGGGGC	chr4:42164431-42164491	GGTTGTCCATACTGGACCCCtATAAAAGGC
ENSMUSG00000025172	Ankrd2	protein_coding	chr19:42044861-42045004	ATTTTCTCCaGGCGGGAAAGACCCCCACGG	chr19:42040084-42040242	TCCAGAGCCAGAGGAGATCGtAAGGCTCCT
ENSMUSG00000025172	Ankrd2	protein_coding	chr19:42040336-42040443	TCTACCTGCaGACCGGCCCTGTGAATGAGG	chr19:42040336-42040443	AGCGGACACCTGTGATGAGGtGATCCCCCG
ENSMUSG00000025172	Ankrd2	protein_coding	chr19:42041952-42042050	TTTGGGGACaGTTCCGTCGGACAGCACTGC	chr19:42041952-42042050	CGTGGACTTCCAGGATCGGGtGAGAGGGCA
ENSMUSG00000025172	Ankrd2	protein_coding			chr19:42042369-42042467	CACCAACGTGAGAGACAAGGtGAAGCAGTG
ENSMUSG00000025172	Ankrd2	protein_coding			chr19:42043753-42043851	TATCAATGCCAAAGACAGAGtGAGTCCTTG
ENSMUSG00000089942	Pira2	protein_coding	chr7:3844990-3845023	TCACATCTCaCCAAGACAGAGCAGGGCTGT	chr7:3838206-3838339	TGATCCTTGTTCTCTGTGGCtGTGGAGTTA
ENSMUSG00000089942	Pira2	protein_coding	chr7:3840634-3840684	GTGATACTTaCGAATTGGTGGGATGGGCCT	chr7:3843881-3844186	CTGGGTGTCCAGTAGTCTTCtAGGAGAGAA
ENSMUSG00000089942	Pira2	protein_coding	chr7:3841479-3841775	AAGTTACTCaCCTGTGATCAGGATGTCCAG
ENSMUSG00000089942	Pira2	protein_coding	chr7:3843881-3844186	AGGTTCCTCaCCTGAGACCAGGAGCTCCAC
ENSMUSG00000089942	Pira2	protein_coding	chr7:3844800-3844835	GACACACTCaCCTGTCAGCACTGGGATCCA
ENSMUSG00000030678	Maz	protein_coding	chr7:127026228-127026419	CCCCTACTCaCCTGGAATGGACTCTGGGCG	chr7:127023017-127023168	GGACAAACCTCACCAGTACCtATAGGGAGA
ENSMUSG00000030678	Maz	protein_coding	chr7:127024876-127024939	TGGCTTCCTaCCTCACATTTGAAGGGCCGC	chr7:127024444-127024615	CAAAAGCTGCCTCACATTTCtGGGGGAGGG
ENSMUSG00000030678	Maz	protein_coding			chr7:127025304-127026154	GTGGGGGCGCCGGCGCGGCCtGCGGAGACA
ENSMUSG00000051050	Spink14	protein_coding	chr18:44031863-44031905	CTTTCATATaGGAAATCTGGGGGAAGAATT	chr18:44028759-44028822	CACTTGGTTATCCTGGCTGGtGAGTAATTT
ENSMUSG00000074627	Mroh8	protein_coding	chr2:157279192-157279475	CCGCGACTGaCCTTTGCCGGGAGCCCATTC	chr2:157214900-157214999	TCCCCTTGCTTTTTTCTCCCtAAGTTGGTG
ENSMUSG00000074627	Mroh8	protein_coding	chr2:157221144-157221308	CATTGTCTTaCATCACCAAATAAGGAAAGC	chr2:157220060-157220215	AGTGAACGTCCTGTCTCACCtAAGATGGAG
ENSMUSG00000074627	Mroh8	protein_coding	chr2:157222764-157222904	GGTCCTTTTaCCATCTCCTGGTGTCTGACA	chr2:157223188-157223302	ACTTCTTTCCATCAAGGCACtGTAAAACCC
ENSMUSG00000074627	Mroh8	protein_coding	chr2:157223906-157224040	GGAATTCTCaCTTGGCAAGGAGGAACACTC	chr2:157228621-157228756	CCACAATTCAGCCAGATGCCtACAAATCCC
ENSMUSG00000074627	Mroh8	protein_coding	chr2:157228621-157228756	GAAATGCTTaCAGCAACAGCCACGTAGGCC	chr2:157229911-157230071	CACCTACTATTTCTGGCACCtGAAAAGGAA
ENSMUSG00000074627	Mroh8	protein_coding	chr2:157229911-157230071	GGTTCTGTTaCCTGTCATACGGTACTGGAT	chr2:157238316-157238437	TCTCTGTCCTGCATGATATCtAGAAAGAAA
ENSMUSG00000074627	Mroh8	protein_coding	chr2:157238316-157238437	GCTCTTATTaCCTGAACAATCTTGTAGGGA	chr2:157252964-157253068	GTAACCAGGGGTCTATGTGCtATAAAAGAT
ENSMUSG00000074627	Mroh8	protein_coding	chr2:157256327-157256471	AGGCGAGTTaCCTCTTGCTCGATGGCCTGG	chr2:157254930-157255025	ACGTCTCCCTGTAGAGACACtAAAAAGGTG
ENSMUSG00000074627	Mroh8	protein_coding	chr2:157258028-157258107	GGGGGTGTCaCCTGAGGTCAGTGATGGTGA	chr2:157258028-157258107	GCTCCTCCTGTACCAACACCtGCAGCGAGA
ENSMUSG00000074627	Mroh8	protein_coding			chr2:157271964-157272085	TTCTTCTGTACCGCTGGCCCtAGGAACAAG
ENSMUSG00000063089	Klk1b8	protein_coding	chr7:43954740-43954892	TCCTTCTTTaGGGTGACTCCGGAGGCCCAT	chr7:43950691-43950736	CTGTCCCTAGGAGGGATTGGtGAGATGAGG
ENSMUSG00000063089	Klk1b8	protein_coding	chr7:43953851-43954137	CTGTCTCCCaGCCAGTATGAGGTTTGGCTG	chr7:43952692-43952851	CTGCCCACTGCTATGTCGAGtGAGTAAGGG
ENSMUSG00000063089	Klk1b8	protein_coding			chr7:43953851-43954137	AGCATTACACCCACGAAATGtGAGTCTTCT
ENSMUSG00000058440	Nrf1	protein_coding	chr6:30095340-30095346	TATTATTTCaGGTCCTGTGGGAATGGCCGC	chr6:30089924-30090146	GCCCATCTGGCTGCTGCAGGtAATGTTTGT
ENSMUSG00000058440	Nrf1	protein_coding	chr6:30095340-30095381	TATTATTTCaGGTCCTGTGGGAATGGCCGC	chr6:30098449-30098575	AGCACCTTTGGAGAATGTGGtAAGTAAGAT
ENSMUSG00000058440	Nrf1	protein_coding	chr6:30095340-30095454	TATTATTTCaGGTCCTGTGGGAATGGCCGC	chr6:30116096-30116293	CACCGTGTCGCTCATCCAGGtATGTAAGCC
ENSMUSG00000058440	Nrf1	protein_coding	chr6:30115013-30115171	TTGTCTTTCaGGCTCAGCTTCGGGCATTTA	chr6:30116115-30116293	CACCGTGTCGCTCATCCAGGtATGTAAGCC
ENSMUSG00000058440	Nrf1	protein_coding	chr6:30116096-30116293	TTTGATGACaGGTTTCATGGACCCAGGCAT	chr6:30118949-30119106	TCACCATGGCCCTCAACAGGtGGAGGCAGG
ENSMUSG00000058440	Nrf1	protein_coding	chr6:30117056-30117157	GTGTTTCCTaGGTTGGTACAGGGGCAACAG	chr6:30126235-30126359	GGAGTCCAAGATGCTAATGGtAAGAGATCA
ENSMUSG00000058440	Nrf1	protein_coding	chr6:30118949-30119106	TTCTGCCTCaGGTGGAACAAAACTGGGCCA
ENSMUSG00000058440	Nrf1	protein_coding	chr6:30140216-30140271	GTTCTTGTCaGGCCTCTTTATGGCAGACTG
ENSMUSG00000058440	Nrf1	protein_coding	chr6:30140216-30140307	GTTCTTGTCaGGCCTCTTTATGGCAGACTG
ENSMUSG00000058440	Nrf1	protein_coding	chr6:30144581-30144704	TCTCACTGCaGGCCCAGATGGAGTTCATGC
ENSMUSG00000058440	Nrf1	protein_coding	chr6:30144581-30144834	TCTCACTGCaGGCCCAGATGGAGTTCATGC
ENSMUSG00000052776	Oas1a	protein_coding	chr5:120907294-120907476	GGAGGGCTCaCCTTCACCACCTTGGAGACC	chr5:120896995-120897024	ATGTCCAGTTCTCTTCTACCtGAGGATGGA
ENSMUSG00000052776	Oas1a	protein_coding	chr5:120897180-120897206	CAAATGCTAaCCTGCTCAAAAGGTACAGGA	chr5:120898319-120898472	TGGGTCCAGGATCACAGGCCtGCAGAGGAG
ENSMUSG00000052776	Oas1a	protein_coding	chr5:120898319-120898472	TGGGGTCTCaCCGGCACATCCCAGGAGCTC	chr5:120899073-120899305	TCCCCAGCTTCTCCTTACACtGAGAAGAGA
ENSMUSG00000052776	Oas1a	protein_coding	chr5:120905596-120905884	GGCAGGCTTaCCCAGGACATCAAAGGCTGG	chr5:120905596-120905884	CTTTGCCTGAGGAGCCACCCtGAAAGACAA
ENSMUSG00000074749	Plk1s1	protein_coding	chr2:146969957-146970057	TTCTCTTCCaGCCTTCTGGGGGGAGTCTGA	chr2:146890981-146891284	CCCCAGATTCACCAAGACAGtAAGCCATTC
ENSMUSG00000074749	Plk1s1	protein_coding	chr2:146861120-146861182	CTGTATTACaGTGAAAAGAAGAGATTGGAC	chr2:146942917-146942979	GCTGCGGCCCCAGGCACAGGtAAAGCTACC
ENSMUSG00000074749	Plk1s1	protein_coding	chr2:146870766-146870846	TTTATATTTaGACTGAATATGAGGCTGAAG	chr2:146950523-146950588	TTGGGAGCAGCCATGAAAGGtCAGTTACAA
ENSMUSG00000074749	Plk1s1	protein_coding	chr2:146889021-146889295	CTCTTCTGCaGGATGCAGTGCAGGCAGGAA	chr2:146956200-146956296	AAGGAAGTCCTTTGTCAAGGtAAAGTCGTG
ENSMUSG00000074749	Plk1s1	protein_coding	chr2:146889021-146889666	CTCTTCTGCaGGATGCAGTGCAGGCAGGAA	chr2:146969544-146969587	ACCACCATAAAGTCAAATGGtAAGAAATAG
ENSMUSG00000074749	Plk1s1	protein_coding	chr2:146890981-146891284	TCCTCTCACaGATGATCTTGACCACGGGGA
ENSMUSG00000074749	Plk1s1	protein_coding	chr2:146942917-146942979	TAATTTTTTaGAAGTTTCAAGTGGCTGTGG
ENSMUSG00000074749	Plk1s1	protein_coding	chr2:146950523-146950588	TGGAACTGAaGGACACAGAGAGGCGGATCT
ENSMUSG00000074749	Plk1s1	protein_coding	chr2:146956200-146956296	GGTTGTCACaGGTCTGGATATTGGTGGCAG
ENSMUSG00000074749	Plk1s1	protein_coding	chr2:146969544-146969587	TTATCTTATaGGCACGAAAGCAAAAGGGAC
ENSMUSG00000026342	Slc35f5	protein_coding	chr1:125562500-125562641	TAAACTAACaGACTGCAAATGGTTTATGTG	chr1:125562275-125562365	GAGAAGCCCTTGCAACAAGGtAAATTCTCA
ENSMUSG00000026342	Slc35f5	protein_coding	chr1:125568547-125568609	TCTGTGTTTaGTTTGCAGATGCTGAAGGTT	chr1:125562500-125562641	ATCCTCAGAACTCACCTCGGtATGTATTTC
ENSMUSG00000026342	Slc35f5	protein_coding	chr1:125574666-125574747	TTTTTGTTTaGTGGTTTTTGGCAAATTTGT	chr1:125566468-125566611	AGGGAAGCCTGCTGCTTTTGtAAGTTTTCA
ENSMUSG00000026342	Slc35f5	protein_coding	chr1:125579263-125579327	TGCTCTCACaGCATTGGAGGTGTGGTGCTG	chr1:125570547-125570628	AACATTGGGACCGAAAAGAGtGAGTTACGG
ENSMUSG00000026342	Slc35f5	protein_coding	chr1:125584453-125584557	GGTTTTTACaGGTTCCATTTGGTCCCTTGC
ENSMUSG00000026342	Slc35f5	protein_coding	chr1:125585074-125585233	TTTCTCCTCaGGTTTTGTAGGTCTGTTTAA
ENSMUSG00000026342	Slc35f5	protein_coding	chr1:125589811-125589965	TTTTGTTTTaGGTGCAGTTTTCTTGGTTAT
ENSMUSG00000001751	Naglu	protein_coding	chr11:101071896-101072042	CTGCTCCACaGGTATACCTGGCCTTGGGCC	chr11:101070125-101070501	CCGAAACCACGCCCAACAGGtATTGATGCT
ENSMUSG00000001751	Naglu	protein_coding	chr11:101072217-101072302	ATCCCTCCCaGCATCGAATCCTGGACCGGA	chr11:101071080-101071227	GGAGGCCATCTGGCAAAGGGtTTGTGCCAA
ENSMUSG00000001751	Naglu	protein_coding	chr11:101073847-101074103	CCCACCCCCaGGGTGTTTCCACAGGTCAAT	chr11:101072217-101072302	TCCCCAAGGCCATCACCAGGtGAGGTCCTC
ENSMUSG00000001751	Naglu	protein_coding			chr11:101073847-101074103	TATGAAGCCATGGTCACTGGtACGGTGCTT
ENSMUSG00000021877	Arf4	protein_coding	chr14:26646659-26646739	TTTTCTTCTaGTTGGATTGGATGCTGCTGG	chr14:26646659-26646739	ACCACCATTCCTACCATTGGtAAGAAAATC
ENSMUSG00000021877	Arf4	protein_coding	chr14:26646888-26646931	ATTATGCACaGTGATTATTTTGGTTTTTTT	chr14:26646914-26647023	TTACTTCCAGAATACCCAGGtGAGAAATGC
ENSMUSG00000021877	Arf4	protein_coding	chr14:26646914-26647023	TTTTCTTACaGGTTTTAATGTGGAAACAGT	chr14:26653837-26653962	GTCTCTCCGAAACAGAACAGtAAGTATTGA
ENSMUSG00000021877	Arf4	protein_coding	chr14:26653106-26653177	ATTTTCCCTaGGGTCTCATTTTTGTGGTAG
ENSMUSG00000031194	4931400O07Rik	protein_coding	chrX:62468472-62468702	TGTCTTCATaGGTCTGGAAAGTGGTGACAA
ENSMUSG00000064299	4921528I07Rik	protein_coding	chr9:114279299-114279369	GGGCACCTTaCCTTCATCATCTCTACTGGT	chr9:114307767-114307831	GTACCGTCACCATGTTTAGCtAGCAGTAGG
ENSMUSG00000064299	4921528I07Rik	protein_coding	chr9:114299977-114300090	TCCCACCGTaCCTTCTGTTGTGACAGGTGC
ENSMUSG00000064299	4921528I07Rik	protein_coding	chr9:114302281-114302351	GGCCTTCTTaCCTCTGCCATTTTCACTGGT
ENSMUSG00000064299	4921528I07Rik	protein_coding	chr9:114304583-114304696	TTCCACTGTaCCTTCTAGGTTGTCTTGTGG
ENSMUSG00000064299	4921528I07Rik	protein_coding	chr9:114307767-114307831	GCCCGTCTTaCCTTAACCCTACGCAGTGGT
ENSMUSG00000064299	4921528I07Rik	protein_coding	chr9:114311124-114311237	TTCCTCAGTaCCTTTTGTTTCATTTTGTGG
ENSMUSG00000064299	4921528I07Rik	protein_coding	chr9:114313715-114313739	AGGATACATaCTGTTCCGGCGTTTTCTGGA
ENSMUSG00000064299	4921528I07Rik	protein_coding	chr9:114314579-114314649	GGGCTTCTTaCGGTCAGTGAGGATTTTGTC
ENSMUSG00000030263	Lrmp	protein_coding	chr6:145174437-145174680	CCTCCCCACaGCTGCAGCTCAGTGGCTTCC	chr6:145138046-145138086	GGAACTCTCTTCCTGCTTGGtAAGAAATTG
ENSMUSG00000030263	Lrmp	protein_coding	chr6:145138046-145138086	TCTGTCCTTaGTAATTTCTCTCTGGAGGAA	chr6:145138182-145138263	CGAGGACCAGAGTACAGACGtGAGTACGGA
ENSMUSG00000030263	Lrmp	protein_coding	chr6:145138182-145138225	TCTACCACCaGGTGCCCACTCCCCACGGAA	chr6:145144949-145145008	GCACAGAGTCCAGTTTGAGGtCTGTATAAA
ENSMUSG00000030263	Lrmp	protein_coding	chr6:145138182-145138263	TCTACCACCaGGTGCCCACTCCCCACGGAA	chr6:145145474-145145522	AGTGAGCCAGTCTGCTGCAGtAAGTCTCCC
ENSMUSG00000030263	Lrmp	protein_coding	chr6:145145474-145145522	GAGAGGAAAaAGCTGTTCTCCTTCTGGGGT	chr6:145145477-145145522	AGTGAGCCAGTCTGCTGCAGtAAGTCTCCC
ENSMUSG00000030263	Lrmp	protein_coding	chr6:145158644-145158701	TCTAATTTTaGGAAGCAGGAGAGGAACTCA	chr6:145147636-145147682	AGAGCCCGTCACAGCTCAGGtCTGCCACAT
ENSMUSG00000030263	Lrmp	protein_coding	chr6:145160877-145160981	TGTGGCCACaGGCAGAGTTCCTCAGGTTAT	chr6:145147979-145148077	GCCGCCTCTGCCATGCAAGGtACAATGTCG
ENSMUSG00000030263	Lrmp	protein_coding	chr6:145160877-145161017	TGTGGCCACaGGCAGAGTTCCTCAGGTTAT	chr6:145149287-145149357	CAAGGCTGCATCCCAGCTGGtGAGGAAACA
ENSMUSG00000030263	Lrmp	protein_coding	chr6:145167969-145168116	GGCTCTCGTaGGAAAGCCGGGTGAGTAGAG	chr6:145158644-145158701	AAGGGCAGTGCCCCGGGAGGtAAGGCATGC
ENSMUSG00000030263	Lrmp	protein_coding	chr6:145171655-145171704	AACCTCGGAaGGTGTCAGGCATGGAAAATA	chr6:145165197-145165331	GCTGGGCGCCATCAACCAGGtAATGGTGAA
ENSMUSG00000030263	Lrmp	protein_coding	chr6:145171984-145172085	TCTTTGTGTaGGAGAATCCTGGGGACAAAG	chr6:145167969-145168116	AACTCTCTGCCAGATGAAGGtAACAGCCCT
ENSMUSG00000030263	Lrmp	protein_coding	chr6:145174437-145174677	CCTCCCCACaGCTGCAGCTCAGTGGCTTCC	chr6:145171655-145171704	GCCGGCGGTCGAGCAGCTGGtAAGTGTGAC
ENSMUSG00000020633	Dcdc2c	protein_coding	chr12:28516647-28516715	ACTTCACTCaCCATGCCACTCTTCAGGCCA	chr12:28528619-28528661	ATCATTGCCTCCAAATCTCCtGAAAGGCAA
ENSMUSG00000020633	Dcdc2c	protein_coding	chr12:28524675-28524775	TTGCTACCCaCCTGATCGACTGGCACCTCC	chr12:28530350-28530487	TCCATCCATTGTAAACAACCtGTAAACACA
ENSMUSG00000020633	Dcdc2c	protein_coding	chr12:28530350-28530487	ATTATACTCaCTGCTGGACCTCACTGGGGA	chr12:28535452-28535580	TCTTCCATTTGTGAAAACGCtGTAAGGGTA
ENSMUSG00000020633	Dcdc2c	protein_coding	chr12:28541472-28541548	ACTGAACTCaCTTTATGTATCGGGATGTCC	chr12:28541472-28541548	AATGGACCACCGGCTTGATCtGCAAAACAA
ENSMUSG00000018733	Pex12	protein_coding	chr11:83297488-83298041	AATGGCCTTaCCTTCTGACGGGCTCCTGCA
ENSMUSG00000039231	Suv39h1	protein_coding	chrX:8074116-8074137	CCCTTTCCCaCCTAGAGTCGCCGGCTCCCC	chrX:8062853-8062983	TCCATGTCCACGGGGTCCACtGTGAAGTCA
ENSMUSG00000039231	Suv39h1	protein_coding			chrX:8063911-8064057	CCTCCTCTGAGGTAATAATCtGAAGAAGGG
ENSMUSG00000039231	Suv39h1	protein_coding			chrX:8069091-8069120	AATAACACCCAGGAGGGACCtATGGAAATA
ENSMUSG00000039231	Suv39h1	protein_coding			chrX:8074116-8074137	GAGTCGCCGGCTCCCCCATTtTGAGAAGGG
ENSMUSG00000021359	Tfap2a	protein_coding	chr13:40719192-40719333	AAATGCCTTaCTTTGTGGCCAGGAGCATGT	chr13:40721269-40721387	TCCATTCTTAGACTTCGCTCtGTTTCAGAA
ENSMUSG00000021359	Tfap2a	protein_coding	chr13:40728342-40728776	CCGCCTCTTaCCGGGACGTCCTCGATGGCG	chr13:40725129-40725180	TACCCGGGTCTTCTACGTGCtGCAACAAAA
ENSMUSG00000021359	Tfap2a	protein_coding			chr13:40728342-40728776	TGGTGCCGTCGTGACGGTCCtGGAAGAAAG
ENSMUSG00000036206	Sh3bp4	protein_coding	chr1:89153127-89153348	GCATCACCCaGGCCATGTGGAAACCTGCCT
ENSMUSG00000036206	Sh3bp4	protein_coding	chr1:89152200-89152388	CATCTTCCCaGGCTTTGCTGAAAATGGACT
ENSMUSG00000043015	Tmem194b	protein_coding	chr1:52640829-52641060	CTGTTTTGTaGGTGACAGTAACCAGCCCGG	chr1:52641171-52641243	ATGCAAAGACCTTGAGCCAGtAAGTGCCCT
ENSMUSG00000043015	Tmem194b	protein_coding	chr1:52643122-52643236	CCCGCACACaGTATAGCACATTTGGGGCGC	chr1:52648750-52648926	GACTCCAGGCTCCTAAAAAGtAAGTCCTGC
ENSMUSG00000043015	Tmem194b	protein_coding	chr1:52645261-52645486	TGTGTTTCTaGGCTATGTGGTGGTTGTTGG
ENSMUSG00000043015	Tmem194b	protein_coding	chr1:52648750-52648926	ATGTGTTTTaGGAAAATGAGGCCGTGGTTC
ENSMUSG00000030219	Erp27	protein_coding	chr6:136909458-136909583	GTGACTCTCaCCTGTCCCTGGAAGAGCTTA	chr6:136908025-136908222	CCACCAGAACAAAGAGAATCtGTAGAGGGA
ENSMUSG00000030219	Erp27	protein_coding	chr6:136919870-136920007	GCCCGTCTTaCCAGTCGAAAGAGGCAGATG	chr6:136909458-136909583	TAAATAAGCCAGCTGCAATCtGGAAAAGTA
ENSMUSG00000031843	Mphosph6	protein_coding	chr8:117801852-117801902	GACCTCAGCaCCTTCATGCGCAGCAGGTTC	chr8:117792189-117792318	TCCCACCAAAGTCTCATATCtGTTAGGAAG
ENSMUSG00000031843	Mphosph6	protein_coding	chr8:117794581-117794671	ATATTTAATaCCTCAACCTCAGGATTAAAC	chr8:117794581-117794671	CTCCTCTACGATGAAGCTCCtGAGGAGGAG
ENSMUSG00000031843	Mphosph6	protein_coding			chr8:117799044-117799156	CCAGGCCTCTTTGCATGAACtGTTAAGACA
ENSMUSG00000022551	Cyc1	protein_coding	chr15:76345655-76345756	TTTGTTCCCaGATGTTGTTGATGATGGGCC	chr15:76343564-76343692	TCCATTGCGGACACCGCAGGtGAGTCCTGG
ENSMUSG00000022551	Cyc1	protein_coding	chr15:76344582-76344708	TATCTCTTTaGCATTCGGAGGGGTTTCCAG	chr15:76344302-76344498	CCTCCTTGGACCACACCAGGtGGGTGTGTT
ENSMUSG00000022551	Cyc1	protein_coding	chr15:76344812-76344969	CTTGGTGGCaGGTGGAGGTCCAGGATGGCC
ENSMUSG00000022551	Cyc1	protein_coding	chr15:76345053-76345213	TCTGGTTCTaGGCATGGTGGTGAGGACTAC
ENSMUSG00000034855	Cxcl10	protein_coding	chr5:92347805-92347894	ATCAAACCTaCCTTTTTTGGCTAAACGCTT	chr5:92347370-92347385	TTAAGGAGCCCTTTTAGACCtGTAGGAAGA
ENSMUSG00000034855	Cxcl10	protein_coding	chr5:92348089-92348215	CTTGTACTCaCATGATCTCAACACGTGGGC	chr5:92348089-92348215	GTCCTTGCGAGAGGGATCCCtGCAGGAAGA
ENSMUSG00000022789	Dnm1l	protein_coding	chr16:16323330-16323419	CCAAAGCTCaCCATTTCATTTGTCACGGGC	chr16:16313990-16314043	GACTGGCTCCTTGTAATGCCtGCATTAAAA
ENSMUSG00000022789	Dnm1l	protein_coding	chr16:16323975-16324095	GATATACTCaCAGTAGCATTTCTGATGGCA	chr16:16314264-16314423	CATTACTGCCTTTGGGACACtGTAAAGCAA
ENSMUSG00000022789	Dnm1l	protein_coding	chr16:16332001-16332132	GAAAATGTTaCCTATTCAGGGTCCTAGCAA	chr16:16316602-16316778	CACCACCTGCAGATGGGACCtGAAAACACA
ENSMUSG00000022789	Dnm1l	protein_coding	chr16:16338593-16338679	CTATTCCTTaCTTTGGTCATTCCCGGTAAA	chr16:16318445-16318477	TTCTGTTGTCCTGAATTAACtGTTAAAAGA
ENSMUSG00000022789	Dnm1l	protein_coding	chr16:16341422-16341468	TTAGTGATTaCCTTGTTTTTGGTGTGAAGA	chr16:16319452-16319508	GCCTGTTTCTTCTTTGTTCCtATAAAATGT
ENSMUSG00000022789	Dnm1l	protein_coding	chr16:16342697-16342735	ATAAAGGAAaCCTTTGGAAAGGTGTCTTGA	chr16:16321584-16321676	TTGCCACTAAGTTATGCACCtATAAAAAAC
ENSMUSG00000022789	Dnm1l	protein_coding			chr16:16323330-16323419	TAGGGAACCGTAACAATTCCtGAATGTAAT
ENSMUSG00000022789	Dnm1l	protein_coding			chr16:16323975-16324095	AATCCTAGCACCACCGCATCtGGAAAATAT
ENSMUSG00000022789	Dnm1l	protein_coding			chr16:16332001-16332132	GTTAATATCCAGTTGGCTTCtATGGTTGAA
ENSMUSG00000022789	Dnm1l	protein_coding			chr16:16336853-16337015	GCTGATCGCCTACAGGTACCtAGACCAAAG
ENSMUSG00000022789	Dnm1l	protein_coding			chr16:16342697-16342735	TTTTTCCATGTGGCAGGGTCtGTAGTTAAA
ENSMUSG00000022789	Dnm1l	protein_coding			chr16:16345980-16346145	CTGAGCTCTTCCCACTGCTCtGAAAAGAGA
ENSMUSG00000022789	Dnm1l	protein_coding			chr16:16345998-16346145	CTGAGCTCTTCCCACTGCTCtGAAAAGAGA
ENSMUSG00000079597	Gm5483	protein_coding	chr16:36187914-36188036	CTGTCTTTCaGATGGATGTTGGTGGTGGTT
ENSMUSG00000095253	Zfp799	protein_coding	chr17:32822074-32822200	GTCACCTTCaCCTATATAGGACAGGTTCCT	chr17:32819347-32821099	TCTCTCCAACAACTGACTACtGCGAAAAAA
ENSMUSG00000095253	Zfp799	protein_coding			chr17:32821778-32821838	TGGTGTTCCCATTTGTTTCCtAAAATACAG
ENSMUSG00000035778	Ggta1	protein_coding			chr2:35407945-35408082	CAAAACATCCGGGCGGTTCCtGGTGAGAAG
ENSMUSG00000035778	Ggta1	protein_coding			chr2:35414219-35414284	CTCACCAACCTCTGGAATTCtAGGAAATGA
ENSMUSG00000035778	Ggta1	protein_coding			chr2:35416472-35416507	CAAGAAAGAGCCTTCTGGGCtAAGGACAAA
ENSMUSG00000042686	Jph1	protein_coding	chr1:17097226-17097604	ATGCCGCTCaCCTCCATCCCCGTAGGTCTC	chr1:17091298-17092057	CACTGGCCCTGGTAGGTACCtTCGAGAAAG
ENSMUSG00000042686	Jph1	protein_coding	chr1:17016039-17016157	TCAAGATTTaCCTGGTTGGTAGAAATCAGG
ENSMUSG00000016481	Cr1l	protein_coding	chr1:195131188-195131305	CCGCAGCTCaCCCAAAGTAAATGGCAGCAA	chr1:195111080-195111155	ATTATCCCAATGAAAATTCCtAAACAGGAA
ENSMUSG00000016481	Cr1l	protein_coding	chr1:195114656-195114841	TTTGTACTTaCGAGATACACATTTGGCCAG	chr1:195112374-195112397	ATTAGACCACTGATTGAGCCtGAAAGAGAG
ENSMUSG00000016481	Cr1l	protein_coding	chr1:195117479-195117880	GTCAGACTTaCCCTTGAAGCAGCTTGGTAA	chr1:195123690-195123775	GGAACCAATGAGGCGGTATCtACACACAGA
ENSMUSG00000016481	Cr1l	protein_coding	chr1:195123690-195123775	TTTCAACTTaCACTCACAAATAGGTGCCTC
ENSMUSG00000001143	Lman2l	protein_coding	chr1:36445050-36445233	GGGCGCCTCaCCCTGGTAGGGCTTCGACAG	chr1:36428102-36428216	CATCAATATCCATCATTATCtGGAATAAGA
ENSMUSG00000001143	Lman2l	protein_coding	chr1:36424767-36424957	GCGGGTACCaGTCACCCCAGACTCCACGGA	chr1:36429423-36429455	AATAGCGCCTCTTCTGGGCCtGAGCGGGTC
ENSMUSG00000001143	Lman2l	protein_coding	chr1:36429423-36429455	CCGACTGATaCCTGGACTCCTGGAGAATAG	chr1:36438750-36438832	ATGTTTCCAAACACAGGCCCtAGAGAGAGA
ENSMUSG00000001143	Lman2l	protein_coding	chr1:36439609-36439726	ATCCCTAATaCCTGGCTGCATTCGGTCCTT
ENSMUSG00000001143	Lman2l	protein_coding	chr1:36443491-36443609	AAGCCTCTTaCCACCCGGTTCCACAAGGCA
ENSMUSG00000048482	Bdnf	protein_coding	chr2:109723382-109724149	CCTTCCCACaGTTCCACCAGGTGAGAAGAG	chr2:109675337-109675339	GGACAGCAAAGCCACAATGGtGAGTAGCAA
ENSMUSG00000029175	Slc35f6	protein_coding	chr5:30657377-30657846	GCTTCCCCCaGGCTTCTTCGGCTTCGTGAT	chr5:30654748-30654820	CAAGCATCCCTTCGTCCAGGtACCAGCATT
ENSMUSG00000029175	Slc35f6	protein_coding	chr5:30655495-30655582	TGTTCCTGCaGGCAGTGGGCATGTTCCTGG	chr5:30655495-30655666	ACCAGCATCATGTACGTGGGtAAGTAAGTA
ENSMUSG00000029175	Slc35f6	protein_coding	chr5:30655495-30655666	TGTTCCTGCaGGCAGTGGGCATGTTCCTGG
ENSMUSG00000031451	Gas6	protein_coding	chr8:13494261-13494339	GCGGTACTCaCTGTGAGAAGACTCGGAAGC	chr8:13465749-13465900	GCAGAAATCACCGATACTTCtGAGCAGGGG
ENSMUSG00000031451	Gas6	protein_coding	chr8:13470219-13470387	CACCCACTTaCTGTAGTTGAGCCTGTAGGT	chr8:13466627-13466855	CAACTGCCAGGACCACCAACtGCAGGGGAT
ENSMUSG00000031451	Gas6	protein_coding	chr8:13474657-13474846	CTTCCACTTaCAGTTTGCCACATGCCGTGG	chr8:13468192-13468364	ACATCCAGCGATGTTCGGGCtGCAATGAAA
ENSMUSG00000031451	Gas6	protein_coding	chr8:13477044-13477166	ACCCTGGGTaCCTTGGCAGGTCTTCTCCTT	chr8:13470219-13470387	CATCCAGGCGAGGGTTAATCtGGAAAGACA
ENSMUSG00000031451	Gas6	protein_coding	chr8:13478252-13478374	CAGGGCCTTaCCTTGGCAGGTCTGGCCGTC	chr8:13471449-13471613	CCAGCTCTTCCACGGAGATCtGGAGGGGGT
ENSMUSG00000031451	Gas6	protein_coding	chr8:13479007-13479129	TGTGGACTCaCCTTTGTCACAGAGCCGGCC	chr8:13474657-13474846	GTCAAATTCAGCCAGCAGCCtGGAAACAGA
ENSMUSG00000031451	Gas6	protein_coding	chr8:13483674-13483736	GGCACACTTaCTCTGAACACATTTGGCGAA	chr8:13493846-13494012	CGCGCCCGCAACAGCACAGCtGCAGAAAGA
ENSMUSG00000031451	Gas6	protein_coding	chr8:13485671-13485695	CTTTAACTCaCCTTGATATCGTGGATAGAA
ENSMUSG00000031451	Gas6	protein_coding	chr8:13493846-13494012	CGCACGCTCaCCGTCTCGGGGTCGTTCTCG
ENSMUSG00000027505	Fam209	protein_coding	chr2:172473956-172474216	TCTCTCGACaGGAGCAGCATCCTCCTGGCC
ENSMUSG00000046519	Golph3l	protein_coding	chr3:95588990-95589134	CTCTCTGCAaCGAAGGATCAGGAAGTTTGT	chr3:95607906-95608037	GCGACTCCTAGACAGAAAGGtACAATATCC
ENSMUSG00000046519	Golph3l	protein_coding	chr3:95607906-95608037	CCCTCTCCTaGGGCTACACATCTTTCTGGA
ENSMUSG00000046519	Golph3l	protein_coding	chr3:95617044-95617082	TTTCCCAACaGGTGAGACATGGAACCCTTT
ENSMUSG00000046519	Golph3l	protein_coding	chr3:95617044-95617242	TTTCCCAACaGGTGAGACATGGAACCCTTT
ENSMUSG00000046519	Golph3l	protein_coding	chr3:95617044-95617468	TTTCCCAACaGGTGAGACATGGAACCCTTT
ENSMUSG00000046519	Golph3l	protein_coding	chr3:95617044-95617471	TTTCCCAACaGGTGAGACATGGAACCCTTT
ENSMUSG00000027429	Sec23b	protein_coding	chr2:144566763-144566810	TTTTCCCGAaGAGAGGTGCTCGGTCTCCTC	chr2:144559221-144559441	CTATTCTCAATCCACTTTGGtATGGACTCC
ENSMUSG00000027429	Sec23b	protein_coding	chr2:144566763-144566999	TTTTCCCGAaGAGAGGTGCTCGGTCTCCTC	chr2:144567101-144567186	AGCCTTTTGTTTCCAGCAGGtGAGGCGCTG
ENSMUSG00000027429	Sec23b	protein_coding	chr2:144567101-144567186	TTCCCTTTCaGGAGATGCTGGGCCTGACCA	chr2:144569100-144569215	GCTGTCCAAATCTTACAGGGtATGTTCACG
ENSMUSG00000027429	Sec23b	protein_coding	chr2:144572479-144572602	TTCTTATCTaGAGGCCACATGGTGATGGGA	chr2:144574667-144574747	GCCATGCGTGTCAGAAAATGtAAGGAAAAC
ENSMUSG00000027429	Sec23b	protein_coding	chr2:144574667-144574747	ATTTGTTTTaGACCTCTCGGGAACTGAAGA	chr2:144579297-144579403	TGACCACCATTGCCCGCAAGtGAGTGTCTT
ENSMUSG00000027429	Sec23b	protein_coding	chr2:144578332-144578421	TCTCATCCTaGGAGCTTGGTGTTGGTGGCA	chr2:144585598-144585759	CTTCCACGGACCACCAGAGGtAAGGCCGAA
ENSMUSG00000027429	Sec23b	protein_coding	chr2:144583691-144583768	TCTTTCAACaGTGTCAGAAGTTTGGGCAGT	chr2:144586374-144586460	TGTCATTTACCTTGGTGAGGtAAGGGTGTC
ENSMUSG00000027429	Sec23b	protein_coding	chr2:144586374-144586460	TCTTTCCATaGCCTGTACTCCTGGACAGCA	chr2:144587502-144587567	CCTGTATGCCTGGGGGCAGGtAAGCCTTGT
ENSMUSG00000027429	Sec23b	protein_coding	chr2:144586866-144587021	TTTTGGTGTaGACCATAGCCCAGTGGCGGA
ENSMUSG00000019373	Cops3	protein_coding	chr11:59818419-59818499	ACCCTGTTTaCCTTTTGAACAAACTGGGGG	chr11:59818058-59818108	CTTCTTGTGAGCCCATGCTCtGTGAAGGAG
ENSMUSG00000019373	Cops3	protein_coding	chr11:59830147-59830239	GAATCCCATaCCTGGCAGAGATCGGCATGT	chr11:59820005-59820118	AAATTTCTCCATCTTCTATCtGAAAAAAAA
ENSMUSG00000019373	Cops3	protein_coding	chr11:59835364-59835444	AGGGTGCTTaCGGCCAAGGGTGATGACTTG	chr11:59830147-59830239	TGCCAATTCCTCGAAGGGGCtGTCAGAAAT
ENSMUSG00000019373	Cops3	protein_coding	chr11:59836891-59836935	ATGTCCCTTaCAGAACAGCAAGGACACCCA	chr11:59832884-59832933	TGATGGCAAAGCCCAGCAACtAGATGCAAC
ENSMUSG00000019373	Cops3	protein_coding	chr11:59836891-59837020	ATGTCCCTTaCAGAACAGCAAGGACACCCA
ENSMUSG00000040297	Suco	protein_coding	chr1:161820395-161820450	AAGAGTATTaCCTTTTTCTCTGGAGAGAAC	chr1:161829236-161829340	CTTCAGTTTGCCGCTGATCCtATAACAAAA
ENSMUSG00000040297	Suco	protein_coding	chr1:161828156-161828310	GTTAACCTTaCCTTTTAGGGCTTGGATACT	chr1:161833416-161833503	TTCCATTTGTTTGCGGTACCtACAAAGTAA
ENSMUSG00000040297	Suco	protein_coding	chr1:161837719-161837809	GCATAACTTaCTCAGGTGATGGAACAGGAG	chr1:161834036-161835193	GACTTCCTTGATTACATATCtAGAAATACA
ENSMUSG00000040297	Suco	protein_coding	chr1:161845303-161845358	TTTTGTATTaCCTTATTAGGCTTAAAGGAC	chr1:161838754-161838822	ACCATATTTAGAATGGCATCtAAAACAAAA
ENSMUSG00000040297	Suco	protein_coding	chr1:161852811-161852947	AAAAAAAGTaCCTTGGCTTCCGGATTAGCT	chr1:161844002-161844067	TTATAATCCAGGGGATAATCtGTTTTAAGA
ENSMUSG00000040297	Suco	protein_coding	chr1:161857344-161857481	TCGATACCCaCCTCTCTGGTGGACTGACAA	chr1:161844789-161844880	CATGCTAGTACCAAAAACCCtAACAACAGT
ENSMUSG00000040297	Suco	protein_coding	chr1:161859350-161859504	TAATGACTTaCTCAAGCTCTGAGACTGGAG	chr1:161852811-161852947	GACTGACCTGTAGACAAACCtTATTATAAA
ENSMUSG00000040297	Suco	protein_coding	chr1:161863914-161864025	ATTTAAGGTaCCTTTTTCTGGAACTGTGTG	chr1:161856821-161856971	TATATGCTGGCCAACAAGGCtATATAAAAG
ENSMUSG00000040297	Suco	protein_coding			chr1:161857344-161857481	ACCAGACTTTTCTACTTCACtAAATGAGGA
ENSMUSG00000040297	Suco	protein_coding			chr1:161862192-161862302	TAGGTTCCTCTCTTTCATTCtACATGGTGA
ENSMUSG00000040297	Suco	protein_coding			chr1:161863914-161864025	AACATGCCAACTCGGAAGCCtGCAGACACC
ENSMUSG00000004394	Tmed4	protein_coding	chr11:6274681-6274833	TGACCGATGaCCATGGTCTCGTCGGGTATT	chr11:6273741-6273887	GGATGTCCAAGTGTACACGCtACAAGGAAA
ENSMUSG00000004394	Tmed4	protein_coding	chr11:6274398-6274481	TGGGGGTTTaCCTTGCCGTCCGGGTCCTTC	chr11:6274108-6274233	ATTGCCGGGACAGTACAACCtGCAAACACG
ENSMUSG00000004394	Tmed4	protein_coding	chr11:6274398-6274498	TGGGGGTTTaCCTTGCCGTCCGGGTCCTTC
ENSMUSG00000004394	Tmed4	protein_coding	chr11:6274674-6274833	AGCCCCCTGaCCGATGACCATGGTCTCGTC
ENSMUSG00000000817	Fasl	protein_coding	chr1:161782948-161783004	CAGACACAAaCCTGTTAAATGGGCCACACT	chr1:161781579-161781970	GACCTTGAGTGGGGGTTCCCtGTAATAGAC
ENSMUSG00000024990	Rbp4	protein_coding	chr19:38124955-38125068	CCCTGACTCaCTCCTGAACGCACGCGGGGC	chr19:38116875-38116909	GGCCTGCTTTGACAGTAACCtGAAATACAG
ENSMUSG00000024990	Rbp4	protein_coding	chr19:38124029-38124135	CCACTACTCaCTTCCTCGCTGGAGAAAGGA	chr19:38118272-38118484	ATGATCCAGTGGTCATCGTCtGTAAGTCAG
ENSMUSG00000024990	Rbp4	protein_coding	chr19:38124296-38124432	AGGCCACTGaCCTCAGAAGACGGACTCGTC	chr19:38124029-38124135	TGCACACACTTCCCAGTTGCtGCAAAAGCC
ENSMUSG00000024990	Rbp4	protein_coding			chr19:38124296-38124432	CATACCAGAGCCCAGAGAACtGAGAAAGAG
ENSMUSG00000024990	Rbp4	protein_coding			chr19:38124519-38124629	GCGCCCACACCCACTCCATCtCACCCCGGA
ENSMUSG00000024990	Rbp4	protein_coding			chr19:38124519-38124647	TCTCACCCCGGAGTCTGCCCtGCGGGACAG
ENSMUSG00000032484	Ngp	protein_coding			chr9:110419862-110420038	CACTCCGCCTTCTAGTCAGGtGAGTATCTG
ENSMUSG00000032484	Ngp	protein_coding			chr9:110420813-110420914	CGACTTCCTGGAGGATGGGGtGAGTCACCT
ENSMUSG00000054920	Klhl5	protein_coding	chr5:65144559-65144755	CTTCCCTTAaGGCCGACTTGAGCTGAAGGA	chr5:65131397-65131776	CTGATTCCAGCTCGAGCAGGtTGATTATTC
ENSMUSG00000054920	Klhl5	protein_coding	chr5:65148589-65148801	GTCCCCTCTaGGAACATTTCATGGAAGTAA	chr5:65131673-65131776	CTGATTCCAGCTCGAGCAGGtTGATTATTC
ENSMUSG00000054920	Klhl5	protein_coding	chr5:65152636-65152716	CCTTTACATaGGCTCCAGGGTTGGAACTCA	chr5:65141260-65141442	GCAGGATTCCAGCTCACAGGtGACTGTTCT
ENSMUSG00000054920	Klhl5	protein_coding	chr5:65156055-65156241	CTCTCTTCTaGTTCCTGGCAGACATGGAAA	chr5:65141300-65141442	GCAGGATTCCAGCTCACAGGtGACTGTTCT
ENSMUSG00000054920	Klhl5	protein_coding	chr5:65161042-65161204	GTCCACTTTaGGCGTGGCTGTACTAGAAGG	chr5:65148589-65148801	ACCTCTCCTTGCGCCACAGGtAATTGATAG
ENSMUSG00000054920	Klhl5	protein_coding	chr5:65162790-65163002	CCTTTTTCCaGACTCTATGCAGTTGGTGGT	chr5:65164531-65164702	GACCAACGAATGGACCCAGGtAGCCGTCCC
ENSMUSG00000022106	Rcbtb2	protein_coding	chr14:73207192-73207227	TTATTTTTCaGTCTTACCATGAGCGGCTAC	chr14:73161940-73161969	TACCCTGTCATCGTTGAAGAtGTTAGATGT
ENSMUSG00000022106	Rcbtb2	protein_coding	chr14:73161940-73161969	ATTCCTTTCaGTCAGTACAGGCTACCCTGT	chr14:73162327-73162477	ATCGTCCTTGCGACAACAGGtAACAGAAAC
ENSMUSG00000022106	Rcbtb2	protein_coding	chr14:73161940-73162095	ATTCCTTTCaGTCAGTACAGGCTACCCTGT	chr14:73162442-73162477	ATCGTCCTTGCGACAACAGGtAACAGAAAC
ENSMUSG00000022106	Rcbtb2	protein_coding	chr14:73161970-73161986	CATCGTTGAaGATGTTAGATGTGGGAAAGT	chr14:73166765-73166872	AGGCATCCGTGTCCAGCGGGtACGTCTCCT
ENSMUSG00000022106	Rcbtb2	protein_coding	chr14:73161970-73162095	CATCGTTGAaGATGTTAGATGTGGGAAAGT	chr14:73173723-73173913	TGGCGCCTTCTCTCCGTGGGtAAGCTTGTC
ENSMUSG00000022106	Rcbtb2	protein_coding	chr14:73162327-73162337	TTTTCCCACaGATTTTTGTGCTTGGCACAA	chr14:73173884-73173913	TGGCGCCTTCTCTCCGTGGGtAAGCTTGTC
ENSMUSG00000022106	Rcbtb2	protein_coding	chr14:73162327-73162388	TTTTCCCACaGATTTTTGTGCTTGGCACAA	chr14:73174390-73174516	AAGTCCTTCTCAAAATTAGGtAAGAGTGGG
ENSMUSG00000022106	Rcbtb2	protein_coding	chr14:73162327-73162477	TTTTCCCACaGATTTTTGTGCTTGGCACAA	chr14:73176995-73177134	TCTCCTGAGGAGGCAGTAGGtAATCATCAG
ENSMUSG00000022106	Rcbtb2	protein_coding	chr14:73166480-73166507	CTTTCCCATaGGTGTTTGCCTGGGGTTATA
ENSMUSG00000022106	Rcbtb2	protein_coding	chr14:73166480-73166638	CTTTCCCATaGGTGTTTGCCTGGGGTTATA
ENSMUSG00000022106	Rcbtb2	protein_coding	chr14:73166765-73166840	TCTTTCACCaGGTCTACGTCTGGGGTTACA
ENSMUSG00000022106	Rcbtb2	protein_coding	chr14:73166765-73166872	TCTTTCACCaGGTCTACGTCTGGGGTTACA
ENSMUSG00000022106	Rcbtb2	protein_coding	chr14:73167990-73168132	TGTCCTTTCaGGTTGCCTGTGGCTACGCAC
ENSMUSG00000022106	Rcbtb2	protein_coding	chr14:73178433-73178563	CTTTCCATCaGGGTTGCTAGATCTGGCTAC
ENSMUSG00000022106	Rcbtb2	protein_coding	chr14:73182805-73182822	CCTACCCCGaGATTTACAGTAGCAGGCACT
ENSMUSG00000026985	Il1f8	protein_coding			chr2:24158784-24158923	ACCAACTTTGCAGCTTAAGGtAAGTGGGTG
ENSMUSG00000078598	Skint5	protein_coding	chr4:113512025-113512087	AATTGTGATaCCTTTTTGCACACTGGAACT	chr4:113483867-113483992	TTACCTGGAGGTGAAAATCCtAGAACAGAA
ENSMUSG00000078598	Skint5	protein_coding	chr4:113517092-113517154	AATGGTGATaCCTTTTTGCACACTGGAACT	chr4:113715688-113715750	AAAAGGAACCCTTTTGTCCCtGTAGGCAAA
ENSMUSG00000078598	Skint5	protein_coding	chr4:113524096-113524158	AATGGTGATaCCTTGCTGCACACTGGAACT	chr4:113742177-113742239	AACAGCAACCCTTTTCTCTCtGTAGGCAAA
ENSMUSG00000078598	Skint5	protein_coding	chr4:113535698-113535760	AATGATGATaCCTTGATGCACAGTGGAACT	chr4:113756907-113756969	AACAACACCTTTTTTGTCCCtGTAGGCAAA
ENSMUSG00000078598	Skint5	protein_coding	chr4:113542875-113542937	AAAGTTGATaCCTTTTTGCACACTGGTTCT	chr4:113763478-113763540	ACCAGCAACTTTTTTGTCCCtGTAGGCAAA
ENSMUSG00000078598	Skint5	protein_coding	chr4:113556115-113556177	AAATTAGATaCCTTCTTGTACACTGGTCCT	chr4:113779045-113779107	ACCAGCAACTCTTTTGTCCCtATAGGCAGA
ENSMUSG00000078598	Skint5	protein_coding	chr4:113559830-113559892	AATGGTGATaCCTTGCTGCACACTGGAACT	chr4:113809719-113809781	AACAGCCATTGTTTTATTCCtGTAGGCAAA
ENSMUSG00000078598	Skint5	protein_coding	chr4:113567933-113567995	AATGTTGATaCCTTGCTGCACACTGGAACT	chr4:113827859-113827921	AACAGCCCCATTTTTGCTCCtGTGGGCAAA
ENSMUSG00000078598	Skint5	protein_coding	chr4:113571586-113571648	AATGAAGTTaCCTTGATGCACACTGGAACT	chr4:113870664-113870726	AACAGCAACTCCTTTGTTTCtGTAGGCAAA
ENSMUSG00000078598	Skint5	protein_coding	chr4:113577602-113577664	AATGATGGTaCCTTTTTTCACACTGGAACT	chr4:113885755-113885817	AACAGCCACTCTTTTGTTCCtGTAGGAAAA
ENSMUSG00000078598	Skint5	protein_coding	chr4:113580484-113580546	AATGATGATaCCTTGATCCACAGTGGAATT	chr4:113893796-113893858	AACAGCCACTCTTTTTTTTCtGTAGGCAAA
ENSMUSG00000078598	Skint5	protein_coding	chr4:113597691-113597753	AATGATGATaCCTTGATGCACAGTGGAATT	chr4:113916116-113916178	AACAGCCACTCTTTTTTCTCtGTAGGCAAA
ENSMUSG00000078598	Skint5	protein_coding	chr4:113629053-113629115	AATGATGATaCCTTGATGCACACCGGGATT	chr4:113923323-113923385	AACAGCCACTCTTTTTTCTCtGTAGGCAAA
ENSMUSG00000078598	Skint5	protein_coding	chr4:113655669-113655731	ATTGATCATaCCTTGATTCACACTGGAAAT	chr4:113937586-113937678	CACCATGAATCCCACACACCtAAAACAATG
ENSMUSG00000078598	Skint5	protein_coding	chr4:113667181-113667243	AATATCCATaCCTAGATTCACACTGGAACT	chr4:113995582-113995662	CCTACAGCTCCCATCACACCtGTGATGAGA
ENSMUSG00000078598	Skint5	protein_coding	chr4:113688642-113688704	ATTGACCATaCCTGGATTCACACTGGAACT
ENSMUSG00000078598	Skint5	protein_coding	chr4:113691053-113691112	ATTGACCATaCCTGAATTCACACTGGAACT
ENSMUSG00000078598	Skint5	protein_coding	chr4:113705588-113705650	ACTGATCATaCCTGGATTCACAATGGAACT
ENSMUSG00000078598	Skint5	protein_coding	chr4:113715688-113715750	ATTGATCATaCCTATATCCACACTGGAACT
ENSMUSG00000078598	Skint5	protein_coding	chr4:113717063-113717125	ATTGACCATaCCTAGATCCACACTGGAACT
ENSMUSG00000078598	Skint5	protein_coding	chr4:113731025-113731087	ATTGACCGTaCATTGATTCACACTGGAATT
ENSMUSG00000078598	Skint5	protein_coding	chr4:113742177-113742239	ACTGTCCATaCCTTGATCCACACTGGAACT
ENSMUSG00000078598	Skint5	protein_coding	chr4:113756907-113756969	ATTGACCATaCCTGTATGCACATTGGAGTT
ENSMUSG00000078598	Skint5	protein_coding	chr4:113763478-113763540	ATTGACCATaCCTAGATCCACACTGGAACT
ENSMUSG00000078598	Skint5	protein_coding	chr4:113779045-113779107	ATTAGTCATaCCTGGAATCACACTGGAACT
ENSMUSG00000078598	Skint5	protein_coding	chr4:113795514-113795576	ACTGACCATaCCTAGATCCACACTGGAACT
ENSMUSG00000078598	Skint5	protein_coding	chr4:113809719-113809781	ATTGATCATaCCTAGATACACACTGGAACT
ENSMUSG00000078598	Skint5	protein_coding	chr4:113819165-113819227	ATTGACCATaCCTAGATACACAGTGGAACT
ENSMUSG00000078598	Skint5	protein_coding	chr4:113827859-113827921	ATTGATCATaCCTAGATCCACATTGGAACT
ENSMUSG00000078598	Skint5	protein_coding	chr4:113846238-113846302	TCATTGACCaTACCTAGATCCACACTGGAA
ENSMUSG00000078598	Skint5	protein_coding	chr4:113846240-113846302	ATTGACCATaCCTAGATCCACACTGGAACT
ENSMUSG00000078598	Skint5	protein_coding	chr4:113848466-113848528	ATTGACCATaCCTAGATCCACAGTGGAACT
ENSMUSG00000078598	Skint5	protein_coding	chr4:113850668-113850730	ATTGACCATaCCTAGATCCACACTGGAACT
ENSMUSG00000078598	Skint5	protein_coding	chr4:113852893-113852955	ATTGACCATaCCTAGATCCACAGTGGAACT
ENSMUSG00000078598	Skint5	protein_coding	chr4:113855096-113855158	ATTGACCATaCCTAGATCCACACTGGAACT
ENSMUSG00000078598	Skint5	protein_coding	chr4:113870664-113870726	ATTGATCATaCCTAGATCCATAATGGAACT
ENSMUSG00000078598	Skint5	protein_coding	chr4:113875986-113876048	ATTGACCATaCCTATATCCAGAGTGGAACT
ENSMUSG00000078598	Skint5	protein_coding	chr4:113885755-113885817	ATTGATCATaCCTTGATCCACAATGGAACT
ENSMUSG00000078598	Skint5	protein_coding	chr4:113893796-113893858	ATTGATCATaCCTCGATCCACAATGGCACT
ENSMUSG00000078598	Skint5	protein_coding	chr4:113916116-113916178	ATTGATCATaCCTAGATCCACACTGGAACT
ENSMUSG00000078598	Skint5	protein_coding	chr4:113923323-113923385	ATTGATCATaCCTGCATCCACACTGGAACT
ENSMUSG00000078598	Skint5	protein_coding	chr4:113931773-113931835	ATTGACCATaCCTGTATCCACAGTGGAACT
ENSMUSG00000078598	Skint5	protein_coding	chr4:113937586-113937678	AGCCTACTTaCCATATGTGCGGTATAATTT
ENSMUSG00000020017	Hal	protein_coding	chr10:93516182-93516319	TTGGCTCTCaGGTTTGGGAGGTTGCCGCAC	chr10:93489874-93489934	AGCCAGAAGGAGTTTTCCTGtATCCTTTGT
ENSMUSG00000020017	Hal	protein_coding	chr10:93489874-93489934	TCTTGTTTCaGTGATTGAAGGTGATGTGAT	chr10:93490040-93490067	ATACCGGGAGCCTGAAAAAGtAAGCTATTT
ENSMUSG00000020017	Hal	protein_coding	chr10:93490040-93490067	CCTGGCTTTaGATACAGCAAATACCGGGAG	chr10:93491099-93491165	TCCCTGCCAATAAGCTACAGtAAGTCTCCC
ENSMUSG00000020017	Hal	protein_coding	chr10:93490747-93490821	TTCTTGTTCaGTACATTGCCCTAGATGGGG	chr10:93491810-93491847	GTCCGTTCCCATTCTTCAGGtAAATTCTTC
ENSMUSG00000020017	Hal	protein_coding	chr10:93491099-93491165	TTGTACTCCaGTTGTTTATGGCATCACCAC	chr10:93496583-93496630	TGTCTTGAAACCAAAAGAAGtAAGTCAAGA
ENSMUSG00000020017	Hal	protein_coding	chr10:93496583-93496630	TCATTCAACaGGTTCTAGAAGCCCATGGAC	chr10:93497475-93497622	ACCAAAGCCTTCGATACCGGtCAGCAAGTT
ENSMUSG00000020017	Hal	protein_coding	chr10:93498956-93499014	TCCTTGCACaGAAAGCCACAGGTTCTGCGA	chr10:93498759-93498854	CACCCATCAGAAATCGCAGGtCTGGACAAG
ENSMUSG00000020017	Hal	protein_coding	chr10:93500617-93500697	TGTGCTTTTaGGTCCACGGTGTGGTGAACG	chr10:93500617-93500697	CAGCGCCACAGACAATCCTGtATCTTTTCA
ENSMUSG00000020017	Hal	protein_coding	chr10:93503404-93503569	TGTTCTTTTaGGCCCTGGACTATTTGGCCA	chr10:93503262-93503327	TGGTGAATACCCAGCCAAAGtAAGCTTTCT
ENSMUSG00000020017	Hal	protein_coding	chr10:93507415-93507549	GCCTCTTGCaGTGTCTGAGAGCAAGGCTCT	chr10:93503404-93503569	TGCACCGCAGCAGCCCTGGGtAAGGACACT
ENSMUSG00000020017	Hal	protein_coding			chr10:93514034-93514142	TGGTGCGCTCCGTAGTAAGGtAAAGTCAGC
ENSMUSG00000027510	Rbm38	protein_coding	chr2:173022792-173022817	TGTTCCTGCaGGTGACCATGGCAGATCGGG	chr2:173022040-173022270	GTCCCGCGGCTACGGCTTCGtGAGTGCCCG
ENSMUSG00000027510	Rbm38	protein_coding	chr2:173022792-173022820	TGTTCCTGCaGGTGACCATGGCAGATCGGG	chr2:173022111-173022406	CCAGCTGCCCCAAAGAAGCGtAAGCTGTTA
ENSMUSG00000027510	Rbm38	protein_coding	chr2:173022792-173022915	TGTTCCTGCaGGTGACCATGGCAGATCGGG	chr2:173023327-173023381	TGATCCAGCGCACCTACGGGtGAGTGGCTG
ENSMUSG00000027510	Rbm38	protein_coding	chr2:173023327-173023381	TCTTGTTTTaGGCTTTGCTGTTGGTGTGCA	chr2:173033506-173033510	TGCTTGGCCCACAGGCTGACtCCTCACTAC
ENSMUSG00000038388	Mpp6	protein_coding	chr6:50151939-50151965	TTTATTCAAaGGCCTATCTCCTGGAGAAAG	chr6:50158682-50158834	CAAGGAGCCTCACTTCCAGGtAACCTGCCC
ENSMUSG00000038388	Mpp6	protein_coding	chr6:50162586-50162735	ACTCCTTACaGTCGCTCCTGGAGGCCCATG	chr6:50163422-50163649	TACTATTACTCCTCAGCAGGtTAGTAATAA
ENSMUSG00000038388	Mpp6	protein_coding	chr6:50176877-50176918	TATATTTTTaGAGTTACGTCAATATGGAGA	chr6:50176877-50176918	CCCAGCCCACGTCCGTCAGGtATGATACCA
ENSMUSG00000038388	Mpp6	protein_coding	chr6:50180176-50180275	TTTGATTCTaGGCTAGCCATGTGAAAGAGG	chr6:50178389-50178520	AGACCCAAATTGGTGGCAGGtTAGTATGAT
ENSMUSG00000038388	Mpp6	protein_coding	chr6:50180591-50180613	TCATCCTCCaGGACCCTTTTGTGGAACTAT	chr6:50180591-50180659	CTCACAACCAGGAATGCAGGtACGTGTAAA
ENSMUSG00000038388	Mpp6	protein_coding	chr6:50180591-50180659	TCATCCTCCaGGACCCTTTTGTGGAACTAT	chr6:50196514-50196642	CACCACCAAGCTTTTGACGGtAGGCGGCTC
ENSMUSG00000038388	Mpp6	protein_coding	chr6:50194526-50194728	CTTCATTCTaGTTACTTCACGGAAGCCAAG
ENSMUSG00000038388	Mpp6	protein_coding	chr6:50196514-50196642	TCTTTGCACaGGCACTGAAAGTGTTAAGGA
ENSMUSG00000030283	St8sia1	protein_coding	chr6:142963536-142963768	GCAGTAGGTaCCTGAAGAGACTGGCTGACG	chr6:142914024-142914168	GCAGTCTTCCATTTGTCTCCtAGGAGAGAA
ENSMUSG00000030283	St8sia1	protein_coding	chr6:142867854-142867946	GGGAGTCTTaCCTCTGGCGAATTATGCTGG
ENSMUSG00000030283	St8sia1	protein_coding	chr6:142914024-142914168	ACTCCACTCaCCTGGGGGAAGAGGGAGTAC
ENSMUSG00000015890	Amdhd1	protein_coding	chr10:93539834-93539970	TGGCTACTCaCGTGCCCACCACCACGCTGG	chr10:93527597-93527721	CTCCCAGTTCGGCCCCAAGCtAGGCAAGAT
ENSMUSG00000015890	Amdhd1	protein_coding	chr10:93527597-93527721	AGGTTCCTTaCCTCAGCATGTAGGCTGTGG	chr10:93531478-93531703	TTCCACTGCAGTTTTCCCTCtAATGGAAGG
ENSMUSG00000015890	Amdhd1	protein_coding	chr10:93531478-93531703	GTCAGCCATaCCTCGGCAGCCTTCATCGGG	chr10:93534388-93534665	TGTACGTGGCCCCTGCCAACtGAACGCAAG
ENSMUSG00000015890	Amdhd1	protein_coding	chr10:93536625-93536689	GTTCCAGTTaCCTTCATTGCAAACTCGTGG	chr10:93536625-93536689	GTGTGTGCGTCCACCAAACCtGCAACAAAA
ENSMUSG00000045973	Slc25a51	protein_coding	chr4:45404727-45404735	CAAGACTTTaCCTGTGACATCTGAGCCTGG
ENSMUSG00000034493	4930556J24Rik	protein_coding	chr11:3976194-3976402	GGGGCCAGTaCCTAGAAGCCATGGGATCTA	chr11:3937947-3938175	GCTGTGGCTTCCTTCATCTCtAGGAGAACC
ENSMUSG00000036083	Slc17a3	protein_coding	chr13:23857979-23858110	TGTGTTCCCaGGACTCTGAATTCGGGTGGA	chr13:23842450-23842540	AAGACCCCTGCCCTGAAAGGtAAACTGTAC
ENSMUSG00000036083	Slc17a3	protein_coding	chr13:23846211-23846444	CTTTCCTAAaGGCCCCTGTGTATAACTGGA	chr13:23842468-23842540	AAGACCCCTGCCCTGAAAGGtAAACTGTAC
ENSMUSG00000036083	Slc17a3	protein_coding	chr13:23846878-23846965	TTTTATTTCaGGGCACTGGATATGGGGGAC	chr13:23845337-23845548	AAAGCATCTTCCTATAAAGGtAGACAAGGC
ENSMUSG00000036083	Slc17a3	protein_coding	chr13:23852348-23852434	TCTCTCTGCaGGAATGACATTGGGAATCTT	chr13:23845354-23845548	AAAGCATCTTCCTATAAAGGtAGACAAGGC
ENSMUSG00000036083	Slc17a3	protein_coding	chr13:23855573-23855691	TCTGCTTGCaGGAGGTGGTGGTGTGCTCTG	chr13:23846878-23846965	TGCACCATTGCCTTGTCAGGtAAAGATGTG
ENSMUSG00000036083	Slc17a3	protein_coding			chr13:23855573-23855691	ATCCTCTCTGAACCAACAGGtACATATAAG
ENSMUSG00000036083	Slc17a3	protein_coding			chr13:23857101-23857191	TGGCTTTTTCCTCAGCCAGGtAGTTTCCAT
ENSMUSG00000079625	Tm4sf19	protein_coding	chr16:32406566-32406631	TTGCTCTCCaGGTTCTCCTGGCAGCCACCC	chr16:32406566-32406631	GAGTGCACCCTGCCTGCAGGtAAGCAAGGT
ENSMUSG00000024907	Gal	protein_coding	chr19:3413295-3413349	GCATCACTCaCGTGGGCCCAGAAGGTAGCC	chr19:3410098-3410165	CTGTCGAGGGCCCCGGCCTCtAAAGAATAG
ENSMUSG00000024907	Gal	protein_coding			chr19:3413295-3413349	AACCTCTCTTCTCCTTTGCCtAAAACAGGA
ENSMUSG00000027238	Frmd5	protein_coding	chr2:121806730-121806831	GCGGCGCTGaCCTGGATGGTGCAGGTGTAC	chr2:121547949-121548023	GTCCCTTCAGATGCACTCTCtGCTCAGATT
ENSMUSG00000027238	Frmd5	protein_coding	chr2:121554265-121554333	AGCTTACCTaCCTGTGTATTTCTGGCGGCT	chr2:121547952-121548023	GTCCCTTCAGATGCACTCTCtGCTCAGATT
ENSMUSG00000027238	Frmd5	protein_coding	chr2:121555570-121555599	TCACTATTTaCCTGTATCGGAACCGGCTCC	chr2:121547972-121548023	GTCCCTTCAGATGCACTCTCtGCTCAGATT
ENSMUSG00000027238	Frmd5	protein_coding	chr2:121555570-121555644	TCACTATTTaCCTGTATCGGAACCGGCTCC	chr2:121553338-121553444	GCTAGGGACCATCCCTGCTCtGAGATGAAA
ENSMUSG00000027238	Frmd5	protein_coding	chr2:121557317-121557408	TGTCCACTCaCTTGTAGAAGGCTTGGTTCT	chr2:121554265-121554333	TTCCTTTGCGACCCGGCCACtGTCAAGTGG
ENSMUSG00000027238	Frmd5	protein_coding	chr2:121562885-121562973	CAGGCACTCaCCATTTAATGAAGTGGACCC	chr2:121557824-121557887	CAGCTTGGTCACCTCATTCCtAGAAGCACA
ENSMUSG00000027238	Frmd5	protein_coding	chr2:121568893-121568980	GGGAGTCTTaCCTTACATGGGTGAGGGTCC	chr2:121557880-121557887	CAGCTTGGTCACCTCATTCCtAGAAGCACA
ENSMUSG00000027238	Frmd5	protein_coding	chr2:121573545-121573668	GTGTCACGTaCCTGAGTTCGGTCTTGTGAA	chr2:121562885-121562973	CAGCATTTCCCGACACATCCtGTAACAGAG
ENSMUSG00000027238	Frmd5	protein_coding	chr2:121576322-121576419	AAAGTCATTaCCTTGAAGGATATAGGCCGC	chr2:121573545-121573668	TCATAATCCCCAATCTCCGCtTTTCAAAGG
ENSMUSG00000027238	Frmd5	protein_coding	chr2:121591658-121591762	TTTTGACTTaCCCGCTGCTTATCTGGGTCC	chr2:121586429-121586471	TTGTAAACTCCAACCAATGCtGAAACAGAG
ENSMUSG00000027238	Frmd5	protein_coding	chr2:121765031-121765108	GACTTAATTaCCTCAGCGTTTTGTCTATGG	chr2:121591658-121591762	ACTGGCCTTTGGCATCTCTCtGCAAAGAAA
ENSMUSG00000027238	Frmd5	protein_coding	chr2:121806518-121806831	ACGCGACTCaCCCCGCAGGGGCGCGCGGCG	chr2:121591717-121591762	ACTGGCCTTTGGCATCTCTCtGCAAAGAAA
ENSMUSG00000027238	Frmd5	protein_coding			chr2:121806518-121806831	TCATCAACCTGCTCAGCATCtTCCCGCCCG
ENSMUSG00000041638	Gcn1l1	protein_coding	chr5:115622025-115622147	TCTCTCCACaGTCCCTCTCCAAGATCCTGG	chr5:115571409-115571511	CGATGCATCGCCGGCAAAGGtGTGTATTTG
ENSMUSG00000041638	Gcn1l1	protein_coding	chr5:115574579-115574642	TCTGCTTTCaGATCTGCCAGAGGGAGCCGT	chr5:115579076-115579210	CGCGGTCAGCCAGCATAAGGtAAGTGTCCA
ENSMUSG00000041638	Gcn1l1	protein_coding	chr5:115576120-115576228	CTCCTTTGTaGCAAGAGTAGCGGCTCAGCT	chr5:115579635-115579703	GCCTCCCAAGTACTTGCTGGtGAGTGCACA
ENSMUSG00000041638	Gcn1l1	protein_coding	chr5:115579076-115579210	TTCCTCTCCaGAACCCTGGGCTGGTGGAGC	chr5:115581003-115581131	CTGTTTGCGATCCTTGGAGGtGAGCAAGGT
ENSMUSG00000041638	Gcn1l1	protein_coding	chr5:115579635-115579703	CTGTCCTGTaGAGCACCCTGCTGGAGTTCT	chr5:115581490-115581540	AAGATGAGTGTCCTTTCAGGtAGGGCTTCT
ENSMUSG00000041638	Gcn1l1	protein_coding	chr5:115580505-115580579	TGTCCCCTTaGCTATCTCCAGCCTGCTGGC	chr5:115581781-115581879	CCCTTCCTGCAGCAGGAAGGtACTTCCTTG
ENSMUSG00000041638	Gcn1l1	protein_coding	chr5:115581490-115581540	TCCCCTTGCaGGCTCAGAAGGAAAGCTAAC	chr5:115582264-115582437	ATGCTGGCCTCCTTCCGAGGtGAGCTGTCC
ENSMUSG00000041638	Gcn1l1	protein_coding	chr5:115582264-115582437	CCTCACCCTaGTGCACGAAGGTACCTTGGT	chr5:115583398-115583550	GTGGCTGACGCCCAGGCCGGtAAGGGGCTG
ENSMUSG00000041638	Gcn1l1	protein_coding	chr5:115583398-115583550	TCTCTCCACaGGTGACACACTGTTGCAGGC	chr5:115585806-115585898	CTCCTGGCTTCAGAGGACGGtGAGTGACCT
ENSMUSG00000041638	Gcn1l1	protein_coding	chr5:115585806-115585898	CTCTCTTGCaGAGGCCAAGCTGAGCGGCTT	chr5:115587789-115587864	TCACCAACAGCAAAGTCCAGtATGTGAGCC
ENSMUSG00000041638	Gcn1l1	protein_coding	chr5:115587976-115588135	TGTGTTTGCaGGCAGTACTATCGGGTCCTG	chr5:115587976-115588135	TGTCCTCAACTCTCACAAGGtGAGGATCCG
ENSMUSG00000041638	Gcn1l1	protein_coding	chr5:115588934-115589123	TCTCTCTACaGGTGCTTCCCTTGGAGGCTC	chr5:115588934-115589123	TCCCACCACCCGTCCTTAGGtCGGTGGCTG
ENSMUSG00000041638	Gcn1l1	protein_coding	chr5:115589201-115589325	CTCTTCTTCaGTGGCAGTACAGTCTGGACT	chr5:115589201-115589325	ACAGAGTCCCCTGAACCAGGtAATGGGCCA
ENSMUSG00000041638	Gcn1l1	protein_coding	chr5:115590245-115590423	CTGTCTGGCaGTCTTCCATGAACGCCATGG	chr5:115590245-115590423	ATAAATCCATCATCCAGAGGtGGGGCTCTG
ENSMUSG00000041638	Gcn1l1	protein_coding	chr5:115590974-115591067	CCATGTTTCaGTGCCCAGCAGGACAGCATA	chr5:115594033-115594214	ACCTGAGCGGGTGGACGAGGtTGGCACAGG
ENSMUSG00000041638	Gcn1l1	protein_coding	chr5:115592309-115592507	TCTGCTTGCaGCTGGACGGGGAACTAGAGG	chr5:115594993-115595073	GGGCTCCCCTCGCCTACAGGtGATCTGCTT
ENSMUSG00000041638	Gcn1l1	protein_coding	chr5:115593577-115593732	TCTTCTCACaGGCACCTTGGTGAGTCATGT	chr5:115597066-115597255	CTACCAGGAGAAGCTCTATGtGAGTGGCCC
ENSMUSG00000041638	Gcn1l1	protein_coding	chr5:115594993-115595073	TTCTCTTCCaGAATGGCCCGGAGTTGCTGC	chr5:115597374-115597444	CTGACCAGTGGGAAGCCAGGtAAAGCCCTG
ENSMUSG00000041638	Gcn1l1	protein_coding	chr5:115596856-115596983	TGTCCTCACaGGGCCTGATGGAGCTCCGCC	chr5:115598701-115598866	GCTCAATGCCCATGGGAAGGtGAGCAGATG
ENSMUSG00000041638	Gcn1l1	protein_coding	chr5:115597066-115597255	GTTTGCTGCaGGCTTTGGTCAACCATGGGC	chr5:115599072-115599266	CTCCACACCCTCTCAGCAGGtACCTTTCAT
ENSMUSG00000041638	Gcn1l1	protein_coding	chr5:115597374-115597444	GTCTGTTGCaGCGGCCACCCCCAGTGCTGG	chr5:115602386-115602632	AACTTCCGAAGGCGAGAGGGtGGGTCCCCT
ENSMUSG00000041638	Gcn1l1	protein_coding	chr5:115598701-115598866	TTGCTTCCTaGGTGTGGCCTAGCCTTGGCC	chr5:115603213-115603334	GAACCAGTACGTGCGCGAGGtAAGTCTGGG
ENSMUSG00000041638	Gcn1l1	protein_coding	chr5:115602386-115602632	TGCTCCCGCaGGTCCAGGAGTCTGTGGCCA	chr5:115604010-115604124	TCCTGGAGGACCAAAGCTGGtGAGGCCACA
ENSMUSG00000041638	Gcn1l1	protein_coding	chr5:115604818-115604997	CCTGTCTGCaGGGTCCGTAGAGCTGCTCGG	chr5:115604818-115604997	AGAAACCCGGAGATTCTCGGtATGCTTCTC
ENSMUSG00000041638	Gcn1l1	protein_coding	chr5:115606473-115606693	GTGACATGCaGCCATTGCCCCGGTCCTGCT	chr5:115606473-115606693	CTCCCTGACAGACCAGAAGGtAGTTGCCTG
ENSMUSG00000041638	Gcn1l1	protein_coding	chr5:115609691-115609887	TTGCCCTTCaGGGTTGGCTGAGGTAATGGC	chr5:115606595-115606693	CTCCCTGACAGACCAGAAGGtAGTTGCCTG
ENSMUSG00000041638	Gcn1l1	protein_coding	chr5:115611024-115611239	GTGGGTTCCaGGCAATCATCACTGCCCTGG	chr5:115609229-115609297	CTTGGACCCTGTCCCTGAGGtGAGTGTGGG
ENSMUSG00000041638	Gcn1l1	protein_coding	chr5:115612588-115612752	TCTGCTGACaGATCGCAGCGAGGACGCTGG	chr5:115609691-115609887	CATCCCTTGTATCCTCAAGGtAGGTACCAG
ENSMUSG00000041638	Gcn1l1	protein_coding	chr5:115613724-115613816	CTCCTCTGCaGGACGACGAGGAGGTGTCGG	chr5:115610022-115610164	ATGACCTCTGGAGAATACGGtGAGAGGTGG
ENSMUSG00000041638	Gcn1l1	protein_coding	chr5:115614331-115614600	GTGGTTTTCaGGAGATGGCCAACTGTCAGG	chr5:115612588-115612752	GTCCACCAGCCGGGACGCTGtGAGTCCCTC
ENSMUSG00000041638	Gcn1l1	protein_coding	chr5:115614861-115614974	AACCCTCACaGAAGCTGGACGCTGGTAACC	chr5:115613356-115613517	GTTCCTACTGAAGCAGCTGGtGAGTGGGTC
ENSMUSG00000041638	Gcn1l1	protein_coding	chr5:115614864-115614974	CCTCACAGAaGCTGGACGCTGGTAACCAGC	chr5:115613724-115613816	GCCCTATCTGGTGCCCAAGGtACATCTCCA
ENSMUSG00000041638	Gcn1l1	protein_coding	chr5:115616634-115616748	TTCTTCCGTaGAGACACCATGTTGCAGGCC	chr5:115614076-115614219	GACTCCAGACGAGCAGCTGGtATGGGTACC
ENSMUSG00000041638	Gcn1l1	protein_coding	chr5:115619297-115619393	TGCCCTGTCaGGACAACACTCGGATCTCCA	chr5:115614331-115614600	TCTCAATGCCATCACCAAGGtGAGGGCTGC
ENSMUSG00000041638	Gcn1l1	protein_coding	chr5:115619652-115619800	CCTCTGCTCaGCTGACGTATCTGGCATTGA	chr5:115614861-115614974	CTTCTGTCTTCCAAAGAGGGtGAGTGGAGC
ENSMUSG00000041638	Gcn1l1	protein_coding			chr5:115614864-115614974	CTTCTGTCTTCCAAAGAGGGtGAGTGGAGC
ENSMUSG00000041638	Gcn1l1	protein_coding			chr5:115616351-115616544	TGGAGGACCCGGGCATACGGtACGCTGCCG
ENSMUSG00000041638	Gcn1l1	protein_coding			chr5:115616634-115616748	CATGCTGGGCCATGACGAGGtACGGCTGTC
ENSMUSG00000041638	Gcn1l1	protein_coding			chr5:115619297-115619393	CTTCAGCAGTGCCTGCTAGGtAGGTCGCTG
ENSMUSG00000041638	Gcn1l1	protein_coding			chr5:115619652-115619800	CAACGCCGTGGCAGACAGGGtAAGGCTCAG
ENSMUSG00000041638	Gcn1l1	protein_coding			chr5:115620144-115620251	CTCCAGCCTTCTCATCAAGGtGAGTGAGGG
ENSMUSG00000062960	Kdr	protein_coding	chr5:75978102-75978168	GGGCTTCTTaCCCACAGAGGCGGCTCGGGT	chr5:75943435-75943540	GTCCAGCATGGTCTGGTACCtGGACAATCG
ENSMUSG00000062960	Kdr	protein_coding	chr5:75936295-75936380	CTGAGTCTTaCCCAAAAGATGGAGATAATT	chr5:75944523-75944645	CCAGGTCCCTGTGGATACACtGTGAAAAGA
ENSMUSG00000062960	Kdr	protein_coding	chr5:75943925-75944024	CAGAGTCTTaCATTTCTGGGGTAGTGTAGT	chr5:75948751-75948904	GGAAGCGTGCCCCTTTGCTCtAGGAAAGAA
ENSMUSG00000062960	Kdr	protein_coding	chr5:75949515-75949603	AGACAGCCTaCCTTATAGGGAACAAATTCA	chr5:75949515-75949603	ACAATCACCATGAGAGGCCCtGCAAATGAC
ENSMUSG00000062960	Kdr	protein_coding	chr5:75950109-75950222	CAGATACTCaCCTCCCGGCTTGGTGCAGGC	chr5:75951814-75951918	CCGCGGCCAAGAGGTTTTCCtAGAACCAAT
ENSMUSG00000062960	Kdr	protein_coding	chr5:75951814-75951918	TTCCCTTTTaCCTTTCAACATCTTGACGGC	chr5:75952272-75952407	TCAGTTCCCCTTCATTGGCCtGGAAAGCAT
ENSMUSG00000062960	Kdr	protein_coding	chr5:75952272-75952407	TGACAACTCaCCTAGTTTCAGCCGGTCCCT	chr5:75952840-75952946	TTGGTCTTTTCCTGGGCACCtGGAAGACAT
ENSMUSG00000062960	Kdr	protein_coding	chr5:75952840-75952946	TATGTTGTTaCCCGCTTAACGGTCCGTAGG	chr5:75956964-75957110	ATCATGGGTGCCATGCGCTCtGTGCACATA
ENSMUSG00000062960	Kdr	protein_coding	chr5:75956964-75957110	GTTTCACTCaCCTGAATCTTCTACCAGGGT	chr5:75960710-75960818	TGACCAGCGTACTTACAGTCtGTGAACGTA
ENSMUSG00000062960	Kdr	protein_coding	chr5:75960710-75960818	TCTCTACTCaCTGATCACATGGAAGGAGAT	chr5:75962710-75962866	TCACCGATCTGGGGTGGGACtGGAGATAGA
ENSMUSG00000062960	Kdr	protein_coding	chr5:75962710-75962866	GCCCCACTCaCCCGGGTCTGTAGGAGCAGG	chr5:75964575-75964738	GGGCCTTCCATTTCTGTACCtAAGGGAGAC
ENSMUSG00000062960	Kdr	protein_coding	chr5:75964825-75964939	CCAGTAGTTaCCATTTGATATCAGGAGCTG	chr5:75967672-75967811	ACATCATAAATCCTATATCCtGGAGCAAGC
ENSMUSG00000062960	Kdr	protein_coding	chr5:75966347-75966524	TGGTCGCTTaCTGTGAACTCGGACAAATGT	chr5:75972253-75972455	GTCCAGGTCCCGCTGTCCCCtGAAAAAGTA
ENSMUSG00000062960	Kdr	protein_coding	chr5:75967672-75967811	GTCAGTGTTaCCTTTGAAGGTGGAGAGTGC	chr5:75974402-75974495	AGAAAATCGCCAGGCAAACCtAGAAACAAA
ENSMUSG00000062960	Kdr	protein_coding	chr5:75974402-75974495	GGAATCCTTaCCTGCAAGTAATCTGAAGGG
ENSMUSG00000033014	Trim33	protein_coding	chr3:103310309-103310427	TTTTTTTAAaGTTGGTGTAATACGGTGTCC	chr3:103279879-103280446	AACGGTGACGTCCAGCAAGGtGAGCAGCAG
ENSMUSG00000033014	Trim33	protein_coding	chr3:103311381-103311513	TTTTGTTACaGAGTCTGTTGGAACATCTGG	chr3:103330080-103330244	GCCACATCTCCAAAGACAAGtATGCCTAGA
ENSMUSG00000033014	Trim33	protein_coding	chr3:103331610-103331807	TTTTAAAACaGCATTCAAATCCAGGACATG	chr3:103331610-103331807	AGATATCCCACCTATACAGGtCTGTATTTA
ENSMUSG00000033014	Trim33	protein_coding	chr3:103337399-103337531	TCTTTCTCTaGTTGGAAGATGCTGGCTCAA	chr3:103337399-103337531	TTATCACCTGGATCTTCAGGtAAAACAAGC
ENSMUSG00000033014	Trim33	protein_coding	chr3:103341560-103341719	TTCTTAATTaGCTGCGGATCATCAGGAAGA	chr3:103341560-103341719	CAGGAGGAGTGCCTGTATGGtAAGCTCCCG
ENSMUSG00000033014	Trim33	protein_coding	chr3:103346645-103346768	TCCCTGTACaGTGGAGACTGGATATGCACA	chr3:103346645-103346768	AAGCCCTGTGGACCAAAGGGtAAGTTTGAA
ENSMUSG00000033014	Trim33	protein_coding			chr3:103348321-103348395	GGAGCCTGTTCCTGTTTCGGtGAGTATTGC
ENSMUSG00000020131	Pcsk4	protein_coding	chr10:80329271-80329450	GTCCCACCCaCCTGTCCCAGGTTGACGAAG	chr10:80322724-80322848	GCCGCTGATATCCAACGGTCtGTGGCCAGT
ENSMUSG00000020131	Pcsk4	protein_coding	chr10:80322990-80323175	ATGTCTCACaCCTGATGGCCACGAGCGTGG	chr10:80322990-80323175	CATCCGAGGCAGGATGGGGCtGGTGGGGTG
ENSMUSG00000020131	Pcsk4	protein_coding	chr10:80323854-80323954	CTGTCACCTaCTTGGCCTCCAGGGCCAGGG	chr10:80323483-80323600	TAGCCATAATGGTGGCTCACtGCGCGGGAG
ENSMUSG00000020131	Pcsk4	protein_coding	chr10:80324932-80325144	TGTATGCTCaCGATCTGTGGGTCGGTGACC	chr10:80323673-80323776	CCTCCAGGTCAGGAGCGGGCtGGGGGGGGC
ENSMUSG00000020131	Pcsk4	protein_coding	chr10:80325773-80325849	ATCTAGCTCaCCGGTTCTCATCGTTGGGTG	chr10:80323854-80323954	GGTGCAGGTCCGTGGTGACCtGGGACAGAC
ENSMUSG00000020131	Pcsk4	protein_coding	chr10:80325950-80326078	AGACAACTCaCATAATTAGCCCAGAGGTCC	chr10:80324932-80325144	TACCCAGCCCTTGGCGGCCCtGGGTGGAGT
ENSMUSG00000020131	Pcsk4	protein_coding	chr10:80326160-80326252	CAAGTGCTCaCCATGTACCACTGCTTGGAA	chr10:80325071-80325144	TACCCAGCCCTTGGCGGCCCtGGGTGGAGT
ENSMUSG00000020131	Pcsk4	protein_coding	chr10:80329271-80329399	GTCCCACCCaCCTGTCCCAGGTTGACGAAG	chr10:80325233-80325259	CACCACGCCTGAAGGCCTCCtGTGTGAGGA
ENSMUSG00000020131	Pcsk4	protein_coding			chr10:80325233-80325405	CCATCCAACATGCGCACGCCtGCGCGGGTG
ENSMUSG00000020131	Pcsk4	protein_coding			chr10:80325375-80325405	CCATCCAACATGCGCACGCCtGCGCGGGTG
ENSMUSG00000020131	Pcsk4	protein_coding			chr10:80325773-80325849	CATAGCTGGCCAGAGGGTCCtGCAGGGCAG
ENSMUSG00000020131	Pcsk4	protein_coding			chr10:80326160-80326252	GCTGCTCAAACCAGCGCACCtGCAGGGTGC
ENSMUSG00000038816	Ctnnal1	protein_coding	chr4:56864977-56865114	GGCCGCGGTaCCTGAGAAACCAGGGGCAGA	chr4:56812332-56812388	CCCATCTGTTATTTTCCATCtGGAGGAAAG
ENSMUSG00000038816	Ctnnal1	protein_coding	chr4:56817247-56817297	AGAGAGCTTaCCTCCGAGTCAGGTTTGTCG	chr4:56813830-56813886	ATCCCTCTGCAGCAAAAACCtGGTAGAGAG
ENSMUSG00000038816	Ctnnal1	protein_coding	chr4:56822518-56822555	CCCGTACTCaCCGTGGGCTTTGGAAGTGAA	chr4:56816181-56816229	TTTCAGTGGCCCCTCTCCTCtAAAAAAGAA
ENSMUSG00000038816	Ctnnal1	protein_coding	chr4:56835178-56835378	ACAGCTCTTaCGGTTTGCATCCACACGGAA	chr4:56822518-56822555	AGATGGTCGCACCTCTCTCCtACAAATAAC
ENSMUSG00000038816	Ctnnal1	protein_coding	chr4:56838966-56839055	AAGGCTCTTaCCTTTGAGGCTGTAAGGAGC	chr4:56827252-56827344	GCCGCAACAATCGACATGTCtGCAAAAACC
ENSMUSG00000038816	Ctnnal1	protein_coding	chr4:56841561-56841680	TAAGTACGTaCATTTTGTCGGTCTCCCGTT	chr4:56832906-56832992	TCTTTGTCTTCCTGCTTTGCtGGAATTTTG
ENSMUSG00000038816	Ctnnal1	protein_coding	chr4:56847810-56847999	TACACAGGTaCCTGCTTGCTTGGCTTCGAT	chr4:56837732-56837902	TGGGATGCCTGAGACATGTCtTTCAGAACA
ENSMUSG00000038816	Ctnnal1	protein_coding			chr4:56840899-56840919	TCCTTCCACCATGTGGACCCtGTGGATTCA
ENSMUSG00000038816	Ctnnal1	protein_coding			chr4:56841561-56841680	TTTCCATGGTTGCGAGAATCtGCAAAACAG
ENSMUSG00000038473	Nos1ap	protein_coding	chr1:170329141-170329307	AGATCACCTaCCGTTGAGTCTATGTGGGAG	chr1:170318475-170318890	AAGCTGTCCTGGGAGCCCACtGCAGGCAAA
ENSMUSG00000038473	Nos1ap	protein_coding	chr1:170349395-170349503	AGTCCCTTTaCCTTCTTTTTGGATTTAAAG	chr1:170320422-170320587	GATCCTTCAGTAAGTGTACCtGGAGAGAAG
ENSMUSG00000038473	Nos1ap	protein_coding	chr1:170375248-170375306	AGGGCTCTTaCCTGTAGATAGGGTCCTGCA	chr1:170329141-170329307	GCTCCCGTGAGCTGCCGGCCtGTGGGGATA
ENSMUSG00000038473	Nos1ap	protein_coding	chr1:170375248-170375321	AGGGCTCTTaCCTGTAGATAGGGTCCTGCA	chr1:170375248-170375306	CCCACGTCCACTCCTTTTTCtGCAATAAAA
ENSMUSG00000038473	Nos1ap	protein_coding	chr1:170514615-170514629	TGACCACTCaCCCGGATTCTGCGCATGGCA	chr1:170514615-170514686	CATCCAGGCTTCCCACGTACtGTAGAAAAG
ENSMUSG00000038473	Nos1ap	protein_coding	chr1:170514615-170514686	TGACCACTCaCCCGGATTCTGCGCATGGCA
ENSMUSG00000021647	Cartpt	protein_coding	chr13:99900476-99900634	GAAATACTGaCCAGCTCCTTCTCGTGGGAC	chr13:99898922-99899026	ACTGCTCTCCAGCGTCACACtGTCAACAAC
ENSMUSG00000021647	Cartpt	protein_coding	chr13:99899957-99900079	CGGAGCCTTaCCATGGGGACTTGGCCGTAC	chr13:99899957-99900079	CCCGAAGTTGCCGCCTTGGCtGCGAGCCCA
ENSMUSG00000028469	Npr2	protein_coding	chr4:43633525-43633730	TGCACTCCCaGTTGTGTATATCTGCGGCCC	chr4:43632185-43632851	ATCAGAGCCAACGGGCGCAGtAAGTGTGGC
ENSMUSG00000028469	Npr2	protein_coding	chr4:43640140-43640253	CCATGGTGCaGACTGTATTGGTGATCACAT	chr4:43633525-43633730	CCTCAGAGAGGCCTTTCAGGtACCTTTGGA
ENSMUSG00000028469	Npr2	protein_coding	chr4:43640536-43640671	GCTGTCTCCaGATGAACCTTATTGCTGGCT	chr4:43640140-43640253	GGAGCTGGCCCCATCCCTGGtGAGTAGATC
ENSMUSG00000028469	Npr2	protein_coding	chr4:43640919-43641013	TTTTATCTTaGGTGTAACTGGACTGGTTGT	chr4:43641194-43641326	GACCCATCCTGTGATAAAAGtGGGTGTGTG
ENSMUSG00000028469	Npr2	protein_coding	chr4:43641262-43641326	CCCTGGGTGaAGGGGGCCCCACCTTTGGAC	chr4:43641262-43641326	GACCCATCCTGTGATAAAAGtGGGTGTGTG
ENSMUSG00000028469	Npr2	protein_coding	chr4:43641549-43641633	CTCTCCTTCaGCTCCACTTTCCACTCTGGC	chr4:43641284-43641330	CATCCTGTGATAAAAGTGGGtGTGTGCAGG
ENSMUSG00000028469	Npr2	protein_coding	chr4:43643054-43643174	AGTCCTTACaGGAAGCTGATGCTGGAGAAG	chr4:43641549-43641633	CCAGTTTCCTAATTTTCCGGtGAGTTCTGG
ENSMUSG00000028469	Npr2	protein_coding	chr4:43643335-43643409	CTTGGCCCCaGCGGGGATCCAGTTACGGCT	chr4:43643054-43643174	TCGCCTGACGCTGTCGCTGGtGAGCCCTTG
ENSMUSG00000028469	Npr2	protein_coding	chr4:43646916-43647071	ACTCTTTGCaGAGAAGCTGTGGACTGCCCC	chr4:43643335-43643409	CAACACCGGTCACTTCAAGGtGAAGAGTCA
ENSMUSG00000028469	Npr2	protein_coding	chr4:43647149-43647317	GTCACCCTTaGAGATTGTCCAGAAGGTGCG	chr4:43644083-43644187	TCCTCGTGGGAGCTTACAAGtGAGGGACAG
ENSMUSG00000028469	Npr2	protein_coding	chr4:43647471-43647617	CCTCCCTGCaGGGAAGGTGGTACCAGCATA	chr4:43644308-43644379	CATCAATGACCTTGTGAAGGtAAGTCTTCC
ENSMUSG00000028469	Npr2	protein_coding	chr4:43650149-43650323	CTTTAAATCaGGTGGAAACCATTGGGGATG	chr4:43646541-43646700	AGCCATGCCCTCTATGCCAGtGAGACTGCT
ENSMUSG00000028469	Npr2	protein_coding	chr4:43650149-43650492	CTTTAAATCaGGTGGAAACCATTGGGGATG	chr4:43646916-43647071	CTGGACCTCAGTCCCAAGGGtGAGCGAGTC
ENSMUSG00000028469	Npr2	protein_coding	chr4:43650394-43650492	TGTTTTTACaGGGCCAGTCTGTGCTGGGGT	chr4:43647149-43647317	TCATTCGCCGGTTTAACAAGtGAGAGGTCA
ENSMUSG00000028469	Npr2	protein_coding			chr4:43647471-43647617	TGTACCAAATTCTACCCCAGtAAGACCTTT
ENSMUSG00000028469	Npr2	protein_coding			chr4:43648077-43648200	TGAGAGCACCCCCATGCAGGtGAGAGCCGT
ENSMUSG00000028469	Npr2	protein_coding			chr4:43650149-43650323	CGCATAGGTGTCCATACTGGtAAGGCTGAT
ENSMUSG00000015971	Actr8	protein_coding	chr14:29992961-29993101	TCGCTGTGTaGGACATGGACCCCCGGCTGA	chr14:29978466-29978588	CCCCGAGTCGCTGCAGGAGGtGAGGTGCAG
ENSMUSG00000015971	Actr8	protein_coding	chr14:29986922-29987015	GTTGTTTTCaGTATTACAGGTGCATCTTGT	chr14:29984030-29984140	CCCTGTGTCACCAGAACAGGtTCGGTCAGC
ENSMUSG00000015971	Actr8	protein_coding	chr14:29987219-29987351	TTTAATGTCaGGGATTGTGGTCCATCAGGA	chr14:29986277-29986450	CCCACTGAAAGATTTAAAGGtGAGGGGAAA
ENSMUSG00000015971	Actr8	protein_coding	chr14:29988189-29988342	CTTAACTTTaGGCTTTGTCTGGCCTATGGG
ENSMUSG00000015971	Actr8	protein_coding	chr14:29988953-29989048	CCTGGCATCaGGATATCTCCGGACTTCAGG
ENSMUSG00000015971	Actr8	protein_coding	chr14:29989660-29989800	TCCATGCCCaGGCTCCAATGGCGCTTTTTT
ENSMUSG00000049225	Pdp1	protein_coding	chr4:11965884-11965959	AACAAACCCaCCCGGCAGGCGAGGCGGCAT
ENSMUSG00000049225	Pdp1	protein_coding	chr4:11965614-11965644	TGAATACCTaCCAATTCGTCTGGGCCCGGG
ENSMUSG00000049225	Pdp1	protein_coding	chr4:11965614-11965746	TGAATACCTaCCAATTCGTCTGGGCCCGGG
ENSMUSG00000074896	Ifit3	protein_coding	chr19:34587061-34588264	TTCCGCCACaGTGAGGTCAACCGGGAATCT	chr19:34583600-34583604	AACAGATCACCATCATGAGGtCAGTGCAAT
ENSMUSG00000020092	Pald1	protein_coding	chr10:61355814-61356007	CGGATACTCaCGTGATCACAACAGGGGCCA	chr10:61321093-61321242	TGCCAGCTTTGGTTGCCACCtGGAGAGGGC
ENSMUSG00000020092	Pald1	protein_coding	chr10:61323224-61323379	TCATTTCTCaCCTCCCGCATCCAGGTGCTG	chr10:61339199-61339339	GTACCACCTTCATCACCACCtGGGGCCAGA
ENSMUSG00000020092	Pald1	protein_coding	chr10:61339199-61339339	CCAGCGCTCaCCTGTCGGTAGGTGGATATG	chr10:61340931-61341002	CGCCCACCTCAGGACAGCCCtGAGGAATGA
ENSMUSG00000020092	Pald1	protein_coding	chr10:61340931-61341002	GGCATACCCaCCTGAAACTCGCCTTTGGTG	chr10:61341212-61341352	CAAGCAGCCGGTCAAAGTCCtGGGGTGACA
ENSMUSG00000020092	Pald1	protein_coding	chr10:61341212-61341352	ACCACACCCaCCCCAATGTGCCAGCAGGCC	chr10:61342319-61342501	TCAGCTGGGCCTCCAGAGCCtGGACAAGAG
ENSMUSG00000020092	Pald1	protein_coding	chr10:61342319-61342501	TGGCCCCTCaCCTCCTCCCGAGGGGCGCAG	chr10:61342794-61342949	CCAGGATGTTGCCTAAGGCCtGGGAGGGGG
ENSMUSG00000020092	Pald1	protein_coding	chr10:61342794-61342949	AGAAAACTTaCCTCCAGATGCTCAGGGGCC	chr10:61343628-61343756	GGGCAAAGGCCAGGGGGTACtGCAGCCCGA
ENSMUSG00000020092	Pald1	protein_coding	chr10:61343041-61343157	AGAGCGGACaCCTTGGCACTAGGCTGTGCG	chr10:61344104-61344199	CTTGCTGACTACCACATTCCtGAGGACAGG
ENSMUSG00000020092	Pald1	protein_coding	chr10:61343628-61343756	CAGCTACTCaCCAGGGAGCCCTTGGCGATG	chr10:61347038-61347137	GGCCAACGGGGAGGCTGCCCtGATAAAGTG
ENSMUSG00000020092	Pald1	protein_coding	chr10:61346761-61346865	CCCAGCCTCaCCTGTCCCCGGCTCTCTGGC	chr10:61350896-61351075	GCACCAAGAAATAGCGACCCtGGGAGAGAG
ENSMUSG00000020092	Pald1	protein_coding	chr10:61347423-61347574	CGACCACTCaCTCTAGCTGGGAGGTGGTCC	chr10:61352933-61353035	CTCCTCCTTGCAGTTGTACCtGCAGAGTGA
ENSMUSG00000020092	Pald1	protein_coding	chr10:61348534-61348694	GCTCCGGGTaCCTGTAGGTGGGCTGCAGGA
ENSMUSG00000020092	Pald1	protein_coding	chr10:61350141-61350305	CAGGCCCTCaCCTCTTTCTGGATGGCCAGC
ENSMUSG00000020092	Pald1	protein_coding	chr10:61350896-61351075	GGGAAGCTCaCCTTGAGTCCGTCCGTCTGG
ENSMUSG00000020092	Pald1	protein_coding	chr10:61352933-61353035	GCTGCTCTCaCCTGCACCAGGTAGTGCTCG
ENSMUSG00000006519	Cyba	protein_coding	chr8:122426936-122427019	GAGGGACTCaCAGGAAGTGGAGGGCAGCCC	chr8:122424881-122425087	GCTCACCTCGGATGGCTGCCtGGGGCAGAG
ENSMUSG00000006519	Cyba	protein_coding	chr8:122427229-122427303	GAATGACTTaCCATCGCTCCATGGTGGACC	chr8:122426186-122426267	GCCTGCAGGCACCGACAACCtTGAGGCATG
ENSMUSG00000006519	Cyba	protein_coding	chr8:122427655-122427724	TAGAAGGATaCATAGAGTAGGCGCCGAAAT	chr8:122427229-122427303	GATGAGCACACCTGCAGCGCtGCGGTGAGG
ENSMUSG00000006519	Cyba	protein_coding			chr8:122427655-122427724	ATGCCCCCAGTGATGAGAACtAAGGATGGA
ENSMUSG00000031916	Cog8	protein_coding	chr8:107056261-107056655	GCCAGCCGCaCCTGCAGCTCTGCTGGAAGC	chr8:107054022-107054229	AGCTTCCTTCACAAAGTTCCtAGAGCCGAT
ENSMUSG00000031916	Cog8	protein_coding	chr8:107050142-107050310	CTTTTTCTTaCCTAAAGTCTGGGCTATCTG
ENSMUSG00000031916	Cog8	protein_coding	chr8:107052213-107053040	AAATTACTCaCCTTGGTAAGGGCATTTTCC
ENSMUSG00000031916	Cog8	protein_coding	chr8:107054022-107054229	AAGGTGGCTaCCTGGATAACGGGGATGGAG
ENSMUSG00000027187	Cat	protein_coding	chr2:103467077-103467229	TCCTGGCTTaCCTGAAGCATTTTGTCAGGG	chr2:103456850-103456936	TCTCCTCCTCGTTCAACACCtTTGTGTAGA
ENSMUSG00000027187	Cat	protein_coding	chr2:103467694-103467885	TGCTGACTTaCCTTGGTCAGATCAAATGGA	chr2:103467077-103467229	AGTCCTTGTGAGGCCAAACCtGAAAACAAT
ENSMUSG00000027187	Cat	protein_coding	chr2:103470299-103470424	ACAACGAGTaCCTTGTAATGGAACTTGCAA	chr2:103467694-103467885	TTTTGATGCCCTGGTCGGTCtGCACAGTGA
ENSMUSG00000027187	Cat	protein_coding	chr2:103471766-103471870	AGGGGTCTCaCCTGATGGAGAGACTCGGGA	chr2:103472951-103473081	GCTGAGCCTGACTCTCCAGCtGGAAGAGTC
ENSMUSG00000027187	Cat	protein_coding	chr2:103474330-103474440	GACTGACTTaCTGACTGTGGAGAATCGAAC	chr2:103474330-103474440	TCAAAGTATCCAAAAGCACCtAATGAGAAA
ENSMUSG00000027187	Cat	protein_coding	chr2:103474385-103474440	TGCTCAAACaCCTTTGCCTTGGAGTATCTG	chr2:103474385-103474440	TCAAAGTATCCAAAAGCACCtAATGAGAAA
ENSMUSG00000020251	Glt8d2	protein_coding	chr10:82659513-82659625	GGCATGCCCaCCTGTAGTCCCACAAGTCGG	chr10:82651997-82652070	TTCCATTTTGCACACGTGTCtGGAAAGCCA
ENSMUSG00000020251	Glt8d2	protein_coding	chr10:82662166-82662283	TGTATACTCaCGGGCTGGAGCAGCTCAGGC	chr10:82654682-82654848	GATAGCCCATGTATGTGTTCtGCAAAAGAA
ENSMUSG00000020251	Glt8d2	protein_coding	chr10:82664625-82664796	ATAGAAACTaCCGTATTCGAGGCAGAGTGC	chr10:82659513-82659625	TACAGCTCCTGGATATCGCCtGCATTTGGA
ENSMUSG00000020251	Glt8d2	protein_coding			chr10:82660730-82660814	AAAACCGAACAAAGTTCAGCtGTGAAGACA
ENSMUSG00000043866	Taf10	protein_coding	chr7:105743226-105743340	GCCTCTCACaCCTTGCTCTTGCTCCGGGAG	chr7:105743830-105743984	CCGCCCGCTGCCACCGAAGCtGAAGGAGAA
ENSMUSG00000043866	Taf10	protein_coding	chr7:105743428-105743492	AGTTTACTCaCATGCGTGGGTCTGAAGCTT
ENSMUSG00000033039	Micall1	protein_coding	chr15:79133000-79133118	CTTTGCTGCaGATTTCCAAAGAGAGGCCGA	chr15:79109284-79109429	GGCACCGGCCCGACCTGCTGtGAGTGCCCG
ENSMUSG00000033039	Micall1	protein_coding	chr15:79115030-79115171	CTGCACCCTaGGCCTTTGAAGTGGCTGAAA	chr15:79115030-79115171	TTCACCAGTTCTGGCCAAGGtGAGAGGGGA
ENSMUSG00000033039	Micall1	protein_coding	chr15:79124501-79124558	TTCATGTCTaGGAAGACTACAGGAACCGCC	chr15:79119736-79119827	GCCAGGAGAGGAGGCTCAGGtAGGCAGACT
ENSMUSG00000033039	Micall1	protein_coding	chr15:79125250-79125674	CCTCCCTCTaGGATGGCAGCGCCAAGGAAG	chr15:79120759-79120901	ACCACCGGCACTGCTTCCGGtGAGTGCTAT
ENSMUSG00000033039	Micall1	protein_coding	chr15:79129809-79129943	TCTACCTTCaGTCTTCCTGCAAGGAGAATC	chr15:79122547-79122986	AGCAGTGGCCTTGTGAACGGtGAGTGAGGG
ENSMUSG00000033039	Micall1	protein_coding	chr15:79130709-79130799	CTGGCTTCCaGAGGGCAGCGAGGACGACAT	chr15:79124501-79124558	CACCCAAGCTGTCAGAGAGGtATGCTGGCC
ENSMUSG00000033039	Micall1	protein_coding	chr15:79131774-79131888	TCCTTTGGCaGAAAAGGACTGGACAGATGA	chr15:79125250-79125674	CCCAGTGCTTCCCCACTTGGtAAGTGCAGG
ENSMUSG00000033039	Micall1	protein_coding	chr15:79132053-79132099	TTTTTACCCaGGGAAGAGGAGGAAGACAAG	chr15:79126927-79127333	CCCACAGCTGCAAATCAAGGtGAGTGCTCC
ENSMUSG00000033039	Micall1	protein_coding			chr15:79129809-79129943	TCCACTCATCAAACGCAAGGtGCCAGCAGA
ENSMUSG00000033039	Micall1	protein_coding			chr15:79130938-79131011	TGCCTTCTCAACAAGCCAGGtGAGCCTGGG
ENSMUSG00000033039	Micall1	protein_coding			chr15:79131774-79131888	TGGACGAGGACCGGCAGAGGtGTCCTGCCT
ENSMUSG00000079741	Nlrp4g	protein_coding			chr9:124348831-124350443	AAGGAAACCAGAGATGTATGtGAGTCCATT
ENSMUSG00000079741	Nlrp4g	protein_coding			chr9:124353271-124353429	TCACCCTTAACAAACTTGTGtAAGTTAAAA
ENSMUSG00000076471	Trbv14	IG_LV_gene	chr6:41135320-41135609	TTTTCCCACaGTACTGTCTGAAGCTGGAGT	chr6:41135167-41135215	TTCTGTCTCCTTGACACAGGtAAGTTTTTA
ENSMUSG00000035086	Becn1	protein_coding	chr11:101301728-101301854	ATCCTGCTGaCCTGTGAGTTCCTGGATGGT	chr11:101288816-101288981	GCCTTTCTCCACGTCCATCCtGCAGGTGGA
ENSMUSG00000035086	Becn1	protein_coding	chr11:101294001-101294147	GCCCTCCTTaCCAGATGTGGAAGGTGGCAT	chr11:101288958-101288981	GCCTTTCTCCACGTCCATCCtGCAGGTGGA
ENSMUSG00000035086	Becn1	protein_coding	chr11:101294970-101294998	CAAGCACCCaCTGAGCTTCCTCCTGGTCCA	chr11:101291383-101291532	GCCAAACTGTCCGCTGTGCCtACAGAGAAA
ENSMUSG00000035086	Becn1	protein_coding	chr11:101294970-101295164	CAAGCACCCaCTGAGCTTCCTCCTGGTCCA	chr11:101294001-101294147	ACTATACTCCCGCTGGTACCtGGGAGCAGC
ENSMUSG00000035086	Becn1	protein_coding	chr11:101296258-101296307	ATAGTAAGCaCCTGGCTGGGGGGATGAATC	chr11:101294130-101294228	TTCTTCCTAAGGATTGACTCtAGTGATATA
ENSMUSG00000035086	Becn1	protein_coding	chr11:101296258-101296316	ATAGTAAGCaCCTGGCTGGGGGGATGAATC	chr11:101294970-101294998	CCTGGTCCAATCTCTCCGCCtCAGCCTGGA
ENSMUSG00000035086	Becn1	protein_coding	chr11:101301728-101301737	ATCCTGCTGaCCTGTGAGTTCCTGGATGGT	chr11:101294970-101295164	TAGGATCTCCAAACAGCGTCtGCCAAGGCA
ENSMUSG00000035086	Becn1	protein_coding			chr11:101295035-101295164	TAGGATCTCCAAACAGCGTCtGCCAAGGCA
ENSMUSG00000035086	Becn1	protein_coding			chr11:101295295-101295431	CAAACAGGTCTCCAGTGACCtGGAAGCATG
ENSMUSG00000035086	Becn1	protein_coding			chr11:101301728-101301737	CCTGCTGACCTGTGAGTTCCtGGATGGTGA
ENSMUSG00000029167	Ppargc1a	protein_coding	chr5:51472879-51472983	GGCTTCATTaCCTGGGCCTACGGCTGTAGG	chr5:51462706-51462857	GATGAAACCATAGCTGTCTCtGCAGTGGGC
ENSMUSG00000029167	Ppargc1a	protein_coding	chr5:51473496-51474411	GACAGCCTTaCCTTGAAGAGGATCTACTGC	chr5:51490017-51490090	TGGGGAACCCTTGGGGTCACtGGAAGATAT
ENSMUSG00000029167	Ppargc1a	protein_coding	chr5:51490200-51490245	TTAATACTTaCTTTGGTGACTCTGGGGTCA	chr5:51494601-51494805	TGCTCCATGAATTCTCGGTCtTAAAAACAA
ENSMUSG00000029167	Ppargc1a	protein_coding	chr5:51495670-51495795	TGCATGCGCaCCTTAACAATGGCAGGGTTT	chr5:51548512-51548691	CACCAACCAGAGCAGCACACtGCAAAGAAG
ENSMUSG00000029167	Ppargc1a	protein_coding	chr5:51498034-51498228	AGGGTTCTTaCTAGAGACGGCTCTTCTGCC
ENSMUSG00000029167	Ppargc1a	protein_coding	chr5:51548512-51548691	GAGAGGCTTaCCTCAAATATGTTCGCAGGC
ENSMUSG00000029167	Ppargc1a	protein_coding	chr5:51567580-51567588	CCCCTACATaCCAGCAGCATAGTGGGTCTG
ENSMUSG00000079563	Pglyrp2	protein_coding	chr17:32420800-32420863	CTCGGACTCaCCTGCCCCTGGCTCTGGCCA	chr17:32415806-32416103	GTCGGAGCCTACCACGAAACtGCGGAAGGG
ENSMUSG00000079563	Pglyrp2	protein_coding	chr17:32415806-32416103	AGCAGACTCaCCTCTGTGAAGTGAGGCCAG
ENSMUSG00000008496	Pou2f2	protein_coding	chr7:25132425-25132452	CAGCCTCTTaCCTGGAGCCCCCATGCTGGA	chr7:25092680-25093002	GTTCCACCAGAGGCCAGGGCtGGTGAGGAG
ENSMUSG00000008496	Pou2f2	protein_coding	chr7:25093288-25093361	GCAGCACGCaCCTTGGATAGTGGCCAAAGG	chr7:25092966-25093002	GTTCCACCAGAGGCCAGGGCtGGTGAGGAG
ENSMUSG00000008496	Pou2f2	protein_coding	chr7:25093485-25093686	TGCACACTTaCCCCGCGCTGGGGTTCAGGC	chr7:25093133-25093361	CAACCCCACCATTGTGCTTCtGCAAGAGCA
ENSMUSG00000008496	Pou2f2	protein_coding	chr7:25096890-25097066	GTTCTGGGTaCCAGGTGAGGGCTGTAGCTG	chr7:25093288-25093361	CAACCCCACCATTGTGCTTCtGCAAGAGCA
ENSMUSG00000008496	Pou2f2	protein_coding	chr7:25099952-25100043	GACAGTCTCaCCTGTGTAGGAAGCCCAGCC	chr7:25094790-25094856	CGCCCCCTTGGGGTGTGACCtGGGAAGAGA
ENSMUSG00000008496	Pou2f2	protein_coding	chr7:25100021-25100043	GGTAGCTGGaATAGATTTGGCGTTGGTAGC	chr7:25097142-25097290	GAATCCACAGACATAGTCTCtGTGAAAACA
ENSMUSG00000008496	Pou2f2	protein_coding	chr7:25115471-25115749	GCTGCCCTTaCCTGTGCTGTGAGCTGGATG	chr7:25097393-25097534	TGGCCAGGCCCACATCACCCtGGTCCAGAG
ENSMUSG00000008496	Pou2f2	protein_coding	chr7:25116038-25116154	CAGATACTTaCCCCAGCTAGCTGGCTGCCC	chr7:25097654-25097767	GCTCCAAGCATTTCGGGGGCtGCGGGTGTG
ENSMUSG00000008496	Pou2f2	protein_coding	chr7:25116038-25116220	CAGATACTTaCCCCAGCTAGCTGGCTGCCC	chr7:25116038-25116220	GGCCAGAGAGAATGCCCACCtGTGAACCAA
ENSMUSG00000008496	Pou2f2	protein_coding	chr7:25120841-25120858	CGGGTGCTTaCCTTGGTGCTGGGGCCAGTT	chr7:25121024-25121058	GGTCCATTTCTTTCGGTGTCtGTAAAGAGA
ENSMUSG00000008496	Pou2f2	protein_coding	chr7:25120841-25120897	CGGGTGCTTaCCTTGGTGCTGGGGCCAGTT
ENSMUSG00000008496	Pou2f2	protein_coding	chr7:25121024-25121058	CAGAGCCTGaCCTGATGGTTAATGTCGGGT
ENSMUSG00000008496	Pou2f2	protein_coding	chr7:25121156-25121221	CCCACGCTCaCCTGTGTGCTCTGACGGGGA
ENSMUSG00000069135	Fgfr1op	protein_coding	chr17:8165924-8165977	TTTTTTTGAaGGCTGAACTCAGAGCGGCTG	chr17:8165597-8165698	CGTGCTGAACCGCATCAAGGtGCGGCGGGG
ENSMUSG00000069135	Fgfr1op	protein_coding	chr17:8169035-8169089	ATTTTTAACaGAACAAAACTCCATTGGTCA	chr17:8169528-8169616	CCATCCTGAAACTAGCACAGtAAGGAAAAC
ENSMUSG00000069135	Fgfr1op	protein_coding	chr17:8169528-8169616	GGTTTTTACaGGTCGTTTAGTGGCTAGTCT	chr17:8170006-8170143	AGGACCGGCCAGTGTGGAAGtAAGTATCCT
ENSMUSG00000069135	Fgfr1op	protein_coding	chr17:8170006-8170143	TTCTTTTCTaGATTCAAGGTCTTGAAGGTC	chr17:8172928-8173008	AAACTCCACCCCAAGTAAGGtGAGTGCATG
ENSMUSG00000069135	Fgfr1op	protein_coding	chr17:8172928-8173008	ATTTTTCTTaGGGTGCACTGGATCTATCCG	chr17:8175519-8175578	TCAGAAGCCTGGTGACAAGGtAACATGCAT
ENSMUSG00000069135	Fgfr1op	protein_coding	chr17:8175519-8175578	CTCATGCTCaGATACCAAGGTATAAAGGAC	chr17:8182228-8182454	CAGAAAAAACCTATGGTTGGtGAGTAGACT
ENSMUSG00000069135	Fgfr1op	protein_coding	chr17:8184401-8184513	CTTCCTGTTaGGAGAGCTGAACCTCGGAAG	chr17:8182247-8182454	CAGAAAAAACCTATGGTTGGtGAGTAGACT
ENSMUSG00000069135	Fgfr1op	protein_coding	chr17:8186513-8186581	CCTGTCCACaGGTAAAAGGGGAAGCACCGT	chr17:8192185-8192281	CGGGAACACCAGTGATAAAGtAAGGGGCCA
ENSMUSG00000069135	Fgfr1op	protein_coding	chr17:8191398-8191437	CTGATTGCCaGGCACTGGAGAAGATGAGGA	chr17:8194521-8194545	GACCTCACACAAGACCTGACtGTTTCCCAG
ENSMUSG00000021796	Bmpr1a	protein_coding	chr14:34414760-34414890	CTCCAACTTaCTTCATCGCTGTTCCAGCGG	chr14:34414733-34414890	TGATATTCCTCCACGATTCCtGCAGGGAGT
ENSMUSG00000021796	Bmpr1a	protein_coding	chr14:34429656-34429800	TTTGAGCTTaCCAATAAAGGCAATCCAGAT	chr14:34414760-34414890	TGATATTCCTCCACGATTCCtGCAGGGAGT
ENSMUSG00000021796	Bmpr1a	protein_coding	chr14:34434379-34434478	AAGAATCTTaCTTATAGCAAAAGCAGCTGG	chr14:34434379-34434478	CTGCCATCAAAGAACGGACCtGAGGACCAA
ENSMUSG00000021796	Bmpr1a	protein_coding	chr14:34434638-34434734	GGCTGACCTaCCTATAACAACAGGGGGCAG	chr14:34434462-34434478	CTGCCATCAAAGAACGGACCtGAGGACCAA
ENSMUSG00000021796	Bmpr1a	protein_coding			chr14:34441099-34441201	AAAGCAATGGCCATTAGTTCtATAAGAGAG
ENSMUSG00000093806	Asmt	protein_coding	chrX:170677746-170678047	GATCCCCGCaGGCGGCGCGGTGCTGCTGGT	chrX:170672667-170672753	CGGCTTCATGGCCTCCCAGGtGGCGGGGGG
ENSMUSG00000093806	Asmt	protein_coding	chrX:170673625-170673796	CGTGACCCCaGGTGCTGTTCGCGGGCTGCG	chrX:170674622-170674754	ACCTGGCGGACGGCGTGAGGtGGGCGGGGC
ENSMUSG00000093806	Asmt	protein_coding	chrX:170674961-170675029	CCCCTCCGCaGGGAAGGGCGGAGCCAGTAC	chrX:170674961-170675029	CCTTCACCGCCATCTACAGGtGACGCCGGC
ENSMUSG00000093806	Asmt	protein_coding	chrX:170676338-170676493	CCCCCCCGCaGGTGGGTCCGGGGCGCTGGC	chrX:170675748-170675866	GTCATCTGCGACCTCGGTGGtGAGCGGCCA
ENSMUSG00000093806	Asmt	protein_coding			chrX:170676338-170676493	CGTGTGTGCTTCCTGTCAGGtGGGCGCGGG
ENSMUSG00000093806	Asmt	protein_coding			chrX:170677017-170677139	CGGGGTGCCCTGCGGCCAGGtGGGCGGGGC
ENSMUSG00000031848	Lsm4	protein_coding	chr8:70678360-70678448	GTTCTGTGCaGGTGTGTTTGGTGGCCGGGG
ENSMUSG00000031848	Lsm4	protein_coding	chr8:70677954-70678048	CCTCTCCACaGGATGGTGACAAGTTCTGGA
ENSMUSG00000031848	Lsm4	protein_coding	chr8:70677954-70678134	CCTCTCCACaGGATGGTGACAAGTTCTGGA
ENSMUSG00000005534	Insr	protein_coding	chr8:3279029-3279128	CCCAGACTTaCCCTCTCCAGGGTACAGGTG	chr8:3158696-3158830	AAGGACCACCCCAAAGGACCtGCCAATGAC
ENSMUSG00000005534	Insr	protein_coding	chr8:3158696-3158830	TCTATACTTaCAGTCTCTCTGGACAGTTAT	chr8:3159453-3159582	TCCCTTGTCATTCCAAAGTCtGACAACAAA
ENSMUSG00000005534	Insr	protein_coding	chr8:3161681-3161791	AGGCAGCTTaCCTCAGCATCTGGCCTCAGA	chr8:3161339-3161498	GAGGGCGGCCTGGGTTATTCtAAAGTCAAA
ENSMUSG00000005534	Insr	protein_coding	chr8:3163237-3163481	GATAGACTCaCCACATGATGGCAGGTGAAT	chr8:3161681-3161791	CCACCCCAAGAAGGCGGACCtGCAGAACAA
ENSMUSG00000005534	Insr	protein_coding	chr8:3165518-3165585	GTGATGCTCaCCATCACTGGCACTGAGGTA	chr8:3165518-3165585	CATTGGCCCATCCGGCTGCCtAATGGAGGA
ENSMUSG00000005534	Insr	protein_coding	chr8:3173480-3173619	GGAATCCTTaCCTCATCACCATATCGGCGA	chr8:3189125-3189292	TCCAGGGGGACAGAAGGATCtGGAAAGGAG
ENSMUSG00000005534	Insr	protein_coding	chr8:3174614-3174888	CGCAAGCCCaCCTTCAGGCATGGTCCGGGC	chr8:3202890-3203034	AGCTCAGCTGCCAGGTTGTCtGCAAAAAGG
ENSMUSG00000005534	Insr	protein_coding	chr8:3198061-3198275	AAGCAACTTaCACGATGCCTGGTCCCCATT	chr8:3258383-3258934	ATGTCCATACCAGGGCACACtAGAAGGCAG
ENSMUSG00000005534	Insr	protein_coding	chr8:3202890-3203034	GGCTCACATaCCCAATTTCCAAGGTCTCTC
ENSMUSG00000005534	Insr	protein_coding	chr8:3204630-3204778	AAAATACTCaCTGCCCCCTCGGATGTTGAT
ENSMUSG00000005534	Insr	protein_coding	chr8:3211379-3211700	CCAGGACTTaCTTGCTGGAATTCATGGTAT
ENSMUSG00000024725	Ostf1	protein_coding	chr19:18631620-18631653	ACCACTCTTaCCTGGTTTGACCGGTTTGGG	chr19:18584642-18584743	CTCAAGTCTGTCCTCGCACCtTCCCAACAC
ENSMUSG00000024725	Ostf1	protein_coding	chr19:18590401-18590508	GAGTTCAGTaCCTTTATGGCCACCGTGGCA	chr19:18586547-18586625	CTGTGTCTCCCAGCTTATTCtACCGTGAAA
ENSMUSG00000024725	Ostf1	protein_coding	chr19:18593856-18593919	TGGCCGCTTaCCATAGTTGCTCGGGATCAG	chr19:18589705-18589754	AACAGAACCTCCACTATGTCtGCAATTCAA
ENSMUSG00000024725	Ostf1	protein_coding	chr19:18604166-18604212	AGAATACTTaCAGTTCTGGGTTCAAATGTA	chr19:18590401-18590508	CTCAACCAGCTCAGGTTGCCtGAAAGAATT
ENSMUSG00000024725	Ostf1	protein_coding			chr19:18592583-18592636	GATTCTGCCTGCTCAGCCACtAGATTGAAA
ENSMUSG00000024725	Ostf1	protein_coding			chr19:18593856-18593919	TCCACCAGCTGGTATCACTCtGCCAAGAGG
ENSMUSG00000021065	Fut8	protein_coding	chr12:77474999-77475313	TCTTTTCCAaGGTCTGTCGGGTTGCTTATG	chr12:77365197-77365359	ATTTAGGACACCATGAAAGGtAGTATGCCC
ENSMUSG00000021065	Fut8	protein_coding	chr12:77364969-77365084	TCTGAATACaGAATACCAGAAGGCCCCATT	chr12:77412712-77412949	TCCACTGGACACTGGTCAGGtAAGCAGCTT
ENSMUSG00000021065	Fut8	protein_coding	chr12:77365197-77365359	ATTCTTTGCaGGTCTGGGGAAGGATCATGA	chr12:77448473-77448719	TCAAACATCCAGTTATTGGGtAAGAATGTA
ENSMUSG00000021065	Fut8	protein_coding	chr12:77412712-77412949	TTCACTGGCaGAATCCTAAGGACTGCAGCA
ENSMUSG00000034324	Tmem132c	protein_coding	chr5:127564299-127564457	GTTTTTTTTaGCAGCAAAGGATGGTAGGTT	chr5:127241915-127242020	GCCACGCTACTGGGCCAAGGtAAGGCGGGC
ENSMUSG00000034324	Tmem132c	protein_coding	chr5:127359555-127360440	CTCTTCCTTaGTGACCGAAAGCCGAGGGGT	chr5:127359555-127360440	TGGACCATTTCATCCTAAGGtAGGCACCCA
ENSMUSG00000034324	Tmem132c	protein_coding	chr5:127462904-127463050	TCCATCCACaGAGCCAAGGTGAAGAAGGGG	chr5:127462904-127463050	GCCCTGGGGCACGAAATAGGtGAGTAACAC
ENSMUSG00000034324	Tmem132c	protein_coding	chr5:127553074-127553347	CTCCCACACaGGCCCACTCGGGACAGTGAG	chr5:127504862-127505045	CATCGTCCCCCTTGCTATGGtAAGTCACAA
ENSMUSG00000034324	Tmem132c	protein_coding			chr5:127551503-127551708	CCATCGTGGCCAGCAAGAGGtGAGTCGGGG
ENSMUSG00000034324	Tmem132c	protein_coding			chr5:127553074-127553347	CGGAATGACCACCATCCAGGtAAGAAGCAG
ENSMUSG00000034324	Tmem132c	protein_coding			chr5:127553254-127553347	CGGAATGACCACCATCCAGGtAAGAAGCAG
ENSMUSG00000034324	Tmem132c	protein_coding			chr5:127554626-127554817	GCTACGTGCCCCAAAAAAGGtAGGGGTTGG
ENSMUSG00000039105	Atp6v1g1	protein_coding	chr4:63549945-63550115	TTCCCCTGCaGGCATTGGGCTCCCATGGCA	chr4:63544918-63544999	GTGTCCGAGGCCCGCAAGCGtGAGCTCCGG
ENSMUSG00000039105	Atp6v1g1	protein_coding	chr4:63548585-63548685	CTTTGAAACaGGAAAGAACCGGAGGCTGAA	chr4:63548585-63548685	CAAGGCCAAGGAAGCTGCGGtGGGCCTCCC
ENSMUSG00000026788	Zbtb43	protein_coding	chr2:33462266-33462353	GATACACTCaCTGGTTCGACAAGTTGGACT	chr2:33453700-33455100	AGTTCGTTCCAGGCTCCATTtCATCACCAA
ENSMUSG00000026788	Zbtb43	protein_coding			chr2:33453700-33455123	TCACCAATCTTGTTTAGTGCtGCAAGAGAA
ENSMUSG00000026788	Zbtb43	protein_coding			chr2:33454619-33455100	AGTTCGTTCCAGGCTCCATTtCATCACCAA
ENSMUSG00000026788	Zbtb43	protein_coding			chr2:33454888-33455100	AGTTCGTTCCAGGCTCCATTtCATCACCAA
ENSMUSG00000028344	Invs	protein_coding	chr4:48385105-48385272	CTACCTTGCaGCAAACAGCTCTGCACTGGA	chr4:48307683-48307849	CCACCTTGCAGCTCAAAAGGtGAGAAGTCA
ENSMUSG00000028344	Invs	protein_coding	chr4:48415906-48416198	TTTGTTTCCaGAAAACGGGAAGAGGAAAAC	chr4:48389959-48390139	CACTGGGCAGCCTTACTAGGtACATTCGGC
ENSMUSG00000028344	Invs	protein_coding	chr4:48425995-48426224	GACCCCACCaGCTACCAGCTCAGGAAGCAC	chr4:48398050-48398279	CAACATCCAAGACAAAGAGGtAGAAACCCT
ENSMUSG00000028344	Invs	protein_coding	chr4:48427034-48427108	GTTGATTGCaGGTTGTTCTCAAGAAGGGAA	chr4:48415906-48416198	GCCTCCAGAAAGCCAAGTGGtAAGTCGGAC
ENSMUSG00000028344	Invs	protein_coding			chr4:48421447-48422149	TCCAGCGAGCTTGGCGAAGGtAGGAGGGTA
ENSMUSG00000027833	Shox2	protein_coding	chr3:66981211-66981556	CAGGCCGTTaCCCTCCGTCAGCCGCGGGCT	chr3:66975444-66975532	GCGGCTCCTATAAGGACACCtATAAAAGCA
ENSMUSG00000027833	Shox2	protein_coding	chr3:66978186-66978394	AATGGGGGTaCCTGTACTCGGGCCTCAGAG	chr3:66978186-66978394	TCCTTCAGTTCAGGGGACACtGAAGAGGGC
ENSMUSG00000027833	Shox2	protein_coding	chr3:66978186-66978439	AATGGGGGTaCCTGTACTCGGGCCTCAGAG	chr3:66981211-66981318	CCTCCGCCTGCTCCTCCTCCtCCAGCACCT
ENSMUSG00000027833	Shox2	protein_coding	chr3:66981211-66981318	CAGGCCGTTaCCCTCCGTCAGCCGCGGGCT
ENSMUSG00000079324	4932414N04Rik	protein_coding	chr2:68664204-68664238	CGTGTTTTTaGGCTCTCCGAAGGAATATCC	chr2:68664204-68664238	TCCTCCTCAATTCAAGGAAGtACGTGTTGC
ENSMUSG00000079324	4932414N04Rik	protein_coding	chr2:68664329-68664401	CATCTGTACaGTCTACCATTCAGAGGGGAA	chr2:68666135-68666208	TCAAAGTCTCCAGTCGTGGGtATGTCAATA
ENSMUSG00000079324	4932414N04Rik	protein_coding	chr2:68666135-68666208	TCATCTGTCaGAAGAATTAGGAAATGAAGA	chr2:68711021-68711054	ATCCAGTGAAAAGAATAAGGtATTGTAAAA
ENSMUSG00000079324	4932414N04Rik	protein_coding	chr2:68688280-68688315	TTTCTCAACaGCTACAAAGAAAGAAATGGC	chr2:68716136-68716349	TAGATCTCCTCGATGTGGGGtATGGCCGCT
ENSMUSG00000079324	4932414N04Rik	protein_coding	chr2:68711376-68711499	TTATTTTACaGGCTCTAAAGTACGCGGATG	chr2:68728991-68729061	CGAAGGGACACCTGCAAAAGtACGATTTAA
ENSMUSG00000079324	4932414N04Rik	protein_coding	chr2:68716136-68716349	TCTTGATGCaGATTCTGGAAAACCATTGGA	chr2:68731951-68732158	AATAGCCCACCTGGATGCGGtTAGTTGTAT
ENSMUSG00000079324	4932414N04Rik	protein_coding	chr2:68731066-68731250	ATTTTTTTCaGACACAAGCAGGACGAGATT	chr2:68736503-68736629	TGATGAACCACAACATGAGGtACTTTTCTA
ENSMUSG00000079324	4932414N04Rik	protein_coding	chr2:68745377-68745587	CATCTTCACaGGTCTAAGGACAGGCAAGAT	chr2:68741368-68741587	ATTGAGCTTCCCAAACAGGGtGAGTTGTGC
ENSMUSG00000079324	4932414N04Rik	protein_coding			chr2:68744234-68744445	TAACTTATGACCAACTCAAGtAAGTAATAT
ENSMUSG00000079324	4932414N04Rik	protein_coding			chr2:68745377-68745587	GGATAGCTACCTATGCAGGGtCAGTGGCGC
ENSMUSG00000054079	Utp18	protein_coding	chr11:93861959-93862101	ATAATACTTaCCTATACATCAGGGCCCTGC	chr11:93866346-93866520	TACCACTCCACTCTTAGAACtGGAAAAGGG
ENSMUSG00000054079	Utp18	protein_coding	chr11:93869806-93869896	TTCAAACTTaCCAGAATAGGTATATATCCT	chr11:93869806-93869896	TACCTATGAGTTCTTTTGTCtAAAAGAGTA
ENSMUSG00000054079	Utp18	protein_coding	chr11:93875784-93875958	AGAAGTCTTaCCTCTCACTTGATGTACAGG	chr11:93875784-93875958	GGTTTGTTTTGCCATCAACCtGTAAGAAGT
ENSMUSG00000054079	Utp18	protein_coding	chr11:93876055-93876180	AAAACCCATaCCTGAAAGAGGGAGATAGCA	chr11:93876055-93876180	CAGGCCGGCAGTTCTTCATCtGTGGAAATA
ENSMUSG00000054079	Utp18	protein_coding	chr11:93877984-93878072	ACAACTCTCaCCTTCAAGATTCCTCTTGGA	chr11:93877984-93878072	TCATCCTCTTCACTTTCATCtGAGTCAGAC
ENSMUSG00000054079	Utp18	protein_coding			chr11:93880063-93880133	TCCCATGGCATGCTGGAATCtAAGAAGAAA
ENSMUSG00000054079	Utp18	protein_coding			chr11:93883667-93883782	AGCTTCCATGTAGCTGACCCtACAGAGACA
ENSMUSG00000033533	Acsm1	protein_coding	chr7:119633062-119633272	ATCTTACCTaGGAGGGCAAGAGAGGACCAA	chr7:119638065-119638205	GGTCATATATCCCTTCATGGtAGGAAAAGA
ENSMUSG00000033533	Acsm1	protein_coding	chr7:119636450-119636580	CTCACCCCTaGGGATCATCTTCATGCCTGG	chr7:119640575-119640734	CCCCAAAGTCATTGTAGAGGtAAGAAGAAC
ENSMUSG00000033533	Acsm1	protein_coding	chr7:119636450-119636657	CTCACCCCTaGGGATCATCTTCATGCCTGG	chr7:119655416-119655496	CTTACCCTTTGACTTGCAGGtCTGGTCTTA
ENSMUSG00000033533	Acsm1	protein_coding	chr7:119655982-119656083	TCTTATTCCaGATCATCGATGAAAAGGGCA	chr7:119660564-119660683	ATACAAGTACCCCAGGAAGGtGAGCCAGGC
ENSMUSG00000033533	Acsm1	protein_coding	chr7:119659101-119659200	TGCTTCTCCaGGTATCGCATCGGGCCTGTA
ENSMUSG00000033533	Acsm1	protein_coding	chr7:119660564-119660683	CCATTTTGCaGGTGGTGAAGGCGTTTATTG
ENSMUSG00000040482	Dxo	protein_coding	chr17:34837901-34837977	TTCCCTCCCaGGGGTCCCGGCTGGCTGGCA	chr17:34837399-34837754	ACCGGAACCAGCTGGAGGGGtGAGCCCGGT
ENSMUSG00000040482	Dxo	protein_coding	chr17:34837901-34838136	TTCCCTCCCaGGGGTCCCGGCTGGCTGGCA	chr17:34837657-34837754	ACCGGAACCAGCTGGAGGGGtGAGCCCGGT
ENSMUSG00000040482	Dxo	protein_coding	chr17:34838226-34838265	TTCTTGTGCaGACAAACCCGGAGGCTCCCC	chr17:34838548-34838907	TAGTCCAGGACGATCCCAGGtAAGGCCTTC
ENSMUSG00000040482	Dxo	protein_coding	chr17:34838226-34838445	TTCTTGTGCaGACAAACCCGGAGGCTCCCC	chr17:34838813-34838907	TAGTCCAGGACGATCCCAGGtAAGGCCTTC
ENSMUSG00000040482	Dxo	protein_coding	chr17:34838295-34838445	CTCTGTGCTaCGCAGCCGCCTGGGAAACCA
ENSMUSG00000040482	Dxo	protein_coding	chr17:34838299-34838339	GTGCTACGCaGCCGCCTGGGAAACCACCCT
ENSMUSG00000040482	Dxo	protein_coding	chr17:34838444-34838445	GGAGCTTTTaCAGGTTCTGGCCGGGGCCGG
ENSMUSG00000040482	Dxo	protein_coding	chr17:34838548-34838574	TCTCCCGTCaGACACAAGTTGCTGAAATGG
ENSMUSG00000040482	Dxo	protein_coding	chr17:34838548-34838648	TCTCCCGTCaGACACAAGTTGCTGAAATGG
ENSMUSG00000040482	Dxo	protein_coding	chr17:34838548-34838683	TCTCCCGTCaGACACAAGTTGCTGAAATGG
ENSMUSG00000040482	Dxo	protein_coding	chr17:34838548-34838907	TCTCCCGTCaGACACAAGTTGCTGAAATGG
ENSMUSG00000040482	Dxo	protein_coding	chr17:34838813-34838907	GCCCCCTCCaGAATGACCGAGAAGGCTGGA
ENSMUSG00000040482	Dxo	protein_coding	chr17:34838813-34838911	GCCCCCTCCaGAATGACCGAGAAGGCTGGA
ENSMUSG00000013766	Ly6g6e	protein_coding	chr17:35078059-35078282	TTGTCCCACaGAGCAAAAGGAGGAGGAAGT	chr17:35077155-35077206	TTCCTCTCGGGGACACTGGGtAAGGGTAGA
ENSMUSG00000013766	Ly6g6e	protein_coding	chr17:35078059-35078229	TTGTCCCACaGAGCAAAAGGAGGAGGAAGT
ENSMUSG00000063316	Rpl27	protein_coding	chr11:101445439-101445487	TTCCTTTCTaGATACAAGACAGGGAAGAAC	chr11:101442725-101442805	CAAAGCCGTCATCGTGAAGGtACCAGACCC
ENSMUSG00000063316	Rpl27	protein_coding	chr11:101443501-101443670	TTCTCGTCTaGAACATTGACGATGGCACCT	chr11:101443501-101443670	ACCACCTCATGCCCACAAGGtGAGCCTTCC
ENSMUSG00000063316	Rpl27	protein_coding	chr11:101445220-101445330	TGTTAACCCaGGTACTCTGTGGATATCCCC	chr11:101443612-101443670	ACCACCTCATGCCCACAAGGtGAGCCTTCC
ENSMUSG00000063316	Rpl27	protein_coding	chr11:101445439-101445484	TTCCTTTCTaGATACAAGACAGGGAAGAAC
ENSMUSG00000079853	Klra1	protein_coding	chr6:130372821-130372924	CAGAAACTCaCAGTTTAGATGGGCGATTGT	chr6:130364223-130364355	TTTCCTTGTGTTCAAGGCACtGAAAAACAA
ENSMUSG00000079853	Klra1	protein_coding	chr6:130377648-130377851	CTGCAACATaCCTGTGTGCTGTAAGGAATC	chr6:130378993-130379082	TTCCAGTGGAATGAACACCCtTAAATAAAA
ENSMUSG00000091205	Vmn2r71	protein_coding			chr7:85618537-85618794	CAAAACTTGGACCATTCCTGtATATCTCCA
ENSMUSG00000091205	Vmn2r71	protein_coding			chr7:85621152-85621275	GAAATTTCCAACATGACAAGtAAGATTGCT
ENSMUSG00000047295	Smgc	protein_coding	chr15:91841332-91841463	GTTTCAAACaGCTAGATCTTTCAGAAATGG	chr15:91841899-91842081	TCTCTGCCCAGAGTAGGAGGtATTCTACCG
ENSMUSG00000047295	Smgc	protein_coding	chr15:91841418-91841463	AGACTCTGGaTGCCAAGAGTTCTGGTGGGA	chr15:91842451-91842513	AATGGTGTCAACCTGTCAGGtAGGCTACTT
ENSMUSG00000047295	Smgc	protein_coding	chr15:91842451-91842513	ACTTTCTGCaGGTGGTGCCCATGGTAATAT	chr15:91844351-91844521	GCAACCTCCAACAAAGGAGGtATCCTGACC
ENSMUSG00000047295	Smgc	protein_coding	chr15:91844351-91844521	ACCTTTCCCaGGTGACTCAAGTGCAAGAGG	chr15:91847046-91847144	ACTAGTGCCAGTGTCTCAGGtAGTAAAGAG
ENSMUSG00000047295	Smgc	protein_coding	chr15:91847046-91847144	TATCATTTTaGTTTCTTCGGCTGTCGAGAA	chr15:91847915-91848085	GCAACCTCCAATGAAGGAGGtATCCTGACC
ENSMUSG00000047295	Smgc	protein_coding	chr15:91850560-91850658	TATCATTTTaGTTTCTTCGGCTGTCGAGAA	chr15:91849029-91849118	AGTGCTCCTGGTGGCTCAGGtAGTCAAGTG
ENSMUSG00000047295	Smgc	protein_coding			chr15:91850560-91850658	ACTAGTGCCAGTGTCTCAGGtAGTAAAGAG
ENSMUSG00000047295	Smgc	protein_coding			chr15:91851429-91851599	GCAACCTCCAATGAAGGAGGtATCCTGACC
ENSMUSG00000047295	Smgc	protein_coding			chr15:91852543-91852632	AGTGCTCCTGGTGGCTCAGGtAGTCAAGTG
ENSMUSG00000047295	Smgc	protein_coding			chr15:91854552-91854650	ACTGAAGCCAGTCAATCAGGtAGTCAAATA
ENSMUSG00000047295	Smgc	protein_coding			chr15:91858619-91858717	ACTGATGCCAGTGTCTCAGGtAGTCAAGAG
ENSMUSG00000047295	Smgc	protein_coding			chr15:91859639-91859809	GCAACCTCCAATGGAGGAGGtATCCTGTCC
ENSMUSG00000042705	Commd10	protein_coding	chr18:46960416-46960506	TACACATTTaGCATGAAGAAAGCGGTGCCG	chr18:46958888-46958928	TCCTGCCCGAGAGCCCCAGGtAGCGGTCAG
ENSMUSG00000042705	Commd10	protein_coding	chr18:46990479-46990589	GTCTTTTGTaGCTAGAGACAGTGGGATGGC	chr18:46960416-46960506	TCAAAAGCTCCACCTGAAGGtTTGCATTTC
ENSMUSG00000042705	Commd10	protein_coding			chr18:46967740-46967895	AATCCTGGGCCCTCACAAGGtACAGGTCAT
ENSMUSG00000020831	0610010K14Rik	protein_coding	chr11:70237531-70237625	GTCTCACGTaCCCGGCAGGGGAAGAGTCCG	chr11:70235407-70235468	GAGTCCAGGGTCAGGCTGTCtGGAACAGGA
ENSMUSG00000020831	0610010K14Rik	protein_coding	chr11:70237531-70237643	GTCTCACGTaCCCGGCAGGGGAAGAGTCCG	chr11:70235463-70235464	GCCAGAGTCCAGGGTCAGGCtGTCTGGAAC
ENSMUSG00000020831	0610010K14Rik	protein_coding			chr11:70235735-70235760	TTCGACATCCACCAGGTCACtGTTGGCGTC
ENSMUSG00000020831	0610010K14Rik	protein_coding			chr11:70236877-70236978	CGTCTCCGTCCACTTGGCACtGTCGGAAGG
ENSMUSG00000020831	0610010K14Rik	protein_coding			chr11:70236888-70236978	CGTCTCCGTCCACTTGGCACtGTCGGAAGG
ENSMUSG00000054477	Kcnn2	protein_coding	chr18:45592006-45592424	TATTTTTTCaGTTATTCATGGTGGACAATG	chr18:45559359-45560624	TTGGGGCGCCTACGACAAGGtACCGGCTTT
ENSMUSG00000054477	Kcnn2	protein_coding	chr18:45655198-45655339	CTGTTTTTCaGGTACCATGATCAACAGGAT	chr18:45560154-45560624	TTGGGGCGCCTACGACAAGGtACCGGCTTT
ENSMUSG00000054477	Kcnn2	protein_coding			chr18:45561221-45561316	CCACGCCAGGGAAATACAGGtAACACAGGC
ENSMUSG00000054477	Kcnn2	protein_coding			chr18:45592006-45592424	CTGTCCGAGCTTGTGAAAGGtAAGTTTCTT
ENSMUSG00000054477	Kcnn2	protein_coding			chr18:45670218-45670328	TACTCAGCTGACCAAAAGAGtAAGTAGACC
ENSMUSG00000095996	Gm16513	protein_coding	chr5:95193479-95194043	TCTATCCCTaGGTGCCTGAGGACGCCCTTG	chr5:95190964-95191250	CAAGAAAATTTCCCCCCGGGtAAGCATATC
ENSMUSG00000095996	Gm16513	protein_coding	chr5:95191911-95192501	TTCACCCACaGGAGGCCAAAACTTCAGGTT	chr5:95191911-95192501	ACCTGCATCAGATCCTAGGGtAAGCAAGTC
ENSMUSG00000035403	Crb2	protein_coding	chr2:37786439-37786634	TCCCTGTCCaGGCGTGACCTGTGAGGCCGA	chr2:37776341-37776446	CTGCCTTGGGTCCCGGCTGGtGAGTGTGGC
ENSMUSG00000035403	Crb2	protein_coding	chr2:37787264-37787449	ATGTCTTCCaGGCTTCAGTGGAGAGCGGTG	chr2:37783200-37783523	TGTCCCCTGGGATATGCAGGtACTGGTCAC
ENSMUSG00000035403	Crb2	protein_coding	chr2:37787659-37787772	TTATTTTACaGGGAATGACTGCAGCATGGA	chr2:37786439-37786634	GTCACGACCTGGTCAACGGGtGAGCCCTTG
ENSMUSG00000035403	Crb2	protein_coding	chr2:37790128-37791000	CGCCCCTTTaGGCCTGACATGTCAGGAAGA	chr2:37786718-37786857	CGCTGCCTCTGCTGGCCAGGtGTGTGCGCG
ENSMUSG00000035403	Crb2	protein_coding	chr2:37793099-37793867	TCTCTCTGCaGGTGTGGCCGAGGCCACGTT	chr2:37787264-37787449	TGTCCTCTGGGCTTTGCTGGtGAGTTACCT
ENSMUSG00000035403	Crb2	protein_coding			chr2:37787659-37787772	TGCCAGGATGGATACACAGGtGCTTGGCTG
ENSMUSG00000035403	Crb2	protein_coding			chr2:37790128-37791000	GGAGCCACATGCACTGATGGtGAGGGGTTA
ENSMUSG00000035403	Crb2	protein_coding			chr2:37792054-37792219	GTTCCAGATGGCTTTGTGTGtGAGTTTGTG
ENSMUSG00000035403	Crb2	protein_coding			chr2:37793099-37793867	TCTCCGGCCCGCGCTGCAGGtGCGGGTGAC
ENSMUSG00000039385	Cdh6	protein_coding	chr15:13051293-13051546	GGCGCACTTaCTTGACAGGATTCCTGGCAG	chr15:13034203-13034690	GCGAACAGCACCACTGTCACtGGAAGCAGA
ENSMUSG00000039385	Cdh6	protein_coding	chr15:13057423-13057590	AATGTCCCTaCTCTGGGGGAAACGGGGTGG	chr15:13040958-13041209	AGGATCCCTGCAGTGTTGTCtGGAAGGAGA
ENSMUSG00000039385	Cdh6	protein_coding	chr15:13064280-13064574	ATCTCACTCaCCAACATCAGCCATCTCCGG	chr15:13044645-13044781	GTGTCTATCCACAGAATACCtGAAAACGCA
ENSMUSG00000039385	Cdh6	protein_coding			chr15:13060108-13060227	ACTTGGACCACAAATGTGCCtGCAATGACA
ENSMUSG00000039385	Cdh6	protein_coding			chr15:13064280-13064574	TATCCTGGTCTGAATGTAACtAGTGTAGGG
ENSMUSG00000026112	Coa5	protein_coding	chr1:37429869-37429967	AGATCCGCTaCCTGGAGCACACAGGCAGAC	chr1:37428342-37428425	GCCGTGGGGATTTTCCTTCCtGTGATATAC
ENSMUSG00000036304	Zdhhc23	protein_coding	chr16:43973468-43974166	TTCCAACATaCCAGACACAATGATGGTCCA	chr16:43971399-43971557	GTTTGATTCTCCGACGCAGCtATTTATCCT
ENSMUSG00000036304	Zdhhc23	protein_coding			chr16:43971399-43971566	TCCGACGCAGCTATTTATCCtCAAAACAGC
ENSMUSG00000037110	Ralgapa2	protein_coding	chr2:146511794-146511899	CCACGCCTCaCCCAGCAGCGCCCGCAGGTG	chr2:146248207-146248208	GACCAGTATGTATTTTAATCtGAAGGGAGA
ENSMUSG00000037110	Ralgapa2	protein_coding	chr2:146314923-146315050	CAAAAAGATaCAAGCTCTGATAGAGTGGGA	chr2:146314923-146315050	GGGGCCCAAAGAATGGAACCtGAGGATTCA
ENSMUSG00000037110	Ralgapa2	protein_coding	chr2:146341978-146342749	AGCTTGGTTaCCTTCTGTCCCAGGAATTCA	chr2:146315011-146315050	GGGGCCCAAAGAATGGAACCtGAGGATTCA
ENSMUSG00000037110	Ralgapa2	protein_coding	chr2:146345386-146345569	GTTATACCCaCCCTCTTCCACGGTCAGCAG	chr2:146327378-146327536	CATTCCCCAGGTGACGGAGCtGCAACAGCA
ENSMUSG00000037110	Ralgapa2	protein_coding	chr2:146348448-146348558	AAAGGACTTaCTTCTGCCATTTTGCGGGGT	chr2:146347116-146347184	CAATTGTGGCCACAAGAATCtGCACAAAAG
ENSMUSG00000037110	Ralgapa2	protein_coding	chr2:146357088-146357146	TCATCATTTaCCTTGCACATTCATTTGGTT	chr2:146404863-146405039	TCACTACCAGTACTTTCACCtGGCACACAG
ENSMUSG00000037110	Ralgapa2	protein_coding	chr2:146387228-146387383	TCACAGGATaCCTGGTCCTCGCTGGTTAGT	chr2:146406342-146406432	TGCTCCTTCGAACCAACATCtTCAGACGAA
ENSMUSG00000037110	Ralgapa2	protein_coding	chr2:146412046-146412159	AAGGTAAATaCCTGCACTGGGGAGACGGCT	chr2:146410173-146410270	GAATGTTCTACCTTTTGACCtAGAGATGGG
ENSMUSG00000037110	Ralgapa2	protein_coding	chr2:146412734-146412868	CACATACATaCCTTGAGAGGAGTCTGAGTA	chr2:146412734-146412868	TGCTGGAACTCCTCCACTTCtGAAAGCATT
ENSMUSG00000037110	Ralgapa2	protein_coding	chr2:146421593-146421757	TAAATATTTaCCAGTTGCTTTTTGACGGAC	chr2:146424617-146424854	TCCAAGCCACAATAAGTGTCtGAAACCAAA
ENSMUSG00000037110	Ralgapa2	protein_coding	chr2:146434780-146434917	CAGTAGCATaCCTGCAACATAGCTTGGGCC	chr2:146443784-146444011	TTGCACCACCACCAACAGTCtGGAAAATGT
ENSMUSG00000037110	Ralgapa2	protein_coding	chr2:146447276-146447292	GGTTGTCATaCCTGGATGATTTTAGGCAAT	chr2:146447276-146447292	ACCTGGATGATTTTAGGCAAtACATCAACT
ENSMUSG00000037110	Ralgapa2	protein_coding	chr2:146447276-146447475	GGTTGTCATaCCTGGATGATTTTAGGCAAT	chr2:146449210-146449348	TCCACTCCAAGCTTGCAGCCtTTAGATAAT
ENSMUSG00000037110	Ralgapa2	protein_coding	chr2:146449210-146449348	ACAGTACTTaCCAAGTACAGGTTTGTAGAT	chr2:146450452-146450567	TCCTCTGGGTATATTTTTGCtGAAAGGTAG
ENSMUSG00000037110	Ralgapa2	protein_coding	chr2:146451683-146451860	ATGCTGCTTaCCATCAACTATACTAGGGCT	chr2:146451683-146451860	TGATTCCTTCACATCTTATCtAAAAACAGA
ENSMUSG00000037110	Ralgapa2	protein_coding	chr2:146460714-146460771	TTTCATCTTaCCTATACTCTGGTAATGCCA	chr2:146485121-146485231	TCGCTTGCATCCACGTTATCtGAAAAGAGA
ENSMUSG00000037110	Ralgapa2	protein_coding	chr2:146479377-146479429	CCAAAACTTaCTTCAAATAGAAAGAGGATG
ENSMUSG00000099100	MDGA2	protein_coding	chr12:67220970-67221249	ATTCCACTCaCCGTACACTCCTTGGCCAGA	chr12:66471518-66471603	ACAGCACCATCCACGGAATCtAGAGATAAA
ENSMUSG00000099100	MDGA2	protein_coding	chr12:66473202-66473307	GAAATACTTaCTCTTAGTTGGTAGGTCTTG	chr12:66473202-66473307	GAATGCCTTCAAAAATTAACtACAAACATG
ENSMUSG00000099100	MDGA2	protein_coding	chr12:66486711-66486841	TTAATTCTTaCCTGAAATGAAGTAATTGGA	chr12:66506667-66506822	AATCCACAGTGAAATTCCCCtGTTGACACA
ENSMUSG00000099100	MDGA2	protein_coding	chr12:66506667-66506822	AACCTTCCTaCCTTCTTTGGAACCACTCCG	chr12:66513182-66513359	ACCAGCGTTGCTGTCCAGCCtGAAATCAAA
ENSMUSG00000099100	MDGA2	protein_coding	chr12:66511990-66512010	GAAATACTTaCTCAAATGAGGATTTACAGG	chr12:66568743-66569012	GGTTCCACAGCTGGGGGATCtGGGAAAAGA
ENSMUSG00000099100	MDGA2	protein_coding	chr12:66550481-66550629	AAATTTCTTaCCTGCCGAATACCCAAGCGG	chr12:66655108-66655437	AATCGTCCTTTTTTTAATGCtACAACATAA
ENSMUSG00000099100	MDGA2	protein_coding	chr12:66655108-66655437	AAGCCTCTTaCCTGTACTGCTGGAAATGTT	chr12:66797628-66797802	CTGTTTTGGTCCACCTGATCtGAGCAAGCA
ENSMUSG00000099100	MDGA2	protein_coding	chr12:66689258-66689527	GACAAACTCaCCTCTCACAATGATGTTGGT	chr12:66868667-66868806	ATCCGAACTGTCGGGGGAGCtGTGTAGTGA
ENSMUSG00000099100	MDGA2	protein_coding	chr12:66716603-66716735	TAGATACATaCCAGTTTTATTGGAAAGTCT
ENSMUSG00000099100	MDGA2	protein_coding	chr12:66722933-66723129	CAATCTCTTaCCTGGGTAAAAAAGGGCTCA
ENSMUSG00000099100	MDGA2	protein_coding	chr12:66797628-66797802	AGTTTACTTaCAGTACACATCCACTCGGAT
ENSMUSG00000099100	MDGA2	protein_coding	chr12:66868667-66868806	TCAGGACTCaCCTGTGGGCGTGGATGTCCA
ENSMUSG00000021381	Barx1	protein_coding	chr13:48665828-48665989	TCACGGAACaGGTGCTGCAAGGTGGCGGCC	chr13:48663117-48663339	CCCTTCCACAGCCACCTGGGtACGTGCAGC
ENSMUSG00000021381	Barx1	protein_coding	chr13:48665026-48665317	TTGCTCTGTaGCGGTGCTGAAGGCTGAGCA	chr13:48665026-48665317	ACCTCTCTACCCCTGACAGGtAGTGCCGGG
ENSMUSG00000046223	Plaur	protein_coding	chr7:24475239-24475468	TTTTTCCTCaGTGCTGGGAAACCGGAGTTA	chr7:24462510-24462567	GCGACTACCTGTGTCCCAGGtAAGAGCTGC
ENSMUSG00000046223	Plaur	protein_coding	chr7:24465131-24465241	CTCTCGCCCaGCCTCCCAGGGCCTGCAGTG	chr7:24466675-24466818	TGCAACAGGCCCAGACCCGGtGAGTCGGGC
ENSMUSG00000046223	Plaur	protein_coding	chr7:24466675-24466818	TTTCCTCACaGATGATAGAGAGCTGGAGGT	chr7:24471899-24472054	ACCCTCCAGAGCACAGAAAGtAAGCTCCCA
ENSMUSG00000046223	Plaur	protein_coding	chr7:24471899-24472054	CCTCTTCCTaGGAGCCCGAGGCCGTGCTTT
ENSMUSG00000046223	Plaur	protein_coding	chr7:24472573-24472707	GCCTTCTGCaGGGAGCTTGAAGGATGAGGA
ENSMUSG00000004096	Cwc15	protein_coding	chr9:14502814-14502926	TCCTACTTAaGACAAACCACACAGGATGCC	chr9:14502814-14502926	AGGGACCGCCCAACTCGAGGtACCCGTACT
ENSMUSG00000004096	Cwc15	protein_coding			chr9:14503598-14503686	TGACGATCCTCTCACAGACGtATGTGTTTT
ENSMUSG00000004096	Cwc15	protein_coding			chr9:14504833-14504940	TGAAGAGCAGGCCAGGAAGGtAGTGTTGGC
ENSMUSG00000026107	Nabp1	protein_coding	chr1:51477825-51477915	ACCTCACTTaCCTATCTCCAGGACAATAAA	chr1:51473006-51473081	TGAATACACCATACAAAATCtGAAAGAAAA
ENSMUSG00000026107	Nabp1	protein_coding			chr1:51474534-51474605	TTTCCACATTGATGCATACCtAGAGGGAAT
ENSMUSG00000031129	Slc9a9	protein_coding	chr9:95228838-95229062	TAACAAACCaGGAACAACTGAAAGAGGATG	chr9:94685055-94685257	CAACGCCATACTGGAGAAGGtAAGGGCCCT
ENSMUSG00000031129	Slc9a9	protein_coding	chr9:94685055-94685257	CTTTATTTTaGGCCTCATAATGGGACTAAT	chr9:94712895-94712971	TCTCCTGTGTGGTCATAGGGtAAGTGACAT
ENSMUSG00000031129	Slc9a9	protein_coding	chr9:94809927-94810042	CTCTTTTACaGGTTAATTATGTACGGCTTT	chr9:94855691-94855796	TGGCCATAGTCCTCACATAGtAAGTACCAG
ENSMUSG00000031129	Slc9a9	protein_coding	chr9:94855691-94855796	TGTCTTCCTaGTGACAGTGCTGGCCATTTT	chr9:94936310-94936448	TGCAGTTGTTACCGCACTGAtATCCTTTGC
ENSMUSG00000031129	Slc9a9	protein_coding	chr9:95055412-95055565	TTCTCTGGAaGGTTTGCGAGGTGCCATTGC	chr9:94939456-94939561	GAGGCCGCCGGCTTAACAGGtCAGTGCTTT
ENSMUSG00000031129	Slc9a9	protein_coding	chr9:95123011-95123062	TTTTTAAACaGAGTTGGTGTGGACCTGGAT	chr9:94960398-94960486	CAAACTGAGGACCAAACAGGtAAAGGAAAA
ENSMUSG00000031129	Slc9a9	protein_coding	chr9:95137901-95137980	TCTCTTTCCaGGAAGCAAATAAGTTGGACA	chr9:95227188-95227293	CAGTCCGCAGGCCTATGGGGtGAGTGAATG
ENSMUSG00000034329	Brip1	protein_coding	chr11:86064778-86065101	ATTCAACATaCTTTTCTTCCTTCTGGAAAC	chr11:86061432-86062045	CCTCTTAGTCCTGGATCACCtAAGAATACA
ENSMUSG00000034329	Brip1	protein_coding	chr11:86074279-86074361	GAAATTCTTaCCTGATATATAGCGGTTTGG	chr11:86064778-86065101	CTCACCCATTTAGAAAGTCCtGAAACAGCA
ENSMUSG00000034329	Brip1	protein_coding	chr11:86135259-86135420	CAATTTCTTaCCTTGTAAGATGGCAAAAAG	chr11:86074279-86074361	ATTTTTGTGCCGAATACATCtATAAAAAGG
ENSMUSG00000034329	Brip1	protein_coding	chr11:86139014-86139179	AGTGAGCTTaCCACAGCTGGATTTAAACAC	chr11:86135259-86135420	CAACAGTACCAACCCAAACCtAGAAATGAA
ENSMUSG00000034329	Brip1	protein_coding	chr11:86146062-86146194	AAGCATCTTaCCTGCAAAACTGGAAAAGTA	chr11:86157588-86157878	TGGAACAAAGGCCATCCACCtGAAACAAGG
ENSMUSG00000034329	Brip1	protein_coding	chr11:86148358-86148557	AAAATTCTTaCTTGATGAGGTTATAGCACA	chr11:86192815-86192988	CCCTCATCCACTGGCTTCTCtAAAAACAAG
ENSMUSG00000034329	Brip1	protein_coding	chr11:86192815-86192988	ATATAACTTaCCTTGACAGGGAGTTGAGAC	chr11:86197869-86197980	TGTTTAGTCCTCTGACAATCtGTGGACAAA
ENSMUSG00000009687	Fxyd5	protein_coding	chr7:31041397-31041457	TGGTGTCTTaCCTCTGCTGGGCAGAATCAG	chr7:31032972-31033018	AACTGCCTACACTTCCCACCtGGAAGAAAA
ENSMUSG00000009687	Fxyd5	protein_coding	chr7:31032973-31033018	CCCGCACTCaCCTGTGGCGATTCAGGCAAA	chr7:31032973-31033018	AACTGCCTACACTTCCCACCtGGAAGAAAA
ENSMUSG00000009687	Fxyd5	protein_coding	chr7:31035386-31035415	GGGTAACTTaCCGTAGTAGAAGGGGTTGTT	chr7:31035144-31035283	TTCCGGAGGGTAGTATCATCtGTGAAGAGA
ENSMUSG00000009687	Fxyd5	protein_coding	chr7:31039038-31039046	CCTCCACTCaCCTTCTCTGGTCCAGATGAG	chr7:31035209-31035283	TTCCGGAGGGTAGTATCATCtGTGAAGAGA
ENSMUSG00000009687	Fxyd5	protein_coding	chr7:31039038-31039094	CCTCCACTCaCCTTCTCTGGTCCAGATGAG	chr7:31037821-31037928	GTCTGGCTTCCTGTGGCTTCtGCTTTGGTG
ENSMUSG00000009687	Fxyd5	protein_coding			chr7:31037821-31037931	TGGCTTCCTGTGGCTTCTGCtTTGGTGGAA
ENSMUSG00000009687	Fxyd5	protein_coding			chr7:31040183-31040272	TGCCCTGGGGAGATAAAGGCtGAGAGTTCA
ENSMUSG00000047242	Taf9b	protein_coding	chrX:106221077-106221139	GGGCAGTTTaCCTCATCCGAGGACGACTCC	chrX:106216127-106216196	GTCTTCCTTGGTTAGGTCCCtAGGGGATTT
ENSMUSG00000047242	Taf9b	protein_coding	chrX:106209707-106209817	TATCATGTTaCCTGGCTTGGCAGGTGTGGA	chrX:106219579-106219629	CCATCTTGGCCGGCTCCATTtTCTCTTGCG
ENSMUSG00000047242	Taf9b	protein_coding	chrX:106216127-106216196	CCTTTACTTaCCTACAGGAGGAGTAGTTGG
ENSMUSG00000047242	Taf9b	protein_coding	chrX:106218097-106218231	GAAAACCTTaCCTTTTTAACTAAGGACTTC
ENSMUSG00000047242	Taf9b	protein_coding	chrX:106218310-106218446	CGTTTGCTCaCATCTCTTGGGGGAGGAGAG
ENSMUSG00000047242	Taf9b	protein_coding	chrX:106219579-106219629	CGCGCGCTTaCCAAGGCATCTCTCGGAGCG
ENSMUSG00000047242	Taf9b	protein_coding	chrX:106219579-106219698	CGCGCGCTTaCCAAGGCATCTCTCGGAGCG
ENSMUSG00000026526	Fh1	protein_coding	chr1:175625451-175625573	TGCCCGCTCaCCATTCGCGCGACGTTCGGA	chr1:175609637-175609802	GAACGTAACCACTGAATTCCtGAGAAGAGA
ENSMUSG00000026526	Fh1	protein_coding	chr1:175603938-175604091	TCCAAACTTaCCTATATGTGGATTAAGAGC	chr1:175614737-175614913	TTAATTTACCTTCAGCTACCtGCAGGAGAG
ENSMUSG00000026526	Fh1	protein_coding	chr1:175606055-175606182	TGAAGGCTTaCCATCATTGGTTTAAACACA	chr1:175622617-175622676	ACGCCACAGCACCACTAACCtAGAACAGAA
ENSMUSG00000026526	Fh1	protein_coding	chr1:175612147-175612329	AACTCCCTTaCCTGTCCAAGAGTAAGAGGG
ENSMUSG00000026526	Fh1	protein_coding	chr1:175616529-175616639	TCAGCTCCTaCCTCATCTGCGGCCTTCATT
ENSMUSG00000020978	Klhdc2	protein_coding	chr12:69300216-69300295	ATTCTTCATaGAGTAATCAAGTGAGAGGAT	chr12:69304544-69304627	GAGCCAGCCCATCACCACTGtGAGTCACTG
ENSMUSG00000020978	Klhdc2	protein_coding	chr12:69303534-69303649	GCTTCTGACaGTTCTACATGCTGGATTCGA	chr12:69309987-69310039	AACCAAAATCTCTTGTACGGtAAGTATTTG
ENSMUSG00000020978	Klhdc2	protein_coding	chr12:69303881-69303962	ATATAAAACaGGTTAATATTTTTTGGAGGC
ENSMUSG00000020978	Klhdc2	protein_coding	chr12:69307190-69307299	GTTATTTTTaGAATTCCACAAGGTGTGTGC
ENSMUSG00000020978	Klhdc2	protein_coding	chr12:69307618-69307690	GGTTTAATCaGGTGATGCCTGGACTTACTG
ENSMUSG00000050395	Tnfsf15	protein_coding	chr4:63733328-63733366	GGAAGGCTTaCTTGTCAGGTGTGCTCTCGG	chr4:63733328-63733366	TTGCCTCTGGGAGGTGAGTCtGTAACAGAA
ENSMUSG00000050395	Tnfsf15	protein_coding	chr4:63734254-63734296	GGAACACTTaCAAACTTGCTGTGGTGAAGG
ENSMUSG00000019838	Slc16a10	protein_coding	chr10:40141703-40142036	CAACGTCCCaCCTGTCTTGAAGGCCATGTT	chr10:40056487-40056630	TTTCCTTTACATGGTTCATCtGTAGGTCAA
ENSMUSG00000019838	Slc16a10	protein_coding	chr10:40040599-40040827	GTTATATTTaCCTGCAATAGGAGGGCCTAC	chr10:40080663-40080807	GACAGCGAGCCCACCCACGCtGGGGAGGAA
ENSMUSG00000019838	Slc16a10	protein_coding	chr10:40076564-40077017	TGCATACTTaCCAAGTGAACGTAAGGCACA
ENSMUSG00000019838	Slc16a10	protein_coding	chr10:40080663-40080807	CACGTCCTTaCCTTACAAAAGAACTGGACA
ENSMUSG00000039456	Morc3	protein_coding	chr16:93855416-93855513	ATATATTTCaGGCAAACAACATGGGTGTTG	chr16:93832310-93832348	CGGGATCCGCCTCAGCGCGGtGAGCAGCCG
ENSMUSG00000039456	Morc3	protein_coding	chr16:93862641-93862715	TTCCTGCCTaGAAACTGTGAAGTTCCGGAA	chr16:93849130-93849277	GAGTGACTATTCCTTAAGGGtATGTACTAA
ENSMUSG00000039456	Morc3	protein_coding	chr16:93864960-93865017	TTCTTTTAAaGGAGCAAGGAGAGATTCAGG	chr16:93853089-93853217	TTACCGACCTAAATTTTTAGtATCCTTTAT
ENSMUSG00000039456	Morc3	protein_coding	chr16:93870364-93871252	TTTTTCCCCaGCATGAAGCGGAAACTTGGT	chr16:93860493-93860597	TGCCAGTCGAAGACATACAGtAAGTACTGA
ENSMUSG00000039456	Morc3	protein_coding	chr16:93873237-93873394	TTTCTTGTCaGGTTCAGTTGTTGGAAATAG	chr16:93862414-93862536	ACCCTGACCCACAGTTCAGGtACCATATAG
ENSMUSG00000039456	Morc3	protein_coding			chr16:93862641-93862715	AGAAAACCTATAAAAAGACGtGAGTGTTGT
ENSMUSG00000039456	Morc3	protein_coding			chr16:93864960-93865017	CCCTCGAATCCTCCCTCAGGtAATGGAACC
ENSMUSG00000039456	Morc3	protein_coding			chr16:93866375-93866538	CTGAACCTGAGAACAGTAGGtTAGTGGTGA
ENSMUSG00000039456	Morc3	protein_coding			chr16:93870364-93871252	GGACCAGTACAAGAACGAGGtGAGTTGCCC
ENSMUSG00000062345	Serpinb2	protein_coding	chr1:107532363-107532383	CATCTTTATaGGTTGCCCAATGGCCTCACT	chr1:107519652-107519771	TCCTAGTGCTATTTTACAGGtACCTGGCTT
ENSMUSG00000062345	Serpinb2	protein_coding	chr1:107522147-107522275	CTTTTGTTAaGGCACAAGCAGGAGATAAAA	chr1:107523065-107523207	TCCTTTCCGTGTGAACTCGGtATGAGACAA
ENSMUSG00000062345	Serpinb2	protein_coding			chr1:107523797-107523961	ATCCACTGGCTTGGAATTGGtACTGCATTA
ENSMUSG00000062345	Serpinb2	protein_coding			chr1:107523944-107523961	ATCCACTGGCTTGGAATTGGtACTGCATTA
ENSMUSG00000042558	Adprhl2	protein_coding	chr4:126321442-126321670	GCCCCGCCCaCCTGTCCGCGCGCTGCCCGG	chr4:126317303-126317403	ACGCTCCTCCATACCCAACCtGGGGTTTGG
ENSMUSG00000042558	Adprhl2	protein_coding	chr4:126317303-126317403	GGTCCACTCaCCTAGCTCGGACACCACTTC	chr4:126317720-126317904	GGGCCGAGAGCCGGGCAAACtACGGAGAGG
ENSMUSG00000042558	Adprhl2	protein_coding	chr4:126317984-126318191	CTGCCCAGTaCCTTCTGTACATCTTGGACA	chr4:126317984-126318191	CTTGTATTCCTGGGCAAACCtGGTGAAGAG
ENSMUSG00000060121	Gemin2	protein_coding	chr12:59025003-59025113	TTTTTTCTTaGGGAAGATGGTTTTATGCTT	chr12:59021668-59021736	AGACTTTACTCCAGAATTGGtAAGATTGCA
ENSMUSG00000018770	Atp5g3	protein_coding	chr2:73910955-73910993	GGGTTACGCaCCAGAGCGGGGGTGCGGGCG	chr2:73909864-73909941	CTCTGGATCCAGCTCGGATCtATTAATGGA
ENSMUSG00000038372	Gmds	protein_coding	chr13:31820142-31820210	ACAAAACTTaCGTCAAAGGCAACGCGGGGC	chr13:31819919-31819978	CCATCTCCCTCACCAGCTCCtGCAACCCAA
ENSMUSG00000038372	Gmds	protein_coding	chr13:31917620-31917716	GGAGTCCTTaCCACTTCAGTCGGTCGGTAG	chr13:31820142-31820210	AGTCTCCCTGCAGAAAGTCCtGTGGAGAGA
ENSMUSG00000038372	Gmds	protein_coding	chr13:32100357-32100484	TCAGTTCCTaCCTCTACATAGTCCTTGGCA	chr13:31917620-31917716	TTCATTCTTTCCTTCCCACCtGCAAAGAAG
ENSMUSG00000038372	Gmds	protein_coding	chr13:32127000-32127104	CATTCACTCaCCTCTTCTGGGACTCTCATG	chr13:31940484-31940602	GCAACATGAGCCACATAGCCtAGAGAGAAA
ENSMUSG00000038372	Gmds	protein_coding	chr13:32127907-32128099	TGTGTCCTTaCCATAGGGTGACCTCGGATA	chr13:32227215-32227302	GCCGTACTATTCCATGGACCtGAGTTTTAA
ENSMUSG00000038372	Gmds	protein_coding	chr13:32225135-32225244	GAAGGCCTCaCCTTGACATGGCTCTGGGCT	chr13:32227293-32227302	GCCGTACTATTCCATGGACCtGAGTTTTAA
ENSMUSG00000038372	Gmds	protein_coding	chr13:32234360-32234397	TCACCTCGTaCCCTTTCTCCAACAGGAATT	chr13:32234353-32234397	CTGCCAAGTACGAACCATCCtGGAAGAGAG
ENSMUSG00000038372	Gmds	protein_coding			chr13:32234360-32234397	CTGCCAAGTACGAACCATCCtGGAAGAGAG
ENSMUSG00000028487	Bnc2	protein_coding	chr4:84674975-84674977	AAACTTCTTaCCATCTCGGCATGCTGGTTG	chr4:84291260-84291325	CATCCGTAAATTTCTGTTTCtATATTGGAT
ENSMUSG00000028487	Bnc2	protein_coding	chr4:84291260-84291325	TCTGGTTATaCCTACGGCAATGCAGGCTGT	chr4:84291264-84291325	CATCCGTAAATTTCTGTTTCtATATTGGAT
ENSMUSG00000028487	Bnc2	protein_coding	chr4:84291264-84291325	GTTATACCTaCGGCAATGCAGGCTGTCTCG	chr4:84291693-84293662	GTACCTTGCCAGCAGCGTCCtACAGGCCAC
ENSMUSG00000028487	Bnc2	protein_coding	chr4:84390889-84391124	TCCTTTCCTaCCTGAAGGATGTATCCTCGG	chr4:84293214-84293662	GTACCTTGCCAGCAGCGTCCtACAGGCCAC
ENSMUSG00000028487	Bnc2	protein_coding	chr4:84506528-84506611	AAGACTCAAaCCTGGACTTCCAGCCTCTGG	chr4:84293577-84293662	GTACCTTGCCAGCAGCGTCCtACAGGCCAC
ENSMUSG00000028487	Bnc2	protein_coding	chr4:84555779-84555904	GAATAACATaCCTCAAGTTGAGATGGATCA	chr4:84293604-84293662	GTACCTTGCCAGCAGCGTCCtACAGGCCAC
ENSMUSG00000028487	Bnc2	protein_coding	chr4:84674934-84674977	TCTGTCCCTaCCAAGTGCAGACGCAAGCGG	chr4:84506528-84506611	CAGCACATGCCAGTGGAACCtGAGGGGATA
ENSMUSG00000028487	Bnc2	protein_coding			chr4:84546205-84546405	CCACTTCTGCCTCTTCTGACtGAAAAGTGA
ENSMUSG00000028487	Bnc2	protein_coding			chr4:84546384-84546405	CCACTTCTGCCTCTTCTGACtGAAAAGTGA
ENSMUSG00000021056	Tex21	protein_coding	chr12:76216963-76217092	CTGACTCTCaCCTTCACTGGGAAAATATCC	chr12:76198796-76198951	CTTCCCGGAAGTCAGCAAGCtGAAAAGAAC
ENSMUSG00000021056	Tex21	protein_coding	chr12:76221483-76221739	CACCATCCTaCCTTAAACGGTTCTCTAGAT	chr12:76204092-76204310	GCCTCTCAATTGTTTTGTCCtGTGTAAGGA
ENSMUSG00000021056	Tex21	protein_coding			chr12:76206788-76206994	TCCGGGTCCTGGAGTTTTCCtTTGAGAAAT
ENSMUSG00000021056	Tex21	protein_coding			chr12:76216963-76217092	TCTTCCCACCAGATGTTCCCtGGGTAGAAC
ENSMUSG00000079323	Gm20661	protein_coding	chr9:107992307-107992391	TATCCCCTTaGGGTTGCAGTAATGAATGGA	chr9:107983287-107983363	CTCAACACCTGTGCCTCAGGtGAGCCGGTC
ENSMUSG00000057789	Bak1	protein_coding	chr17:27025793-27025856	GAGGCTCTTaCCAGAAGGGGACGGGGACTC	chr17:27020806-27020902	AGTCCAGCCAGGCACGTGGCtGGGGCCCCA
ENSMUSG00000057789	Bak1	protein_coding	chr17:27021663-27021682	AGGGAGATTaCCTGTGCATGTTGCTGCTGG	chr17:27021167-27021347	GATGCCACTCTTAAATAGGCtGTGGGCAAA
ENSMUSG00000057789	Bak1	protein_coding	chr17:27022439-27022582	TGGGCTGGTaCCTGGAGGCGATCTTGGTGA	chr17:27021259-27021347	GATGCCACTCTTAAATAGGCtGTGGGCAAA
ENSMUSG00000057789	Bak1	protein_coding	chr17:27022742-27022786	CTGGAGCTTaCCTGTTGGGTTCCAGGGGCA	chr17:27022439-27022582	ACCCACCTGACCCAAGATGCtGTAGGGATG
ENSMUSG00000057789	Bak1	protein_coding	chr17:27022742-27022877	CTGGAGCTTaCCTGTTGGGTTCCAGGGGCA	chr17:27022742-27022877	TCCTGGGCAACCTGCTGTTCtGCAGATCAG
ENSMUSG00000023345	Poc1a	protein_coding	chr9:106349682-106349777	TTCTTTTGCaGACAGTGTCCATTCTGGAAC	chr9:106281439-106281456	TATGGCTGCTCCCAGCCAGGtAAGTCCCTG
ENSMUSG00000023345	Poc1a	protein_coding	chr9:106282852-106282936	TTTTTTTCCaGGAGGACCCCTCACTGGAGA	chr9:106282852-106282936	CTCAACACCAAGCACTTGGGtAAGAGAAGG
ENSMUSG00000023345	Poc1a	protein_coding	chr9:106284881-106285052	ACTCTCCTCaGCCAGTGGCTCCATGGACTC	chr9:106284881-106285052	GCATCTGGGTACCCAATGTGtGAGTTCTGG
ENSMUSG00000023345	Poc1a	protein_coding	chr9:106286780-106286887	TGTCAACTTaGGTTCTCCCCTGACGGGCGG	chr9:106285393-106285572	ACTGGGTCCGCTGTGCCAAGtGAGTATTTC
ENSMUSG00000023345	Poc1a	protein_coding	chr9:106287991-106288106	TGTCTCTCCaGTTTTGTCACCTACGTGGAC	chr9:106295141-106295274	TACGCTCCATGGGCACCAGGtGAGGGACAG
ENSMUSG00000023345	Poc1a	protein_coding	chr9:106307941-106308033	GCTCTTGGCaGGTGATGGTCTGGAAGAGTA	chr9:106305265-106305333	TGGAGGCTCCGATGAGCAGGtAAGAAAGAA
ENSMUSG00000023345	Poc1a	protein_coding	chr9:106329873-106330016	TCTGTCTTTaGCCAAAAATGGATTTGCCTG	chr9:106329873-106330016	GCTGGACATCCTCACGCAGGtAGGGCCTGA
ENSMUSG00000041849	Card6	protein_coding			chr15:5104903-5105436	GCTTCCTGCCGTGGAACTTCtGAAAAGAAA
ENSMUSG00000041849	Card6	protein_coding			chr15:5105137-5105436	GCTTCCTGCCGTGGAACTTCtGAAAAGAAA
ENSMUSG00000038736	Nudcd1	protein_coding	chr15:44380060-44380219	ATGCTGTCTaCCTAGGGCATTGAAGGTGGC	chr15:44380060-44380219	GGTTGCTGCCAAGATTCACCtAAAGTGACA
ENSMUSG00000038736	Nudcd1	protein_coding	chr15:44396511-44396655	TAATGGCTTaCCAGTTCATCAGAGGTCAGG	chr15:44405810-44405992	GTTTTCCTAAGGCGGTGTCCtAGAAAGAAA
ENSMUSG00000038736	Nudcd1	protein_coding	chr15:44401282-44401464	GGTTAAATTaCCTTTGATTTTCTCTGGCCT
ENSMUSG00000038736	Nudcd1	protein_coding	chr15:44405810-44405992	AACCAACTCaCCTCCCATTTTTCAGGACTG
ENSMUSG00000061666	Gdpd1	protein_coding	chr11:87035592-87035643	CCCAGACTTaCTTGAATGCCCCGGGCGGTG	chr11:87035176-87035295	TTAAAACCCAAACGTACACCtGGAAATCGA
ENSMUSG00000061666	Gdpd1	protein_coding	chr11:87041788-87041921	CAAGGACTTaCTTCAGTATGATGGAGGGCA	chr11:87035592-87035643	AGCTTTCCGCATCAATAAGCtAGAGGGGAA
ENSMUSG00000061666	Gdpd1	protein_coding	chr11:87056792-87056837	AGAAATGTTaCCTCTCTGAAATGGGACATC	chr11:87045127-87045216	GCTTCACCAGTTCTGAGACCtGTGTGCAAA
ENSMUSG00000061666	Gdpd1	protein_coding	chr11:87063899-87063941	TGTGTACTCaCTGCTGGAAGGCAGCCATTG	chr11:87045756-87045874	TTCCCCTCACACTTGCAGGCtGAGAAAGCA
ENSMUSG00000061666	Gdpd1	protein_coding			chr11:87059425-87059560	TGTCCCAATGGTAACTGCGCtGAAGACACA
ENSMUSG00000061607	Mdc1	protein_coding	chr17:35845839-35846031	CTGATCCTCaGATTTCCCCCTCTACCTTGG	chr17:35844435-35844570	ACTCATGGACCAGAAAGAGGtCAGGAGATA
ENSMUSG00000061607	Mdc1	protein_coding	chr17:35845839-35846219	CTGATCCTCaGATTTCCCCCTCTACCTTGG	chr17:35846302-35846377	CAACAGTAGTTCCAGAAAGGtGGGTACCAA
ENSMUSG00000061607	Mdc1	protein_coding	chr17:35846302-35846377	GTTCTTGCCaGATTTTCCTTCTGGAAGGTG	chr17:35847323-35848665	GCCAAAGAGTGCTGTGATGGtAAGTGTTGC
ENSMUSG00000061607	Mdc1	protein_coding	chr17:35847323-35848665	TTTCTTTGCaGTGATGAAGAGGTCTCTTCT	chr17:35848789-35848857	GAGAGCCAGCACCCAGAAGGtGAGGACATT
ENSMUSG00000061607	Mdc1	protein_coding	chr17:35849007-35849099	TTCTTCGGCaGCTGTCCAGAGTTTGGAAAA	chr17:35849007-35849099	CTCAGCCTTCAGACTCCAGGtACAAGGAAG
ENSMUSG00000061607	Mdc1	protein_coding	chr17:35850295-35851005	ATCCTGTTTaGGTGCAGATACCTTGGATGT	chr17:35854203-35854322	CCAAGAAACAGCCCCCAAGGtAGAAAACAA
ENSMUSG00000061607	Mdc1	protein_coding	chr17:35854417-35854599	CCCCCCCCCaGGTACTGTTCACAGGAGTCA	chr17:35855100-35855210	CATGCCTCACTCCTATAAGGtATGGCAAGC
ENSMUSG00000061607	Mdc1	protein_coding	chr17:35854856-35854981	CTGTTCCTTaGTCCCGAAAGGCTGGTTGCT
ENSMUSG00000047420	Fam180a	protein_coding	chr6:35325839-35325914	AAACAACTCaCCCCTGCTCCACCTGCAGGA
ENSMUSG00000095335	Igkv3-5	IG_LV_gene	chr6:70663586-70663895	TATCATTCCaGGTTCCACAGGTGACATTGT
ENSMUSG00000026812	Tsc1	protein_coding	chr2:28662461-28662613	TACATTTTCaGCACCTCTTGGACAAAATTA	chr2:28658685-28658790	AAGGAGTCCCTCAATTCTGGtGAGTAGAGA
ENSMUSG00000026812	Tsc1	protein_coding	chr2:28663500-28663644	CCCTTCTGCaGATGGACACTGATGTTGTGG	chr2:28661582-28661685	GCAGGAGCCACACGATAAGGtGAGTACTGG
ENSMUSG00000026812	Tsc1	protein_coding	chr2:28665556-28665629	AACTCTTCTaGCCAATGATGGAGCATGTGC	chr2:28663500-28663644	TGGTGCCTGAAGAAACCAGGtATAACTCCA
ENSMUSG00000026812	Tsc1	protein_coding	chr2:28672393-28672504	TTTGATTGTaGGCTAGTCTCTGGAGCCCAT	chr2:28665556-28665629	ATGAACTGGACCCTCGAAGGtACAAAAACT
ENSMUSG00000026812	Tsc1	protein_coding	chr2:28672782-28672903	TTGTCTCTGaGCAGGTGGAAAAGGAACTCC	chr2:28671766-28671881	GTTACCTGAGCCGCTGCAAGtACGGTGCCA
ENSMUSG00000026812	Tsc1	protein_coding	chr2:28672785-28672903	TCTCTGAGCaGGTGGAAAAGGAACTCCTTC	chr2:28672393-28672504	AAAGCCTTTGGTACCACTGGtATGTGGATC
ENSMUSG00000026812	Tsc1	protein_coding	chr2:28675663-28675767	TCTCTCTGCaGAGGATCCACCTGGAAGCAA	chr2:28672782-28672903	AGCCACAGCCCCCAGGAAGGtGGGATCCTC
ENSMUSG00000026812	Tsc1	protein_coding	chr2:28678967-28679118	TCCTCCCTCaGATGAGCTCCGGACCCTCCG	chr2:28672785-28672903	AGCCACAGCCCCCAGGAAGGtGGGATCCTC
ENSMUSG00000026812	Tsc1	protein_coding	chr2:28681191-28681301	GTCTTTGGTaGACAAAGCTGGAGGACTGCA	chr2:28675188-28675248	TCAAACGACCGAGGATTAGGtAAACTCCCT
ENSMUSG00000026812	Tsc1	protein_coding	chr2:28685985-28686146	CTGTCTTTCaGTGGACAGCTGCTGGCTGCA	chr2:28678162-28678205	GACTGGACCCACTTTGGAGGtAACGTTGCT
ENSMUSG00000026812	Tsc1	protein_coding			chr2:28681191-28681301	CAGCCAGGTCTCTCAGAAGGtAAGATTAGA
ENSMUSG00000026812	Tsc1	protein_coding			chr2:28681912-28682034	GCATCCTGACACCACCAAGGtAAGTGGCCC
ENSMUSG00000026812	Tsc1	protein_coding			chr2:28685723-28685910	ATGTCAAGAGCCAGGCGAGGtGACTCACTG
ENSMUSG00000021959	Lats2	protein_coding	chr14:57696916-57697498	TGAAGCTGTaCCTTTCTGGTAGTACTTGGA	chr14:57648505-57648524	TGACCATGGAAGGTGGTGCCtTGAGAGTAA
ENSMUSG00000021959	Lats2	protein_coding	chr14:57699297-57699890	CTCCGGCTGaCCTTCTGCTGGTAGGTTTTG	chr14:57691291-57691770	TGCTCTCCCAGTTGATCACCtGTGGGCAGC
ENSMUSG00000021959	Lats2	protein_coding	chr14:57702922-57703054	AGTAGCCTCaCCTGGGGAGGTCTGCTTGAT	chr14:57696120-57696302	TCCTGTCTCATGTGGTTCCCtTTACCGGGG
ENSMUSG00000021959	Lats2	protein_coding	chr14:57722700-57722846	GCTGTACTTaCTGTTGACCGGTTCAAGATC	chr14:57696916-57697498	CGGCCTCACAGAGCCCAGCCtGTACACAAG
ENSMUSG00000021959	Lats2	protein_coding			chr14:57697227-57697498	CGGCCTCACAGAGCCCAGCCtGTACACAAG
ENSMUSG00000021959	Lats2	protein_coding			chr14:57699258-57700558	GTGGGCGCCAGGCCCTTTCCtAGAGAGGAA
ENSMUSG00000021959	Lats2	protein_coding			chr14:57702922-57703054	GCGCTCTGCCAGCCATCTCCtAGGAAGGAA
ENSMUSG00000021959	Lats2	protein_coding			chr14:57703051-57703054	GCGCTCTGCCAGCCATCTCCtAGGAAGGAA
ENSMUSG00000021959	Lats2	protein_coding			chr14:57722363-57722551	ACGCACCAGGAATATGCATCtGGAAATAAA
ENSMUSG00000021959	Lats2	protein_coding			chr14:57724804-57724821	ACCAGCCAAGGCTCTCTTGCtGAATAAAAA
ENSMUSG00000095339	Zscan4b	protein_coding	chr7:10903841-10904215	GAGGAACTCaCCATGACAGGAGGCTTCAAG
ENSMUSG00000031832	Taf1c	protein_coding	chr8:119604240-119604377	TCCATCCTCaCCTTGCAGTTCTGTGGCTGG	chr8:119600434-119600571	GCCCACAGCCCGGTGGGCCCtAGACGAAGG
ENSMUSG00000031832	Taf1c	protein_coding	chr8:119599581-119599718	GCCCAGTGTaCCTATGACTGGTGCCTCCAG	chr8:119600951-119601022	CTCTCCTGACAGGTGAGGGCtACAGAGCAC
ENSMUSG00000031832	Taf1c	protein_coding	chr8:119600951-119601022	AGAGTAGTTaCCCAGCTTGTGGGGTCCACA	chr8:119601111-119601228	GAGCGGACGGCCAGAAGCGCtGGGGGGGAC
ENSMUSG00000031832	Taf1c	protein_coding	chr8:119601111-119601228	ACATCCTTTaCCTGAGGCTAATACCAGTGG	chr8:119601316-119601432	ACACTGACCTCCTGGAAATCtGAGCCCCTG
ENSMUSG00000031832	Taf1c	protein_coding	chr8:119601316-119601432	AGAAATCTTaCTTTCTCCCTGGACGGTGCT	chr8:119601542-119601780	GAGGGAAGCCCAGGGACACCtAGGGACAGA
ENSMUSG00000031832	Taf1c	protein_coding	chr8:119601542-119601780	AGAAAGGATaCACAGCTTGTCCAAGGCACC	chr8:119601679-119601780	GAGGGAAGCCCAGGGACACCtAGGGACAGA
ENSMUSG00000031832	Taf1c	protein_coding	chr8:119602758-119602904	ATGACGAAAaCCTGGTCAGTGTCCCAGGTC	chr8:119602990-119603079	CCCACAGGAAGCGGCTGAGCtGGAGGGAAC
ENSMUSG00000031832	Taf1c	protein_coding	chr8:119603381-119603465	GAGACTCTTaCCAGGATCAGGAGGCATCAG	chr8:119603150-119603247	ACACCAGGGTCCCAGGGATCtAAGGGGAGA
ENSMUSG00000024301	Kifc5b	protein_coding	chr17:26920797-26920931	TTTCTCAACaGAGAAAGGGAAGGGAAGGGA	chr17:26920797-26920931	TGCCTTGGAGCCTGCAAAGGtGAGATATGT
ENSMUSG00000024301	Kifc5b	protein_coding	chr17:26921020-26921119	TCTCTCCCCaGAAACGGACACGAGTCATGG	chr17:26921020-26921119	ACCCAGGGCCACAATGCAGGtGGGCTGTGG
ENSMUSG00000024301	Kifc5b	protein_coding	chr17:26921807-26921860	TCCTCGGACaGCTCAGAAAGGCCCTAAGAA	chr17:26922676-26922723	GCTCCTGCGAAGCCTGGCAGtACGTGGCAT
ENSMUSG00000024301	Kifc5b	protein_coding	chr17:26922905-26923302	GCCCATGTTaGCATCCACTGCTCCTGTGGT	chr17:26925442-26925732	AATGGCCCTGAGCAATAAGGtAGGAATGGA
ENSMUSG00000024301	Kifc5b	protein_coding	chr17:26924009-26924788	GCTCTGAACaGAGGAGGTTTCAGGCCACAG
ENSMUSG00000060445	Sycp2	protein_coding	chr2:178404648-178404671	GAACTACATaCTTGGAGGTCTGGTCTCACT	chr2:178346336-178346407	TGAGAACTTCCTCTTCATGCtGTGACCAAG
ENSMUSG00000060445	Sycp2	protein_coding	chr2:178347776-178347834	AGCATACTAaCCTCTCTCGCTCACATCGGT	chr2:178347776-178347834	CTAACTTTTCCTCGATGTCCtAAGTTTTAA
ENSMUSG00000060445	Sycp2	protein_coding	chr2:178350831-178350986	GATCTGCTTaCTTTTGAAGGTGTGCTGGTC	chr2:178350831-178350986	CTACCACGTTGACTGGGACCtTAAACAGTT
ENSMUSG00000060445	Sycp2	protein_coding	chr2:178354917-178355122	TATATTCTTaCCGAAAAGGGCGGTCCTGAA	chr2:178358709-178358746	CCTTTTTCCATGGATGATCCtGCAATTCAA
ENSMUSG00000060445	Sycp2	protein_coding	chr2:178358095-178358271	TATTTATTTaCCTTTGTTGGCAGTTTATCT	chr2:178369268-178369395	TCCCTTTTGAATTTTCTCTCtGAAACAATT
ENSMUSG00000060445	Sycp2	protein_coding	chr2:178358709-178358746	CTCTTGGTTaCCATTGTGGGTCTTGGTTGT	chr2:178374914-178375044	GTCTAAAACACCAGGCAATCtAGAAAACAC
ENSMUSG00000060445	Sycp2	protein_coding	chr2:178364698-178364755	TTTTAGCTTaCTCCAAGTTTTATAACAGGT	chr2:178377639-178377699	AGAGTGTCCTCAATTTCATCtAAACAAAAG
ENSMUSG00000060445	Sycp2	protein_coding	chr2:178369268-178369395	TCTGATTATaCCTGCCATCCTGAGGCTCCT	chr2:178389453-178389513	CAGCTTCCCATTGGTGATCCtTAAATTTAG
ENSMUSG00000060445	Sycp2	protein_coding	chr2:178378020-178378089	AAAGGACTTaCTGAAATTTTGGTCTGGGGA	chr2:178394116-178394258	CCTACCTGTAATTCATAATCtTAAAAAAAA
ENSMUSG00000060445	Sycp2	protein_coding	chr2:178381839-178381964	ACCATATTTaCCTCATCCTGGCTGCTGCTA	chr2:178394949-178394983	CCTTTCTCCCATATTACTCCtGTGAATTAA
ENSMUSG00000060445	Sycp2	protein_coding			chr2:178395838-178395923	TCCAATACTTGGTTTTTACCtGAATAAATT
ENSMUSG00000060445	Sycp2	protein_coding			chr2:178401910-178402014	TTTCAAACCAGGAAACCATGtAAAAATGAA
ENSMUSG00000060445	Sycp2	protein_coding			chr2:178402714-178402842	TATCCTTTTTATTAAGTTCCtAAAATGAAA
ENSMUSG00000074797	Itpa	protein_coding	chr2:130671401-130671458	TCTTGGAACaGGTCATTCAGATTCTCGGAG	chr2:130667870-130667935	CGCCAAGAAGCTGGAGGAGGtGTTGTGGGG
ENSMUSG00000074797	Itpa	protein_coding	chr2:130671556-130671620	TCCCTGATAaGTGCCTGAGTACCAGGGAGA	chr2:130672060-130672133	GACTGCCTGGCCCCTACATGtGAGTACTGC
ENSMUSG00000074797	Itpa	protein_coding	chr2:130672060-130672133	GTGTGTTACaGGTGCAGGGCCCTGTCCTGG	chr2:130675629-130675744	CTTCAGAGGCCAGACCTCGGtGCGTACCCA
ENSMUSG00000074797	Itpa	protein_coding	chr2:130675629-130675744	TGTGCCTGCaGGTCTCCACCAGCTCCTGGC
ENSMUSG00000022035	Ccdc25	protein_coding	chr14:65851617-65851668	CTTCTTTGTaGGTTTCACGTGGACAAACTC	chr14:65837457-65837484	TACTTCACCAGCAGCAGCGGtGAGTGACGC
ENSMUSG00000022035	Ccdc25	protein_coding	chr14:65856694-65856896	TTCCCTCAAaGGTAAAGATTGTGACGGTAG	chr14:65846296-65846335	GCTGGCCTGAAGATATTTGGtAAGTAGCAA
ENSMUSG00000022035	Ccdc25	protein_coding			chr14:65851617-65851668	GTACCTACGATTACAAAAGGtAACTGAATG
ENSMUSG00000022035	Ccdc25	protein_coding			chr14:65854102-65854177	AAGGCCAATAGCATTCAAGGtCAGTTGGCC
ENSMUSG00000022035	Ccdc25	protein_coding			chr14:65860170-65860215	GAATATGTCCTCAAATCAAGtACGTTCACA
ENSMUSG00000075225	Ccdc162	protein_coding	chr10:41541774-41541901	TAATCACTTaCAGTCTTTGGTCTTTGAATC	chr10:41546883-41547003	GAGCAAGCCGGTTTCTCATCtGAGGACAGA
ENSMUSG00000075225	Ccdc162	protein_coding	chr10:41546883-41547003	GGTGCGCTCaCCGACTGGGGAGCCCATCTG	chr10:41550611-41550931	ACTCCCTCAGCAGTTGAGCCtGCAGCAAGG
ENSMUSG00000075225	Ccdc162	protein_coding	chr10:41550722-41550931	GCAGCCCTCaCCTGCTTCAGGTCTCTGTCC	chr10:41550722-41550931	ACTCCCTCAGCAGTTGAGCCtGCAGCAAGG
ENSMUSG00000075225	Ccdc162	protein_coding	chr10:41555973-41556119	GAGACACTTaCCTTTATGCGTAAGCAGGTC	chr10:41553416-41553568	GATTCTCATCCAACTTCTCCtGAAAATTGC
ENSMUSG00000075225	Ccdc162	protein_coding	chr10:41555973-41556140	GAGACACTTaCCTTTATGCGTAAGCAGGTC	chr10:41555973-41556119	CAGTGATTTCCATGATCATGtCATGACTGA
ENSMUSG00000075225	Ccdc162	protein_coding	chr10:41561111-41561260	TGGGCACCTaCCTGCTCCTTCTGGCTAAGC	chr10:41561111-41561260	GCTCCCTCCGGAAAGTGATCtGAAAGGAGA
ENSMUSG00000075225	Ccdc162	protein_coding	chr10:41569843-41569952	TGAATGCCTaCCTTGGGCCCATCATCTTGG	chr10:41569843-41569952	ACTTGGTGTTTCCAACGATCtAGGAAAAAT
ENSMUSG00000075225	Ccdc162	protein_coding	chr10:41579115-41579207	ACATGCATTaCCTGTTGGGAGGGTAGACTC	chr10:41579115-41579235	TTTCCAGAAGTTTCTGAAGCtGGAATATAC
ENSMUSG00000075225	Ccdc162	protein_coding	chr10:41579115-41579235	ACATGCATTaCCTGTTGGGAGGGTAGACTC	chr10:41581159-41581391	GCAGTTTGGACCAGTCTGGCtGAAAATATG
ENSMUSG00000075225	Ccdc162	protein_coding	chr10:41587350-41587355	GATAGATCTaCCTGCATATCATACTCTAGG	chr10:41586252-41586404	TTAGCCCACAGAGACACATCtGAAAACAAA
ENSMUSG00000075225	Ccdc162	protein_coding	chr10:41587350-41587445	GATAGATCTaCCTGCATATCATACTCTAGG	chr10:41589560-41589710	TCCCGCTGCCAAAAATGTTCtGTCAAAATA
ENSMUSG00000075225	Ccdc162	protein_coding	chr10:41587707-41587753	GTGGCACACaCCTGTAAGCCCGGCACTTGA	chr10:41605051-41605222	CTCTAAAAGCCTCCTGTGGAtAAAAGCAAC
ENSMUSG00000075225	Ccdc162	protein_coding	chr10:41589560-41589710	GTGAGACTCaCCTGCGGGCTCCACGGATCC
ENSMUSG00000075225	Ccdc162	protein_coding	chr10:41598417-41598555	CTAGCCCTTaCCGGAGGAGATGTCTCATGG
ENSMUSG00000075225	Ccdc162	protein_coding	chr10:41605051-41605222	TGGTTACTTaCCAATGCCCTCGGCTCCTCC
ENSMUSG00000032306	Mpi	protein_coding	chr9:57546394-57546567	AATGGGCTCaCCTCCCTTCAGGTAGGCATG	chr9:57545195-57545403	GCCATGCATTCCACGCAGTCtAGAGACAGA
ENSMUSG00000032306	Mpi	protein_coding	chr9:57548528-57548710	GCCACACCCaCCTTGCTGGGAGATCCGTTT	chr9:57546394-57546567	ATATTGTTTCCGTCAAATACtGAGGGTCAC
ENSMUSG00000032306	Mpi	protein_coding	chr9:57549037-57549178	CCCAACCTTaCTCTTCATAAAGGTCACAAT	chr9:57549389-57549421	TGGCCTGGGGCCAGGAACCCtAAACAGGAG
ENSMUSG00000032306	Mpi	protein_coding	chr9:57549389-57549421	CTGGGACAGaCTTAATTAAGAGGCCTGGCC	chr9:57550573-57550773	GGTGTGTCCCCATCCACAGCtGGAAGAACA
ENSMUSG00000032306	Mpi	protein_coding	chr9:57550573-57550773	TGATCCCGTaCCTTGTTAGGGTGTGCCTGG
ENSMUSG00000032306	Mpi	protein_coding	chr9:57552147-57552274	CAGGGTCTTaCCTCTGCATATGGCTTGTCC
ENSMUSG00000066900	Suds3	protein_coding	chr5:117115672-117115813	CACACCCGCaCCTTCGTCGGACTCTCGGCC	chr5:117092936-117093031	TGGTCTTCCTCACCCAGATCtATGGGGACA
ENSMUSG00000066900	Suds3	protein_coding	chr5:117092946-117093031	AAGCCGCTGaCCGCCGGCGGATCACGAAGA	chr5:117092946-117093031	TGGTCTTCCTCACCCAGATCtATGGGGACA
ENSMUSG00000066900	Suds3	protein_coding	chr5:117099301-117099322	CGGGCACTCaCCTGGTCTCTTGGGTGACTT	chr5:117094910-117094994	GGCCTGGCTCTTGTGGTACCtGCCAAAACC
ENSMUSG00000066900	Suds3	protein_coding	chr5:117099477-117099538	TCCCACCCTaCCTTGTTCAGCGTCCTCAGG	chr5:117100600-117100695	GGTTTCACTTCCATAGAATCtGTGGCAAGA
ENSMUSG00000066900	Suds3	protein_coding	chr5:117100600-117100695	CAAATGGATaTCAGGAGCCGGTTTTCTCCT	chr5:117105155-117105311	TCCTCTCCACCTGTTCCGTCtGAGAAGAGA
ENSMUSG00000066900	Suds3	protein_coding	chr5:117105155-117105311	GGCTTCTGTaCCTCCAGTCAGCTCCATGGT	chr5:117106646-117106665	TCCAGCTGGAGGAAGAGCTCtGAAAGAGAG
ENSMUSG00000066900	Suds3	protein_coding	chr5:117106646-117106665	TGGGTACTTaCTTCCAGCTGGAGGAAGAGC	chr5:117108348-117108419	TGATATTCCTGGAGCGTACCtGACGGGGCA
ENSMUSG00000066900	Suds3	protein_coding	chr5:117108348-117108419	GGCGCACTGaCCTGCATTCCGGATCCGCTC	chr5:117109758-117109813	CAGTTTGTCCTGATACATCCtGCAAAAGAG
ENSMUSG00000066900	Suds3	protein_coding			chr5:117112810-117112879	TCGCTGGCATCCTCGGTGTCtGGGCGAAAC
ENSMUSG00000070493	Chchd2	protein_coding	chr5:129887198-129887247	GAGGGTCTCaCCTGGCCGGAGGAGTCACCC	chr5:129882429-129882579	GCTGGGCTCCCTGAGGCTCCtGCAAAGACA
ENSMUSG00000070493	Chchd2	protein_coding	chr5:129883934-129884183	CCAAAGCTCaCCTGGTAAGTGATGTCGGGC
ENSMUSG00000071036	Gm10309	protein_coding	chr17:86504578-86504580	CTTCCACTCaCCATTGGCGCTTGGCATGAT	chr17:86498728-86499081	TAGTCTTCTTCCGCAGACTCtGGAAGATAA
ENSMUSG00000030611	Mrps11	protein_coding	chr7:78792642-78792746	GATCTTTCCaGTCTGCCATCAAAGGACTGA	chr7:78783573-78783680	CGGCTCCAAGTCGCTTCAGGtGAGGGTAAG
ENSMUSG00000030611	Mrps11	protein_coding	chr7:78783573-78783680	TTGCCCCCCaGGTTTGTGGGCATTGCCCCA	chr7:78788675-78788773	TTAAAGCAACCTACAACAAGtAAGAAAAGG
ENSMUSG00000030611	Mrps11	protein_coding	chr7:78788675-78788773	TCTGATTGCaGCCTTTACCCTCCGGTTCCA	chr7:78790637-78790766	AGGCATAGCTGCCGCAGCAGtAAGTACCTG
ENSMUSG00000030611	Mrps11	protein_coding	chr7:78790637-78790766	CCTTTTCCCaGCACACAGATCCAGGTAGTC	chr7:78791874-78791939	CATGGGGCCAGGACGCTGGGtAAGTTACTA
ENSMUSG00000030611	Mrps11	protein_coding	chr7:78791874-78791939	CCTCTCTCCaGAAAGCCACAGGAAAGGGAG
ENSMUSG00000093865	Lrit3	protein_coding	chr3:129791213-129791518	ACTAACTATaCCTGTATAGTTAACTGTGGA	chr3:129791213-129791518	CAGGGGTTGTCCTGCAAACCtAAAGCACAG
ENSMUSG00000093865	Lrit3	protein_coding	chr3:129800338-129800810	TTCAAACTTaCCAAGAATAATTCTTCTCGG
ENSMUSG00000042554	Zp3r	protein_coding	chr1:130619344-130619500	CCATTACTTaCCAAGAACAGGAGCCATCAG	chr1:130596659-130596841	GGCCGATGGCAGACGATTTCtAAAGAAGCA
ENSMUSG00000042554	Zp3r	protein_coding	chr1:130577886-130578088	GTTCCACTCaCCATCTGACAGCTGGGTACC	chr1:130599160-130599245	TGAGCCAATCAGAAGATAGCtGAAAGACAG
ENSMUSG00000042554	Zp3r	protein_coding	chr1:130582849-130582938	CAGTGTCTTaCCATGACCAAATAGATAGGT	chr1:130618295-130618477	GGTGGAGGTCCACAATCACCtGGATACCAA
ENSMUSG00000042554	Zp3r	protein_coding	chr1:130583400-130583600	AGCATTCTTaCCTGCCTGACATGATGGTAT
ENSMUSG00000042554	Zp3r	protein_coding	chr1:130596659-130596841	TCCATACTCaCTGGGTTCACAGGTGGGGAT
ENSMUSG00000042554	Zp3r	protein_coding	chr1:130598807-130599001	CTGGGACTTaCTTTGACAGGCAGGAGGGTG
ENSMUSG00000042554	Zp3r	protein_coding	chr1:130599160-130599245	TTTTTACTTaCTTACACATTCTGGGAGAGA
ENSMUSG00000042554	Zp3r	protein_coding	chr1:130618295-130618477	TTGATACTCaCTGGCACAAAAGGTACTATA
ENSMUSG00000042554	Zp3r	protein_coding	chr1:130619344-130619437	CCATTACTTaCCAAGAACAGGAGCCATCAG
ENSMUSG00000030544	Mesp1	protein_coding	chr7:79792865-79793527	GGGTTACTAaCCGGAGATGAGGGACTGGGC
ENSMUSG00000030048	Gkn3	protein_coding	chr6:87385467-87385574	CGCTCACTCaCCTGTTTGCCCAGGGCCTGG	chr6:87383439-87383530	TCCATCGTCAGGGCGGTACCtTCAAGAGGA
ENSMUSG00000030048	Gkn3	protein_coding	chr6:87387363-87387416	ACCATACTCaCCGTCAGCGCCAGAGCTGGA	chr6:87384335-87384476	GTGGGTAGTGACCGGAAGCCtGTAAGAGGG
ENSMUSG00000030048	Gkn3	protein_coding			chr6:87385467-87385574	GCTTAGCTGCCAGGAGGTCCtTAAAGCAAC
ENSMUSG00000039068	Zzz3	protein_coding	chr3:152448779-152448926	TTTTGTCCCaGGCTGACATAGGGCTTCCAT	chr3:152449013-152449128	CTCCCATAACCGTCCTCAGGtAGGCAGTGT
ENSMUSG00000039068	Zzz3	protein_coding	chr3:152449645-152449716	TTTATATGCaGATGATAAGAGGTCGCCTGT	chr3:152449016-152449128	CTCCCATAACCGTCCTCAGGtAGGCAGTGT
ENSMUSG00000039068	Zzz3	protein_coding	chr3:152451991-152452143	TTCTCCTCTaGTCCTCAACAAGCAGGCGAC	chr3:152450610-152450711	CAACCGGACAGCCAAACAGGtGATGGGAAT
ENSMUSG00000039068	Zzz3	protein_coding	chr3:152457869-152457969	GTCTGTTGCaGTGTGATAACTGTGGTGTGG	chr3:152451303-152451398	ATATATATACTCCAGAAAGGtAAGCAGTCC
ENSMUSG00000002489	Tiam1	protein_coding	chr16:89792949-89793174	CCCCTGGAGaCCTACAGTGGAGCTGGGGTG	chr16:89787158-89787165	CAACGTTCCATTCATAGACCtAAAAACATA
ENSMUSG00000002489	Tiam1	protein_coding	chr16:89793002-89793174	CCCCACAGTaCCTGCCCTGCTCATGGCCGG	chr16:89794678-89794765	ACCGCATTTGCCTCTGCATCtGGAAATAAG
ENSMUSG00000002489	Tiam1	protein_coding	chr16:89794678-89794765	GCCCGGCTCaCCTGCAGCAGAGGTGGAAAA	chr16:89798032-89798134	ACAGCCTGTGAGAGCCAACCtGCGGGAGAG
ENSMUSG00000002489	Tiam1	protein_coding	chr16:89798032-89798041	CCAGTGCTTaCCTGCACTGGGCAGAGCTCG	chr16:89798650-89798708	ACCACGGCCGTTTTGAAGACtGCAAGGGAG
ENSMUSG00000002489	Tiam1	protein_coding	chr16:89798032-89798134	CCAGTGCTTaCCTGCACTGGGCAGAGCTCG	chr16:89805083-89805262	AAGGCTGTGTCCGTCTTGGCtGGAAGGGAC
ENSMUSG00000002489	Tiam1	protein_coding	chr16:89799961-89799990	CTGACACATaCCGAAGGCTGCTAATTCTGG	chr16:89811470-89811595	TTCCAAAAAGTACATCAAGCtAGAAAATGA
ENSMUSG00000002489	Tiam1	protein_coding	chr16:89799961-89800069	CTGACACATaCCGAAGGCTGCTAATTCTGG	chr16:89812948-89813127	CTGCAACCTGTTCTGTGCTCtGTGGGGCAC
ENSMUSG00000002489	Tiam1	protein_coding	chr16:89805083-89805262	CTTCTGCTCaCCGTCCAGGTGGTAGTGTTC	chr16:89833010-89833234	TCATCCCCCGCCTTCAGGCCtGCCAACGCA
ENSMUSG00000002489	Tiam1	protein_coding	chr16:89809368-89809476	CCCTGCCTTaCCTTTCACCAGGACCTTGGG	chr16:89849650-89849754	AATGATCCAGTTGATGTGTCtAGGACAGGA
ENSMUSG00000002489	Tiam1	protein_coding	chr16:89811470-89811595	ACCGGGCTTaCCTTGAACTGGTCAACCTTC	chr16:89855845-89856015	AGACCACTTCCTTCTCCCTCtGTGATAAGA
ENSMUSG00000002489	Tiam1	protein_coding	chr16:89811885-89811953	CCCCCCCATaCCTCATCCTGGGTGAGAAAG	chr16:89858599-89858673	CAGTCCCCTCTCCAAACACCtGCACAGACA
ENSMUSG00000002489	Tiam1	protein_coding	chr16:89812948-89813127	GGCAAACGTaCTTTCACATAGGTGCGTTCA	chr16:89860205-89860351	CACCAGTCCGGGCTGCCACCtGGGATTTGT
ENSMUSG00000002489	Tiam1	protein_coding	chr16:89817961-89818044	CGCTCGCTCaCCAGGTGAAGTGTGCGGTAG	chr16:89865234-89865419	TCTGCTCCCAAACGAAGATCtACAGTCGTG
ENSMUSG00000002489	Tiam1	protein_coding	chr16:89833010-89833234	GCACAGCATaCCTGGGTTGCTGGTGAGGAA	chr16:89884678-89885125	CCTCGCCTGTGTTAACATCCtTGGAAACAG
ENSMUSG00000002489	Tiam1	protein_coding	chr16:89837759-89837845	TCCAGTCTTaCCTTTCTTGGAAGCTAACCC
ENSMUSG00000002489	Tiam1	protein_coding	chr16:89843253-89843334	TAAAAACCTaCCGTAATTATCAGCGGCCGC
ENSMUSG00000002489	Tiam1	protein_coding	chr16:89858599-89858673	TTCACTTTTaCCTTGCCATCTGGAACAGTG
ENSMUSG00000002489	Tiam1	protein_coding	chr16:89860205-89860351	CTGGGGCCTaCCTGGTTGATGGTTGGGCGT
ENSMUSG00000002489	Tiam1	protein_coding	chr16:89867510-89867734	CGGTCGGTCaCCTGGTCTAGGATGGTCTTC
ENSMUSG00000002489	Tiam1	protein_coding	chr16:89877038-89877210	ACCCCACAAaCCTGGAAGAGGAAGGCGTCA
ENSMUSG00000002489	Tiam1	protein_coding	chr16:89884678-89885125	GCCTCCCTTaCCTTTCAGGGACACCCAGTA
ENSMUSG00000060152	Pop5	protein_coding	chr5:115240639-115240748	CTTTGCTGTaGGAGAGCGGGAAGCCATCAA	chr5:115238135-115238277	TGCTCCGTGGGCTTTGCAGGtACGAGGGCG
ENSMUSG00000042429	Adora1	protein_coding	chr1:134234015-134234355	TATGAACTCaCCGGAGAGGGATCTTGACTC	chr1:134202954-134203590	AGTCACCACTGTCTTGTACCtGTAGGGAAA
ENSMUSG00000042118	Bhmt2	protein_coding	chr13:93662302-93662530	CGCAGCCCTaCCTTGCTCTGATCCAGGGTT	chr13:93663146-93663328	ACCCCAATGATGTCCGCCCCtGTGCAAGGC
ENSMUSG00000042118	Bhmt2	protein_coding	chr13:93663146-93663328	CCCCAACTTaCCAAAGGGATACTCTGGGAG	chr13:93663674-93663821	CTTCCACATGCTCAAAATACtAGAAGATAG
ENSMUSG00000042118	Bhmt2	protein_coding	chr13:93671413-93671545	TGGGCACTTaCCTGCACTTGGATGTTCTAC	chr13:93671413-93671545	CCAGACGCTCCAAGATGCCCtGGGGAAGAG
ENSMUSG00000028587	Orc1	protein_coding	chr4:108614281-108614472	TTGCTGTCTaGATATACAGTCAGCACGTGG	chr4:108588687-108588781	AGTTCCAACAAATGTACAGGtAAGTAGTGA
ENSMUSG00000028587	Orc1	protein_coding	chr4:108597130-108597478	TGTCTCTCTaGGCTTAGGTTTTACCAGGAA	chr4:108593293-108593471	CATCATTGGCCCTGTTCAGGtTCGTGCCTT
ENSMUSG00000028587	Orc1	protein_coding	chr4:108599931-108600084	CCATCACTCaGTCTTCTAGATGGTGATGAC	chr4:108597130-108597478	CACCAGTATACATTAGGAGGtAAGCAGGAG
ENSMUSG00000028587	Orc1	protein_coding	chr4:108603965-108604136	TCTTGCTCTaGGTGTATGTACATTTCTGGG	chr4:108599931-108600084	CAAGTCACCACAGAAAAATGtAAGGTTCTT
ENSMUSG00000028587	Orc1	protein_coding	chr4:108604500-108604607	CCCTTGTGCaGAAACTGACAGGCCAGAAGG	chr4:108606238-108606357	CCAGCTGGTGGCCAGGAAGGtATGTCATCT
ENSMUSG00000028587	Orc1	protein_coding	chr4:108605528-108605677	GTCTTTGGCaGCTTGACCTTCTTTGGACTC	chr4:108613069-108613156	GGAAGCAACCTTTCAACAGGtAATTGGTCG
ENSMUSG00000028587	Orc1	protein_coding	chr4:108606238-108606357	TGTGTCTTCaGGGCCTCACCAGGATGTCTT
[truncated: 108,608 more rows]
