# Supplementary material for: Effective and precise adenine base editing in mouse zygotes
Source: Protein Cell. 2018 Jul 31;9(9):808–13. doi: 10.1007/s13238-018-0566-z (PMC6107484; doi:10.1007/s13238-018-0566-z)
Supplement: Supplementary file 10 — Supplementary Table 7 (XLSX 8972 kb) [file 13238_2018_566_MOESM10_ESM.xlsx]

## Sheet: hg19_supply
Supplementary Table 7. AI-MAST targetable human protein coding genes by ABE7.10
Gene ID	Gene name	Gene type	Targetable splicing acceptor		Targetable splicing donor
			Exon position	Target sequence	Exon position	Target sequence
ENSG00000064886	CHI3L2	protein_coding	chr1:111772474-111772503	ATCTATTGCaGGTGTAGTGGTCTTGCTGCT	chr1:111772474-111772503	TTGCTGCTTCTCCAGGGAGGtAAGTAGTCA
ENSG00000064886	CHI3L2	protein_coding	chr1:111773364-111773565	CTCTACTCCaGGATCTGCCTACAAACTGGT	chr1:111773860-111773916	ACCTGTTTGGTTCCAAAGGGtAAGACTACA
ENSG00000064886	CHI3L2	protein_coding	chr1:111777529-111777622	CTTCTTTCCaGGTTCCACCCTATGGTGGAT	chr1:111778646-111778770	GGGCCAAGCTCCTACTACAAtGTGGTGAGT
ENSG00000064886	CHI3L2	protein_coding	chr1:111777529-111777679	CTTCTTTCCaGGTTCCACCCTATGGTGGAT	chr1:111778646-111778775	AAGCTCCTACTACAATGTGGtGAGTAGGCC
ENSG00000064886	CHI3L2	protein_coding	chr1:111781372-111781381	TCCCATTCTaGGAATATGCTGTGGGGTACT	chr1:111781372-111781554	CTTCCTGGCCTATTATGAGGtACCTGGAAA
ENSG00000064886	CHI3L2	protein_coding	chr1:111781372-111781488	TCCCATTCTaGGAATATGCTGTGGGGTACT	chr1:111781549-111781554	CTTCCTGGCCTATTATGAGGtACCTGGAAA
ENSG00000064886	CHI3L2	protein_coding	chr1:111781372-111781554	TCCCATTCTaGGAATATGCTGTGGGGTACT
ENSG00000064886	CHI3L2	protein_coding	chr1:111781549-111781554	TCCTGGCCTaTTATGAGGTACCTGGAAACC
ENSG00000128250	RFPL1	protein_coding	chr22:29837531-29838108	CCTTTTCACaGTGGATATGACCTTGGATGC
ENSG00000137055	PLAA	protein_coding	chr9:26946895-26947043	CCAGCGCTCaCCTGTCTGGGGCCCAGAGGC	chr9:26907824-26907996	TTAAGTTCCTTCAGTTTACCtAGAACCCAA
ENSG00000137055	PLAA	protein_coding	chr9:26910336-26910437	AAGAAACTTaCCTAATATTTGTGTAGGGTT	chr9:26907827-26907996	TTAAGTTCCTTCAGTTTACCtAGAACCCAA
ENSG00000137055	PLAA	protein_coding	chr9:26913877-26913945	AAAGTATGTaCCTGTAAATGGATCAACTCC	chr9:26907832-26907996	TTAAGTTCCTTCAGTTTACCtAGAACCCAA
ENSG00000137055	PLAA	protein_coding	chr9:26917095-26917163	CTACATCCCaCCTGTAAAAGGATCTGCTGT	chr9:26917095-26917163	GGAACATACCGACCACCACCtGTGCATGCA
ENSG00000137055	PLAA	protein_coding	chr9:26919308-26919372	CACTAACTTaCCTGTAAATGGATCTGAAAA	chr9:26919308-26919372	ACCTTTTGTGTTATCAATAAtAAATTTAGC
ENSG00000137055	PLAA	protein_coding	chr9:26919308-26919527	CACTAACTTaCCTGTAAATGGATCTGAAAA	chr9:26920225-26920382	GTCTGTCCTTCTCTAGTACCtTAAAATAAA
ENSG00000137055	PLAA	protein_coding	chr9:26926391-26926558	AATAATCTTaCCTCTACAATTTGGAAAAAC	chr9:26935011-26935204	TGTAAAGCTCCTGTTTGGACtGGAAAGACA
ENSG00000137055	PLAA	protein_coding	chr9:26935011-26935195	ATTATACTCaCCAGTATTTTTGTGGCCTTT
ENSG00000137055	PLAA	protein_coding	chr9:26935011-26935204	ATTATACTCaCCAGTATTTTTGTGGCCTTT
ENSG00000137055	PLAA	protein_coding	chr9:26946895-26946981	CCAGCGCTCaCCTGTCTGGGGCCCAGAGGC
ENSG00000198517	MAFK	protein_coding	chr7:1579577-1580009	TGGCCCCCCaGGTCAAGAAGGAGGCGGGCG	chr7:1578829-1578864	ACCGAATAAGGCATTAAAGGtAAGGCTGGT
ENSG00000198517	MAFK	protein_coding	chr7:1579577-1580008	TGGCCCCCCaGGTCAAGAAGGAGGCGGGCG
ENSG00000116337	AMPD2	protein_coding	chr1:110173565-110173774	GCTCCTTGCaGGTAAAGAGCCACTGGCTGG	chr1:110163636-110163888	GCCTCCACTGCAGCTCCAGGtGAGTGTGTG
ENSG00000116337	AMPD2	protein_coding	chr1:110163636-110163888	GCCTAGACAaCATGAGAAATCGTGGCCAGG	chr1:110163725-110163888	GCCTCCACTGCAGCTCCAGGtGAGTGTGTG
ENSG00000116337	AMPD2	protein_coding	chr1:110164807-110164943	TTTCATTGAaGATGACTGGTGCAAGGTCTC	chr1:110163730-110163888	GCCTCCACTGCAGCTCCAGGtGAGTGTGTG
ENSG00000116337	AMPD2	protein_coding	chr1:110167925-110168055	TGTCTCTGCaGAGGCTCGGGGTGGTCTGGG	chr1:110163774-110163888	GCCTCCACTGCAGCTCCAGGtGAGTGTGTG
ENSG00000116337	AMPD2	protein_coding	chr1:110168941-110168971	ACCCCCTGCaGGCTCTACAAGGAACAGGGT	chr1:110163891-110164044	GGGACAGCCGGCTTGGAAGGtGGGGTGAGG
ENSG00000116337	AMPD2	protein_coding	chr1:110168941-110169040	ACCCCCTGCaGGCTCTACAAGGAACAGGGT	chr1:110168257-110168414	AGATCAGCCAGGATGTCAAGtGAGCCCGGC
ENSG00000116337	AMPD2	protein_coding	chr1:110168941-110169049	ACCCCCTGCaGGCTCTACAAGGAACAGGGT	chr1:110168284-110168414	AGATCAGCCAGGATGTCAAGtGAGCCCGGC
ENSG00000116337	AMPD2	protein_coding	chr1:110169797-110169938	CACCCCTGCaGATGCCCCGGTGCACCCCCC	chr1:110169348-110169534	GACACCCCTGTGTCTGCTGGtGGGACTCCC
ENSG00000116337	AMPD2	protein_coding	chr1:110170051-110170140	CTCCATGCCaGTTGCTCAGAGGTGGAGCTG	chr1:110169797-110169938	GCAGGGAACCCGACGAGCAGtAAGAGGGGT
ENSG00000116337	AMPD2	protein_coding	chr1:110171265-110171428	CTCATGTCTaGGAGGTGATGTCAGACCTGG	chr1:110171265-110171428	TGCAGGTGCCCCGCCTCTTGtGAGTGTCCC
ENSG00000116337	AMPD2	protein_coding	chr1:110172418-110172538	ATGTCCCCCaGGCAGAGGGGCTTCCACACG	chr1:110171949-110172112	TGTTGAACCACCTGCGCAGGtGCCTGCACC
ENSG00000116337	AMPD2	protein_coding	chr1:110173305-110173415	GGCCCGTGCaGGAGCCGCTGATGGAGGAGT	chr1:110172418-110172538	CGGGCTCCTTCTGCGCAAGGtCAGGATCTG
ENSG00000116337	AMPD2	protein_coding	chr1:110173565-110173771	GCTCCTTGCaGGTAAAGAGCCACTGGCTGG	chr1:110172855-110173028	GCAGTTCCACTTCACCAAGGtCAGAGCCCA
ENSG00000116337	AMPD2	protein_coding			chr1:110172855-110173061	GGCAGCCAGGCGGGCGGGCGtCCCAGGACG
ENSG00000139645	ANKRD52	protein_coding	chr12:56652027-56652053	GGAGGGCTGaCCTGGTCCGTGATGCTGAGG	chr12:56636929-56637176	GCCAGTGCTGGGGTGTGACCtGCAGGGCCA
ENSG00000139645	ANKRD52	protein_coding	chr12:56637835-56637917	CAGGCACTCaCATCTGCAGCGCACTGTTGG	chr12:56638887-56638974	TCCAGACAATCTTCATGTCCtGGGCACGAG
ENSG00000139645	ANKRD52	protein_coding	chr12:56638137-56638219	CAGGTAAGTaCCTTGCTACAAGCCAAGTGG	chr12:56639161-56639380	CCTCACAGCCAGTCACTGCCtGTGAGTAAC
ENSG00000139645	ANKRD52	protein_coding	chr12:56638436-56638581	CCCCTACACaCCCACAGCAGCGGTCTGCCC	chr12:56641277-56641394	GGCCAGCATCAGTGGGGTCCtACAGAAGGG
ENSG00000139645	ANKRD52	protein_coding	chr12:56638690-56638773	CCATCACTCaCCGTCCTTTGGCATCTCGGC	chr12:56641471-56641558	TCAGTGTGGCCAGAGGCAGCtAGGGGAAAG
ENSG00000139645	ANKRD52	protein_coding	chr12:56638887-56638974	AAGGGACTTaCACTGCACAGTGCAAAGGAG	chr12:56641807-56642008	CACAGTGACCGTTGTAGGCCtGGCAAGGTG
ENSG00000139645	ANKRD52	protein_coding	chr12:56639161-56639380	CAGTCTAGTaCCAGTGTAGGAGGCCCAGTG	chr12:56642543-56642654	CAGTAAGAACTCCAGACAGCtGGGGAGCCG
ENSG00000139645	ANKRD52	protein_coding	chr12:56641277-56641394	AGCTCACTCaCCCCGCGGTGGAGGGCAGTG	chr12:56647506-56647584	GACTTTTCCCTTCTTTGCTCtGTGGAAACA
ENSG00000139645	ANKRD52	protein_coding	chr12:56641471-56641558	CCCACACTCaCTGTCCATAGGCATCCATGA	chr12:56648362-56648504	TTTAGGACCTCCAAGTGCCCtGAGAAAAGA
ENSG00000139645	ANKRD52	protein_coding	chr12:56641807-56642008	TGGGCACTAaCCAGCAGCGTGCAGGGGTGT	chr12:56649568-56649768	GCAGCAGCCCCAGCACCTTCtGTTGAGGGG
ENSG00000139645	ANKRD52	protein_coding	chr12:56642279-56642350	GTGGGACTCaCAGCTAAGTGCAAAGGGCTG	chr12:56651067-56651145	GAGTTCGCCTCTCTTGGTCCtGGGAAGGCA
ENSG00000139645	ANKRD52	protein_coding	chr12:56642543-56642654	CCAACACATaCCAGTTCGAGGTTCTGTCTG	chr12:56651612-56651695	TGGCCTGGACCAGGGGCGGCtGCAGAGAGA
ENSG00000139645	ANKRD52	protein_coding	chr12:56647506-56647584	CAGGTCCATaCCATTCTGGATGAGGATCTG
ENSG00000139645	ANKRD52	protein_coding	chr12:56650799-56650869	GGGGTGCATaCCTCGTTTCGGGAGGCAGCA
ENSG00000167807	CTD-2369P2.10	protein_coding	chr19:10421529-10421616	GACCCACTCaCCTCTCCTCGGGAGGAGGCA	chr19:10421251-10421281	AGCCCAGCCGCGAGTTCTCCtGGAGGAGGG
ENSG00000167807	CTD-2369P2.10	protein_coding	chr19:10426381-10426435	CCTGCACTCaCACGTCCCCGGGCCGCTCCG	chr19:10426062-10426168	TACGAACACCACGTTCACCCtGGGGACAGA
ENSG00000167807	CTD-2369P2.10	protein_coding			chr19:10426381-10426435	TCTCCAGCCGGGCGCGAGCCtGGAAAACAC
ENSG00000166266	CUL5	protein_coding	chr11:107923387-107923528	TGTTTTCCTaGCTTATGCTTGATACATGGA	chr11:107925602-107925682	ATGTAACTCCGTTGAAGCAGtAAGTAATTT
ENSG00000166266	CUL5	protein_coding	chr11:107965118-107965241	TATATTTATaGGAAGTTGGTATGCCAGCGG	chr11:107948903-107948967	TACCTTTGAAGCAGAAGGGGtAAGTTTTTT
ENSG00000166266	CUL5	protein_coding	chr11:107969133-107969256	TCTTTTTGTaGAAAAAATGCAAAGGTTCAG	chr11:107968363-107968481	ACCAGGAGTTCAGTTTAATGtAAGCTCGTT
ENSG00000213316	LTC4S	protein_coding	chr5:179222585-179222684	TCCTCCCCCaGCCTACTTCTCCCTGCAGGT	chr5:179221082-179221139	CTGGGAGTCCTGCTGCAAGGtGGGCTGGTT
ENSG00000213316	LTC4S	protein_coding	chr5:179222602-179222684	TCTCCCTGCaGGTGATCTCGGCGCGCAGGG	chr5:179222585-179222684	AGCGCGTCTACCGAGCCCAGtGAGGCGCGG
ENSG00000213316	LTC4S	protein_coding	chr5:179222942-179223023	ACCTCTCGCaGGGGCGGCGGCCCTGTGCGG	chr5:179222602-179222684	AGCGCGTCTACCGAGCCCAGtGAGGCGCGG
ENSG00000213316	LTC4S	protein_coding			chr5:179222942-179223023	CGCGCTCCGCGCAGCTCAGGtGAGGGCCGG
ENSG00000211664	IGLV2-18	IG_V_gene	chr22:23077270-23077584	CCTTTTTCCaGGATCCTGGGCTCAGTCTGC	chr22:23077108-23077153	CTCCTCACTCAGGGCACAGGtGAGGCCTCC
ENSG00000131409	LRRC4B	protein_coding			chr19:51020831-51022672	ACGTGTCCGTCCGGATCACCtGGGGAGAGG
ENSG00000131409	LRRC4B	protein_coding			chr19:51022254-51022672	ACGTGTCCGTCCGGATCACCtGGGGAGAGG
ENSG00000165511	C10orf25	protein_coding	chr10:45495978-45496307	CGTCCGCTTaCACACGGTGAACGGAGCACA
ENSG00000108849	PPY	protein_coding	chr17:42018832-42019022	GTGGCACACaCCTAGGCCTGGTCAGCATGT	chr17:42018299-42018320	GTCCAGCGGGCTGAGCTCCCtGTGAGGACA
ENSG00000141560	FN3KRP	protein_coding	chr17:80687200-80687299	TTGTAAGTCaGGGCCCCTCAGCAGAAGGCA	chr17:80674632-80674772	AGTGAACCCCAAGGCGGAGGtCAGGCAGCG
ENSG00000141560	FN3KRP	protein_coding	chr17:80676320-80676346	GGTCTCTTCaGGTGAAAAGTGACCCCAGGT	chr17:80674636-80674772	AGTGAACCCCAAGGCGGAGGtCAGGCAGCG
ENSG00000141560	FN3KRP	protein_coding	chr17:80678148-80678239	TGATTTGACaGTCATGCTGCAAAGCTTGGA	chr17:80680680-80680762	CTGTGGATACCTCCCCCAGGtGAGTGCACG
ENSG00000141560	FN3KRP	protein_coding	chr17:80678637-80678686	GACCTTTCCaGAGCATAACGCGCTGTCAGG	chr17:80684925-80684989	ACTTGAACCACTGGAATCATtTTGGATCGG
ENSG00000141560	FN3KRP	protein_coding	chr17:80680680-80680762	TTGCTTGCAaGGGAGAGGAGGTGGGCAGGA
ENSG00000141560	FN3KRP	protein_coding	chr17:80684356-80684478	TTACTGTGCaGGTGAATGACTGGCAGGAGG
ENSG00000141560	FN3KRP	protein_coding	chr17:80684416-80684478	TTCAGCCCCaGATGGACATGGTGGAGAAGG
ENSG00000141560	FN3KRP	protein_coding	chr17:80684991-80685043	ACTGGAATCaTTTTGGATCGGGGTACAGAG
ENSG00000156398	SFXN2	protein_coding	chr10:104487432-104487435	GATTGGTTCaGCTATTGAGCTGGGCTTTGG	chr10:104476085-104476086	ACCTTGATCTTCCTCTGATGtGAGTACCAG
ENSG00000156398	SFXN2	protein_coding	chr10:104488188-104488242	CTCACTGGTaGGACGATGCCGGCGGTGATC	chr10:104486369-104486414	GGAGGCTGACCTGTCTGGCTtTAACATCGA
ENSG00000156398	SFXN2	protein_coding	chr10:104488188-104488260	CTCACTGGTaGGACGATGCCGGCGGTGATC	chr10:104486744-104486914	TCATGCTCCAGTTCTACAGGtGGGACCTGG
ENSG00000156398	SFXN2	protein_coding	chr10:104488188-104488286	CTCACTGGTaGGACGATGCCGGCGGTGATC	chr10:104488188-104488242	CCAGTCCTTCAATGCCTTAGtCAACTACAC
ENSG00000156398	SFXN2	protein_coding	chr10:104489480-104489552	TCCCCCAACaGAAAGCGCCGCCCTTGGTGG	chr10:104488188-104488286	CTTCCCCCACATCAGTCAGGtAGGAGACCT
ENSG00000156398	SFXN2	protein_coding	chr10:104489480-104489565	TCCCCCAACaGAAAGCGCCGCCCTTGGTGG	chr10:104489480-104489565	TCCCCATGATGCGACAGCAGtGAGTAAAGG
ENSG00000156398	SFXN2	protein_coding	chr10:104491480-104491540	TCTGTGTTTaGGGAGCTCATAAAGGGAATC	chr10:104491909-104491975	ATGTCAGCTCCTGGGATGAGtAAGATGGGG
ENSG00000156398	SFXN2	protein_coding	chr10:104491909-104491975	TCTGCCCTCaGAGAGCTGCGGCCATAGGCA	chr10:104495619-104495666	GGCTTTTCCCACAGAAATGGtATCTGCTGT
ENSG00000156398	SFXN2	protein_coding	chr10:104493311-104493360	TTTTTATACaGAAAGTCAAGGTCCTGCACG
ENSG00000156398	SFXN2	protein_coding	chr10:104495619-104495666	CTTTCTTGCaGCCTCATCTTCATGGTGCCA
ENSG00000235896	IGKV3D-7	IG_V_gene	chr2:90273937-90274235	TCCAATCTCaGATACCACCGGAGAAATTGT
ENSG00000254122	PCDHGB7	protein_coding	chr5:140890514-140890737	TGTCTCTGCaGAAGCTGCTGATGGGAGCTC	chr5:140874374-140874432	AGAGACCCGGCACCAGCGGGtAGGTGACTG
ENSG00000254122	PCDHGB7	protein_coding	chr5:140874374-140874432	TTTCTCCACaGCAAGCCCCGCCCAACACGG	chr5:140884960-140885048	ATCTTGGCGTCCGCCAGTGGtAAGTGGTGT
ENSG00000254122	PCDHGB7	protein_coding	chr5:140884960-140885048	TCTCTCCCCaGCTCCCAAAATGGCGATGAC
ENSG00000166484	MAPK7	protein_coding	chr17:19282906-19282913	CTGCCCCGCaGGGGAGTTGTGAAGGTAACA	chr17:19282214-19282445	GCCCGCCGCCGCCTCACCGGtGAGCTTCCT
ENSG00000166484	MAPK7	protein_coding	chr17:19283095-19283260	CTGCTCCTCaGGCCAGCAGGTGGCCATCAA	chr17:19283797-19283814	GCCCCTATGGGGTCCCAGGGtAAGGCTGTT
ENSG00000166484	MAPK7	protein_coding	chr17:19283797-19283814	CATGCCGTCaGCCCCTATGGGGTCCCAGGG	chr17:19283921-19284999	TTGAGGAGCCGGCTCAGAGGtGCCTTGTGG
ENSG00000166484	MAPK7	protein_coding	chr17:19283921-19283936	TCCCCTTCCaGCTACGTGGTCCTGGACCTG	chr17:19283940-19284999	TTGAGGAGCCGGCTCAGAGGtGCCTTGTGG
ENSG00000166484	MAPK7	protein_coding	chr17:19283921-19283993	TCCCCTTCCaGCTACGTGGTCCTGGACCTG	chr17:19286126-19286259	CTGATGGGCCACAGGATGGGtAAGGTGGCT
ENSG00000166484	MAPK7	protein_coding	chr17:19283921-19284246	TCCCCTTCCaGCTACGTGGTCCTGGACCTG
ENSG00000166484	MAPK7	protein_coding	chr17:19283921-19284999	TCCCCTTCCaGCTACGTGGTCCTGGACCTG
ENSG00000141027	NCOR1	protein_coding	chr17:16097776-16097883	CTGTTCCTTaCCTGCTGGTGGCGGGTGTTG	chr17:15943755-15943805	TCAGTTCCTGGCTGAGCAGCtGCTATATTT
ENSG00000141027	NCOR1	protein_coding	chr17:15938079-15938258	AGAATCCTTaCCTGTTGAAGAGGGCCTGTC	chr17:15943755-15943808	GTTCCTGGCTGAGCAGCTGCtATATTTAAG
ENSG00000141027	NCOR1	protein_coding	chr17:15942747-15942968	GAAAGCTGTaCCTGAATGAGGTGATGGGTC	chr17:15943759-15943808	GTTCCTGGCTGAGCAGCTGCtATATTTAAG
ENSG00000141027	NCOR1	protein_coding	chr17:15943755-15943805	TTCAATCTTaCCTGACGTAGTAACTGCTGG	chr17:15952159-15952302	TGGGGATTTTCCAGGCCTACtATTGTAATA
ENSG00000141027	NCOR1	protein_coding	chr17:15943755-15943808	TTCAATCTTaCCTGACGTAGTAACTGCTGG	chr17:15961785-15961913	TCATACCTGTGAGAAGATACtTTAAGAAAA
ENSG00000141027	NCOR1	protein_coding	chr17:15952159-15952299	AGCACACTTaCCTCTGCTCTGCAGGCTCTG	chr17:15964715-15965208	GCCCCCAGCAGGCAGTGGCCtGTAAATAAA
ENSG00000141027	NCOR1	protein_coding	chr17:15952159-15952302	AGCACACTTaCCTCTGCTCTGCAGGCTCTG	chr17:15965072-15965208	GCCCCCAGCAGGCAGTGGCCtGTAAATAAA
ENSG00000141027	NCOR1	protein_coding	chr17:15960828-15961037	AAAGATCATaCCTTCCCCTGGATTTGTCCA	chr17:15965419-15965584	CGGCCAGGCTGTTCTGAGCCtGCAGAGGTG
ENSG00000141027	NCOR1	protein_coding	chr17:15960828-15961044	AAAGATCATaCCTTCCCCTGGATTTGTCCA	chr17:15978848-15979016	GGGGCAGAGCCGGGGTGCCCtGCCATCAAA
ENSG00000141027	NCOR1	protein_coding	chr17:15960828-15961051	AAAGATCATaCCTTCCCCTGGATTTGTCCA	chr17:15983278-15983321	GGAATGCTCTCCACTGAAATtTTGCTGGTT
ENSG00000141027	NCOR1	protein_coding	chr17:15965072-15965208	TTCATGCTTaCTCTCTTTTGTTTTGGACAC	chr17:15983278-15983378	TGTATGGCTCCTGCGGTACCtGAATACAAA
ENSG00000141027	NCOR1	protein_coding	chr17:15967382-15967501	CTTTCACTGaCCTGGCCGCAGGTAGAGGTC	chr17:15983921-15984041	AATAAGTGCCTGGTGTTCCCtAAGAAAAAA
ENSG00000141027	NCOR1	protein_coding	chr17:15968184-15968333	TACAATCTCaCCTGGAGACATGGAAGCAGA	chr17:16001681-16001810	TGAGTCCATAGGAAACATTCtGCAATTGCA
ENSG00000141027	NCOR1	protein_coding	chr17:15968799-15969008	AAGACACACaCCTCTCGTTGCTGGGTATGG	chr17:16021202-16021341	CGACCATGTTCTACTAGACCtGCATTTTAA
ENSG00000141027	NCOR1	protein_coding	chr17:15974723-15974979	AACTTAGTTaCCTGGGAAATGGAACCCTCA	chr17:16022737-16022799	TCCACAGGCTCTGTAGAAACtAAAATAAAG
ENSG00000141027	NCOR1	protein_coding	chr17:15975459-15975542	AGAAAGTTTaCCCTGCATTATGGAGCCAGA	chr17:16024366-16024583	CTTTTCCTTGGTATTTTCTCtGGACACAAA
ENSG00000141027	NCOR1	protein_coding	chr17:15976743-15976883	CAATGCTTTaCCCTCTAACGGTGCTGATAC	chr17:16046920-16047010	AGCTCCCCTCTGCCCAACTCtAAACATGAG
ENSG00000141027	NCOR1	protein_coding	chr17:15983921-15984041	AACTCACTGaCCTGATTTGGCAGATTCCTG	chr17:16052765-16052831	TTTCCTCATCACCTGGTTTCtAGAAGAGAA
ENSG00000141027	NCOR1	protein_coding	chr17:15989596-15989756	AGTCGTTTCaCCTGTGAGATGGAGCCTCCC	chr17:16054904-16054930	GCGCCTTGCAGGTACTCCACtGAAAAAAAG
ENSG00000141027	NCOR1	protein_coding	chr17:15995177-15995232	TATCTACCTaCCTTCCCACTCTCTGTTTGG	chr17:16068293-16068475	TGCCTCCGAATGCTGGATCCtTTAGAGAAT
ENSG00000141027	NCOR1	protein_coding	chr17:15995177-15995372	TATCTACCTaCCTTCCCACTCTCTGTTTGG	chr17:16075117-16075309	AGTTCTCCTTTCTTGAGGCCtAATACATAC
ENSG00000141027	NCOR1	protein_coding	chr17:16001681-16001810	TAAAAACTTaCCATTGGTGGGATAACAGCA	chr17:16075177-16075309	AGTTCTCCTTTCTTGAGGCCtAATACATAC
ENSG00000141027	NCOR1	protein_coding	chr17:16004564-16005071	ACGAGCCTCaCCTCTGCCTCTCTGGCTCTC
ENSG00000141027	NCOR1	protein_coding	chr17:16004564-16005119	ACGAGCCTCaCCTCTGCCTCTCTGGCTCTC
ENSG00000141027	NCOR1	protein_coding	chr17:16012100-16012226	TTTTGAGATaCCTTCGCTGTCTTCTGGATT
ENSG00000141027	NCOR1	protein_coding	chr17:16024366-16024583	TTTCCACTCaCTGGGTTCTGGTGGCGGTGG
ENSG00000141027	NCOR1	protein_coding	chr17:16055260-16055312	TCAATACTTaCGTCTTGATGTTCTCATGGT
ENSG00000141027	NCOR1	protein_coding	chr17:16056653-16056709	AATTTACTTaCCAGTTCAACTTTTGGGCCA
ENSG00000141027	NCOR1	protein_coding	chr17:16089868-16090001	AACCTCATTaCCTGTCAGAACCTGGGTGAA
ENSG00000256515	CCL3L3	protein_coding	chr17:34523997-34524072	CATGGACTCaCGTGGTGCAGAGAGGACCTG	chr17:34522688-34522775	GCCTCTCTTGGTTAGGAAGCtGTGGAGAAG
ENSG00000256515	CCL3L3	protein_coding	chr17:34523197-34523311	CTGGCACTTaCATGACACTGGGCTTGGAGC	chr17:34522696-34522760	AGCACAGACCTGCCGGCCTCtCTTGGTTAG
ENSG00000155729	KCTD18	protein_coding	chr2:201357895-201357997	GCATAGATAaCCTCTTTCGAATTGGAGCCA	chr2:201357895-201357997	ACCCGCCAGTAGCTAACACCtGGAAGGTAA
ENSG00000155729	KCTD18	protein_coding			chr2:201362476-201362570	AACATTATTTCCCGCCTCTCtAGAAATATT
ENSG00000188176	SMTNL2	protein_coding	chr17:4495656-4495743	TGTCTCTGTaGAGTTTGGATCACGATGAGG	chr17:4487901-4488299	GCTGTCCGGCCGCGGCCAGGtGAGCCCGGG
ENSG00000188176	SMTNL2	protein_coding	chr17:4496224-4496466	ACATGTTCCaGGTCCAGGCGATGGACCCCC	chr17:4495656-4495743	GGGCACCAGCCGGGGGCAGGtAGGGCTGAC
ENSG00000188176	SMTNL2	protein_coding	chr17:4498440-4498555	TCTTTCCTCaGCCCACCGCTGGTGACACCA	chr17:4495689-4495743	GGGCACCAGCCGGGGGCAGGtAGGGCTGAC
ENSG00000188176	SMTNL2	protein_coding	chr17:4498440-4498622	TCTTTCCTCaGCCCACCGCTGGTGACACCA	chr17:4496224-4496466	TGGACTCCCAGTCCTAGCGGtATGAGCTGG
ENSG00000188176	SMTNL2	protein_coding	chr17:4500155-4500272	TCTCTCCGCaGGGGGAAAGGCGAGGCCCGG	chr17:4500467-4500618	TGGCTTTCACCATGGCCGAGtGAGTATGGT
ENSG00000185339	TCN2	protein_coding	chr22:31006222-31006244	CATTTAAACaGAGATGGCAGGAAAGGCGTT	chr22:31003319-31003382	GCCCTCACTGAGATGTGTGGtGAGTAACTC
ENSG00000185339	TCN2	protein_coding	chr22:31006858-31007050	TCTTTTCTAaGAAATACCAGAGATGGACAG	chr22:31006858-31007050	ACCAGCAGTGCCTCCTAGGGtATTGCCACA
ENSG00000185339	TCN2	protein_coding	chr22:31006858-31007101	TCTTTTCTAaGAAATACCAGAGATGGACAG	chr22:31010336-31010488	CAGGGCCACCATTCTGTGGGtGAGTAGGTC
ENSG00000185339	TCN2	protein_coding	chr22:31008860-31008948	CCTTGTCCTaGGTCTGCCTTCAGCGAGGAT	chr22:31011288-31011460	CACCCCATTGGCATTACAGGtGGGAAAGAG
ENSG00000185339	TCN2	protein_coding	chr22:31008860-31009029	CCTTGTCCTaGGTCTGCCTTCAGCGAGGAT	chr22:31018955-31019070	AACACCCCACTGTTGCAAGGtGAGTCATGG
ENSG00000185339	TCN2	protein_coding	chr22:31008872-31009029	TCTGCCTTCaGCGAGGATGACGGTGACTGC
ENSG00000185339	TCN2	protein_coding	chr22:31010336-31010488	TTCCCTCTCaGGGCATGATCACAAGGGCCA
ENSG00000185339	TCN2	protein_coding	chr22:31011288-31011460	CCCACTTCAaGACACAGCAGCCATGGCAGG
ENSG00000185339	TCN2	protein_coding	chr22:31013317-31013482	TCCTGGCACaGTCATGTTGGAACCAGCTGC
ENSG00000185339	TCN2	protein_coding	chr22:31018955-31019070	CCCTTCTGTaGATATGAAACACAGGCCTCC
ENSG00000120742	SERP1	protein_coding	chr3:150263839-150263922	TCTTTCCTTaCCGAGGTCTTGGCGACGTTG
ENSG00000130590	SAMD10	protein_coding	chr20:62610730-62610820	GCCCCGCTCaCCGTCCACATCCCGGCGCTC	chr20:62606866-62606885	GACATTTTCCCGAAGGAAGCtGTGTGATGG
ENSG00000130590	SAMD10	protein_coding	chr20:62608324-62608495	CGCCACTGTaCCGGTGATGGCATGCTGGGA	chr20:62607045-62607185	AGCCGCAGCAGTGCCCGGCCtGGGGAGAGG
ENSG00000130590	SAMD10	protein_coding	chr20:62609598-62609714	GCACTGCTGaCCTGAGTCTGGGGAGGCAGG
ENSG00000100003	SEC14L2	protein_coding	chr22:30818266-30818393	CCTTCCCTCaGATGTCCTGCGGTTTGACAA	chr22:30793838-30793859	CTCCTCAGAAGGCAAGAAGGtGAGCCTGGC
ENSG00000100003	SEC14L2	protein_coding	chr22:30794676-30794807	GCCCAGCACaAATGCCATGTTTTATAGGAA	chr22:30795632-30795707	CTCCTGCGTTGGCTCCGAGGtGAGGGAAGA
ENSG00000100003	SEC14L2	protein_coding	chr22:30795632-30795707	TCTCCCTACaGTTTCGGGAGAATGTCCAGG	chr22:30802331-30802374	GGAGGCCATGCTCCGGAAGGtGAGACACAT
ENSG00000100003	SEC14L2	protein_coding	chr22:30803513-30803530	GCTGTTCTCaGCCTCCAAACAGGACCTGCT	chr22:30802363-30802374	GGAGGCCATGCTCCGGAAGGtGAGACACAT
ENSG00000100003	SEC14L2	protein_coding	chr22:30805176-30805271	GTTCCCTGCaGTTGGGGAGGAAGGTGGAGA	chr22:30803084-30803143	TAGCTGGCAGCCTCCAGAGGtGAGCACAAA
ENSG00000100003	SEC14L2	protein_coding	chr22:30805415-30805475	TGTTTCCACaGTTTCTCTGCATGTTTGAGG	chr22:30803404-30803592	TGCCCACCAGACCACAAAGGtGAGTGGACC
ENSG00000100003	SEC14L2	protein_coding	chr22:30811748-30811854	TCTCCTGCCaGCAAATTGGAAGGAGGTTTT	chr22:30805176-30805271	TGTGGAGGCCTATGGAGAGGtGAGGGGCAG
ENSG00000100003	SEC14L2	protein_coding	chr22:30811937-30812076	CATGCTTCTaGATCAACTACGGGGGTGACA	chr22:30806585-30806668	AAGATCATGGTCCTGGGAGGtAAGTGGTCC
ENSG00000100003	SEC14L2	protein_coding			chr22:30811748-30811854	CCCCAAGTGCAAATCCAAGGtATGAGCCGC
ENSG00000100003	SEC14L2	protein_coding			chr22:30811937-30812076	TCCCTGGCTGTGTCCTCAGGtAGGGGCCTG
ENSG00000100003	SEC14L2	protein_coding			chr22:30812223-30812392	TGCAGTGATCCTGGCATCTGtAAGTATCTC
ENSG00000204486	PRAMEF21	protein_coding			chr1:13521973-13522259	CCCACAGGGTTCGTCTCAGGtGAGGTGGCC
ENSG00000204486	PRAMEF21	protein_coding			chr1:13523737-13524315	ACCTGGACCAGATGCTCAGGtGAGGAAGGG
ENSG00000188305	C19orf35	protein_coding	chr19:2280849-2280930	GAGCTGCTTaCCAAGGTTGCTATACGTGGG	chr19:2275682-2276488	CCGCCCCGGGCTTGGGCACCtGCAAGGCAG
ENSG00000188305	C19orf35	protein_coding	chr19:2278583-2279112	GTGGGGCTCaCCTTGGCGACCAGGATGTGC	chr19:2280715-2280930	GGGGCTCCGGGCTGCTCATGtTGCTGGGGA
ENSG00000203909	DPPA5	protein_coding	chr6:74063837-74063948	GGCACACTCaCCGAAAATGGCTTTCAGCAG	chr6:74063576-74063755	ATTCGAGATCCGTCCGGGCCtGTTGGGGAA
ENSG00000203909	DPPA5	protein_coding	chr6:74063576-74063755	GGGCCTCTCaCCTCGCTCCTGGCGCTGGCG
ENSG00000163918	RFC4	protein_coding	chr3:186522372-186522502	AGTGTTCTTaCTATTTTTCCACCCAGGGAA	chr3:186507931-186508044	GACCCTCATCTATTAAATCCtATAATAAAA
ENSG00000163918	RFC4	protein_coding			chr3:186518906-186518984	ATCCACACATTTTGGGCGACtTGCGGGGTG
ENSG00000146918	NCAPG2	protein_coding	chr7:158438211-158438311	ATGTAACCAaCCTGCATTAATAACCAGGAT	chr7:158434159-158434246	ACACAGCAAGTCCTCATATCtTGGAAAAAA
ENSG00000146918	NCAPG2	protein_coding	chr7:158443524-158443664	AAGCACTTCaCCTTCCGTAGCTGGTGACTT	chr7:158438211-158438311	TAATTCATCCAAAAATGACCtGCAAAAAAA
ENSG00000146918	NCAPG2	protein_coding	chr7:158444985-158445172	GTTCTGAGTaCCCGCAGGCCTTCTTCCGGC	chr7:158447810-158447950	CCTTTCCTTCTGAGCAGAACtGTCCAAAAA
ENSG00000146918	NCAPG2	protein_coding	chr7:158448031-158448147	AGCAGGCACaCCTTGTGCTGAAGATGGATG	chr7:158448031-158448147	GAAGTGACTCCAGATCTGCCtGTAATAGAA
ENSG00000146918	NCAPG2	protein_coding	chr7:158448952-158449125	CACAGAGTTaCCTTTGACGTTTCAAGGGCT	chr7:158468288-158468308	TTACAAACACCAAGGATCCCtGTGGAACGG
ENSG00000146918	NCAPG2	protein_coding	chr7:158449244-158449397	TGTCAACCTaCCTTGGCCTGGGCATGCTCT	chr7:158478864-158478933	AATGTATACCATCAAAGACCtATATAAAAA
ENSG00000146918	NCAPG2	protein_coding	chr7:158451030-158451100	AGAGCAAATaCCTGAATGGGGGGACAGCAG	chr7:158482511-158482645	GCCGACATACGTCTGCACCCtAGGAATGAC
ENSG00000146918	NCAPG2	protein_coding	chr7:158457220-158457424	GCACTCCCTaCCTATGTTGGTGCAGGCGGT
ENSG00000146918	NCAPG2	protein_coding	chr7:158457220-158457442	GCACTCCCTaCCTATGTTGGTGCAGGCGGT
ENSG00000146918	NCAPG2	protein_coding	chr7:158473413-158473508	GAAATGTATaCCTTTAATCCTCTCCAAAGG
ENSG00000146918	NCAPG2	protein_coding	chr7:158475992-158476078	CACAATCTTaCCTCCCGCACTTTGGAATGC
ENSG00000044090	CUL7	protein_coding	chr6:43021449-43021596	TTGGGCCCCaCCTGGGCCCCGCGAGGGGGT	chr6:43005429-43005749	TCTGCCAAGCCTCCAGCACCtGGTGTGGGG
ENSG00000044090	CUL7	protein_coding	chr6:43006005-43006210	CCCCTGCCTaCCAGACAGACAAGCTGGTCA	chr6:43006304-43006430	GACTCTCCACAGAGACCGCCtTCAGAGAAC
ENSG00000044090	CUL7	protein_coding	chr6:43007894-43008164	TGGCTGCTCaCTCTTGTTGTAGAAGTTGGA	chr6:43007894-43008164	CACTGGCCCCAAGGCCCACCtGAAGGAGCA
ENSG00000044090	CUL7	protein_coding	chr6:43010812-43010918	CTCCTGCCCaCCTGCTTCTCCACCACGGCC	chr6:43008268-43008484	ACGGTCCGCCATGTAGTGCCtGCAGTGCAT
ENSG00000044090	CUL7	protein_coding	chr6:43011186-43011368	CCACTACTCaCTGGGCCGAGGAGTGGCCAC	chr6:43011186-43011368	GGGCTAATGCCATCCTCATCtAGAGGGTGA
ENSG00000044090	CUL7	protein_coding	chr6:43012490-43012623	AGGATGGTTaCCAGGGGAGGTGATGTTCTG	chr6:43012490-43012623	GCGCAGAGCACCGTTGAGTCtGGGGGTGAG
ENSG00000044090	CUL7	protein_coding	chr6:43012965-43013140	CTCTCACACaCCTAGAACTCAGGTGCAGGA	chr6:43013974-43014145	TTCACTTCCACACTGGAGCCtGGGGGCAAG
ENSG00000044090	CUL7	protein_coding	chr6:43013974-43014145	GGGAGAGTTaCCTGATGAGGATGCCCCGGC	chr6:43014249-43014339	CGATCTGGCCCAGCACCATCtGCAGCCAGA
ENSG00000044090	CUL7	protein_coding	chr6:43014249-43014339	CAGGCACGAaCCCTGGCACAGGTATCTGAG	chr6:43014618-43014845	AAATCAGTTCCTGGAGCACCtGGGTGGGGA
ENSG00000044090	CUL7	protein_coding	chr6:43014618-43014845	TTCCTCCTGaCCTGGATGCAGCCTCCCAGG	chr6:43015886-43015991	CACCAGCTGCTTCAGGATTCtGGGGGCAGA
ENSG00000044090	CUL7	protein_coding	chr6:43015886-43015991	GGCAGGGGTaCCTCTCGATCAGTGTTTGGG	chr6:43017701-43017897	CAGCGCCAGGCAGGCAGGGCtGTGAAAATG
ENSG00000044090	CUL7	protein_coding	chr6:43016070-43016307	CATGCTCTCaCCTCAGCACAGTCAGGTGCA	chr6:43017998-43018136	CTGTTGACTCCCAAAATACCtGGAGCATAG
ENSG00000044090	CUL7	protein_coding	chr6:43017145-43017400	CTGGCACCCaCCTTCCACTTTGGCTGCATC	chr6:43018706-43019206	AGAGCACCCTTCCTGGGACCtGTGGGATAC
ENSG00000044090	CUL7	protein_coding	chr6:43017701-43017897	GCTGGCTCTaCCTCCCCATCTAGGTTCTCC	chr6:43019350-43019501	AGGATCTGAGTCCGGGTCCCtGTAACCCAC
ENSG00000044090	CUL7	protein_coding	chr6:43017998-43018136	CCTGAGCTCaCCTCTACCCAGGACTCTACT	chr6:43019851-43020534	TCTCCCACCATCCTGGCACCtGGAGCACAC
ENSG00000044090	CUL7	protein_coding	chr6:43018706-43019206	GTGCCACTCaCCTGCACAGGAGGCACACCG
ENSG00000044090	CUL7	protein_coding	chr6:43019851-43020534	CATTTACGTaCTGATGAGATCAGAGGCTCC
ENSG00000044090	CUL7	protein_coding	chr6:43019947-43020526	CTGCCCCTCaCCAGCGTCATGGGAGGACAG
ENSG00000183605	SFXN4	protein_coding	chr10:120925049-120925159	CCGGGCCGTaCTTGGCGCTCGGTGATCCAG	chr10:120905748-120905865	TTTCCTGAAATACTGGGTCCtGTAAGAGAC
ENSG00000183605	SFXN4	protein_coding	chr10:120905748-120905865	GGGGCACTTaCCTGTCCAATCTGTGGAAAT	chr10:120905802-120905865	TTTCCTGAAATACTGGGTCCtGTAAGAGAC
ENSG00000183605	SFXN4	protein_coding	chr10:120907287-120907372	GTGTCTCTTaCCTTTTAAAAAAGTAGGTGA	chr10:120914574-120914689	TTCATTCCACTGGCTTGCACtGTAGATGTA
ENSG00000183605	SFXN4	protein_coding	chr10:120916190-120916268	TTCCTGCTCaCCGAGGAAGATCACAGGTAA	chr10:120919240-120919265	GCCATGAAAGGCAGGAACGCtGGCAGGAAG
ENSG00000183605	SFXN4	protein_coding	chr10:120917521-120917574	AGAATGGCTaCCTGAGGTAAAATCACGGAC	chr10:120920567-120920593	GCTTCCAAGCTTCTTGTATCtTAAAGGAGA
ENSG00000183605	SFXN4	protein_coding	chr10:120919240-120919251	TGCTTGCTCaCCGTGGGTGCCATGAAAGGC
ENSG00000183605	SFXN4	protein_coding	chr10:120919240-120919265	TGCTTGCTCaCCGTGGGTGCCATGAAAGGC
ENSG00000183605	SFXN4	protein_coding	chr10:120921852-120921926	GTGAAACATaCCCTTTGGTCCGCCGAGGCA
ENSG00000185009	AP3M1	protein_coding	chr10:75885906-75886113	AGTGGCTGTaCCTTGGTGACTGGATCAAAT	chr10:75884138-75884282	CCACATCCCATGTTAGTACCtTAAAAAGAC
ENSG00000185009	AP3M1	protein_coding	chr10:75888866-75888999	CATCAACATaCTTTTGTGAGCTGACACGGT	chr10:75885906-75886113	CACTGGTATTGCCACTAGACtAAAAAGAGA
ENSG00000185009	AP3M1	protein_coding	chr10:75889665-75889750	ATAAAACTTaCCATGAAAGAAAGGGAGAGA	chr10:75888866-75888999	CATCCAGAAGCCTAGGGTTCtGCCAGAAAA
ENSG00000185009	AP3M1	protein_coding			chr10:75893785-75893922	TCCCCAACATTACTACTGCCtAGAAACCAA
ENSG00000185009	AP3M1	protein_coding			chr10:75896390-75896561	AACACTCACCAAAGTAGTCCtGACAAAATA
ENSG00000259471	RP11-321F6.1	protein_coding	chr15:66977608-66977664	CCCCCATCCaGGTTTTGCAGGACTTGCCTA	chr15:66874554-66874586	TCCCCAGCCATGTGGAACTGtAAGTCCAAT
ENSG00000259471	RP11-321F6.1	protein_coding	chr15:66976337-66976380	TCTTCTTCTaGGCCCGAGAAGGCAAGGGAG	chr15:66976337-66976380	GGAACCAGAACCAGAGGAGGtAAGAGTATG
ENSG00000124171	PARD6B	protein_coding	chr20:49373222-49373277	CACTTTTGTaGGATGTGTATTGGAACATTC
ENSG00000140691	ARMC5	protein_coding	chr16:31477400-31478210	CTTCCCTGTaGGAAGCCCTCTCTGTGGCGC	chr16:31469718-31469822	TGCCATAACCCGGACAACGGtAAGGCTTGT
ENSG00000140691	ARMC5	protein_coding	chr16:31470789-31471320	CTGTCTTCCaGTTCCGCTCCCTGGGATCAG	chr16:31470789-31471320	GGAGGCATACTCCCTTTGGGtAAGTGCTCC
ENSG00000140691	ARMC5	protein_coding	chr16:31477400-31478207	CTTCCCTGTaGGAAGCCCTCTCTGTGGCGC	chr16:31470846-31471320	GGAGGCATACTCCCTTTGGGtAAGTGCTCC
ENSG00000140691	ARMC5	protein_coding			chr16:31471282-31471320	GGAGGCATACTCCCTTTGGGtAAGTGCTCC
ENSG00000140691	ARMC5	protein_coding			chr16:31473243-31473350	GGGGACATCCACTGTGCTGGtAAGAGGCTG
ENSG00000140691	ARMC5	protein_coding			chr16:31473260-31473350	GGGGACATCCACTGTGCTGGtAAGAGGCTG
ENSG00000140691	ARMC5	protein_coding			chr16:31473452-31473516	GCAGTGCCTACAGAGCGTGGtGCGTGCCCT
ENSG00000140691	ARMC5	protein_coding			chr16:31473452-31474238	GAAGCTTCCGGAGCCTCAGGtGAGTCCCTG
ENSG00000140691	ARMC5	protein_coding			chr16:31474093-31474238	GAAGCTTCCGGAGCCTCAGGtGAGTCCCTG
ENSG00000140691	ARMC5	protein_coding			chr16:31475715-31476208	AGCCGGCACCGAGAGCTGGGtGAGTTCCCA
ENSG00000140691	ARMC5	protein_coding			chr16:31477171-31477303	CCCTGCCCTTCATCTGCCGGtGAGTGGGAA
ENSG00000115263	GCG	protein_coding	chr2:163000537-163000680	AAAGCAGTCaCCTGTCAGTGATTTTGGTCT	chr2:163000537-163000680	GGCGACCTCTTCTGGGAAACtAAGAAAATA
ENSG00000115263	GCG	protein_coding	chr2:163002050-163002187	TACAGACTTaCTCTCGCCTTCCTCGGCCTT
ENSG00000115263	GCG	protein_coding	chr2:163003863-163004024	TAGACTCTTaCCTGTTCCTCTTGGTATTCA
ENSG00000218739	CEBPZ-AS1	protein_coding			chr2:37428191-37428235	TATCCCTTCATCTTGGAAGGtATGTTTTTC
ENSG00000139218	SCAF11	protein_coding	chr12:46326914-46327015	TTTATTTTTaCCTTCCAATTCCAGGTAATG	chr12:46319925-46322642	TATCCCTTGCAAGAAGTACCtAATAATATT
ENSG00000139218	SCAF11	protein_coding	chr12:46327959-46328014	AAAATACTAaCCAATAAGCTCTATAGGTAA	chr12:46320499-46322642	TATCCCTTGCAAGAAGTACCtAATAATATT
ENSG00000139218	SCAF11	protein_coding	chr12:46327959-46328068	AAAATACTAaCCAATAAGCTCTATAGGTAA	chr12:46327959-46328068	TCCAATTTGATCTCTGAGGCtAGAAAAGTA
ENSG00000139218	SCAF11	protein_coding			chr12:46355094-46355105	TAACCTATGTGAAAAGTCCCtGAAAAATAT
ENSG00000139218	SCAF11	protein_coding			chr12:46355479-46355492	CAGACTTACCTCTGCCCATTtAAGAATACA
ENSG00000139218	SCAF11	protein_coding			chr12:46355483-46355640	TTATCTCCGTTTTCTTCACCtGTTAAAGTA
ENSG00000126952	NXF5	protein_coding	chrX:101091706-101091803	ATAGCACTAaCCTGGAATTGCGGCCAGAGG	chrX:101087243-101087255	TCCTTAGAGTGGTCTTAGGCtGGTGAAAAG
ENSG00000126952	NXF5	protein_coding	chrX:101092464-101092626	CTCCTACCCaCCTCTGGCTCTCTGGGCCTG	chrX:101091757-101091778	CCCTGAGACCATCCTTCCACtTCAGAGACA
ENSG00000126952	NXF5	protein_coding	chrX:101093172-101093227	GGGATACTCaCTGCTGCAGGAATTGCAGGA	chrX:101092451-101092626	AGCAGCTTCCTCTGCAGGTCtATAGAGAAG
ENSG00000126952	NXF5	protein_coding	chrX:101093314-101093382	TTCTTCCTCaCCTTGCAGGGTTTCATTGTC	chrX:101092464-101092626	AGCAGCTTCCTCTGCAGGTCtATAGAGAAG
ENSG00000126952	NXF5	protein_coding	chrX:101093762-101093798	TACATACTTaCCAGGCGTAACAACTTGGGG	chrX:101093172-101093227	CAGATCCAGTAAAGTTTTCCtGAAATCAAA
ENSG00000126952	NXF5	protein_coding	chrX:101095471-101095580	TTGCCACTGaCCTTACATAGGCAGACTGGT	chrX:101093762-101093798	GAAACAATCCCGGATGGCACtGTCCAAAAC
ENSG00000126952	NXF5	protein_coding	chrX:101095760-101095867	CCCCTTCTCaCCTTATTTTTGGAGAGATTC	chrX:101095471-101095580	ACTCCCACGCCGACTCCAGCtAAGAAAGAT
ENSG00000126952	NXF5	protein_coding	chrX:101096233-101096302	GTCAGCCTTaCCTGGGTCAAAGCGGAGATT	chrX:101095988-101096076	ATGTCACGGCCCATCAAGTCtTGAAGAAGC
ENSG00000126952	NXF5	protein_coding	chrX:101096450-101096530	GTCTGTATTaCCTTTAGCATCTCCATTTGG	chrX:101096233-101096302	ACCGTTTGTTCATGGTCAGCtGCAGAGATA
ENSG00000126952	NXF5	protein_coding	chrX:101096862-101096945	TCCTCTCTTaCATCAACCGGAGTGAAGGGG	chrX:101096862-101096945	ACTTTATCCCATAAGGAATCtAAGCATAAA
ENSG00000175727	MLXIP	protein_coding	chr12:122611803-122611909	TTGCCTTTCaGTGGGAAGTTGGTGTCTCCA	chr12:122611803-122611909	CGGGCCTGGTACATGCAGTGtAAGTGCCGC
ENSG00000175727	MLXIP	protein_coding	chr12:122613684-122613773	CCCTGTCCTaGGCCATCACCACGGAAGGGA	chr12:122612430-122612515	CGAGCACCGCCGGCCGGAGGtACTTGGCAG
ENSG00000175727	MLXIP	protein_coding	chr12:122614135-122614176	TTTGCCCACaGCTACAGCAGCACAAGGATG	chr12:122613684-122613773	AACCTACTTCAAGAAAAGGGtATCTGGCTG
ENSG00000175727	MLXIP	protein_coding	chr12:122614497-122614659	AGGACGATGaCATGCTGTATTGGCACAAGC	chr12:122614135-122614176	CCTCTCCAGCCTGGTCCAGGtGGGTGAGCC
ENSG00000175727	MLXIP	protein_coding	chr12:122615391-122615448	GATTCTTGCaGCACATCTGGGAAATGCAGA	chr12:122614488-122614659	CCCAATCCCCGGGAAATAGGtAACCCAAAC
ENSG00000175727	MLXIP	protein_coding	chr12:122615391-122615480	GATTCTTGCaGCACATCTGGGAAATGCAGA	chr12:122614497-122614659	CCCAATCCCCGGGAAATAGGtAACCCAAAC
ENSG00000175727	MLXIP	protein_coding	chr12:122617982-122618077	CCCTGGCTCaCATGGATGAGCAGGGCTGTG	chr12:122615391-122615480	ACCTTTGAGCCTTTCCAGGGtGAGGACCAG
ENSG00000175727	MLXIP	protein_coding	chr12:122617982-122618534	CCCTGGCTCaCATGGATGAGCAGGGCTGTG	chr12:122616839-122616930	CAACAACCCACCTGCACAGGtAGAGGAAGC
ENSG00000175727	MLXIP	protein_coding	chr12:122619626-122619892	AAGTCACACaAATGGTTTTAGGTGCCTTGG	chr12:122617895-122618534	AATGCCCGTATCGCCCCAGGtGAGCCAGGC
ENSG00000175727	MLXIP	protein_coding	chr12:122619771-122619892	TATCCTGGCaGCTGCCTTTTCAGGCCAACC	chr12:122617982-122618534	AATGCCCGTATCGCCCCAGGtGAGCCAGGC
ENSG00000175727	MLXIP	protein_coding	chr12:122620036-122620213	TGTCACTGCaGGCTCCTGGGGTCCCGGAGT	chr12:122619626-122619892	GCCTGCTGCCATCGCCAGGGtGAGGAGGGC
ENSG00000175727	MLXIP	protein_coding	chr12:122625374-122625495	CTTTTCCCCaGTGATCCATTCTCTGTGGGC	chr12:122619771-122619892	GCCTGCTGCCATCGCCAGGGtGAGGAGGGC
ENSG00000175727	MLXIP	protein_coding			chr12:122622741-122622842	CTCCAACAATTCCAAGCTGGtGAGTTGCCA
ENSG00000175727	MLXIP	protein_coding			chr12:122622971-122623098	AGCTCAATGCCACCATCATGtGAGCTTCTG
ENSG00000175727	MLXIP	protein_coding			chr12:122625501-122625630	CTGCCCATCCTCAGGCCGAGtGAGTGGGGC
ENSG00000048707	VPS13D	protein_coding	chr1:12568947-12569078	CTCCTCCTTaGGTCCATGTGAAATCTGAGG	chr1:12313779-12313883	GCCTCAGATGGAGTTACAGGtACGATTTCG
ENSG00000048707	VPS13D	protein_coding	chr1:12304303-12304493	TCTCCTTCCaGGCTTCATTGGGAAAGTAAC	chr1:12316390-12316560	TCCCTTGAAACTCTCTCAGGtATGCCCTTT
ENSG00000048707	VPS13D	protein_coding	chr1:12313779-12313883	TTTTACCTCaGGTACAGAAACTAATGCGGA	chr1:12317992-12318160	GCTGTCCACAGATGACAAGGtAAGTGGACT
ENSG00000048707	VPS13D	protein_coding	chr1:12316390-12316560	GTGACACACaGGAGGCCATGGCCAGGAGCA	chr1:12321005-12321206	ATTCCTGAAGAGATCCTGGGtACGGTGGGA
ENSG00000048707	VPS13D	protein_coding	chr1:12317044-12317144	CTAATACAAaGCTGCAATACCGGCAAATCA	chr1:12326938-12327068	TCTAGTCTTCCCTAATCCAGtATGTACAAC
ENSG00000048707	VPS13D	protein_coding	chr1:12317992-12318160	GACTATTTCaGCTGCCGAGAATGGTGGTAT	chr1:12339556-12339707	ATTTGTCAATCCAGTTCAGGtAAATTCATG
ENSG00000048707	VPS13D	protein_coding	chr1:12320750-12320851	CACCCAAACaGGAGGAAATGTGTCGGATTG	chr1:12342762-12343793	CACCAAACTGGATCTCAAGGtATCCTCAGT
ENSG00000048707	VPS13D	protein_coding	chr1:12321005-12321206	GATTGACACaGAGTCTGCGGGAGCCTCAGT	chr1:12348280-12348370	GCACACCTGGAAATGATTGGtAAGTGGTGG
ENSG00000048707	VPS13D	protein_coding	chr1:12321958-12322137	TTACCATTTaGGCACTGAGGAGTTTTTTGA	chr1:12351055-12351181	TCATCTTCCAGACTTTTAAGtAAAAATGTC
ENSG00000048707	VPS13D	protein_coding	chr1:12327902-12327977	TTGTTTAATaGCAAAAAGAAGTTGGCAGAG	chr1:12359259-12359441	CTTTTCCCTACAAGATAAGGtGAGCAATCA
ENSG00000048707	VPS13D	protein_coding	chr1:12328763-12328933	CTTTCCTTTaGCTGCAGATCCAGATGGCCC	chr1:12364563-12364785	CAAGAGTCCAGTAGTCCAGGtAAAAGAGGA
ENSG00000048707	VPS13D	protein_coding	chr1:12333060-12333192	TATTTGTACaGGAGGAGAGTAAACGATGGA	chr1:12371511-12371682	ACAAGATCCAAGAATTCATGtGAGTGAGAC
ENSG00000048707	VPS13D	protein_coding	chr1:12335882-12338095	TTTATCTTCaGATAACTCCAGGAGGAAAAG	chr1:12371870-12371982	GTGCTGGGTCCCTAGCCAGGtATGCCTTTG
ENSG00000048707	VPS13D	protein_coding	chr1:12351055-12351181	ATCATCCCTaGAGGGAGACCTGGCCTTACA	chr1:12381866-12382021	TTTCCCACCTGTCCTGGAGGtAATGATGCA
ENSG00000048707	VPS13D	protein_coding	chr1:12353581-12353761	CTAATTTTTaGATACGGACGGCCTGACCCT	chr1:12382593-12382803	ACCTTAGATCCTGTCTTGGGtAGGTGTTTA
ENSG00000048707	VPS13D	protein_coding	chr1:12371870-12371982	TCCTTTTGTaGACTGTCCTGAGTGGAGAAG	chr1:12387705-12387911	GCTGAACTCACCTTTTCCCGtGAGTGTTGT
ENSG00000048707	VPS13D	protein_coding	chr1:12378129-12378394	TCTTTTTATaGATCTACCAAGGATTCCTCC	chr1:12389886-12389975	TATAACCGTGCTCTTTCAGGtCAGTATAAA
ENSG00000048707	VPS13D	protein_coding	chr1:12379554-12379687	GTCCTTTCCaGGTACGGAGTTTGTGGTCAT	chr1:12395762-12395884	CCTCCATGTTTTGGACAAAGtAAGAGTTTT
ENSG00000048707	VPS13D	protein_coding	chr1:12382593-12382803	CATTTTGTTaGATTCAGTTACAAGCCCTGG	chr1:12398288-12398362	CACCAGATCTATGCTAGAGGtACAGTATAG
ENSG00000048707	VPS13D	protein_coding	chr1:12383763-12383837	TTGTTTCCTaGAGTTACAGCTGGCTAGGCT	chr1:12401837-12401942	TGACCACCACACCCACCAGGtAAGCAGTCA
ENSG00000048707	VPS13D	protein_coding	chr1:12387705-12387911	TTTCTTTGAaGGCCAATTGAAAAAGGCAGC	chr1:12401840-12401942	TGACCACCACACCCACCAGGtAAGCAGTCA
ENSG00000048707	VPS13D	protein_coding	chr1:12405431-12405566	CTGCCTGACaGACACACCCATGACCTCCGG	chr1:12405431-12405566	AAATTCATCTTCCTCTACGGtGTGTGACAT
ENSG00000048707	VPS13D	protein_coding	chr1:12409221-12409431	TTCTGTGGCaGAGCCAGTGGTGCTTCCTGC	chr1:12406662-12406709	TATACATCCCCAGGTTTATGtAAGTATGAT
ENSG00000048707	VPS13D	protein_coding	chr1:12414031-12414278	TATCTTCATaGGTTTTGTGTGGCTATAAAG	chr1:12408880-12409030	AGCCCATCAGCTCCAGACAGtATGTTTTGA
ENSG00000048707	VPS13D	protein_coding	chr1:12415956-12416147	ATCTTCTTTaGGGGTATCACTGGAGAATTT	chr1:12409221-12409431	AAAAAAGCCGATTTTTCAGGtATGTAGCAC
ENSG00000048707	VPS13D	protein_coding	chr1:12418515-12418657	CTGCCCCACaGCTGCACGATGAGAATCGGA	chr1:12414031-12414278	TCCCAGAACATTGAGCTGGGtAAGAATGTA
ENSG00000048707	VPS13D	protein_coding	chr1:12422776-12422906	GTTATTTGTaGGTATTGATGTCAAGAAAGG	chr1:12416455-12416581	ACAAAGAGCAGCCAAACCTGtGAGTACAGT
ENSG00000048707	VPS13D	protein_coding	chr1:12428523-12428646	TTGTCCTGCaGGGATACCTTGGGAAAATGC	chr1:12422776-12422906	GGAATTTGCCAGGGGACAGGtGAGCAGTTT
ENSG00000048707	VPS13D	protein_coding	chr1:12433805-12433913	TTAAATTCTaGCTTGCAGGAGGGAACAGGC	chr1:12423128-12423303	CCTTCCATATCAACATGAGGtAAGTTTGAG
ENSG00000048707	VPS13D	protein_coding	chr1:12443035-12443214	ATGTCTTTTaGGCCAAAGGAGGACTTTCTG	chr1:12443035-12443214	ACCAACTAGAGCACTCCAGGtGATAATTTG
ENSG00000048707	VPS13D	protein_coding	chr1:12446244-12446393	TTTCCTTTCaGGTGCTTGTGAGGTTAGAAG	chr1:12460238-12460387	ACTGACCAACATCTACAAGGtGGGCTGGTG
ENSG00000048707	VPS13D	protein_coding	chr1:12475140-12475274	TCCCTAATTaGGCCCTAAAAAGCACCTTGG	chr1:12460367-12460387	ACTGACCAACATCTACAAGGtGGGCTGGTG
ENSG00000048707	VPS13D	protein_coding	chr1:12476713-12476880	CCATTTGGCaGGAACTCCTCAGCCAGGCAG	chr1:12463878-12464026	GCTCCCATTGGATCTTAAGGtGAGCTGCTA
ENSG00000048707	VPS13D	protein_coding	chr1:12520256-12520451	TTTTTCACTaGGTATCATTGGTGGACTGAC	chr1:12516054-12516186	ATCCATGGCCTGGCTCATGGtAAGTCATGG
ENSG00000048707	VPS13D	protein_coding	chr1:12557554-12557685	TACCCATCTaGGACTCAAGCACAGAGGGTT	chr1:12538855-12538928	GGCCGCATCGGTGGCAGAGGtGGGTCAGAT
ENSG00000048707	VPS13D	protein_coding	chr1:12566907-12567147	TCGCTTTGCaGCTTCATCGCTGTGGAGAAC	chr1:12566907-12567147	CTCCCACCAGAAGCCCATGGtGAGTGCCTG
ENSG00000048707	VPS13D	protein_coding	chr1:12568947-12569075	CTCCTCCTTaGGTCCATGTGAAATCTGAGG	chr1:12567145-12567147	CTCCCACCAGAAGCCCATGGtGAGTGCCTG
ENSG00000166033	HTRA1	protein_coding	chr10:124273707-124273875	TTGTGTTGCaGTGGTGGTCTCAAGGAAAAC	chr10:124221169-124221640	CGCGGAGCCTGCGGCCAAGGtACTCCGCCG
ENSG00000166033	HTRA1	protein_coding	chr10:124266886-124266918	TTTAATTGCaGTATGGAAACTCGGGAGGCC	chr10:124266207-124266401	GACCGACGCCATCATCAACGtGAGCCTCTG
ENSG00000166033	HTRA1	protein_coding	chr10:124268172-124268286	TTGCTTTTCaGGACGGTGAAGTGATTGGAA	chr10:124266886-124266918	AGGCCCGTTAGTAAACCTGGtAAGGTCTTT
ENSG00000166033	HTRA1	protein_coding	chr10:124273707-124273872	TTGTGTTGCaGTGGTGGTCTCAAGGAAAAC	chr10:124268172-124268286	CATGACCGACAGGCCAAAGGtAGGCAAGGC
ENSG00000166033	HTRA1	protein_coding			chr10:124271486-124271581	CTGATACCCCAGCAGAAGCGtGAGTTGGAG
ENSG00000102908	NFAT5	protein_coding	chr16:69680420-69680463	TTTTATTCCaGGATTTGCCTCTGAAGCAGG	chr16:69600205-69600277	AAGTCCCTCTACTCGCGAGGtGAGTCAGGC
ENSG00000102908	NFAT5	protein_coding	chr16:69681035-69681070	CCGACAGCAaGGCTATGCAAGTGGAGAGCT	chr16:69678700-69678759	ATCCTTAGATTTAAAAAGGGtGAGTGGGAG
ENSG00000102908	NFAT5	protein_coding	chr16:69693630-69693802	TTCTGTATTaGGGTGGACTGCGTAGGGATA	chr16:69681035-69681070	CTGCTCCTCAGCCGTGGGGGtAAGTAACAG
ENSG00000102908	NFAT5	protein_coding	chr16:69703880-69703925	TATCTCCACaGCTCAGCCAGCAGGAGTGCC	chr16:69687139-69687331	AGGCTTTCCTACAGTAAAGGtATTTACTTT
ENSG00000102908	NFAT5	protein_coding	chr16:69703880-69704014	TATCTCCACaGCTCAGCCAGCAGGAGTGCC	chr16:69693630-69693802	TCTTCTCCAATTTTGTGTAGtAAGTAAGAA
ENSG00000102908	NFAT5	protein_coding	chr16:69704139-69704191	ATTTCAATCaGATGAAAACTCTTGGAAGTC	chr16:69703880-69704014	TTCCAAGAAAATGTTTCTGGtAAGTACGCA
ENSG00000102908	NFAT5	protein_coding	chr16:69711106-69711238	CTTTACATTaGAATCATCTTATTGTGAAGG	chr16:69711106-69711238	ACTTACACTCCAGACCCAGGtATGTCAAAA
ENSG00000102908	NFAT5	protein_coding	chr16:69718790-69718873	TTTTTTAATaGCAGCAGCTGGTGCTTTGAA	chr16:69718790-69718873	TTTGAAGAGGCCATGAAAGGtACCAAGTAA
ENSG00000102908	NFAT5	protein_coding	chr16:69724843-69724991	TGTATATGCaGCAATGAAAACTACTGGATG	chr16:69718793-69718873	TTTGAAGAGGCCATGAAAGGtACCAAGTAA
ENSG00000102908	NFAT5	protein_coding	chr16:69725652-69728142	TTATTTTTTaGACTACAAAGTCTGTTGGAT	chr16:69724843-69724991	ATCTTCCACTATTTTTAAGGtAAGCTGTAT
ENSG00000102908	NFAT5	protein_coding	chr16:69727989-69728142	ATTCCCCTCaGAACAACATGCCTGGAATTC
ENSG00000185792	NLRP9	protein_coding	chr19:56223166-56223336	TGTCCACTCaCCCCAGCATCTGCAGGGCAC	chr19:56220281-56220410	AAAGCCAGATTTGTGCAGCCtGGGAAAATA
ENSG00000185792	NLRP9	protein_coding	chr19:56228094-56228264	GACCAACTTaCATCAGCCTCTCCAGGGCAC	chr19:56223786-56223956	AAGGAAACAGCCCATCAACCtGGGGAGGTG
ENSG00000185792	NLRP9	protein_coding	chr19:56241197-56241358	ATAAAACTTaCATGAGTTTTCGGAGTTTAC
ENSG00000138386	NAB1	protein_coding	chr2:191554971-191555059	TTTTTATGTaGAGAGCCTTGGGATTTTAAA	chr2:191551927-191552043	GCAAAGTCCCACTCATCAGGtGAGAACGTG
ENSG00000138386	NAB1	protein_coding	chr2:191535052-191535185	TGGATATCCaGCTCACTGTTAATGAAGCGG
ENSG00000138386	NAB1	protein_coding	chr2:191537827-191537878	CTTTCCCTTaGGTCAAAATGTGGAGAAAGA
ENSG00000138386	NAB1	protein_coding	chr2:191550202-191550364	TTACTTACTaGCAGCCTGAAAAGGTGATGG
ENSG00000138386	NAB1	protein_coding	chr2:191550205-191550364	CTTACTAGCaGCCTGAAAAGGTGATGGCAA
ENSG00000138386	NAB1	protein_coding	chr2:191554971-191555056	TTTTTATGTaGAGAGCCTTGGGATTTTAAA
ENSG00000088325	TPX2	protein_coding	chr20:30388773-30388880	TTACTTTGCaGGTGCATAAGGCAAATCCAA	chr20:30347860-30347982	GTCACACCTTTGAAACCAGGtAAGAAAACA
ENSG00000088325	TPX2	protein_coding	chr20:30347860-30347982	CCTTTTCACaGAGGAGAAGGCCAATTTGGA	chr20:30354359-30354485	CTCCAGCCCAGCCTCAGAGGtAAGACTTTG
ENSG00000088325	TPX2	protein_coding	chr20:30358146-30358274	CTCTACCATaGAAGATCTCTTAGGCTTTCT	chr20:30359363-30359485	CTTGTATGCCACCTGCAAAGtAAGTTTCTT
ENSG00000088325	TPX2	protein_coding	chr20:30366616-30366787	TCTCTTTACaGGCCCGAGTGACTAAGGGAT	chr20:30365290-30365441	AAAGCATCCTTCATCTCCTGtAAGTTGATG
ENSG00000088325	TPX2	protein_coding	chr20:30380538-30380633	ACTCCTTTCaGGGTGTTCCTGAAAAGAAGG	chr20:30368742-30368849	TCCTGCCTTAGCCTTCCAAGtAATTGGGAC
ENSG00000088325	TPX2	protein_coding	chr20:30381651-30381827	TTTTTCCCTaGGAAGAGGACGAACCGGTAG	chr20:30380538-30380633	GCCCACCAAAGAAGATGAGGtGATTCCCTG
ENSG00000088325	TPX2	protein_coding	chr20:30382205-30382351	TTTTCTGTTaGGTGCCCAAGTTCAAGGCAC
ENSG00000088325	TPX2	protein_coding	chr20:30386168-30386355	TCTGTACTTaGAGGGCCTTTCTGGTTCTCT
ENSG00000144744	UBA3	protein_coding	chr3:69105002-69105056	ATGTAAAATaCCTTTCAATGTTTTGGAGAG	chr3:69104591-69104676	CCATCAACAAGCCCCAATTCtAAAACAGAA
ENSG00000144744	UBA3	protein_coding	chr3:69105334-69105434	ACAATACTTaCAGAGAAGCACTATTGGTTA	chr3:69105930-69105966	ACCTCAGTGGCACACACAGCtGAAGGGAGG
ENSG00000144744	UBA3	protein_coding	chr3:69111228-69111330	AGGTTTATTaCCTCCAAAAGGCTGCTCCTT	chr3:69117079-69117159	TCTTCCAATATCTTTAGGCCtACAGGAAAA
ENSG00000144744	UBA3	protein_coding	chr3:69112133-69112288	TTTTTGATTaCCTGTGGTGGATAAAGTTCC	chr3:69120686-69120768	GTCTAAAACCAGACAAGGCCtGTGGGAATA
ENSG00000144744	UBA3	protein_coding	chr3:69124581-69124661	ATATATATTaCCAGATTTTTCAGGAGCTCA	chr3:69126949-69127069	CCCACCATCAACAGCCATTCtGCACAGAAC
ENSG00000144744	UBA3	protein_coding	chr3:69126949-69127069	ACGTTTCTCaCTTCAGTGCTCGGTTCGAAA	chr3:69129263-69129304	TCTCCTTCTTTTCTTCTCCCtAAAAGAGAG
ENSG00000141034	GID4	protein_coding	chr17:17948461-17948520	TTTCTTTTCaGCACGTGGACACGGGGAACT	chr17:17948461-17948520	GATTAAAGGCCTTACTGAGGtAAGCACTTG
ENSG00000141034	GID4	protein_coding	chr17:17960017-17960073	ACTTCCGTTaGAACATTGGAAGATATCTGG	chr17:17965159-17965289	ACCATAGGAGTTCAGAATGGtGAGGACCTC
ENSG00000141034	GID4	protein_coding	chr17:17960017-17960337	ACTTCCGTTaGAACATTGGAAGATATCTGG
ENSG00000141034	GID4	protein_coding	chr17:17962182-17962283	TCTGCTTTCaGGGCAAGTTTCTGGCTTTTT
ENSG00000141034	GID4	protein_coding	chr17:17965159-17965289	TCTGTGTGCaGGAACAGTTTCTGGTCCCAG
ENSG00000141034	GID4	protein_coding	chr17:17965159-17965293	TCTGTGTGCaGGAACAGTTTCTGGTCCCAG
ENSG00000138629	UBL7	protein_coding	chr15:74751025-74751208	GAGAGACTCaCCAATCAGCTCAGGGTCTGG	chr15:74738431-74738568	GCTGGGGCTGCCACTGGCTCtGTGGAAAGA
ENSG00000138629	UBL7	protein_coding	chr15:74740819-74740899	GGAAGACTGaCCTGAAGGCTGGGCTGCCCA	chr15:74738434-74738568	GCTGGGGCTGCCACTGGCTCtGTGGAAAGA
ENSG00000138629	UBL7	protein_coding	chr15:74740819-74740941	GGAAGACTGaCCTGAAGGCTGGGCTGCCCA	chr15:74740819-74740941	AGGTCCCTGAGGAATGACCCtAGAGACAAA
ENSG00000138629	UBL7	protein_coding	chr15:74741527-74741652	CGTCTTCATaCCTGGGTGCCAGGAGTCGGT	chr15:74741527-74741694	AGGGTGTGGACCTGGTGTTCtGGAGAAAGA
ENSG00000138629	UBL7	protein_coding	chr15:74741527-74741694	CGTCTTCATaCCTGGGTGCCAGGAGTCGGT	chr15:74741567-74741694	AGGGTGTGGACCTGGTGTTCtGGAGAAAGA
ENSG00000138629	UBL7	protein_coding	chr15:74742277-74742410	CAGGCGCTCaCCTGGCATATCCCGGTATGA	chr15:74743143-74743200	TCCTTGTCCTGGAGAACCCCtGAAAAAGAG
ENSG00000138629	UBL7	protein_coding	chr15:74743143-74743200	GGTACACTTaCGTATCAAGCATATTGGGAT	chr15:74744637-74744719	GCCACTTTGTCCACAGGTTCtGGGGGACAA
ENSG00000138629	UBL7	protein_coding	chr15:74743777-74743861	CCTGCACTTaCCAAGAGCAATAGGGTCACT	chr15:74748893-74749012	CGACCACAGTAGATCAGATCtAAAAAAAGA
ENSG00000138629	UBL7	protein_coding	chr15:74744637-74744719	CACACACTCaCCGCCTCCCTGTAAGAGGAG
ENSG00000138629	UBL7	protein_coding	chr15:74748893-74749012	CCCTCACTCaCCCGGTTTCTGATCAGGTTC
ENSG00000101945	SUV39H1	protein_coding	chrX:48565828-48565958	TGACTCCACaGTGGACCCCGTGGACATGGA	chrX:48554211-48554262	CTGGCTGACCCACTGACAGGtGGTGTGGAG
ENSG00000101945	SUV39H1	protein_coding	chrX:48558482-48559144	ACCCCCAACaGGAACAGGAATATTACCTGG
ENSG00000101945	SUV39H1	protein_coding	chrX:48558505-48558690	TACCTGGTGaAATGGCGTGGATATCCAGAC
ENSG00000101945	SUV39H1	protein_coding	chrX:48564656-48564802	CCTTTCCCTaGATCATTACCTCAGAGGAGG
ENSG00000101945	SUV39H1	protein_coding	chrX:48564889-48564922	TTCTCGCCCaGTGTGACCCCAACCTGCAGG
ENSG00000101945	SUV39H1	protein_coding	chrX:48564889-48565018	TTCTCGCCCaGTGTGACCCCAACCTGCAGG
ENSG00000174156	GSTA3	protein_coding	chr6:52762623-52762754	AAATGGGTCaCCTTCAGCAGAGGGAAGTTG	chr6:52762623-52762754	GTCCATGGCTCTGTAACACCtGGAGAATTT
ENSG00000174156	GSTA3	protein_coding	chr6:52764732-52764873	GCTTCACCTaCTTTTTCGAAGGCAGGGAAA
ENSG00000177565	TBL1XR1	protein_coding	chr3:176751986-176752113	AGAAGTATCaCCTTGCTAACATAAGGTTGG	chr3:176756101-176756222	TCAACATCCAATGCTGGTGCtGCAAAGGAA
ENSG00000177565	TBL1XR1	protein_coding	chr3:176756101-176756222	AGGTTTCTTaCCGTATGTCCTTGGAATGTT	chr3:176763917-176763977	CGTCCCAAATAATTGTAGTCtGAGATTAAA
ENSG00000177565	TBL1XR1	protein_coding	chr3:176763917-176763977	AAGAAATTTaCCTGAATGAAAAGGAAACTG	chr3:176765274-176765337	CTAGAAGTGTACCTTCACTCtGCCAGAGAA
ENSG00000177565	TBL1XR1	protein_coding	chr3:176768266-176768398	GAGAAACATaCCCTGATGCTAGGAGATCAC
ENSG00000147926	SPATA31A3	protein_coding	chr9:40702652-40706384	GTCTCCTGCaGCCTCCTGGGGCCACACCTT	chr9:40700320-40700508	ATCGCCTGGGAAGAGAAAGGtAAGGAACCC
ENSG00000147926	SPATA31A3	protein_coding	chr9:40701710-40701767	GTGTCTCCCaGTGTCCAGTAGGGCGGAGGC	chr9:40701710-40701767	AAAAACCACAGTCTGAGAGGtAAGGCTCTG
ENSG00000147926	SPATA31A3	protein_coding	chr9:40702336-40702396	CTGATTTCCaGCTGGTAGAGAGTGCCGGAG
ENSG00000186562	DEFB105A	protein_coding	chr8:7680904-7680945	ATTTAACTTaCCTGATGGAAATGGTTGGGA	chr8:7680904-7680945	TCAAGTCCTGCCTGGCACCCtAAATTCAAA
ENSG00000144749	LRIG1	protein_coding	chr3:66550614-66550831	GCGGCACTCaCAGGCTCCGCGTCCAGGAGG	chr3:66430690-66430913	AAAGTCCAGGAAGAATCCCCtACAAGGAAA
ENSG00000144749	LRIG1	protein_coding	chr3:66431903-66432055	GCATCTCATaCCCATCTTATGTGGCCCAGG	chr3:66431001-66431285	ACGACCCGGCCACCGTGTTCtGAAGGACAG
ENSG00000144749	LRIG1	protein_coding	chr3:66433406-66433825	CAGGGCCTGaCCTGTGTTGGTGACACTGTA	chr3:66433406-66433825	ACCACCAAGGATGGGGTCTCtACAAGAGAG
ENSG00000144749	LRIG1	protein_coding	chr3:66434415-66434696	AATAGGCAAaCCTAGGACAGTCAGGGTGGC	chr3:66448536-66448607	CGCATTCCCTCCAAGGTTCCtGAAACAGAA
ENSG00000144749	LRIG1	protein_coding	chr3:66434556-66434696	GCGTCGCTCaCGGGCAGCGGGGAAATCCGT	chr3:66449394-66449465	CTTGTTTCCAAACAGAGTCCtGTAGTTTCC
ENSG00000144749	LRIG1	protein_coding	chr3:66436405-66436725	TGTTTCCATaCCATTCACGGTGAGCCTGGC	chr3:66455622-66455702	CTCGTTATGGTCCAGATCCCtGGGGAGAGG
ENSG00000144749	LRIG1	protein_coding	chr3:66444464-66444627	GACAGTCTTaCCGCACACGAAACTCTCTGG	chr3:66460553-66460696	GCTGTTGTACTCCAGGTGCCtGCAATGACA
ENSG00000144749	LRIG1	protein_coding	chr3:66449394-66449465	GAGATACTCaCAGGTGCTCCAGGCCTTCCA	chr3:66463295-66463438	CCTGTTCCGATTGAGGTCCCtAAAGAGATG
ENSG00000144749	LRIG1	protein_coding	chr3:66455622-66455702	CGGATACTCaCAGCTTGCTGAGGCTGTCGA	chr3:66465344-66465487	CCGATTGCCTGCCAGGTTGCtGGAATGATT
ENSG00000144749	LRIG1	protein_coding	chr3:66457772-66457915	GGGAGACGTaCAAGACTCGCAGGCTCCTGA
ENSG00000144749	LRIG1	protein_coding	chr3:66460553-66460696	AGGACACTTaCAACTCATGCAGCTTCTGGC
ENSG00000144749	LRIG1	protein_coding	chr3:66463295-66463438	TCCGCACTTaCAGCACATGCATCTTGGACA
ENSG00000144749	LRIG1	protein_coding	chr3:66465344-66465487	TCTGTACTCaCAGTTGTGTCAGCCTGGGTA
ENSG00000144749	LRIG1	protein_coding	chr3:66467553-66467690	GAGGCACTTaCAGCTCCTTTATAGGCGGTC
ENSG00000144749	LRIG1	protein_coding	chr3:66512862-66512933	GGGAGACTCaCACTTCCTGTAGGTTCGGCA
ENSG00000054965	FAM168A	protein_coding	chr11:73179450-73179519	ACACTACTCaCCCGTGTAGGCCATGTTCTT	chr11:73122439-73122581	GGTGTCCCCGCAGTATATCCtGTACCAAGG
ENSG00000054965	FAM168A	protein_coding	chr11:73120532-73120706	GCTGCCCTCaCCTGCTGACATTGCCATGGT
ENSG00000054965	FAM168A	protein_coding	chr11:73130919-73131044	GCTGTATTTaCTGAAAGCCGCAGAGGATGC
ENSG00000054965	FAM168A	protein_coding	chr11:73136067-73136093	AGCTTTCCTaCCATAAGCTGAATGCAGGAA
ENSG00000054965	FAM168A	protein_coding	chr11:73141735-73141815	TTCCTCCTTaCCTGGAGCATAACTGGGACT
ENSG00000197343	ZNF655	protein_coding	chr7:99159511-99159596	TCCTCCCTCaGCTCCACCTGTTCCTCAGGT	chr7:99159511-99159596	CTTGACAGCCAGGTACCAGGtGAGCTGAGG
ENSG00000197343	ZNF655	protein_coding	chr7:99159967-99160117	TCATTCCTCaGAGCAGCCAGGATGTGTTAT
ENSG00000197343	ZNF655	protein_coding	chr7:99159991-99160117	TGTTATTTCaGGAGTTTGTGACATTCGAGG
ENSG00000197343	ZNF655	protein_coding	chr7:99160811-99160830	CATTTTGAAaGGTACAGTGGGAAGCTGGGA
ENSG00000197343	ZNF655	protein_coding	chr7:99160817-99160830	GAAAGGTACaGTGGGAAGCTGGGATTAGCC
ENSG00000136527	TRA2B	protein_coding	chr3:185644389-185644522	GTCTTTCTTaCCTAGATTCAGATCGGGACC	chr3:185637225-185637284	TCCTCCTCCACCTCCTCCTCtGTGAAGACA
ENSG00000136527	TRA2B	protein_coding			chr3:185649563-185649640	TTCCTTCTTCAACATTAACCtTAATAGAAA
ENSG00000157954	WIPI2	protein_coding	chr7:5270466-5270575	TCTCTTTGCaGCCTACACAGACGACCTGGG	chr7:5230051-5230124	ACTTCAACCAGGACAACACGtAAGGCCGGG
ENSG00000157954	WIPI2	protein_coding	chr7:5232749-5232802	TTTTTACCTaGAGAAGTGAAAGGGGCATCA	chr7:5232749-5232802	GCCGTCGCGCTGTTGTCTGGtTAGTTCCAA
ENSG00000157954	WIPI2	protein_coding	chr7:5239207-5239289	CTTTTTTGCaGGTCCCTAGCTGTTGGTAGT	chr7:5256194-5256290	ACGCCTCCAAACCCTGCAGGtGAGCTAACT
ENSG00000157954	WIPI2	protein_coding	chr7:5254166-5254335	TGTGATTTCaGCCGATACGGAAGATGTGTG	chr7:5256721-5256818	CTTCGATACCATTAATTTGGtGAGATGCCT
ENSG00000157954	WIPI2	protein_coding	chr7:5256194-5256290	CTCTCGCCTaGAGGCTGATAGTATGCCTGG	chr7:5257553-5257645	TGCCACGGCTTCGGAGAAGGtGAGTCTGCT
ENSG00000157954	WIPI2	protein_coding	chr7:5262233-5262303	TCCTTCCACaGGGGACCGTGATTAGGGTAT	chr7:5267735-5267842	CCCTGATGAAGCAGCACCGGtGAGTCTGCT
ENSG00000157954	WIPI2	protein_coding	chr7:5266811-5266975	TTTCCTTCCaGACCCCCAGAGGAGCCCACC	chr7:5269239-5269369	TCATCCCCAACGAGACTTGGtAAGGGGCGT
ENSG00000157954	WIPI2	protein_coding	chr7:5267735-5267842	ATTCTCCCTaGAATTCAGAAGATCCCGCGG
ENSG00000157954	WIPI2	protein_coding	chr7:5269239-5269336	CTTCCCTCCaGGCTGGACGGCAGTCTGGAA
ENSG00000157954	WIPI2	protein_coding	chr7:5269239-5269369	CTTCCCTCCaGGCTGGACGGCAGTCTGGAA
ENSG00000104825	NFKBIB	protein_coding	chr19:39390713-39390719	TGCCGACGCaGATGAATGGTGCGACAGCGG	chr19:39390713-39390719	CTGCCGACGCAGATGAATGGtGCGACAGCG
ENSG00000104825	NFKBIB	protein_coding	chr19:39390713-39390851	TGCCGACGCaGATGAATGGTGCGACAGCGG	chr19:39395655-39395760	GCAGAATGACCTAGGCCAGGtGAGCCACGA
ENSG00000104825	NFKBIB	protein_coding	chr19:39395655-39395760	TTTGTCCCCaGGGCACTGCACTTGGCTGTG	chr19:39395711-39395760	GCAGAATGACCTAGGCCAGGtGAGCCACGA
ENSG00000104825	NFKBIB	protein_coding	chr19:39395711-39395726	TTTTCTTCTaGGCTTCTCGGCCGGCACTGA	chr19:39395734-39395760	GCAGAATGACCTAGGCCAGGtGAGCCACGA
ENSG00000104825	NFKBIB	protein_coding	chr19:39395711-39395760	TTTTCTTCTaGGCTTCTCGGCCGGCACTGA	chr19:39397861-39397949	AGCTGACCTTGACAAACCGGtGAGCCCCAA
ENSG00000104825	NFKBIB	protein_coding	chr19:39395842-39396175	TGCTTCTGCaGACAGCCCTGCACCTGGCAG
ENSG00000104825	NFKBIB	protein_coding	chr19:39398039-39398289	CACCCCCACaGGAGCCCACGTGCGGCCGGA
ENSG00000104825	NFKBIB	protein_coding	chr19:39398039-39398299	CACCCCCACaGGAGCCCACGTGCGGCCGGA
ENSG00000104825	NFKBIB	protein_coding	chr19:39398039-39398344	CACCCCCACaGGAGCCCACGTGCGGCCGGA
ENSG00000151725	CENPU	protein_coding	chr4:185655170-185655216	GCAGTACTTaCCCCTCAGACCTGTGAGGCC	chr4:185620732-185620756	GCCAGCACCTGTCCAGAGACtCAATTTAGA
ENSG00000151725	CENPU	protein_coding	chr4:185618801-185618957	ATTGGAGTTaCCGTTTCCTTTACGTTTGGT	chr4:185634098-185634167	TCCCTTTTTTCTGAGTTTTCtACAAAAAAA
ENSG00000151725	CENPU	protein_coding	chr4:185621974-185622035	CAGTATCTTaCCGAAGCAGTTCATCCTGGA	chr4:185637551-185637787	GCCTGAGCTTTCTTCCTGGCtGTGTGAAAG
ENSG00000151725	CENPU	protein_coding	chr4:185631226-185631334	AAAAGACTTaCTGATGCTCTAGGTGGGTTT	chr4:185638290-185638350	ATTTCCAGAAGTGTCTGAACtGTAAAAAGT
ENSG00000151725	CENPU	protein_coding	chr4:185634098-185634167	TCATTCTCTaCCTGAGCCTATGGCTTTACT	chr4:185650072-185650189	TGCACTTTTGACCAGCTTTCtAAAAGTGAA
ENSG00000151725	CENPU	protein_coding	chr4:185652074-185652082	AGGTAACTTaCATCTTTCATGGAATGTGTT
ENSG00000151725	CENPU	protein_coding	chr4:185652074-185652122	AGGTAACTTaCATCTTTCATGGAATGTGTT
ENSG00000143553	SNAPIN	protein_coding	chr1:153633676-153633774	TTGTCTTGTaGGAACGACTGAGACGGCTAA	chr1:153631614-153631660	ATTGACAACCTAGCCACAGGtGAGTGAGCA
ENSG00000143553	SNAPIN	protein_coding	chr1:153631614-153631660	CCTCTTTGCaGAGAGAGCCAGGTAGAGCTC
ENSG00000160321	ZNF208	protein_coding	chr19:22193594-22193596	GGCACACTCaCCATTTCTAGGCTTCCAGGG	chr19:22124117-22124226	CCACTGGATCCCACCATCCCtAGGACAGTA
ENSG00000160321	ZNF208	protein_coding	chr19:22171585-22171618	GTTATTCTCaCCCAGGAAGACCAGGTTTCT	chr19:22169843-22169865	TGTAAGACCGAAGATGCCCCtGTGTGAGAG
ENSG00000160321	ZNF208	protein_coding	chr19:22171585-22171710	GTTATTCTCaCCCAGGAAGACCAGGTTTCT	chr19:22171585-22171711	CCCTAAATGTCAATGATCCCtGGAAAACAC
ENSG00000160321	ZNF208	protein_coding	chr19:22171585-22171711	GTTATTCTCaCCCAGGAAGACCAGGTTTCT	chr19:22171627-22171711	CCCTAAATGTCAATGATCCCtGGAAAACAC
ENSG00000168152	THAP9	protein_coding	chr4:83827014-83827043	ACATTTTACaGATGAGGACACAAGGGATTG	chr4:83821956-83822035	GCGGCCTCTCCTTCCACCAGtGCGTATGGG
ENSG00000168152	THAP9	protein_coding	chr4:83827014-83827054	ACATTTTACaGATGAGGACACAAGGGATTG	chr4:83828938-83829088	ATTCTTCCATCCTCAGAACGtAAGTGAATT
ENSG00000168152	THAP9	protein_coding	chr4:83827477-83827496	ATCTGTCATaGATTCCTCAAGGTGTACATC
ENSG00000168152	THAP9	protein_coding	chr4:83827477-83827780	ATCTGTCATaGATTCCTCAAGGTGTACATC
ENSG00000168152	THAP9	protein_coding	chr4:83828938-83829088	TATTTTAACaGATTTTAAGTGGGAGTTATA
ENSG00000168152	THAP9	protein_coding	chr4:83831850-83831862	TTATTGATCaGGAGCGGCCAGTGAGGCAGG
ENSG00000005801	ZNF195	protein_coding	chr11:3400268-3400270	CCTACACTCaCCATCTCCTGGCCTCCAGAG	chr11:3361042-3361052	CCTGTTCAGCCATGTTGACCtGCAAGGCAG
ENSG00000005801	ZNF195	protein_coding	chr11:3383206-3383262	GGGAGAATCaCCTGAACCTGGGAAGTGGAG	chr11:3381950-3382018	ACCCCAGGTGAGCACAGTGCtAGGAGCCAG
ENSG00000005801	ZNF195	protein_coding	chr11:3388074-3388287	GGCGGGTGGaTCACTTGAGCCCAGGAGTCC	chr11:3383206-3383262	ACACCACTGCACTTCCAGCCtGAGTGACAG
ENSG00000005801	ZNF195	protein_coding	chr11:3398847-3398894	TAAGTGGTTaCCTCTTTAGAGGAAGAGTAG	chr11:3383801-3383832	GTAACCACAAAGAAAATACCtATAAGACAC
ENSG00000005801	ZNF195	protein_coding			chr11:3392807-3392933	CCCTGAACGTCAACAGAGTCtGAAGAAGAA
ENSG00000005801	ZNF195	protein_coding			chr11:3394807-3394821	TTACCTGAGCACCAGCCATTtCTTTCTCTT
ENSG00000168496	FEN1	protein_coding			chr11:61562834-61563328	AGAGGCCAGCTGTGCTGCCCtGGTGAAGGC
ENSG00000257062	RP11-125O5.2	protein_coding	chr12:21242842-21242863	TCTTTTCACaGAAGAGCCTTCTTCGGCTTG	chr12:21207513-21207570	ATTCCGTGCTGGTGATTAGGtAAGTATGAT
ENSG00000257062	RP11-125O5.2	protein_coding	chr12:21279042-21279051	TATTTATTGaGTATCTTCTAGGTATGAGAC	chr12:21207521-21207570	ATTCCGTGCTGGTGATTAGGtAAGTATGAT
ENSG00000257062	RP11-125O5.2	protein_coding	chr12:21279042-21279077	TATTTATTGaGTATCTTCTAGGTATGAGAC	chr12:21207524-21207570	ATTCCGTGCTGGTGATTAGGtAAGTATGAT
ENSG00000257062	RP11-125O5.2	protein_coding			chr12:21207528-21207570	ATTCCGTGCTGGTGATTAGGtAAGTATGAT
ENSG00000257062	RP11-125O5.2	protein_coding			chr12:21229386-21229503	ATAATTCCACATATTTGGGGtAAGTTGTCA
ENSG00000257062	RP11-125O5.2	protein_coding			chr12:21242842-21242863	AGCCTTCTTCGGCTTGAAGGtAGCCCTAAT
ENSG00000130305	NSUN5	protein_coding	chr7:72722695-72722787	AGGTCCGCTaCCTGGAAGTTGCTGGAGTAC	chr7:72717398-72717521	GATGCTTTGGCCTGTGAGGCtGAGCTAGAG
ENSG00000130305	NSUN5	protein_coding	chr7:72717823-72718033	CCGCCCTGTaCCTGAAGGCGCCCGGGTTCT	chr7:72717415-72717526	TTTGGCCTGTGAGGCTGAGCtAGAGAAGTG
ENSG00000130305	NSUN5	protein_coding	chr7:72718227-72718405	CGCCATCTCaCCCGAGCCACTGCAGGAAGG	chr7:72721580-72721640	GGCTCACACCCCGATGAACCtTGAGCCGAG
ENSG00000130305	NSUN5	protein_coding	chr7:72718956-72719094	CTCTTGCCTaCCCTGTCCTGCAGAATGAGG
ENSG00000130305	NSUN5	protein_coding	chr7:72721580-72721640	TTCCAGCTTaCCTGGACCAGGCCTGGATCC
ENSG00000130305	NSUN5	protein_coding	chr7:72721580-72721754	TTCCAGCTTaCCTGGACCAGGCCTGGATCC
ENSG00000130305	NSUN5	protein_coding	chr7:72722428-72722550	CCTCCCCTCaCCTTGGCCAGGTGCGGCCGC
ENSG00000130766	SESN2	protein_coding	chr1:28595694-28595759	TTTCCTCCCaGGAGCAGAGGGAGAGCCGGG	chr1:28586359-28586448	CGACTCGGGCCCCGGAGAGGtAAGCGGCGG
ENSG00000130766	SESN2	protein_coding	chr1:28598185-28598382	TTGGTTGGCaGGTCCTTCGGGAGGGGGCTG	chr1:28595694-28595759	CTTCATCCCCGTGGAGGAGGtAAGCTTGGA
ENSG00000130766	SESN2	protein_coding	chr1:28599092-28599304	GTCCCTTCCaGGCCTTGCTGAAGACCGGCG	chr1:28598185-28598382	CCACTACATTGCCATCATGGtGAGCCTCTC
ENSG00000130766	SESN2	protein_coding	chr1:28600551-28600669	CTGGTCCTCaGCTGACATCCTGGAGCCCTC	chr1:28598795-28598977	CACCAAGGAACACATCCAGGtGCAGGGGGC
ENSG00000130766	SESN2	protein_coding	chr1:28601336-28601526	ACCTACCTAaGGATTATACCTGGGAAGACC	chr1:28599092-28599304	CCCGTTGAACAACTCTGGGGtAAGTCACGG
ENSG00000130766	SESN2	protein_coding			chr1:28599869-28600019	CTGCTGGTGACCCCCTCAGGtACAGGGTCA
ENSG00000130766	SESN2	protein_coding			chr1:28600551-28600669	CCCTACCTTCCGGGCCCAGGtAGGGCTCTC
ENSG00000130766	SESN2	protein_coding			chr1:28605608-28605752	CTTCCGCCACTCAGAGAAGGtATGACCTAT
ENSG00000090776	EFNB1	protein_coding	chrX:68060085-68060494	CCCTTCCTCaGAGACTGTGAACCAGGAAGA	chrX:68049620-68049747	GGAGCTCCCTCAACCCCAAGtGAGTAACTT
ENSG00000090776	EFNB1	protein_coding	chrX:68058460-68058737	CTTCTGGGCaGGTTCCTGAGTGGGAAGGGC
ENSG00000090776	EFNB1	protein_coding	chrX:68059507-68059599	TCTTCCTGCaGCAACATCCAATGGAAGCCT
ENSG00000204147	ASAH2B	protein_coding	chr10:52514311-52514497	TTTATCAACaGTTTTTATTGGCACAAGGGA	chr10:52504891-52505034	AAAACCTGAATACAGAGTGGtAAGACTCAT
ENSG00000204147	ASAH2B	protein_coding			chr10:52504962-52505034	AAAACCTGAATACAGAGTGGtAAGACTCAT
ENSG00000204147	ASAH2B	protein_coding			chr10:52512228-52512316	ATGCCTCCTGGGAGACTCGGtGAGCACATT
ENSG00000135541	AHI1	protein_coding	chr6:135639657-135639754	AAAACATTTaCCTTTTGAGGAGCTGGAGAT	chr6:135732486-135732682	TCAGCCTCCTGCTGGGCAACtGAAGAAATG
ENSG00000135541	AHI1	protein_coding	chr6:135726089-135726115	AAACTACTTaCTTTTGCAGCACAGGAACGT	chr6:135749767-135749897	AAACTTCCTTGCTACTAATCtACAAGCAAA
ENSG00000135541	AHI1	protein_coding	chr6:135749767-135749897	TAAACATTCaCCTGTTTCTGGGTTCCAAAC	chr6:135763762-135763809	CAAAAACATCCTCGTTCTCCtGCATTTAGT
ENSG00000135541	AHI1	protein_coding	chr6:135752346-135752452	TGATTTTATaCCTTATTTATAGTCCAGTGG	chr6:135769428-135769613	TTCCATTGGCTCCCAGAAGCtTAAAATAAG
ENSG00000135541	AHI1	protein_coding	chr6:135763720-135763823	TTATTACTCaCAAATAATTGGATATCCATC	chr6:135784263-135784444	ACCAGAGATGGTCAATGTACtACAAATATA
ENSG00000135541	AHI1	protein_coding	chr6:135763720-135763852	TTATTACTCaCAAATAATTGGATATCCATC	chr6:135784275-135784444	ACCAGAGATGGTCAATGTACtACAAATATA
ENSG00000135541	AHI1	protein_coding	chr6:135768146-135768298	AAACACTTCaCCTGCCCAGGGAGTCGTTTC
ENSG00000135541	AHI1	protein_coding	chr6:135769428-135769552	TATTAACTTaCACAGTCTGGAACTTTCAGT
ENSG00000135541	AHI1	protein_coding	chr6:135769428-135769613	TATTAACTTaCACAGTCTGGAACTTTCAGT
ENSG00000135541	AHI1	protein_coding	chr6:135774479-135774574	GAAAAACATaCCTTAAGAAATGCCCAGGCA
ENSG00000135541	AHI1	protein_coding	chr6:135776872-135777064	TCAATTCATaCCTCAAAGAACAGGATGACT
ENSG00000082213	C5orf22	protein_coding	chr5:31552880-31553006	GTTGGTTCTaGGTCAAGTCTGGATGATTAC	chr5:31534379-31534432	GCATCTTCCTGCCAGTAATGtAAGTTTTTT
ENSG00000082213	C5orf22	protein_coding	chr5:31535066-31535158	TGCCTTTATaGAGACCATTGGATTCTCACG	chr5:31535851-31536000	CTTCTACCACAACAATCAGGtAATTTCCTC
ENSG00000082213	C5orf22	protein_coding	chr5:31538591-31538621	TTCTTCAGAaGGACTGGAAAAGGACACAGC	chr5:31541056-31541118	TGGCACCAACCTAACAGAGGtATCCTCCAT
ENSG00000082213	C5orf22	protein_coding	chr5:31541388-31541509	TGTATTTAAaGGAAGATTTGGTAGATATTG	chr5:31545753-31545819	AGTACCAGACTATGAAATGGtAAATATTTT
ENSG00000082213	C5orf22	protein_coding	chr5:31551400-31551539	CTTATTTTCaGGTTCACCAGGCTGGTTTAA	chr5:31545796-31545819	AGTACCAGACTATGAAATGGtAAATATTTT
ENSG00000082213	C5orf22	protein_coding			chr5:31548597-31548794	GTTGCTTCCACATTTTCAGGtATCTTTTCA
ENSG00000011405	PIK3C2A	protein_coding	chr11:17190899-17191288	CTAAAATAGaGCTGTGCTGAAAAGGAAGGG	chr11:17111288-17111467	TATATCCACTGTATACAAGCtACAACAAAG
ENSG00000011405	PIK3C2A	protein_coding	chr11:17112881-17113006	TTTTAACTTaCCATTTCATTGAATGTCGGA	chr11:17112881-17113006	CAGCTCCATCTTCAGTAACCtAAAAAGAAA
ENSG00000011405	PIK3C2A	protein_coding	chr11:17118604-17118811	ATCAAACTTaCATAATGTTTATCTGGGTTG	chr11:17113706-17113823	AACCATCCTATTAGGAAAGCtACAAAAGAA
ENSG00000011405	PIK3C2A	protein_coding	chr11:17122825-17122981	AGAATAGTTaCCAGTGAAAGGAGGTTAAGA	chr11:17121407-17121516	GTAACCCTGAAGGAATCATCtGTAGAAGAA
ENSG00000011405	PIK3C2A	protein_coding	chr11:17140767-17140860	AAAAAACTCaCTTGTACAAACTGTGGAAGA	chr11:17122825-17122981	CACAAAAGGAGCCCGATCCCtATTTAAAAT
ENSG00000011405	PIK3C2A	protein_coding	chr11:17167410-17167489	AGATGATATaCCTCGTCATGGCTTCTTTGC	chr11:17126716-17126852	GGAACCAGCTCCACCATGCCtTTAATGATA
ENSG00000011405	PIK3C2A	protein_coding	chr11:17177073-17177101	AAATTCCTTaCTTTGTAATGGATCGACAAA	chr11:17131979-17132108	GCCGAAGATCTTCACCAACCtTGAAATCAA
ENSG00000011405	PIK3C2A	protein_coding	chr11:17177073-17177176	AAATTCCTTaCTTTGTAATGGATCGACAAA	chr11:17140767-17140860	TACTTCCTGATCAGCAAATCtAGAAGATTA
ENSG00000011405	PIK3C2A	protein_coding	chr11:17190224-17191288	AAAGACTATaCCTGAGATATATGGCCCTGG	chr11:17144249-17144360	AGTTCCACATGTTAAAAACCtTCACGGATG
ENSG00000011405	PIK3C2A	protein_coding			chr11:17156658-17156706	CTCCAAACAAAGAAGTCACCtACACATGCA
ENSG00000011405	PIK3C2A	protein_coding			chr11:17169064-17169175	ACTTCCAAGGCAATGATTACtGTTAAGATA
ENSG00000011405	PIK3C2A	protein_coding			chr11:17177073-17177176	TGGTCCCATTTGGGTCTTTCtGTAATTAAA
ENSG00000138722	MMRN1	protein_coding	chr4:90874148-90874566	TCCTCTAACaGATTTTTCCAAAGGATCTTA	chr4:90830427-90830546	GTGGATCCTGTCCTCAGAGGtATGTAATAT
ENSG00000138722	MMRN1	protein_coding	chr4:90816123-90816745	AAACTACTGaGATGAAGGGGGCAAGATTAT
ENSG00000138722	MMRN1	protein_coding	chr4:90816435-90816745	CATCCACAGaGAAAGCAGAAGGAGTGGTCA
ENSG00000144152	FBLN7	protein_coding	chr2:112944964-112945114	TCCTTGTGCaGAACCTGGAGGGGCCTCAGA	chr2:112896233-112896307	CGAGCCGCGGGCTTCCCAGGtCAGTGTCCC
ENSG00000144152	FBLN7	protein_coding	chr2:112922578-112922748	TCTCCTTACaGTTTCCTGCCCGGCTCTGAA	chr2:112917253-112917412	GGCCCAGATGCCCTTCCAGGtGGGTCCCCA
ENSG00000144152	FBLN7	protein_coding	chr2:112939316-112939453	TCTCCCCGCaGCCGCCCCCGAGGGCAGCGT	chr2:112917325-112917412	GGCCCAGATGCCCTTCCAGGtGGGTCCCCA
ENSG00000144152	FBLN7	protein_coding	chr2:112942778-112942916	CTGTATCTCaGATGTGGATGAATGTGTGGG	chr2:112922578-112922748	GAGCAGCCCCACTGTAGAGGtATCGTCTCT
ENSG00000144152	FBLN7	protein_coding	chr2:112944711-112944900	CTCCGCTCCaGCCAGTGTGAGCGGAACCCC	chr2:112933291-112933416	CAGCATCAGGCCCAGACTGGtATGTAGCCA
ENSG00000144152	FBLN7	protein_coding	chr2:112944711-112945080	CTCCGCTCCaGCCAGTGTGAGCGGAACCCC	chr2:112939460-112939595	TGGCCACTTTGCATTATAGGtAAGTGTTGA
ENSG00000144152	FBLN7	protein_coding	chr2:112944711-112945083	CTCCGCTCCaGCCAGTGTGAGCGGAACCCC
ENSG00000106829	TLE4	protein_coding	chr9:82339952-82340056	TTCTTTCCTaGTCCAAAGAATCCTCATCGG	chr9:82187706-82187750	CCCGCAGACCAGACACCCAGtGAGTGCGGG
ENSG00000106829	TLE4	protein_coding	chr9:82189788-82189851	GTCTTGAACaGTCTGAAGCTGGAATGTGAG	chr9:82188247-82188285	GGGCCAGTTTCGATTCCGGGtGAGGAGGGA
ENSG00000106829	TLE4	protein_coding	chr9:82227571-82227633	ATTTTTTGCaGGCAGAGATTGTCAAGAGGC	chr9:82227571-82227633	TCCTTTCCTGTCCCAAGAGGtAAGGTAGTT
ENSG00000106829	TLE4	protein_coding	chr9:82242289-82242363	TTCATTTATaGCACCAGCAACAAGTGGTGC	chr9:82242289-82242363	ACTGAACGCCATCATTGGGGtACGTGGCCT
ENSG00000106829	TLE4	protein_coding	chr9:82267505-82267544	ATTTTTCACaGCAGCAACAACTCCAGGCCC	chr9:82264735-82264773	CACACCTGGATCATTAAAGGtATTGGGCTT
ENSG00000106829	TLE4	protein_coding	chr9:82267505-82267714	ATTTTTCACaGCAGCAACAACTCCAGGCCC	chr9:82267508-82267709	GACAATGATCACCAAAGAGGtGAGTAACTC
ENSG00000106829	TLE4	protein_coding	chr9:82267508-82267709	TTTCACAGCaGCAACAACTCCAGGCCCAGC	chr9:82268974-82268990	AGACAGAGACTCCATCAAGGtAGGACTCAA
ENSG00000106829	TLE4	protein_coding	chr9:82268974-82268990	TTTGCATATaGACAGAGACTCCATCAAGGT	chr9:82308549-82308575	AAACTCAACCACAAAAGTTGtACCTCTGCT
ENSG00000106829	TLE4	protein_coding	chr9:82320804-82320857	TGTCAATGCaGGACAGCGATGGTGAGAAAA	chr9:82320804-82320857	GGTTGACGTTTCCAATGAGGtATGTTTGTG
ENSG00000106829	TLE4	protein_coding	chr9:82322038-82322133	TGCAAGGATaGAAGAGGGATATGGGGAAAT	chr9:82321662-82321814	ATCCAAAGAACTTAGCCTTGtAAGCAGCTC
ENSG00000106829	TLE4	protein_coding	chr9:82323508-82323698	TTGGTTTGCaGCCTCAAGCCTAAGGACCCC	chr9:82321681-82321814	ATCCAAAGAACTTAGCCTTGtAAGCAGCTC
ENSG00000106829	TLE4	protein_coding	chr9:82323508-82323701	TTGGTTTGCaGCCTCAAGCCTAAGGACCCC	chr9:82322038-82322133	TTGTCGCCTGTGGTTTATGGtAAATTTAGT
ENSG00000106829	TLE4	protein_coding	chr9:82336656-82336803	GACATTTTCaGGCAATTCCAGGGCCACACA	chr9:82323033-82323165	CCAGGAGTTGACCCTTTGGGtTAGTAAGAA
ENSG00000106829	TLE4	protein_coding	chr9:82337366-82337516	TTTAATTCTaGATCTTTTCTCTGGGCTACT	chr9:82323508-82323698	TGCCTATGGGAGATCACCAGtGGTGCGTTT
ENSG00000106829	TLE4	protein_coding			chr9:82324538-82324614	GCATTCCAGGAGGAAAACCGtGAGTACCTT
ENSG00000106829	TLE4	protein_coding			chr9:82332912-82332986	TGCCAAGAGATACTCACAGGtAGGCCTTTG
ENSG00000106829	TLE4	protein_coding			chr9:82333637-82333886	CTCCCAGCTCGACTGTCTGGtGAGTGAACA
ENSG00000106829	TLE4	protein_coding			chr9:82334961-82335208	ACAACCAGACCTTGGTGAGGtAGGTTAGCA
ENSG00000106829	TLE4	protein_coding			chr9:82336656-82336803	GCACGACTTCACCTCCCAGGtATGATCCGT
ENSG00000106829	TLE4	protein_coding			chr9:82337366-82337516	CTCAAGTTTGCCCATTGTGGtAAGCAAGCA
ENSG00000106829	TLE4	protein_coding			chr9:82337874-82337950	TGGGGCCAGTATATTCCAGGtAACATGGAA
ENSG00000244414	CFHR1	protein_coding	chr1:196799630-196799812	ATGTTTTTTaGATTCTACGGGAAAATGTGG	chr1:196788975-196789032	TCCTCTGTTGGGGGAGAAGGtAAGTTCAAA
ENSG00000244414	CFHR1	protein_coding			chr1:196794607-196794801	CCAACACCAAAGTGTCTCAGtGAGTAAATG
ENSG00000244414	CFHR1	protein_coding			chr1:196795959-196796135	CCCAAATGCAGGTCCACTGGtAAGTACAAT
ENSG00000244414	CFHR1	protein_coding			chr1:196797200-196797376	GAACCACCTCAATGCAAAGGtAGAGTATTA
ENSG00000244414	CFHR1	protein_coding			chr1:196799630-196799812	GAACCACCAAAATGCTTACGtAAGTACTTT
ENSG00000170044	ZPLD1	protein_coding	chr3:102157324-102157437	CTCTTTTCCaGGTTTTGCAATGGAACAAAT	chr3:102157324-102157437	CTCCACAGTAGATTTCCTGGtAAGTGTAAG
ENSG00000170044	ZPLD1	protein_coding	chr3:102175037-102175218	CATTCTAACaGGTATCCACAATTCCTGGAG	chr3:102157332-102157437	CTCCACAGTAGATTTCCTGGtAAGTGTAAG
ENSG00000170044	ZPLD1	protein_coding	chr3:102176625-102176697	ATGTGTTTTaGGTCCTCAGCGGCTATTTCT	chr3:102175037-102175218	ATAATACCCAGCTTGCTTCGtAAGTTTGCA
ENSG00000170044	ZPLD1	protein_coding	chr3:102183015-102183095	CATTCTTTCaGATGGAATGTTTTAATGGAT	chr3:102176625-102176697	GAACCTGCTCCTTTATAACGtAAGTTGATG
ENSG00000170044	ZPLD1	protein_coding	chr3:102187808-102187979	CTAAAATTTaGCTGTGACAAGGACCCTCAG	chr3:102187808-102187979	CTGCCCCTTCCTTATGCCGGtATGTTTTTA
ENSG00000170044	ZPLD1	protein_coding			chr3:102189238-102189346	CCCATCATTACTCGGAGTGGtAAGTGTGCT
ENSG00000170044	ZPLD1	protein_coding			chr3:102195856-102195885	ACCAACAATTCGCAACTTGGtAAGATAATT
ENSG00000163993	S100P	protein_coding	chr4:6698620-6698766	CTCTCCTCTaGAGTGGAAAAGACAAGGATG	chr4:6695660-6695797	GCTACCAGGCTTCCTGCAGGtGAGCCAGGC
ENSG00000091527	CDV3	protein_coding	chr3:133307197-133307200	TTTATGTTCaGATACTGAGCCTTCATAAGG	chr3:133292889-133293128	CACCAAGGCTGTGACGAAGGtGAGGGGCCG
ENSG00000091527	CDV3	protein_coding	chr3:133293883-133293959	TTGTTTTACaGGACGAAGATGAATGGAAAG	chr3:133302846-133302994	CCTCCTGCTCCAGTAATTGGtAATTTTACT
ENSG00000091527	CDV3	protein_coding	chr3:133302846-133302994	TGCTTTTCCaGCAGTGAAAAGGAAGAAGAC	chr3:133302849-133302994	CCTCCTGCTCCAGTAATTGGtAATTTTACT
ENSG00000091527	CDV3	protein_coding	chr3:133306740-133306815	TTTTCCCTTaGGGATAAAGAAATGGAGAAG
ENSG00000091527	CDV3	protein_coding	chr3:133306740-133306887	TTTTCCCTTaGGGATAAAGAAATGGAGAAG
ENSG00000188280	FAM230A	protein_coding	chr22:20708630-20710983	TGTTCTTCTaGCTCCCTATGAGGACACTGT	chr22:20695279-20695337	GCCCTACTCTACCACCAAGGtAAAGTAGCC
ENSG00000188280	FAM230A	protein_coding	chr22:20695806-20695830	TCTAATTACaGGTGACTTCAGGGAGCACAT	chr22:20698777-20698863	AAGAGGTACCCACAAGAAGGtACTGTGGAA
ENSG00000188280	FAM230A	protein_coding	chr22:20703829-20703841	ACAAGCTTCaGCCCACTCTTGAAGGTAAAG	chr22:20703776-20703841	CTTCAGCCCACTCTTGAAGGtAAAGGAAGG
ENSG00000188280	FAM230A	protein_coding	chr22:20705845-20705906	TGTCCTCTTaGCCTCTGAGGAGTCTCTAGT	chr22:20703829-20703841	CTTCAGCCCACTCTTGAAGGtAAAGGAAGG
ENSG00000188280	FAM230A	protein_coding	chr22:20706372-20706405	CTGTATTGCaGGTGGTGCAGGTGGCCCCTC	chr22:20705845-20705906	GAGGCCAGTCAACGTGAGGGtAAGGTTGCC
ENSG00000188280	FAM230A	protein_coding	chr22:20706372-20706545	CTGTATTGCaGGTGGTGCAGGTGGCCCCTC
ENSG00000125815	CST8	protein_coding	chr20:23473595-23473708	CTAACCAACaGGTCACAAATCTTCTGGAAT	chr20:23472305-23472535	ACTGCAAGCCCAGCTTCAGGtAAAGGTGTC
ENSG00000125815	CST8	protein_coding			chr20:23473595-23473708	AAACTCCAAGCTGAAAAGGGtAGGTGATGA
ENSG00000050555	LAMC3	protein_coding	chr9:133966924-133967174	CCCCACCACaGGGTCGCTGGACACCCATCA	chr9:133884602-133884974	AACATCACCCTCCGCCTAGGtAAGCGCGGG
ENSG00000050555	LAMC3	protein_coding	chr9:133911553-133911719	TCTTTTCCCaGGTGCAAGTGCAACGGGCAT	chr9:133901672-133901976	GGAGAGCCCTGGGCTGCAGGtCAGGGAGGA
ENSG00000050555	LAMC3	protein_coding	chr9:133914251-133914439	CCTGCCCATaGCCTGCAACTGCAGTGGCCG	chr9:133911553-133911719	GCTGCCCACGAGTGTCTGCGtGAGTGTCTG
ENSG00000050555	LAMC3	protein_coding	chr9:133920911-133921047	CTCCATTTCaGATGTCGCCCGGGGACCTTT	chr9:133914251-133914439	TGTGACTGCCAGTCGGCAGGtGAGTGGACT
ENSG00000050555	LAMC3	protein_coding	chr9:133924407-133924517	TTGCTGTCTaGGAGCCGAAGGCTGGTGGGC	chr9:133917024-133917122	AAGGCAACCTATGTGACAGGtTTGTGAGCT
ENSG00000050555	LAMC3	protein_coding	chr9:133927878-133928070	CTTGTCTTCaGAGAAGTTCCTGGGAGACCA	chr9:133920911-133921047	CTCAGCGATTTCCACCAGGGtAAGAGATGC
ENSG00000050555	LAMC3	protein_coding	chr9:133942347-133942592	TCTACACACaGGGCGGCGCTGTGAGGTCTG	chr9:133928237-133928352	CCCGGCCCCAGCCCTGCCGGtCAGTAAAGA
ENSG00000050555	LAMC3	protein_coding	chr9:133946871-133947012	GTCCTCTCCaGGCAGCCAAGCTGAAGGCCA	chr9:133932316-133932534	ACCTGTGACCCCAACACAGGtGAGTCTCCT
ENSG00000050555	LAMC3	protein_coding	chr9:133948017-133948222	GCTTCCCATaGGGGCTCGGGAAGCCTTCCT	chr9:133936422-133936610	TGCCCCCCGGGCCAGAGAGGtAAGTGACTC
ENSG00000050555	LAMC3	protein_coding	chr9:133948632-133948708	TCTTTCTACaGGAGATTCCTCAGGAAGGTC	chr9:133942347-133942592	CCCGCAGACAAATGCATGCGtGAGTACCTA
ENSG00000050555	LAMC3	protein_coding	chr9:133952574-133952721	CTTCCTCCCaGGTACCAGGAGGTCCAGGCG	chr9:133944295-133944437	TCCATCAAGGGCTGCCGGGGtAAGGAGGCT
ENSG00000050555	LAMC3	protein_coding	chr9:133954536-133954685	TCTCCCTGCaGCCTCAGAAGTCCCGGGCTG	chr9:133945059-133945237	CGCCCTGGTGAAGGAGGAGGtGAGTCGGCC
ENSG00000050555	LAMC3	protein_coding	chr9:133957446-133957548	TCTCTCTCCaGCTGCACCAGGAGGCCAGAG	chr9:133946871-133947012	GGCCATCACCTGCTTCCAGGtACAGCAGGA
ENSG00000050555	LAMC3	protein_coding	chr9:133962863-133963009	CCATCCCATaGCTTGCCAAGGCCTTGCTGA	chr9:133948017-133948222	TGCCATTCTCGCGTCTCTGGtATCCCAGGG
ENSG00000050555	LAMC3	protein_coding	chr9:133963105-133963204	CCCCCTGAAaGGTGGGTGCTGGGCTGAGCG	chr9:133948632-133948708	CCCGTGCCCTCGCCAGGAGGtGAGTCCCAA
ENSG00000050555	LAMC3	protein_coding	chr9:133966924-133967171	CCCCACCACaGGGTCGCTGGACACCCATCA	chr9:133951218-133951352	AGCGGGACCTGGAGGACAGGtGAGGCCTCC
ENSG00000050555	LAMC3	protein_coding			chr9:133952574-133952721	GGCTTCCCCGGGAGCTCTGGtCAGCTCAGT
ENSG00000050555	LAMC3	protein_coding			chr9:133954536-133954685	AACAGAACCCCTCACAAAGGtCAGCTCTTG
ENSG00000050555	LAMC3	protein_coding			chr9:133954630-133954685	AACAGAACCCCTCACAAAGGtCAGCTCTTG
ENSG00000050555	LAMC3	protein_coding			chr9:133960911-133961110	GGCCAAGGACAGTGCCAAGGtCAGGGTGGT
ENSG00000050555	LAMC3	protein_coding			chr9:133960995-133961110	GGCCAAGGACAGTGCCAAGGtCAGGGTGGT
ENSG00000050555	LAMC3	protein_coding			chr9:133963105-133963204	GAGCTGCTTGCCAGGCTGGGtAAGGAGGCC
ENSG00000109654	TRIM2	protein_coding	chr4:154255966-154256115	TTTGTTTACaGGTTTTTGATGGGAGTGGAT	chr4:154125683-154125712	TGGCCGTTATGGAACGCAGGtAAGGACGCT
ENSG00000109654	TRIM2	protein_coding	chr4:154191487-154191671	CTGTCTGACaGCAGCAGCGTGCAGGGTCAA	chr4:154197045-154197282	CCCAAACCACGATGGGAATGtAAGTGGCTG
ENSG00000109654	TRIM2	protein_coding	chr4:154216465-154217188	TTTTCCCGCaGGTCCTCCAGTCGCAGCTGG	chr4:154197169-154197282	CCCAAACCACGATGGGAATGtAAGTGGCTG
ENSG00000109654	TRIM2	protein_coding	chr4:154236637-154236740	ATTTATTTTaGGTACCAAAGGAAGAAATAA	chr4:154215457-154215637	CTATGGCCTCAAACACAAAGtAAGACCAGA
ENSG00000109654	TRIM2	protein_coding	chr4:154236984-154237151	TTATCTTACaGATATTTTCCAATGATGGCC	chr4:154236637-154236740	TAACAACCAATGTGTGCAGGtATAGCCCCT
ENSG00000109654	TRIM2	protein_coding	chr4:154243800-154243968	GTTTCAAACaGACAAAAATTGGATCAGGAA	chr4:154236984-154237151	CTCCGATGGGAAATTTAAGGtAAGATTAAC
ENSG00000109654	TRIM2	protein_coding	chr4:154249682-154249822	ATTTCATACaGGTGTTTAATCAGGAAGGAG
ENSG00000183346	C10orf107	protein_coding	chr10:63445807-63445943	CAGCACTACaTATGTCCTTAGAGGAAAGCA
ENSG00000183346	C10orf107	protein_coding	chr10:63519817-63519939	CTTCCCATCaGCAAGTGATAGAGGTTGTCA
ENSG00000136488	CSH1	protein_coding	chr17:61972833-61972997	GCCACCCTCaCCCCCATCAGCGTTTGGATG	chr17:61972385-61972579	GGCTGCCGTCTTCCAGCCTCtGCAAAGTGA
ENSG00000136488	CSH1	protein_coding	chr17:61973435-61973595	CAAGAACTTaCAAACTCCTGGTAGGTGTCA	chr17:61973435-61973595	AGCAGGGACGTCCGGGAGCCtGGGGAGAAA
ENSG00000166411	IDH3A	protein_coding	chr15:78461264-78461347	CCTTTTCTCaGAGCTTGACAAAAGATTTGG	chr15:78441746-78441772	GCCCGCGTGGATCTCTAAGGtGAGCGCTGG
ENSG00000166411	IDH3A	protein_coding	chr15:78447555-78447617	TATTAATATaGGTCTCTCGGCTGCTGGGGG	chr15:78441751-78441772	GCCCGCGTGGATCTCTAAGGtGAGCGCTGG
ENSG00000166411	IDH3A	protein_coding	chr15:78449915-78449950	TTTAATTCCaGGAGATGGTATTGGCCCAGA	chr15:78449250-78449273	CTTTGCCAAGCTTATGTAGAtTACTCTTAG
ENSG00000166411	IDH3A	protein_coding	chr15:78452434-78452548	GTGGCATCTaGGCACCTATTCAGTGGGAGG	chr15:78454576-78454709	TGCACAAAGCCAACATCATGtGAGCTCCTT
ENSG00000166411	IDH3A	protein_coding	chr15:78454576-78454652	CTGTCTTGCaGATTGTTGATGGAGTCGTGC
ENSG00000166411	IDH3A	protein_coding	chr15:78454576-78454709	CTGTCTTGCaGATTGTTGATGGAGTCGTGC
ENSG00000166411	IDH3A	protein_coding	chr15:78455849-78455951	ATTAAATACaGGCGGATGTCAGATGGGCTT
ENSG00000166411	IDH3A	protein_coding	chr15:78457334-78457418	TCTTCCGCTaGTGACTTGTGTGCAGGATTG
ENSG00000166411	IDH3A	protein_coding	chr15:78458492-78458561	CCGATGTGTaGGTTCATGGGACGGCTCCAG
ENSG00000166411	IDH3A	protein_coding	chr15:78458492-78458644	CCGATGTGTaGGTTCATGGGACGGCTCCAG
ENSG00000166411	IDH3A	protein_coding	chr15:78461264-78461344	CCTTTTCTCaGAGCTTGACAAAAGATTTGG
ENSG00000172508	CARNS1	protein_coding	chr11:67190846-67192069	GGCTTCTGCaGCTGCACCTCGTGGAGTCAG	chr11:67183671-67183673	CCACTCCACCCACGAGATGGtGAGTCTTCT
ENSG00000172508	CARNS1	protein_coding	chr11:67184878-67185148	TGCCCTCTCaGCTCTCCCTGGATCCATCGG	chr11:67184878-67185148	GGCCAGGTGCCCCGCACAGGtGCCCAAGGG
ENSG00000172508	CARNS1	protein_coding	chr11:67185902-67185991	TCTTTCCCGaGGCTGTCCTGGGGCGGAGGT	chr11:67185902-67185991	GGTGGGGTCCAGAGCCCGGGtGAGTGTATG
ENSG00000172508	CARNS1	protein_coding	chr11:67187224-67187309	TCTTCCCCCaGATGGTCCTTCACCCGGCCC	chr11:67186958-67187132	GCCCAGCTGCCCTGCTCAGGtGAGAGCCAC
ENSG00000172508	CARNS1	protein_coding	chr11:67188080-67188148	CCCCTGCCCaGGTGGTGTGCGGCGTGGGCC	chr11:67187224-67187309	TAGGCCACTGCTGAGCAAGGtGAGCGTGGC
ENSG00000172508	CARNS1	protein_coding	chr11:67188080-67188311	CCCCTGCCCaGGTGGTGTGCGGCGTGGGCC	chr11:67188080-67188148	CCTGCCGAGGACGCTGGAGGtGGCGCTGGC
ENSG00000172508	CARNS1	protein_coding	chr11:67188227-67188311	CGGCGGCCGaGGCCGCGCTGGCCGCCGTGC
ENSG00000158813	EDA	protein_coding	chrX:69247707-69247886	CTATTTTTCaGGAAAGAAAGCAGGACCTCC	chrX:68836153-68836548	CTCCCAGGACGGGCACCAGGtGAGTCACCT
ENSG00000158813	EDA	protein_coding	chrX:69249354-69249388	CTATTTTGCaGGTGCTGCTGATAAAGCTGG	chrX:69247707-69247886	GGCCTCCAGGGACCTTCTGGtGAGTTCCCC
ENSG00000158813	EDA	protein_coding	chrX:69250319-69250370	CATCCTGCCaGCCAGCTGTGGTGCATCTAC
ENSG00000158813	EDA	protein_coding	chrX:69253248-69253260	CTCATACTGaGATCTTTCAGGTGGAGTGCT
ENSG00000158813	EDA	protein_coding	chrX:69253248-69253372	CTCATACTGaGATCTTTCAGGTGGAGTGCT
ENSG00000158813	EDA	protein_coding	chrX:69253248-69253378	CTCATACTGaGATCTTTCAGGTGGAGTGCT
ENSG00000105392	CRX	protein_coding	chr19:48342577-48343221	TTATCCCCCaGGTTTGGTTCAAGAACCGGA	chr19:48337701-48337800	CAGGCTGTGCCCTACCCAAGtGAGTACAGT
ENSG00000105392	CRX	protein_coding	chr19:48339500-48339564	TCCCACCCCaGGCGCCCCCAGGAAGCAGCG	chr19:48339500-48339651	GCCTGAGTCCAGGGTTCAGGtGGGGTGGTG
ENSG00000105392	CRX	protein_coding	chr19:48339500-48339651	TCCCACCCCaGGCGCCCCCAGGAAGCAGCG
ENSG00000099999	RNF215	protein_coding	chr22:30775593-30775802	TGGGCAGCTaATCATCGGAGTAGCGGTTCC	chr22:30774091-30774131	GCCATGGGGCTCCCTCCATCtTCAAGTCAA
ENSG00000099999	RNF215	protein_coding	chr22:30780328-30780484	CTAGCACCCaCCTGCTCCTGGGCACGACTG	chr22:30775593-30775802	AGGGCAGCACCCGGAGCCACtACAGGGGTG
ENSG00000099999	RNF215	protein_coding	chr22:30782059-30782130	GTCCGATTTaCCTCTCGGACCACGTTGTGG	chr22:30775700-30775802	AGGGCAGCACCCGGAGCCACtACAGGGGTG
ENSG00000099999	RNF215	protein_coding	chr22:30782605-30782748	ATCCCCTGCaCCTGCTGGACCAGGGCCTTG	chr22:30780328-30780484	AGCCGTGGCCTGGGTCCTCCtGGGAGGGGA
ENSG00000099999	RNF215	protein_coding			chr22:30782059-30782130	GGAAGAGGGCCCGCCGCATCtGCAGAGGGA
ENSG00000099999	RNF215	protein_coding			chr22:30782605-30782748	CGGCATCCACGATGTCCATCtGTGTGGCAA
ENSG00000099994	SUSD2	protein_coding	chr22:24584380-24584401	TTCTGTTGCaGGCACGTCTGGGGTGCACAG	chr22:24577488-24577563	GGCCCCGGACCCACAGCAGGtATGCCTCCC
ENSG00000099994	SUSD2	protein_coding	chr22:24580734-24580908	CTCTCCCTCaGGAATGCCCTACTCACAGGA	chr22:24579025-24579235	ACGCCAGTGTGATCTGCAGGtTGGGAGGCC
ENSG00000099994	SUSD2	protein_coding	chr22:24581062-24581263	CACCTCCACaGGGACGTGCAGGCGCTCTGG	chr22:24579463-24579614	GCGGGCACCTGGCTGGCTGGtGAGCCCTCC
ENSG00000099994	SUSD2	protein_coding	chr22:24581454-24581539	CTGCTCTGCaGACGGACTACGGCTGTGACA	chr22:24581062-24581263	TGACTCCGGCCGCTTCTTCGtGAGCCTCCC
ENSG00000099994	SUSD2	protein_coding	chr22:24581629-24581897	GGCTCCTGCaGCCTCCGGTACGGCTCAGGT	chr22:24581629-24581897	TACCGGCCCCCAAGACTGGGtGGGTGCCAT
ENSG00000099994	SUSD2	protein_coding	chr22:24581984-24582127	TCTCACCCTaGCCTCCGCCTTCGGAGACCC	chr22:24581984-24582127	CCCGGGACGATGTCCAACGGtGAGGCCAGG
ENSG00000099994	SUSD2	protein_coding	chr22:24582225-24582383	CACCACCGCaGGCACGGAGACCCGTGGCAC	chr22:24582225-24582383	AGCTGGATGGACCTGAAAGGtGAGCAGTCC
ENSG00000099994	SUSD2	protein_coding	chr22:24583170-24583418	CTTGAGCCCaGGAATGTTCCTGTCGGTGGC	chr22:24583170-24583418	TTCCTGTTTGGGGCCAACTGtGAGTGACCG
ENSG00000099994	SUSD2	protein_coding	chr22:24583927-24584103	CCCCATCCCaGTGGTGTCCTGTGGCTGGCT	chr22:24583539-24583811	ATGCAGAGCCTGCAGCCAGGtGAGGGCGGG
ENSG00000099994	SUSD2	protein_coding	chr22:24584193-24584295	TCCCTCACCaGGACGCAGCTACGCGGTGCT	chr22:24583927-24584103	ACCCCGAAGTGCCAGCCAGGtGAGGACACT
ENSG00000099994	SUSD2	protein_coding			chr22:24584193-24584295	GCCGCAGGAAGGGCAACACGtGAGACCCCC
ENSG00000232869	TRBV29-1	TR_V_gene			chr7:142448120-142448153	CTCCTTCTCCTGGGACTAGGtATGAGCCTT
ENSG00000124160	NCOA5	protein_coding	chr20:44708026-44708063	GGGTACTTTaCCTTCGTGTGGGGCTGGGTC	chr20:44695694-44695820	TCCTCACGTTTCAAACGCTCtGCAAAACAC
ENSG00000124160	NCOA5	protein_coding	chr20:44691999-44692319	ACGTAGCTCaCCAGGCAGAGAGTCGGTGCT	chr20:44697141-44697277	GTCATAAGAGCCTTCTCTCCtGAAAAGTTA
ENSG00000124160	NCOA5	protein_coding	chr20:44693668-44693867	TGACTCTGTaCCTTGCGGGGTTCCAAACAT	chr20:44698849-44699175	TCCAAAGCCATATGGATCCCtGTGGGAGGT
ENSG00000124160	NCOA5	protein_coding	chr20:44698849-44698898	TACGTATGTaCCTGTACATAGGATCTCGGG
ENSG00000124160	NCOA5	protein_coding	chr20:44698849-44699175	TACGTATGTaCCTGTACATAGGATCTCGGG
ENSG00000156313	RPGR	protein_coding	chrX:38186593-38186620	GCGCAACTCaCCGGGCATCAGCTCTTCCGG	chrX:38144796-38146498	TCCTTCTCCTCTGGGATCTCtGACAAGCGA
ENSG00000156313	RPGR	protein_coding	chrX:38146347-38146498	CCTTCACTCaCCTCTGCTTTGTCTGTAAGG	chrX:38146347-38146498	TCCTTCTCCTCTGGGATCTCtGACAAGCGA
ENSG00000156313	RPGR	protein_coding	chrX:38146347-38147294	CCTTCACTCaCCTCTGCTTTGTCTGTAAGG	chrX:38146347-38147294	CCCCAATTGTTTGTTGTTTCtGTAAATTTT
ENSG00000156313	RPGR	protein_coding	chrX:38150212-38150277	TCATATTATaCCTTTTGTTTCTGAACTGGT	chrX:38147114-38147294	CCCCAATTGTTTGTTGTTTCtGTAAATTTT
ENSG00000156313	RPGR	protein_coding	chrX:38156537-38156705	GCAAATGTTaCCTGGTTCCTCTGGCTGCAT	chrX:38158209-38158394	GACATCCACCACAAGCAACCtGCAGCATAA
ENSG00000156313	RPGR	protein_coding	chrX:38178082-38178240	ACAAGTCTCaCCAGTTAGGGCAGCTGAAGT
ENSG00000156313	RPGR	protein_coding	chrX:38180280-38180342	GAGCACTATaCCTGTTGACACCAGGGTGTG
ENSG00000156313	RPGR	protein_coding	chrX:38182106-38182198	AGATCCCAAaCCTTTGACACATGTTGGCTT
ENSG00000103569	AQP9	protein_coding	chr15:58476160-58476331	TTTGATTTCaGAGCTGGAAACAACTTCTGG
ENSG00000103569	AQP9	protein_coding	chr15:58458872-58458998	TCTCATTCCaGGTCCTTGGATGTGGCTGTG
ENSG00000160886	LY6K	protein_coding	chr8:143784541-143784638	TGGTTGCGAaGCAGTGCTCCGCTGGTTGTG	chr8:143781772-143782048	GAGGACTCCCAGCGAACGGGtGAGCCTGGC
ENSG00000160886	LY6K	protein_coding	chr8:143783918-143784000	TCTGCCCACaGGGAGATCTTCAGGGCTCGT	chr8:143781946-143782048	GAGGACTCCCAGCGAACGGGtGAGCCTGGC
ENSG00000130167	TSPAN16	protein_coding	chr19:11437470-11437517	TTCTTTTGTaGAGGTGGGGGTCTCGCTATG	chr19:11417280-11417432	AAACGTCATCCACCAGAAGGtAACTGGAGA
ENSG00000130167	TSPAN16	protein_coding	chr19:11409548-11409622	GTGTCTTTTaGTGCATCCTGTCAATGGTTA	chr19:11417400-11417432	AAACGTCATCCACCAGAAGGtAACTGGAGA
ENSG00000130167	TSPAN16	protein_coding	chr19:11411877-11411984	CTCTCTGTGaGGTTGGAGATGTGGCCTTGG	chr19:11418538-11418621	TGAAGCCCCATTGGCCTGAGtCCATTGCCG
ENSG00000130167	TSPAN16	protein_coding	chr19:11417280-11417432	CCTCTCTATaGCTAAAGTGCTGTGGGGTGA
ENSG00000130167	TSPAN16	protein_coding	chr19:11418538-11418621	CCTTCTCTCaGAAACTGAGGCTCGGGGAGG
ENSG00000152782	PANK1	protein_coding	chr10:91398906-91398999	ATTTGGCTTaCAGTTCTGGAGGCTGAGAAG	chr10:91344166-91344222	CAACGGCTCCAAAATAACCCtACGAAAACA
ENSG00000152782	PANK1	protein_coding			chr10:91353570-91353746	GAATGTTCCACCTCCAAGACtGAAGGAATA
ENSG00000152782	PANK1	protein_coding			chr10:91371453-91371805	ATGCCAAACCATGGGAATGCtAAAGGACAG
ENSG00000269018	AP001362.1	protein_coding	chr11:65359674-65359730	GTTCTCCCCaGCGCCCTGGAGGAGGACGAG	chr11:65359470-65359561	TGGACCACAAGGAGCGGATGtGAGTGGCGC
ENSG00000269018	AP001362.1	protein_coding			chr11:65359735-65359806	GTGGCCCATAACTTCTCGCGtCCCCGGCGT
ENSG00000142798	HSPG2	protein_coding	chr1:22150614-22150697	GGGTCCCTTaCCGCAGTGCTGTCACCCGGT	chr1:22149812-22149981	GCCACGTCAGGGGCTCCGCCtGCCGGGAGG
ENSG00000142798	HSPG2	protein_coding	chr1:22150799-22150869	CCAGGACCTaCCTGAAGACAAGGTGCCCGT	chr1:22150109-22150212	GGAACCTCTGCGGCCCTCCCtGCAGTGGAA
ENSG00000142798	HSPG2	protein_coding	chr1:22151030-22151108	CCCACACTCaCCACACCCTGCCAGAGCAGG	chr1:22150614-22150697	CCCACTACCCAGCTGGTACCtGCAGTCATC
ENSG00000142798	HSPG2	protein_coding	chr1:22151197-22151272	GCCAGTCTCaCCTCCTGGAGAAGACATGGC	chr1:22150799-22150869	GGCCGGCCTCTCCCACCTCCtGCCAGGGAA
ENSG00000142798	HSPG2	protein_coding	chr1:22154523-22154645	GGCCTGGGTaCCTTGTTGGCAGCGTGGGCC	chr1:22151030-22151108	CTCGGGCACCTCGGGCAGGCtGCGGAGGAA
ENSG00000142798	HSPG2	protein_coding	chr1:22155328-22155572	GCTGCTCTTaCCTCGCCCACACAGCCGCGG	chr1:22151197-22151272	CCGTACTGCCCAGGGGCATCtGTGGGAGAG
ENSG00000142798	HSPG2	protein_coding	chr1:22157475-22157583	GGGGTGCGTaCCTGGATGGCAGTGCAGGGC	chr1:22154356-22154412	GCTATGCCATGTCCAGAGCCtATGGAGAAG
ENSG00000142798	HSPG2	protein_coding	chr1:22157708-22157817	TGTGGGGTCaCCTGGCAGGGCCGGTCCCGA	chr1:22154748-22154919	GTTTGCCATTCACTGACACCtGTGGGGACA
ENSG00000142798	HSPG2	protein_coding	chr1:22158988-22159099	GGGGGTCTCaCCGGAACTCGGGCCTTCCCC	chr1:22155328-22155572	CTCCGCAGAACGGCCAGCCCtGGGGAGGAT
ENSG00000142798	HSPG2	protein_coding	chr1:22159761-22159877	CTCCTGCTCaCCATCGGCTGAGTCGGGCCG	chr1:22156486-22156584	GCGTCGGGCCCACAGGCCTCtGGGGGGCAC
ENSG00000142798	HSPG2	protein_coding	chr1:22159960-22160107	TGGTGTCTTaCCTGGCACCTGCAGGTGGGC	chr1:22157475-22157583	CATGGCACTGACCGCCATTCtGCAAAGCAG
ENSG00000142798	HSPG2	protein_coding	chr1:22161172-22161438	CTGGCCTTCaCCTTGCACAAGCAGCAGGAC	chr1:22157708-22157817	CGCAGCTCCCGGACACAGCCtGGGAGGTGA
ENSG00000142798	HSPG2	protein_coding	chr1:22161172-22161547	CTGGCCTTCaCCTTGCACAAGCAGCAGGAC	chr1:22157956-22158055	CCAGGCCCTGGAACTTGCCCtGGGGAGGTG
ENSG00000142798	HSPG2	protein_coding	chr1:22162033-22162130	CACCCTCCTaCCTTGGATAACCAGCTGGGC	chr1:22158145-22158289	GCCTGAGCCTGCATCGAACCtGCTCCGTGG
ENSG00000142798	HSPG2	protein_coding	chr1:22165318-22165499	GGGCTGCTTaCCTTGGACGAGCAGCTGGGC	chr1:22159761-22159877	AAGTAGGGCACCACCCGCTCtGCCAGCAGA
ENSG00000142798	HSPG2	protein_coding	chr1:22165318-22165578	GGGCTGCTTaCCTTGGACGAGCAGCTGGGC	chr1:22159960-22160107	GTGGCAGGCTGCCATCCAGCtGCAAATGCA
ENSG00000142798	HSPG2	protein_coding	chr1:22165864-22166043	TGAGGCCTTaCTCTCCACGTGCAGGATGAT	chr1:22160031-22160107	GTGGCAGGCTGCCATCCAGCtGCAAATGCA
ENSG00000142798	HSPG2	protein_coding	chr1:22167594-22167778	CCCGGCTTCaCCTGCAGCACCGCGTGGCTG	chr1:22161172-22161438	ATGAGCACCGAGGGCAGGGCtGGGGAGGAG
ENSG00000142798	HSPG2	protein_coding	chr1:22168032-22168166	CGTCCCCTCaCCGTGCACACTGAGGTTCAC	chr1:22162029-22162130	CTGGTCCAAGTTCTGGATTCtATAAAGAAA
ENSG00000142798	HSPG2	protein_coding	chr1:22168495-22168635	GCCTGGCTCaCCCTCCAGCTCCTGGTTCCG	chr1:22162033-22162130	CTGGTCCAAGTTCTGGATTCtATAAAGAAA
ENSG00000142798	HSPG2	protein_coding	chr1:22169263-22169414	GGCCCCTGTaCCTGGTGCCGGGCGGGGAGG	chr1:22163295-22163499	GGGAGAGAGCCGGGAGGGCCtGCGGGGACA
ENSG00000142798	HSPG2	protein_coding	chr1:22169790-22169931	CTATCACTCaCCAGGAATGGGTCCTGGGCT	chr1:22168495-22168635	ATGACCGGGCTCCTAAGGCCtGGGGCCAAA
ENSG00000142798	HSPG2	protein_coding	chr1:22170641-22170792	AGCTCCTTTaCCTGGTGCCGGGCAGGGAGG	chr1:22168732-22168873	GCAGCTGGGAGCCATGGGTCtGTCAGAGCA
ENSG00000142798	HSPG2	protein_coding	chr1:22172601-22172748	GGGACCCTCaCCGGGGACGTGGACAGCACT	chr1:22169263-22169414	GGCTGGGCCAGTCCTGGAGCtGTGGGCACA
ENSG00000142798	HSPG2	protein_coding	chr1:22172941-22173092	CAGCTGCATaCCTGATGGTGACTGGGGAGG	chr1:22169790-22169931	TCAGCAGTGGGCCGTGGACCtGGCCAAGGT
ENSG00000142798	HSPG2	protein_coding	chr1:22173847-22173985	GGCAGACTCaCCGGAGGGGCTGCCGGCGCT	chr1:22170641-22170792	GGTGGGGCTCCACCTGGGGCtGGGGCACAG
ENSG00000142798	HSPG2	protein_coding	chr1:22174182-22174333	CCACTCTGTaCCTGGTGTCGGGAGGGAAGG	chr1:22172601-22172748	GCAGCCGTGAGCCGCGGGTCtGAATAGGGG
ENSG00000142798	HSPG2	protein_coding	chr1:22174182-22174451	CCACTCTGTaCCTGGTGTCGGGAGGGAAGG	chr1:22172689-22172748	GCAGCCGTGAGCCGCGGGTCtGAATAGGGG
ENSG00000142798	HSPG2	protein_coding	chr1:22174451-22174586	TCTGCTCTCaCCGTGGGAGGAACCGCTGCC	chr1:22173847-22173985	GCAGGTGGGAGCCATGGGTCtGGACGTGCG
ENSG00000142798	HSPG2	protein_coding	chr1:22175136-22175287	TGGCCCTGTaCCTGGTGCCGGCTGGGTAAG	chr1:22174182-22174451	TGCCCTCTCTGCTCTCACCGtGGGAGGAAC
ENSG00000142798	HSPG2	protein_coding	chr1:22175386-22175524	GAGACACTCaCAGTGGGAGCCACTAAGGCG	chr1:22174451-22174586	GCAGCCGGGAGCCCACGATCtGCAGGAAGC
ENSG00000142798	HSPG2	protein_coding	chr1:22176534-22176685	CTGCCTCCTaCCTGGTGCCGGGCCGGGAGG	chr1:22175136-22175287	GGGTACGCCACACCCTGGGCtGGGAGGGTG
ENSG00000142798	HSPG2	protein_coding	chr1:22176856-22176991	GAGCTACTCaCCAGGCACTGAGCCCGCAGG	chr1:22175386-22175524	GTAGCCTCGAGCCATGCACCtGGGAGGGTC
ENSG00000142798	HSPG2	protein_coding	chr1:22178039-22178190	CAGTCCCATaCCTGGTGCCGGACAGGGAGG	chr1:22176534-22176685	GTGGGGGTGACCCCAAGTGCtGGGGACAGA
ENSG00000142798	HSPG2	protein_coding	chr1:22178284-22178419	GCCCCACTCaCGGTAGGCTAAGTTGGCCCC	chr1:22176856-22176991	TCAGCAGGGAGCCGTGGGTCtGGCCAGAAT
ENSG00000142798	HSPG2	protein_coding	chr1:22178581-22178726	GTGCCCTGTaCCTGGTGCCGGGCAGGGAGG	chr1:22178284-22178419	ACAGGCGGGAGCCACGAACCtGGGCAGCCG
ENSG00000142798	HSPG2	protein_coding	chr1:22179193-22179325	GAGTCACTCaCCAGGGATGACAGAGGCTTC	chr1:22179193-22179325	GCAGCAGCGAGCCGTGGGTCtGTGTGCAAA
ENSG00000142798	HSPG2	protein_coding	chr1:22179412-22179563	GGCTGCCATaCCTGGTGCCGGGCAGGGAGG	chr1:22179266-22179325	GCAGCAGCGAGCCGTGGGTCtGTGTGCAAA
ENSG00000142798	HSPG2	protein_coding	chr1:22180301-22180328	AATAAAAAAaCCACACCATGACCAAGCAGG	chr1:22179412-22179563	GGCCGGGTGCTGCCGGGCACtGGACACAGA
ENSG00000142798	HSPG2	protein_coding	chr1:22180686-22180836	TGGCTCCTCaCCTGGGGTGTAGCTGGGGCC	chr1:22180301-22180328	ACCAAGCAGGTGGGCAGTACtGCTCCATTT
ENSG00000142798	HSPG2	protein_coding	chr1:22180726-22180836	CCGTGGAGCaCAGACACAGTAATGGAGGCC	chr1:22180686-22180836	GCAGACGGGAGCCGTGCACCtGGGCCAGGA
ENSG00000142798	HSPG2	protein_coding	chr1:22181104-22181241	GGCCCACATaCCTGGGTGTGGGGAGGCAGG	chr1:22180726-22180836	GCAGACGGGAGCCGTGCACCtGGGCCAGGA
ENSG00000142798	HSPG2	protein_coding	chr1:22181104-22181258	GGCCCACATaCCTGGGTGTGGGGAGGCAGG	chr1:22181797-22181939	ACTCTGGGCCCACCGCCCCCtGCAGACAGA
ENSG00000142798	HSPG2	protein_coding	chr1:22181797-22181939	CATCTCCTCaCCTGTGGTGGGAGGCTGCCC	chr1:22182016-22182168	AGCTGGCCGCCGGGGCCCCCtGACGAGTAG
ENSG00000142798	HSPG2	protein_coding	chr1:22182016-22182168	CGGCCTCTCaCCATGCACGTGGAGCACAGC	chr1:22186328-22186495	ACCAGTGGGGCTTGGTTTGCtGGGGGTGGG
ENSG00000142798	HSPG2	protein_coding	chr1:22182280-22182405	CACGGCCTCaCCTGTCCACTCGAGGGTGGG	chr1:22186670-22186728	CACGTAACCTGGGCCACACCtGTAAGGGGG
ENSG00000142798	HSPG2	protein_coding	chr1:22183508-22183688	GGGAGGTGTaCCCTGCACATGTAGAGTGGC	chr1:22190593-22190706	TGTAGCCGGGGGCACAGTCCtAGGGGCAGA
ENSG00000142798	HSPG2	protein_coding	chr1:22183778-22183878	GACCTGCACaCCTTGCTTTTGGCTGTGCAG	chr1:22191336-22191566	CGGGCCGGCGCCAGAATTCCtGGGTTGGGG
ENSG00000142798	HSPG2	protein_coding	chr1:22186328-22186495	GCCATGGGTaCCTTGATGTCGCTGCTGGGT	chr1:22192210-22192302	TCCCACCGTAGGCCGCCACCtGCAAAGAGG
ENSG00000142798	HSPG2	protein_coding	chr1:22186670-22186728	GTCCCACTTaCTCTCTGGCAGGCACTGGCC	chr1:22199113-22199253	TGAGGCCTTCCACCTGGGCCtGGGTAGACG
ENSG00000142798	HSPG2	protein_coding	chr1:22188250-22188336	TACAAACTTaCTGCTCACAGTACTGGCCAG	chr1:22199352-22199584	CCTGGCACCTGGCTGTCTCCtGAGGTGGAA
ENSG00000142798	HSPG2	protein_coding	chr1:22188481-22188608	AGGGTACCCaCATGTTCTCTGGGTTGGTCA	chr1:22199490-22199584	CCTGGCACCTGGCTGTCTCCtGAGGTGGAA
ENSG00000142798	HSPG2	protein_coding	chr1:22192210-22192302	CAAATGCTCaCCGTGATCTGCACATCGGGG	chr1:22199868-22199917	ATAGTAGCCAGGGGCGCACCtGCAGAGAGA
ENSG00000142798	HSPG2	protein_coding	chr1:22198679-22198870	CTGGGGCCCaCCTTGTCTCCCTGGTATGTC	chr1:22201109-22201222	TGTAGCCTGTGTCACAGTCCtGGGGGCAGA
ENSG00000142798	HSPG2	protein_coding	chr1:22199113-22199253	CAGGCTCTCaCCAGGTGGCGTGTGTAGGCA	chr1:22201384-22201495	CATGCTGATGCCAGAGACCCtGGGCGTGAC
ENSG00000142798	HSPG2	protein_coding	chr1:22199490-22199584	TTCGGACTGaCCTTGCACTGGCACTGACCA	chr1:22202122-22202240	CGGGCCGCTGCCATGCTTGCtGCCAAGGAG
ENSG00000142798	HSPG2	protein_coding	chr1:22199868-22199917	ATCCTACTCaCTCTGGCATGGCTGGCCCTG	chr1:22202356-22202535	CTCCTCCATAGGAGGTCACCtGGGACCAGG
ENSG00000142798	HSPG2	protein_coding	chr1:22200899-22201026	ACTGGACGCaCTGGCCGGCAGCAGGGTCTC	chr1:22202722-22202898	CCTCAGAGGCCCCATGCAACtGGGAGGAGG
ENSG00000142798	HSPG2	protein_coding	chr1:22201384-22201495	CCAGGACTCaCCTGGCAGGACGGCCCACGG	chr1:22203005-22203145	AGCGCCCCACCACATTGTTCtGCAGGCACA
ENSG00000142798	HSPG2	protein_coding	chr1:22202122-22202240	GCTCCAGACaCCTGCTCTCAGCGGGCTGCT	chr1:22204926-22204984	CTCGTATCCGGGGGCACAGCtAGGGGAGAG
ENSG00000142798	HSPG2	protein_coding	chr1:22202356-22202535	GTATTGCTCaCCTCCCGGAAAGGCACAATG	chr1:22206600-22206747	AGAATAGCCAATGGGGCATCtGTGGGGACA
ENSG00000142798	HSPG2	protein_coding	chr1:22202722-22202898	CCACTACCCaCCTTGTCCCCCAGGAAGCGT	chr1:22206856-22207052	ACTCATGGACCCAGTGCTCCtGGGTATGGG
ENSG00000142798	HSPG2	protein_coding	chr1:22203005-22203145	TGCAGAGGTaCCTGGGCACGGCTCCATGAA	chr1:22207149-22207328	AGCCGCCATAGGAGTCCACCtGGCACAACA
ENSG00000142798	HSPG2	protein_coding	chr1:22204679-22204746	GGCACGCGTaCCTTACAGCGGCAGGCCTCC	chr1:22211021-22211167	TGGCCGTCAGGGCAGGGGCCtGCTGGGCGG
ENSG00000142798	HSPG2	protein_coding	chr1:22205070-22205156	CTCTCCCTCaCCTCTCACAGCGGCGGCCAG	chr1:22211506-22211650	GTCACCACCTGGGGGGGCACtGAGGAGACC
ENSG00000142798	HSPG2	protein_coding	chr1:22205487-22205614	CTGGGGCTGaCCTGCGGGAGGCATCGATGT	chr1:22211813-22211944	TCCTCAGGACGCTTGGTGGCtGGGGACAAA
ENSG00000142798	HSPG2	protein_coding	chr1:22206600-22206747	GCACTACTCaCCAGGCAGTGGCCATACACA	chr1:22213913-22214167	ATACCCAGGACTGGCTCCTCtGTGGATAGA
ENSG00000142798	HSPG2	protein_coding	chr1:22207149-22207328	GCGCCACCCaCCTCAGAGAACTGGACCTGG	chr1:22213919-22214167	ATACCCAGGACTGGCTCCTCtGTGGATAGA
ENSG00000142798	HSPG2	protein_coding	chr1:22207832-22207995	AGGCCCCTCaCCTTGTTGCCCAGGAACTGT	chr1:22216373-22216634	AACCCAGCCATCCAGCTCCCtGGGGATGGA
ENSG00000142798	HSPG2	protein_coding	chr1:22211021-22211167	CGCCAACGCaCCCTTGAAGTCATCGGGTTG	chr1:22216474-22216634	AACCCAGCCATCCAGCTCCCtGGGGATGGA
ENSG00000142798	HSPG2	protein_coding	chr1:22211260-22211411	TCCGGCAGTaCCTCGTTGTGGGACGAGCTC	chr1:22216920-22216978	TCAAGTACTCCGACTCCAGCtGGGGAGGGA
ENSG00000142798	HSPG2	protein_coding	chr1:22211506-22211650	CAGAGCCGCaCCTGGGATGAGAGGGGATGT	chr1:22217078-22217187	ACCAGGGCTCGGAAATAAACtGGAAAATCG
ENSG00000142798	HSPG2	protein_coding	chr1:22213708-22213827	CGGATACTCaCGGCAGTTGGCTTCATCAGT	chr1:22222415-22222459	TCCCCACTGCCCAGGTCGTCtATAAGCAAA
ENSG00000142798	HSPG2	protein_coding	chr1:22216474-22216634	GATAGGCTCaCCTGTGCCCAGGCGTCGGAA	chr1:22222668-22222803	CCCTCAGCCCATGGGTCACCtGTAAGCAAA
ENSG00000108379	WNT3	protein_coding	chr17:44895884-44895963	GCGAGTCTTaCCACCAAATTGGGTAGCCAG	chr17:44845689-44846165	GCATGTGGTCCAGGATAGTCtGGGGGAGAG
ENSG00000108379	WNT3	protein_coding	chr17:44851034-44851275	CAAGGCAGTaCCTTTGTCGAGGACGGGCCC	chr17:44847149-44847414	AAGGCCGACTCGCGGGTGGCtGCGGGGAGG
ENSG00000108379	WNT3	protein_coding			chr17:44851034-44851275	CTGGCCCAGGGCCAGGGACCtGCAGGCAGA
ENSG00000130844	ZNF331	protein_coding			chr19:54079951-54080107	CACAGCGCTCCAGAGGGAGGtATGTCAATC
ENSG00000117643	MAN1C1	protein_coding	chr1:26012931-26013027	TTTTCTTGCaGATGATGCAGTTTGCTTGGC	chr1:26073159-26073274	GAGCTTCCACCTGAACGTGGtGAGTCAGAG
ENSG00000117643	MAN1C1	protein_coding	chr1:26073159-26073274	TGTGCCTGCaGGAGGCCTCAGCGGGGCAAC	chr1:26073209-26073274	GAGCTTCCACCTGAACGTGGtGAGTCAGAG
ENSG00000117643	MAN1C1	protein_coding	chr1:26079975-26080069	CTCCTTTACaGGTGTTCCGAATAAAGGCCA	chr1:26075746-26075826	CTACCTGACAGGAGAAGAGGtGGGTTGGCC
ENSG00000117643	MAN1C1	protein_coding	chr1:26085083-26085200	TGTCTTTTCaGTGGGAACTGGGGCTGGGCC	chr1:26098148-26098263	GTACTACGAAGCCTTGGAGGtAAGACAAGC
ENSG00000117643	MAN1C1	protein_coding	chr1:26090365-26090458	TCTCTCGGCaGGTCAGGAACATCCGCAAGG	chr1:26104596-26104815	GAGTCATACGCCCGCTCAGGtAACCCTGCA
ENSG00000117643	MAN1C1	protein_coding	chr1:26098148-26098263	TCCCTTCACaGACCATGTCTCAGTTGGAGG
ENSG00000117643	MAN1C1	protein_coding	chr1:26107431-26107603	TGTTTCCCCaGACACCAAACTTGGGCCTGA
ENSG00000104998	IL27RA	protein_coding	chr19:14162908-14163099	TCTCTTCCCaGCAAGTACCTGAGGCCCAGC	chr19:14143198-14143315	ACCTCCAGAGCCAAAAGTAGtGAGTACAGG
ENSG00000104998	IL27RA	protein_coding	chr19:14143198-14143315	TCCCTCTCCaGGCAGCGCCGGGCCACTGCA	chr19:14150320-14150477	GTGAACCTAGAAACCCAAAGtAACGTGGCA
ENSG00000104998	IL27RA	protein_coding	chr19:14153265-14153424	CTCTCCCCCaGCTGGAACCGGAGCTGAAGA	chr19:14150565-14150722	GGAGGCGGCCTGGACCCTGGtGAGTGCTGG
ENSG00000104998	IL27RA	protein_coding	chr19:14153528-14153601	ATCCTTGCCaGCTCCAAAAGATGTGTGGGT	chr19:14153265-14153424	TTCCAGACACCGCCTTCTGGtGAGGATATC
ENSG00000104998	IL27RA	protein_coding	chr19:14156966-14157149	TCATCTCTCaGGCCCCAGGGCCCTGTGTGC	chr19:14153528-14153601	ACCTTTGCTTCTATGGAAGGtGAGCTTCAG
ENSG00000104998	IL27RA	protein_coding	chr19:14159793-14159894	TTGTCACTCaGGGAATTTCACTGTCGGGGT	chr19:14159968-14160126	CCCTCCGTCTGCATGAATGGtGAGCTTCCC
ENSG00000104998	IL27RA	protein_coding	chr19:14159968-14160126	TTCCTCCCCaGCACCCCTAGTGGGGCCAAC	chr19:14161570-14161695	CTCCGGCTTCATCTACCAGGtAGGGGGGTT
ENSG00000104998	IL27RA	protein_coding	chr19:14162419-14162512	TACCCTACCaGATAACACCCTGAGGTGGAA	chr19:14162419-14162512	GCCTGGCCACCTCTGGAAGGtGAGGCTGTC
ENSG00000104998	IL27RA	protein_coding	chr19:14162692-14162785	TGTCTTGCCaGGTGCTACCACCTAAGGCAC	chr19:14162692-14162785	AGGCCAGCCCCACATGGAGGtGAGTCAAAG
ENSG00000159733	ZFYVE28	protein_coding	chr4:2273038-2273141	GTCTCACCCaCCTTCCCACAGCTGCGGCAG	chr4:2273038-2273141	GGCACCCACTCCGGGGGGTCtGTCACAACA
ENSG00000159733	ZFYVE28	protein_coding	chr4:2306016-2307263	CTGGCTCTTaCCTGGAGCCCGACAGGGCCT	chr4:2273402-2273506	CTCCGCAGAGTCTGGGTGACtAGTGGAGAA
ENSG00000159733	ZFYVE28	protein_coding	chr4:2337432-2337521	GAGGCACTCaCCACACGATGGCCAGCCTGG	chr4:2275789-2275909	GGGCCGCCTCTGGCCCCATCtTGTCTGAGG
ENSG00000159733	ZFYVE28	protein_coding	chr4:2355660-2355800	CCGTGGCTCaCCTGACAGGAGCGGAACTGG	chr4:2275789-2275943	GGACCCAGCTGTGGAGCTGCtGCATGGAGA
ENSG00000159733	ZFYVE28	protein_coding			chr4:2321897-2321998	CGCATAGACCACGAGGCCACtGCATTTGAG
ENSG00000159733	ZFYVE28	protein_coding			chr4:2330824-2330869	TAGAACACCTTTTCCATTTCtGCAAAACAA
ENSG00000159733	ZFYVE28	protein_coding			chr4:2330869-2330869	TAGAACACCTTTTCCATTTCtGCAAAACAA
ENSG00000159733	ZFYVE28	protein_coding			chr4:2337432-2337521	GTACCCGAAGTCCAGGGCCCtGTCCGGGGA
ENSG00000159733	ZFYVE28	protein_coding			chr4:2337434-2337521	GTACCCGAAGTCCAGGGCCCtGTCCGGGGA
ENSG00000159733	ZFYVE28	protein_coding			chr4:2339134-2339223	CACCATGGCCGAGACGTAGCtGCAAACACA
ENSG00000159733	ZFYVE28	protein_coding			chr4:2341180-2341382	TGGAGCCGGCGGCCAGGCACtGCGGGAGGG
ENSG00000159733	ZFYVE28	protein_coding			chr4:2341244-2341382	TGGAGCCGGCGGCCAGGCACtGCGGGAGGG
ENSG00000143119	CD53	protein_coding	chr1:111441746-111441814	TCTTTTCACaGGTGTTGGGGATGTCCTTTG	chr1:111437582-111437677	GGACTCCATCCAGTCATTTGtGAGTACAGG
ENSG00000143119	CD53	protein_coding	chr1:111437582-111437677	TGCCTGCCCaGCTGAATGAGTATGTGGCTA
ENSG00000143119	CD53	protein_coding	chr1:111439275-111439355	TTGGCTTTTaGCTGCAGTGTTGTGGTATAA
ENSG00000165672	PRDX3	protein_coding	chr10:120938267-120938302	CAGCCACTCaCCGACGCTCGGAGCAACCGT	chr10:120931894-120931997	TGTGGCCCAAACCACCATTCtAATCAAAAT
ENSG00000165672	PRDX3	protein_coding	chr10:120928689-120928854	AAAAAACCTaCCGTAGGAGAATCCGGTGTC	chr10:120933963-120934069	TACCCTTAAAATAGGGTGCAtGCTGGGTGA
ENSG00000165672	PRDX3	protein_coding	chr10:120933249-120933384	CAATGCCATaCCTTTCTTGGTGTATTTATC
ENSG00000165672	PRDX3	protein_coding	chr10:120933963-120934069	ATTACACTTaCAAATCCAAAGGATAGAAGA
ENSG00000165672	PRDX3	protein_coding	chr10:120933963-120934104	ATTACACTTaCAAATCCAAAGGATAGAAGA
ENSG00000082068	WDR70	protein_coding	chr5:37392102-37392222	AATCTTTTCaGAAGCAAGAGAAAAAGAGGA	chr5:37379470-37379494	CGCTCTGGGCCCAGCGAAGGtGGGTTTCAT
ENSG00000082068	WDR70	protein_coding	chr5:37443341-37443474	TTTAAAACCaGGTGTCTGCTTTGGGTCTGG	chr5:37392102-37392222	GCTCCAAATCATCTTCCAGGtGCCTGATTT
ENSG00000082068	WDR70	protein_coding	chr5:37605166-37605340	ATCATTTTTaGGACTGTGAGGACGTGGGAA	chr5:37443341-37443474	CCCTTCAGCCCTGTGAGTGGtATGTATTCA
ENSG00000082068	WDR70	protein_coding	chr5:37726985-37727147	TTTTGCAATaGGTCGTGGTGGCCGAGTTGG	chr5:37479936-37480089	GGACATGGCCAACACCAAGGtAAGCATTAA
ENSG00000082068	WDR70	protein_coding			chr5:37605166-37605340	CTGGGACCGAAATTTGACTGtAAGTTAAAT
ENSG00000082068	WDR70	protein_coding			chr5:37697757-37697856	GTCCTTGCCTCTCGTGGAGGtAGGTTAAAA
ENSG00000082068	WDR70	protein_coding			chr5:37701160-37701244	TTCCCACCATGTTCCCAATGtAAGTAGCAT
ENSG00000082068	WDR70	protein_coding			chr5:37721217-37721317	ACCCCAACAAGAGTCAGAGGtATTTCATAA
ENSG00000082068	WDR70	protein_coding			chr5:37725036-37725152	CCTCCTGTAGCAGGCCCAGGtGACTGTGAT
ENSG00000082068	WDR70	protein_coding			chr5:37726985-37727147	TTTCTCCAGCATATTCCAAGtGAGAATATA
ENSG00000169567	HINT1	protein_coding	chr5:130500753-130500898	ACGATACCCaCCTCAGCAGGCGAGAGAGGT	chr5:130495143-130495304	TCATTAAGTGTCCAAGAAGCtGGAAAAGGA
ENSG00000169567	HINT1	protein_coding			chr5:130498078-130498170	GTTTTTCCTTAGTAATGACCtTAGGAAGAT
ENSG00000136717	BIN1	protein_coding	chr2:127864436-127864519	GGCTCGCTCaCCTTCTCCTGCGCGCGGGTG	chr2:127806105-127806209	CCATGAGCCAGCCTTCATCCtGAGGGGCAG
ENSG00000136717	BIN1	protein_coding	chr2:127807997-127808098	CCAGCCCTCaCCTGCTCTTCAGGGTTCTGG	chr2:127808730-127808819	CCTCCGAGGCCTCTGCTGGCtGCAACATAA
ENSG00000136717	BIN1	protein_coding	chr2:127808378-127808488	TGTGGGCTCaCCTTGAACATGAAACCTGGG	chr2:127810998-127811021	AGAGGTCCCATGGAATTGACtGAGCGCAGC
ENSG00000136717	BIN1	protein_coding	chr2:127809831-127809938	TGGGCACTTaCTTGGGCAGGCCCCGGCTCG	chr2:127811481-127811588	AAGGCCCCGGGGCCTCAAACtTGGCAGCAG
ENSG00000136717	BIN1	protein_coding	chr2:127810998-127811021	GTGCAGCTTaCCTCCCAGAGGTCCCATGGA	chr2:127815049-127815177	CTGGTGGGCCTTTCCGGAGCtGTGGGTCGG
ENSG00000136717	BIN1	protein_coding	chr2:127811481-127811588	GCACAACCAaCCTGACCAGAGGGCGTGGGT	chr2:127821147-127821222	GACGTAGAAACCTACGCGGCtACAGAAGGG
ENSG00000136717	BIN1	protein_coding	chr2:127815049-127815177	CCGCGGCTGaCCTGGGAGGGGGTGGTCACG	chr2:127821509-127821594	TGATGAGCTCCTCCTCGGCCtGGGGGGCAG
ENSG00000136717	BIN1	protein_coding	chr2:127816587-127816731	ATCACTCCTaCCTGAGATGGGGACTTGGGG	chr2:127826500-127826607	CCCGCTTGGCAATGCGTGACtGGGGCAGAC
ENSG00000136717	BIN1	protein_coding	chr2:127819691-127819773	CCCGCACGCaCCTGGGCTGGGCCTTGACCG	chr2:127827571-127827666	TCCACAGCAGGTCGTTGTTCtGAGACAGGC
ENSG00000136717	BIN1	protein_coding	chr2:127821147-127821222	CCATGGCCTaCCTTGCTCATCTCCTTGTGG	chr2:127828129-127828223	TTGGAAGCCTCGTGCATGGCtGTGGGGCAG
ENSG00000136717	BIN1	protein_coding	chr2:127821509-127821594	CTGGGCCTCaCCTGTTCCACAGGGACGGCA	chr2:127828338-127828392	GCAGCCGGGTGCCCTCCGTCtGCAAAGAGA
ENSG00000136717	BIN1	protein_coding	chr2:127825739-127825831	GCCAGTGTCaCCTGATTTCGGAGCAGGTTA	chr2:127834202-127834282	TCCCCAGCTTCTGGAGAACCtGCCGAAGCC
ENSG00000136717	BIN1	protein_coding	chr2:127826500-127826607	CCAGCCCTTaCCTTGGCAATTTTGGCTTCA
ENSG00000136717	BIN1	protein_coding	chr2:127827571-127827666	GGGTCTCTCaCCTTGATGTCGGGGAACTGG
ENSG00000136717	BIN1	protein_coding	chr2:127828338-127828392	CTGCCTCCTaCCTTTGACGGAGGCCAGGTA
ENSG00000162819	BROX	protein_coding	chr1:222892267-222892373	TCTCTTATAaGTGACTTGAGGTCATCCAGG	chr1:222902962-222903043	CTCCAAGAAGCAGAAAAATGtAAGTTTTCC
ENSG00000162819	BROX	protein_coding	chr1:222892605-222892701	CTTTTCTATaGGTTTCATAAATTCTTTGGA	chr1:222904699-222904858	AAGACCCAAGGATGACAGTGtATGAGATTG
ENSG00000162819	BROX	protein_coding	chr1:222895761-222895856	TATAATTCCaGTGCCCAGCAGGATGCTGTT
ENSG00000162819	BROX	protein_coding	chr1:222902962-222903043	TATTTCATCaGGCTTACTGTTACCATGGTG
ENSG00000162819	BROX	protein_coding	chr1:222903369-222903519	TTCACATGCaGTGTATGCAAAGGCAGAAGC
ENSG00000196628	TCF4	protein_coding	chr18:53331906-53331989	ATTGAAAGTaCCTCTGTTTGGTCCCCTCCT	chr18:52896078-52896307	GTCCTCATCGTCATTATTGCtGTGGGACAA
ENSG00000196628	TCF4	protein_coding	chr18:52901779-52901914	GGCCAACCTaCCTCTGTAAGGGTCCTGGGG	chr18:52899740-52899902	TGTAGTCCTGGTGGCATGCCtGCCGAAAAA
ENSG00000196628	TCF4	protein_coding	chr18:52924546-52924619	ATGAGACATaCCAAAGAGTGTAAGGGTCCT	chr18:52899752-52899902	TGTAGTCCTGGTGGCATGCCtGCCGAAAAA
ENSG00000196628	TCF4	protein_coding	chr18:52924546-52924622	ATGAGACATaCCAAAGAGTGTAAGGGTCCT	chr18:52924546-52924619	CTAGACCAAACAGCTGTGCCtGCTGATATT
ENSG00000196628	TCF4	protein_coding	chr18:52927180-52927258	AAATACACTaCCTGAGAGAGATGGAGGAGA	chr18:52924546-52924622	GACCAAACAGCTGTGCCTGCtGATATTAAA
ENSG00000196628	TCF4	protein_coding	chr18:52937106-52937194	TACAGGAAGaGGTGCTGTAATGGTTTGTAC	chr18:52928697-52928764	GCCCCGCTTCCTCTATTTGCtGCAAAAACA
ENSG00000196628	TCF4	protein_coding	chr18:52942850-52942902	GTCTGCCTTaCCAAACGTTCATGTGGATGC	chr18:53018105-53018213	CTGGGTTGCCCATATCCATGtCACCTCCAA
ENSG00000196628	TCF4	protein_coding	chr18:52942850-52942983	GTCTGCCTTaCCAAACGTTCATGTGGATGC	chr18:53018105-53018231	TGTCACCTCCAAGGAGACTCtGCTAAAAGG
ENSG00000196628	TCF4	protein_coding	chr18:52946782-52946887	CAGCATCTTaCCTTGCATGAAGAAGGAGCT	chr18:53018105-53018234	CACCTCCAAGGAGACTCTGCtAAAAGGTTA
ENSG00000196628	TCF4	protein_coding	chr18:52946782-52946905	CAGCATCTTaCCTTGCATGAAGAAGGAGCT	chr18:53018127-53018234	CACCTCCAAGGAGACTCTGCtAAAAGGTTA
ENSG00000196628	TCF4	protein_coding	chr18:52969647-52969715	TCTGACCTTaCCTCTGCTTTCCCTTCGTGG	chr18:53018186-53018234	CACCTCCAAGGAGACTCTGCtAAAAGGTTA
ENSG00000196628	TCF4	protein_coding	chr18:53017590-53017639	GCAGTACTTaCTGAAGATGGCAAACCTGGA	chr18:53018198-53018234	CACCTCCAAGGAGACTCTGCtAAAAGGTTA
ENSG00000196628	TCF4	protein_coding	chr18:53017595-53017639	ACTTACTGAaGATGGCAAACCTGGAGGAAC	chr18:53070685-53070749	GAGCCCCTTTCTGTTTTACCtGCCAAGAGA
ENSG00000196628	TCF4	protein_coding	chr18:53070852-53070945	TGTTTACATaCGTAAAGTAGGCACTACTGG	chr18:53128250-53128316	CAAGGTCCCTGCTGGTCATGtGGTCATAGG
ENSG00000196628	TCF4	protein_coding	chr18:53128250-53128316	ATGGGTCTTaCTTTGTATTCTGGAATTGAC	chr18:53128250-53128346	GAGTCCCATCTCCATAGTTCtGTAAATAAA
ENSG00000196628	TCF4	protein_coding	chr18:53128250-53128346	ATGGGTCTTaCTTTGTATTCTGGAATTGAC	chr18:53177810-53177828	CTCTGCTGTCCTCTTCCATAtGAATAGGAA
ENSG00000196628	TCF4	protein_coding	chr18:53131307-53131368	GATATACTTaCCCTGGACGGGCTTGGATGT	chr18:53298529-53298593	CGTCCAAGAGATAATGTTCTtAGATTGGTG
ENSG00000196628	TCF4	protein_coding	chr18:53263337-53263457	TGATGACTCaCGCCTATCCCGGGTACTCAG
ENSG00000196628	TCF4	protein_coding	chr18:53302934-53303128	CTGGTTCCTaCCTCCAAGGGCCTCCTGGAG
ENSG00000211673	IGLV3-1	IG_V_gene	chr22:23223277-23223576	CTCTCCTGTaGGATCCGTGGCCTCCTATGA	chr22:23222938-23222983	GTCCTTGCTTACTGCACAGGtGCTGCCCCT
ENSG00000180884	ZNF792	protein_coding	chr19:35454534-35454566	CAAGCACTCaCCTGCGCGGGGTCCCGCAGC	chr19:35448863-35450475	TCTGTTCCATGGCAAAAATCtGAAAGCAGA
ENSG00000180884	ZNF792	protein_coding	chr19:35451139-35451220	TCGCTGCTTaCCAGAGCCAGGCCTGCCATA	chr19:35451139-35451220	CCCAGGGCTCTTTCCCCATCtCCAACTGGG
ENSG00000180884	ZNF792	protein_coding	chr19:35451139-35451261	TCGCTGCTTaCCAGAGCCAGGCCTGCCATA	chr19:35451139-35451261	GACCTGAAAGATATAAGTCCtAAGGGAAAG
ENSG00000180884	ZNF792	protein_coding	chr19:35451772-35451898	GACAGCCTTaCCCAGCGAGGCTATAAGTGC
ENSG00000178904	DPY19L3	protein_coding	chr19:32972985-32973143	TTTGGTTTTaGATGATGGATGGCCCAGGAG	chr19:32923622-32923712	GCTCCAACCCTCGTGCAAGGtAATTACAAC
ENSG00000178904	DPY19L3	protein_coding	chr19:32927352-32927401	CATATCTATaGGTTTTCATGGCCTAATATA	chr19:32927352-32927473	TAGAGTTCTACCCATACAGGtATGTTTTGT
ENSG00000178904	DPY19L3	protein_coding	chr19:32927352-32927473	CATATCTATaGGTTTTCATGGCCTAATATA	chr19:32930018-32930141	CTTACAGCCTCTTTCTGAAGtAAGTGTTTA
ENSG00000178904	DPY19L3	protein_coding	chr19:32944051-32944182	GGTTCTTGCaGGCGACATGGCTGTATGGAA	chr19:32930123-32930141	CTTACAGCCTCTTTCTGAAGtAAGTGTTTA
ENSG00000178904	DPY19L3	protein_coding	chr19:32945845-32945946	TTAATTTCTaGAAAAATCTGAAAACTGGAA	chr19:32930682-32930816	CATGCTGCCAGCAGTGAAGGtGAGCTTTGC
ENSG00000178904	DPY19L3	protein_coding	chr19:32954775-32954886	TGTTCTTGCaGAATGAAGTACCTCTGGACG	chr19:32949257-32949415	TTGCCTTTCATAATCTCAGGtATGGTATAT
ENSG00000178904	DPY19L3	protein_coding	chr19:32959637-32959719	TTTAATTTCaGTTCTGGCCAGGAATGATGG	chr19:32949310-32949415	TTGCCTTTCATAATCTCAGGtATGGTATAT
ENSG00000178904	DPY19L3	protein_coding	chr19:32971611-32971662	GCTTCCTACaGAAGCCCTCTCTTGGCACTT	chr19:32954775-32954886	TCTTTATAACCCAAAGAGGGtCAGTGTCAT
ENSG00000178904	DPY19L3	protein_coding	chr19:32972985-32973007	TTTGGTTTTaGATGATGGATGGCCCAGGAG	chr19:32968428-32968560	GAGAGAGCGGACCAGAGCGGtGAGGCTCCC
ENSG00000178904	DPY19L3	protein_coding			chr19:32971305-32971463	GGACATTGCCAACGGCCACGtGAGCATGCT
ENSG00000104059	FAM189A1	protein_coding	chr15:29416890-29416964	AAGCGTCTCaCCGCTCCCAGGCACAGCCTC	chr15:29420992-29421067	GCTGACCTATACTTGTAACCtACAGTAAGA
ENSG00000104059	FAM189A1	protein_coding	chr15:29428569-29428704	CCAGGCCTCaCCTGGCTGGCAGGGGGCTGG	chr15:29428569-29428704	AAAGTCCAGGTGGAGGCCCCtGAAAAGACA
ENSG00000104059	FAM189A1	protein_coding	chr15:29429237-29429397	GGGAGACCAaCCTCTGGGCCTCAGTGGACG	chr15:29429237-29429397	GTGACCTCTGCGGAAGGAACtGGAAAACAG
ENSG00000104059	FAM189A1	protein_coding	chr15:29443937-29444044	AGGCCACTCaCCATCTGCAGGACATCGGAG	chr15:29673979-29674035	TGAGTCCCGACAGCAGCACCtGGAAGGACA
ENSG00000104059	FAM189A1	protein_coding	chr15:29544572-29544670	TCATTACTTaCCAACTGGCAGCCTTCTAGG
ENSG00000104059	FAM189A1	protein_coding	chr15:29544572-29544682	TCATTACTTaCCAACTGGCAGCCTTCTAGG
ENSG00000104059	FAM189A1	protein_coding	chr15:29673979-29674035	GTGCCACTTaCCACAAGGGAGAGAGGCCTC
ENSG00000116690	PRG4	protein_coding	chr1:186269223-186269345	TATAATTTTaGATTTATCAAGCTGTGCAGG	chr1:186275450-186278272	ATCAATCCCATGCTTTCCGGtATTAAGAAT
ENSG00000116690	PRG4	protein_coding	chr1:186270724-186270843	GCTCTGGGTaGAGCTTTCCTGTAAAGGCCG	chr1:186277348-186278272	ATCAATCCCATGCTTTCCGGtATTAAGAAT
ENSG00000116690	PRG4	protein_coding	chr1:186280166-186280302	TTAAATTTTaGGTCATTATTTCTGGATGCT	chr1:186281901-186282026	TACTATGCCTTTTCTAAAGGtAAGGTATTA
ENSG00000116690	PRG4	protein_coding	chr1:186280572-186280728	TAAATTATCaGGATTCTCAGTACTGGCGTT
ENSG00000196923	PDLIM7	protein_coding	chr5:176923418-176923513	CCTAGGCTCaCCCGGGAAATGGAGAGGGGC	chr5:176915069-176915249	CGCCACCAGGTAGCGGCCCCtGCAGGGAGG
ENSG00000196923	PDLIM7	protein_coding	chr5:176910868-176910983	GGGGCTCTCaCCGCACAGACGAAGCAGGTG	chr5:176915196-176915249	CGCCACCAGGTAGCGGCCCCtGCAGGGAGG
ENSG00000196923	PDLIM7	protein_coding	chr5:176911071-176911191	CCAGTGGGTaCCTCGCTCGCAATAGGGCAC	chr5:176916772-176916833	TTCTGTCCTGGGCACCTGGCtGCAAGATCT
ENSG00000196923	PDLIM7	protein_coding	chr5:176916394-176916628	AGGCCACCCaCCGGATGACCTTGTGGCACT	chr5:176916812-176917100	CCTCATGCCAGGAAGCCATCtGTGATGGCA
ENSG00000196923	PDLIM7	protein_coding	chr5:176916772-176916833	CTCCCTCTCaCCAGGCCAGGGCTCCTGGGG	chr5:176917501-176917594	CTCCAGGACATACTTTTCCCtGAGGGGCAG
ENSG00000196923	PDLIM7	protein_coding	chr5:176917871-176917907	CGTCCCTGTaCCTTGATTTCTTCAGGTGCT	chr5:176917871-176917907	TCCTCATCCGGGTCTTGCACtGAGAGGGCA
ENSG00000196923	PDLIM7	protein_coding	chr5:176918011-176918147	CTGGCACTTaCTGAACTCGGTGCCTGTGAG	chr5:176919406-176919436	GCTCTGAACCGGCTGGGCCCtGGAGGAGAA
ENSG00000196923	PDLIM7	protein_coding	chr5:176918405-176918421	GGCTCACTGaCTTGTCAGGGGTCTGCACCT	chr5:176919414-176919436	GCTCTGAACCGGCTGGGCCCtGGAGGAGAA
ENSG00000196923	PDLIM7	protein_coding	chr5:176918808-176918926	GGCCGACGTaCCCATTCTGCTGCGGGGCGC	chr5:176919527-176919678	CTTTGCCCCCAGGAGTGAGCtGTGGAGAGA
ENSG00000196923	PDLIM7	protein_coding	chr5:176918808-176918977	GGCCGACGTaCCCATTCTGCTGCGGGGCGC
ENSG00000196923	PDLIM7	protein_coding	chr5:176919406-176919436	CAGCCTCGTaCCTTCTGCGGTTTGCTCTGA
ENSG00000196923	PDLIM7	protein_coding	chr5:176919527-176919678	CACCCGCATaCCTGCTGAGGCCCAGGCTGA
ENSG00000196923	PDLIM7	protein_coding	chr5:176923418-176923428	CCTAGGCTCaCCCGGGAAATGGAGAGGGGC
ENSG00000135077	HAVCR2	protein_coding	chr5:156525869-156525912	AAGTTACTTaCTGTTAGATTTATATCAGGG	chr5:156514116-156514305	GTTGGCCAAAGAGATGAGGCtGTGGAAATA
ENSG00000135077	HAVCR2	protein_coding	chr5:156531677-156531760	TGCATAGTTaCCTGGGCCATGTCCCCTGGT	chr5:156522317-156522470	TGGCCAATGTGGATATTTGCtATGGAAACA
ENSG00000135077	HAVCR2	protein_coding			chr5:156522419-156522470	TGGCCAATGTGGATATTTGCtATGGAAACA
ENSG00000135077	HAVCR2	protein_coding			chr5:156525869-156525912	CCCAGTGTCTGTGTCTCTGCtATAAAAAGA
ENSG00000135077	HAVCR2	protein_coding			chr5:156533638-156533973	TATTCCACTTCTGAGGACCCtGCATAGAGA
ENSG00000196968	FUT11	protein_coding	chr10:75535299-75535440	TGATATTTCaGTTGGAAAGAGATGTGGCTG	chr10:75532092-75532799	GCTCATGCGCCACATCCCGGtGAGTGAGGG
ENSG00000196968	FUT11	protein_coding	chr10:75532948-75533573	ACCCGGTCTaGGTAGACTCCTACGGGAAAT	chr10:75532948-75533573	AGATTCCTGAGAATGACAGGtAAGAGTGCT
ENSG00000213465	ARL2	protein_coding	chr11:64789193-64789324	TGTCCTCCCaGGTCCTGGAGCTGGACTCCA	chr11:64785836-64785946	AGACCCTGGAGCACCGAGGGtGAGCAGGGG
ENSG00000213465	ARL2	protein_coding	chr11:64785836-64785946	CTGCGCCCCaGTGGCCTGGACAATGCTGGA	chr11:64786043-64786205	GAGCCTGCTGGTGGAGGAGGtGGGCAGCTC
ENSG00000213465	ARL2	protein_coding	chr11:64786043-64786205	TCCTTGCCCaGATTCAAGCTGAACATCTGG	chr11:64787891-64787971	CTCTAACGCCATCCGCGAGGtGAGTCCAGG
ENSG00000213465	ARL2	protein_coding	chr11:64787891-64787971	TTCTCCCCCaGCGCCTGGCCGGAGCAACCC
ENSG00000205045	SLFN12L	protein_coding	chr17:33814745-33814758	AGAGAACGAaCCTGGCGAGGTCCATGTCTG	chr17:33805094-33805204	GAGGGCAGTTCCTCACATACtATGGAATAA
ENSG00000205045	SLFN12L	protein_coding	chr17:33814745-33814821	AGAGAACGAaCCTGGCGAGGTCCATGTCTG	chr17:33806136-33807214	TCCACGCAGAAATTCTTTTCtGTAAAATAG
ENSG00000205045	SLFN12L	protein_coding			chr17:33814745-33814758	CGAACCTGGCGAGGTCCATGtCTGCGCACT
ENSG00000205045	SLFN12L	protein_coding			chr17:33814824-33814853	GCCCCTCGCTCAGCTGCATTtCTATCGGGC
ENSG00000143199	ADCY10	protein_coding	chr1:167791262-167791379	CACATTGTTaCCAGATAGCTACAGAGGAAT	chr1:167778918-167779076	AGGTTGAGTACCATGATTCCtGAGAGGAAA
ENSG00000143199	ADCY10	protein_coding	chr1:167792246-167792361	CCCACACTTaCCAGAATAAAGCAGGATGTC	chr1:167779962-167780150	CCACCAGATTCTCCAAGTTCtAAAGAAAAA
ENSG00000143199	ADCY10	protein_coding	chr1:167793714-167793810	AAGATAAATaCCTGCTGTTCAGAAGGAGAC	chr1:167787310-167787505	TTCCTGAAGTCTGGCATACCtGCATTACCA
ENSG00000143199	ADCY10	protein_coding	chr1:167793889-167794093	CCAGCCCTTaCCTAACTCAATGGCCAAATC	chr1:167793889-167794093	CTAGGTAAGCCTTAATGATCtGAAATGGCA
ENSG00000143199	ADCY10	protein_coding	chr1:167802225-167802400	CCTTCCCTTaCCCTGGAGGTGGGCTCTCTT	chr1:167798505-167798661	TTGTGCCAGCCTCTTCTTCCtATTGGATAA
ENSG00000143199	ADCY10	protein_coding	chr1:167803208-167803315	TGGTTTCTTaCCTCACCTTTGAGGCTGTAA	chr1:167802225-167802400	GGCCCATATTGAAACAGACCtACAGGGAGG
ENSG00000143199	ADCY10	protein_coding	chr1:167806487-167806556	TATGCCTCTaCCTGCGATTTTCAGGAAAAA	chr1:167803880-167803932	TCTCCCAGTCTCATGCATCCtGTTGGGTAT
ENSG00000143199	ADCY10	protein_coding	chr1:167815223-167815501	GTGCTACTCaCCCATCCCTTCACTGGGCTT	chr1:167814801-167815091	TGTTCCTCTTCACCGTGATCtGGAGAGAGC
ENSG00000143199	ADCY10	protein_coding	chr1:167817599-167817727	GATTTTCTTaCCTTTTAATGACGTTGGAGG	chr1:167823591-167823727	GCTTCCCTCCCCCAGGTACCtGTAGTGAAA
ENSG00000143199	ADCY10	protein_coding	chr1:167823591-167823727	GCAGGACTTaCTGAACAGGTTATTCCAGGT	chr1:167825403-167825677	TCCTTTCCTCTTTCACTATCtGGACAAGAT
ENSG00000143199	ADCY10	protein_coding	chr1:167825403-167825677	AGGTTACTTaCGAGTCCAGTTCTTTGGAGA	chr1:167829045-167829131	TCTCCCGAGAAATAGGGAACtGTACAAAGA
ENSG00000143199	ADCY10	protein_coding	chr1:167830109-167830301	TAGCTAGTTaCCTGAACATGGAAAATGTCA	chr1:167844369-167844424	GCACGCCATACCAAACATGCtGAAGAGAAG
ENSG00000143199	ADCY10	protein_coding	chr1:167839495-167839648	AAGACACTCaCCTGTGATTCTTACCTTGGG	chr1:167849353-167849429	AACACCGATGGATACAGTTCtGGTGCAGGG
ENSG00000143199	ADCY10	protein_coding	chr1:167844369-167844424	CTACTACCTaCCCAGCAAAGGGTAATCCTC	chr1:167863091-167863179	CATGCAAGCCTCAGGAGGTCtAAGAAGGCA
ENSG00000143199	ADCY10	protein_coding	chr1:167847684-167847873	TCCACACTCaCACTTTCTCAGTACGGCCCC	chr1:167868661-167868866	ATGTGGCCAGCAGCCAGTCCtGGCAAGAAG
ENSG00000143199	ADCY10	protein_coding	chr1:167849729-167849847	TCAATACTCaCTGGATTTTGTGGACTTGAG	chr1:167871254-167871292	CCTCCAAAAATCAACACTTCtGAGAAAAAA
ENSG00000143199	ADCY10	protein_coding	chr1:167865833-167865929	TGGGTACTTaCTTTTGTGCTCACCAGAAGG
ENSG00000143199	ADCY10	protein_coding	chr1:167870900-167871043	CAAATGCTTaCCTATCTTGACTCGGATGTC
ENSG00000143199	ADCY10	protein_coding	chr1:167870900-167871059	CAAATGCTTaCCTATCTTGACTCGGATGTC
ENSG00000143199	ADCY10	protein_coding	chr1:167871254-167871292	AGCCCCCATaCCTGCAAATTTCAGGATGTC
ENSG00000137547	MRPL15	protein_coding	chr8:55049071-55049225	TTTCCTTGCaGGAGAGAAGACCAAGAGGTC	chr8:55047844-55047951	TCCCGGCTCCAAGAAACCGGtAAATGGGTG
ENSG00000137547	MRPL15	protein_coding	chr8:55055223-55055346	ACATATTTCaGGGTGCTGACACCTTTACGG	chr8:55049828-55049993	TGTCCAGCTGGTTGAGGAGGtAAGTCTTGA
ENSG00000137547	MRPL15	protein_coding	chr8:55055223-55055387	ACATATTTCaGGGTGCTGACACCTTTACGG	chr8:55055223-55055346	TATGATCCAAGAAGTCTGGGtAAGTTTGTT
ENSG00000224689	ZNF812	protein_coding	chr19:9804370-9804496	GTTACTCTTaCCCACAGAGGCCAGGTTCAC	chr19:9800817-9801937	TTTCCATCCACTGTAGCTTCtTGTCTGCTG
ENSG00000224689	ZNF812	protein_coding	chr19:9805455-9805543	TTTCTTTTTaCCTGATAAGAATTTGCCAGG	chr19:9801770-9801866	CTCCATTCTGAGCTCTCATGtGTGTTTTAA
ENSG00000224689	ZNF812	protein_coding			chr19:9805455-9805543	GGTTCCCTGGGAAAAAACCCtAGTGGAAAA
ENSG00000224689	ZNF812	protein_coding			chr19:9805483-9805543	GGTTCCCTGGGAAAAAACCCtAGTGGAAAA
ENSG00000174804	FZD4	protein_coding	chr11:86665843-86666127	GGGGCGCCCaCCTGCAGCTGGCTGGAGCAG
ENSG00000128335	APOL2	protein_coding	chr22:36629199-36629208	AGCGAGCCTaCCTGGGTTCATGGTGCCAGC	chr22:36623453-36624326	GAGCTCATCTGCCTCATCCCtGCACAAGGA
ENSG00000128335	APOL2	protein_coding	chr22:36629199-36629287	AGCGAGCCTaCCTGGGTTCATGGTGCCAGC	chr22:36624078-36624326	GAGCTCATCTGCCTCATCCCtGCACAAGGA
ENSG00000128335	APOL2	protein_coding	chr22:36633107-36633231	GGGCCTCGGaCCTGCCCAATACTTGTGAGG	chr22:36624241-36624326	GAGCTCATCTGCCTCATCCCtGCACAAGGA
ENSG00000128335	APOL2	protein_coding			chr22:36629199-36629287	TGGAAGGTTTTCCTTAACCCtTGAGAACGA
ENSG00000128335	APOL2	protein_coding			chr22:36629448-36629501	AAGGCAGGGTCCTCTTGTCCtGTAGGGGTA
ENSG00000128335	APOL2	protein_coding			chr22:36633107-36633231	TACTGCCCCTCAGGCTTGACtAGGACACAG
ENSG00000126088	UROD	protein_coding	chr1:45481009-45481167	TGGTCCCCCaGGAGGAGATCGGGCAGTTGG	chr1:45478579-45478691	GCAGGCCGTTACTTACCAGGtAAGAGTCAG
ENSG00000126088	UROD	protein_coding	chr1:45478579-45478691	CTGATCGCCaGACCTCAGGGTTTTCCGGAG	chr1:45478964-45479026	CATCCTTGTTGTACCCCAGGtACCCACTCA
ENSG00000126088	UROD	protein_coding	chr1:45478808-45478887	TCTGTATGCaGAGTTTAGGGAAACCCGGGC	chr1:45480111-45480248	CCTGGCACCAGTGCCCATGGtGAGGATTGG
ENSG00000126088	UROD	protein_coding	chr1:45479266-45479463	TCCCCCTCCaGGCACTGGGCATGGAGGTGA	chr1:45480408-45480508	TGGCCCCAAAGAAAGCCCGGtAAGCCATGG
ENSG00000126088	UROD	protein_coding	chr1:45480408-45480497	CTTTTTTCTaGATCATCTTTGCTAAGGATG	chr1:45480612-45480678	TGCCTTGTATGCATCTGAGGtAACAGCCAG
ENSG00000126088	UROD	protein_coding	chr1:45480408-45480508	CTTTTTTCTaGATCATCTTTGCTAAGGATG
ENSG00000126088	UROD	protein_coding	chr1:45480612-45480678	TTTGCTTCCaGGGAGTGTGTGGGGAAGACG
ENSG00000181322	NME9	protein_coding	chr3:138022349-138022485	TGATGACTTaCCCTGAGGGGCTTCTGTATC	chr3:138020485-138020546	GTTGCTTCAGCCTCACCGCCtGTGGGATGA
ENSG00000181322	NME9	protein_coding	chr3:138024846-138024938	GATGAGCTGaCCTCTCCAGCTTTGTGTTGG	chr3:138022349-138022485	GCCGTACTGAGCTCGGAGACtGGGAACATT
ENSG00000181322	NME9	protein_coding	chr3:138036990-138037061	AATGTACTTaCTGCATAAAACAGAAAGGTT	chr3:138022414-138022485	GCCGTACTGAGCTCGGAGACtGGGAACATT
ENSG00000181322	NME9	protein_coding	chr3:138038320-138038422	GAGAATCTTaCTAATGCAAAGTGCAGAAGG	chr3:138022417-138022485	GCCGTACTGAGCTCGGAGACtGGGAACATT
ENSG00000181322	NME9	protein_coding	chr3:138038320-138038423	GAGAATCTTaCTAATGCAAAGTGCAGAAGG	chr3:138024846-138024938	CAAACCCAGCTTCCTGAATCtGTAGAATAT
ENSG00000181322	NME9	protein_coding	chr3:138043715-138043739	CTTTGAATTaCCAGTTAGTCCTTTGGAACT	chr3:138024876-138024938	CAAACCCAGCTTCCTGAATCtGTAGAATAT
ENSG00000181322	NME9	protein_coding	chr3:138043715-138043772	CTTTGAATTaCCAGTTAGTCCTTTGGAACT	chr3:138025240-138025322	CAGGTCCTCTCTGATGAAACtAAGCCAAAA
ENSG00000181322	NME9	protein_coding			chr3:138033174-138033249	AAAGAGCCTCATCTTTAATCtAGTACAAAT
ENSG00000181322	NME9	protein_coding			chr3:138034369-138034485	CAGCCACCAGTTCTCCTCCCtAGAATACGT
ENSG00000181322	NME9	protein_coding			chr3:138043261-138043436	ATGCATTCTCCTTTAGTGCCtGAAGTAATT
ENSG00000181322	NME9	protein_coding			chr3:138043715-138043739	GTCCTTTGGAACTGAGCATTtCCTCCCAAA
ENSG00000171053	PATE1	protein_coding	chr11:125618495-125618625	CCCCTCCACaGGGGATGGTAATCCCTGGTT
ENSG00000171053	PATE1	protein_coding	chr11:125616556-125616591	TTTTCCAACaGCATTATCTGGATCACTTTC
ENSG00000104976	SNAPC2	protein_coding	chr19:7986590-7986658	GCTTCACTCaGGTCTGGACGGATCTGGCTG	chr19:7985252-7985434	GGGCCGGAGCGAGGCTGAGGtGAGATGCGG
ENSG00000104976	SNAPC2	protein_coding	chr19:7986920-7987232	CTGCCTGCCaGGTGCTCACCATCGCGGCCA	chr19:7985272-7985434	GGGCCGGAGCGAGGCTGAGGtGAGATGCGG
ENSG00000104976	SNAPC2	protein_coding	chr19:7986920-7987405	CTGCCTGCCaGGTGCTCACCATCGCGGCCA	chr19:7986308-7986427	GCCCCCAGCCCCCATAGAGGtGAGGCAGAT
ENSG00000104976	SNAPC2	protein_coding	chr19:7987330-7987646	TCCATCACTaGAGTCCGCTGTGGTCCTCGA	chr19:7986920-7987232	CCCGAGCTCTCAGCAGCTGGtGAGAAGGGT
ENSG00000152256	PDK1	protein_coding	chr2:173427469-173427528	TTAAAACACaGAAGGCCTAGAAGAACATGG	chr2:173420879-173421074	AAGCAGTTCCTGGACTTCGGtGAGTGCGGC
ENSG00000152256	PDK1	protein_coding	chr2:173428780-173428783	TTGAACCCTaGGGAATAGGTCCAAAACAGG	chr2:173421053-173421074	AAGCAGTTCCTGGACTTCGGtGAGTGCGGC
ENSG00000152256	PDK1	protein_coding	chr2:173429706-173429787	TTTTTGGATaGCTTTATTGTTTGGTGGAAA	chr2:173427469-173427528	GTATGGCCTGCAAGATGATGtAAGTAATAT
ENSG00000152256	PDK1	protein_coding	chr2:173429706-173429801	TTTTTGGATaGCTTTATTGTTTGGTGGAAA	chr2:173451006-173451116	CTCCCGCGCAGTGCCTCTGGtATGTTATCA
ENSG00000152256	PDK1	protein_coding	chr2:173433469-173433545	CTGCTCTGTaGCAAAATCACCAGGACAGCC
ENSG00000152256	PDK1	protein_coding	chr2:173451006-173451116	TCTTACCTTaGATGAGTGACCGAGGAGGTG
ENSG00000152256	PDK1	protein_coding	chr2:173457663-173457776	TCATCAAACaGGCTGGTTTTGGTTATGGAT
ENSG00000153294	GPR115	protein_coding	chr6:47686125-47686175	CCCCCACTTaGAATGCATCACTAGGCCCAA	chr6:47653600-47653751	CACCTCAACAGGCCTCTGGGtAGGTAAGAG
ENSG00000153294	GPR115	protein_coding	chr6:47678471-47678622	TTTCTTTATaGAGAAATGCGAAGGACCTTG	chr6:47661408-47661484	TACATCCCTAACCTAGGAGGtGAGTGCAAA
ENSG00000153294	GPR115	protein_coding	chr6:47680093-47680344	GTTTTAAACaGGACTCAACTGGTGCATCTC	chr6:47674982-47675074	ATCCAAGATTCACCTAAAAGtAAGTTTGAT
ENSG00000153294	GPR115	protein_coding	chr6:47681534-47682913	CTCCATTGCaGAGCTATAGTGAAGTGGCCA	chr6:47675040-47675074	ATCCAAGATTCACCTAAAAGtAAGTTTGAT
ENSG00000153294	GPR115	protein_coding	chr6:47685028-47685087	TGCTTCTTTaGATAAGAGATGCTTTGAGGA	chr6:47684542-47684583	AACCATTATGGATCACAAGGtAATTTGAAT
ENSG00000167393	PPP2R3B	protein_coding	chrX:347103-347426	GAGTAACTTaCTACTCTCGTCCCTGCGGAT	chrX:295105-295252	GCTGAGCTCGGCCTCGAACCtGCAACGAGG
ENSG00000167393	PPP2R3B	protein_coding	chrX:299339-299445	TCCCCACTCaCCCGTCCTCCCAGGGCTCTC	chrX:299339-299445	GGCCGCCGCTGTCACCGTCCtGGAGGAAGC
ENSG00000167393	PPP2R3B	protein_coding	chrX:299513-299631	GCCGCACTCaCCCTGAGCAGGGAGATCTGC	chrX:299513-299631	TCCTGCAGCGTGATCTTCCCtGCGGGGAGG
ENSG00000167393	PPP2R3B	protein_coding	chrX:301500-301675	CGGGGCATCaCCTTCAGTCCTCGGCTTGAC	chrX:301500-301675	GCGGAACCAGTACTCGATGCtGCGGCACGG
ENSG00000167393	PPP2R3B	protein_coding	chrX:306909-306995	CCGCTCCGCaCCTGCAGGAAGGAGCTCCTC	chrX:306251-306407	CCTCCAGCAGCGCCACATTCtGCCAAAGGA
ENSG00000167393	PPP2R3B	protein_coding	chrX:307969-308071	CAGGCTCTCaCCTGCAAGAAGGGGACAAAG	chrX:306909-306995	AGAAGATCCGCTGGATGACCtGCGGGGGCG
ENSG00000167393	PPP2R3B	protein_coding	chrX:308325-308428	CCAGGACTCaCTTTCTCCACATGGCGACGA	chrX:308325-308428	AGAGGGGGCAGCCGCAGGCCtGGGGCAGAG
ENSG00000167393	PPP2R3B	protein_coding	chrX:308346-308428	TGGCGACGAaCTTGTGGACGGACACGGAGC	chrX:308346-308428	AGAGGGGGCAGCCGCAGGCCtGGGGCAGAG
ENSG00000167393	PPP2R3B	protein_coding	chrX:322140-322325	GTGACACGTaCCTTGGCCACCAGGCCCATG	chrX:322140-322325	CTTCTTTCCGTGTCTGAACCtGAAGAGTCG
ENSG00000167393	PPP2R3B	protein_coding	chrX:334267-334506	GCGGGGCTGaCCTGCTGGAAGGCCTTCAGC
ENSG00000081479	LRP2	protein_coding	chr2:170218831-170218909	TGGGCTCTTaCCTTGGCCACTGGCCGGCGC	chr2:169985523-169985594	AGAGATTCCATTTTGTCACCtAAATGAAAA
ENSG00000081479	LRP2	protein_coding	chr2:169985523-169985594	TTAAAAATTaCCTGTGCATAGATTGGATTT	chr2:169996053-169996120	GGTGTAGCCGCTAGGACACCtGAAAGGAAA
ENSG00000081479	LRP2	protein_coding	chr2:169993902-169994003	TGGTTTCTCaCCTGGATTGGCTGAACCACT	chr2:170003249-170003469	GTCAGTCCAGAACATAAGCCtATAACAGAA
ENSG00000081479	LRP2	protein_coding	chr2:169995761-169995881	ATGAAACTGaCCTTGGCAGCTTGGGCAGAG	chr2:170007408-170007536	ATCTGACCAGTAAATATGCCtGAATTCAGA
ENSG00000081479	LRP2	protein_coding	chr2:169996053-169996120	TTAAAACTTaCTTGTTCCTGGAGAGATGCC	chr2:170026212-170026328	GGATGGCAGGTCCTCATCTCtGAAGAGAAA
ENSG00000081479	LRP2	protein_coding	chr2:169996965-169997055	TTCAGACTTaCTTGCATTTGGGGAGGTCAG	chr2:170027061-170027177	TCTGTGCACTCCCGGGGAGCtGGAAAGGAA
ENSG00000081479	LRP2	protein_coding	chr2:169999184-169999303	AGTGCTCCTaCCTGCATCACACTCAGTGGT	chr2:170028525-170028644	GGATGGCATGTCCTCTCCTCtGCAAAGCAG
ENSG00000081479	LRP2	protein_coding	chr2:170007408-170007536	CAAGTACTTaCCCTAGTTTGGGATTCACAG	chr2:170031703-170031899	CCACCAGATAGGAATGCACCtGCACAGAGA
ENSG00000081479	LRP2	protein_coding	chr2:170010970-170011113	TTTATACTCaCTGAGGCCTATGTCCTTGGG	chr2:170032921-170033098	GTACCACAGGGATTGCTCACtAGTGGAAAA
ENSG00000081479	LRP2	protein_coding	chr2:170013881-170014012	ATATACTCTaCCTAGACAGGAGGTTCTGTC	chr2:170034313-170034536	GCCCTCCAAATCAGAGTACCtGCAGCAGTA
ENSG00000081479	LRP2	protein_coding	chr2:170018982-170019110	TGTTTACTTaCTGCAACCCAGTTCATCGGA	chr2:170037958-170038128	GTCTGCCCAGTAGAGGTACCtGTCAGGGCA
ENSG00000081479	LRP2	protein_coding	chr2:170030429-170030674	CAGGAACTTaCTGCATTCTTCAATGGGCTC	chr2:170038677-170038829	ATCCAACCAGTAGAGCTTTCtAAAATGGAG
ENSG00000081479	LRP2	protein_coding	chr2:170031703-170031899	ACTCAACACaCCACAAAGAAGACGGTCTTC	chr2:170044480-170044775	GTCATTGTGCCGGTCACACCtGTATCATGA
ENSG00000081479	LRP2	protein_coding	chr2:170034313-170034536	CACCTACTCaCCAATGGGCTGCCTATATGG	chr2:170048342-170048543	TCCGAGCAGTTTTGATTCTCtGAAACCAAA
ENSG00000081479	LRP2	protein_coding	chr2:170037958-170038128	TATGTACGTaCTCTATGTAACCCAGGTGGG	chr2:170059266-170059469	CACTCGGCACCATTTGGACCtGAAGAAAGA
ENSG00000081479	LRP2	protein_coding	chr2:170038677-170038829	GGAGACAATaCCCATATTGAGGGTGAAGGG	chr2:170061989-170062147	GTCAGCCCAGTACAGGTACCtAGTCATACA
ENSG00000081479	LRP2	protein_coding	chr2:170048342-170048543	CCTCAATTCaCCTGAATATCTTTGGGATAC	chr2:170062533-170062698	CCATCAGCAGTCCCTATACCtGGACACATA
ENSG00000081479	LRP2	protein_coding	chr2:170053421-170053540	TACTCTCTTaCCACAAGAGGCAGGTTCATC	chr2:170070167-170070380	CCACGTTTCCTCTTTCAATCtAAAGGATTG
ENSG00000081479	LRP2	protein_coding	chr2:170055296-170055421	ATCTTACTCaCTGCAATAAGTAGGGTTTTC	chr2:170072763-170072940	GTCTGACCAGTACAGCTTCCtACAACCATG
ENSG00000081479	LRP2	protein_coding	chr2:170060492-170060781	CAGTGCCTTaCCTGGTGCACAGATATGGCT	chr2:170076964-170077073	CTCCGTGGAGTGTCAAAACCtATAGCATAA
ENSG00000081479	LRP2	protein_coding	chr2:170062533-170062698	TGATGGCATaCCCTTGGCAGGGATCTAACA	chr2:170089921-170090098	CATAGGGGTGCCGTATAATCtGTGAGGCAG
ENSG00000081479	LRP2	protein_coding	chr2:170062840-170063760	AGTGCACTTaCCTGAAGCAATGACAGTTGG	chr2:170097457-170097875	ATACCAGGAGGCCTGGTTGCtAGAAGGAAA
ENSG00000081479	LRP2	protein_coding	chr2:170068478-170068717	AGTTGGCATaCCTTGGCCTGCCACCGGCAC	chr2:170097498-170097875	ATACCAGGAGGCCTGGTTGCtAGAAGGAAA
ENSG00000081479	LRP2	protein_coding	chr2:170076964-170077073	TGAATACTCaCCCACGAGCAGGATCAACAG	chr2:170131546-170131748	TCCATGAACTACAGTCTTCCtGTTATAAAA
ENSG00000081479	LRP2	protein_coding	chr2:170088224-170088352	GCATACTATaCCTCTCAAGCAATTCAGGAG	chr2:170136860-170137029	ATAATGGAGGCCTCGCCAACtAAATGCGAA
ENSG00000081479	LRP2	protein_coding	chr2:170089921-170090098	GTATCACTCaCAATTTGGTTGTTTCGAAGG	chr2:170148763-170148879	CCACCGCAGGTCGGATAGTCtGGAATAAAG
ENSG00000081479	LRP2	protein_coding	chr2:170092350-170092578	CACCAACTTaCCAAATCACTGGCTATCACC
ENSG00000081479	LRP2	protein_coding	chr2:170093613-170093797	AAAAGTCTTaCTTCATTCTGGGATCTAATG
ENSG00000081479	LRP2	protein_coding	chr2:170097498-170097875	AGGAAACTTaCTGCAAAGTGGGGACTCATC
ENSG00000081479	LRP2	protein_coding	chr2:170112616-170112746	TTAAAACATaCCTCCAAAGATGGCAAGTCC
ENSG00000081479	LRP2	protein_coding	chr2:170113634-170113759	TTCCTACTTaCGCCCAATCGATGGCCAAGC
ENSG00000081479	LRP2	protein_coding	chr2:170115535-170115727	AACACACTTaCCCGGCAAAAGGATGAACTA
ENSG00000081479	LRP2	protein_coding	chr2:170129437-170129577	AGACTTCTTaCCAATGCAGTGGCGCTCATC
ENSG00000081479	LRP2	protein_coding	chr2:170131546-170131748	CTGAGGCTTaCCATAGGGCTGTCTGAGGGA
ENSG00000081479	LRP2	protein_coding	chr2:170135882-170136105	ACATCACTTaCCCAACAGTTGGGTCCACGG
ENSG00000081479	LRP2	protein_coding	chr2:170136860-170137029	TTTCTATTTaCCTTATTTTGCACGGTGTCT
ENSG00000081479	LRP2	protein_coding	chr2:170145536-170145655	CCATCACTTaCCAACACAGGTACGGCTGTC
ENSG00000081479	LRP2	protein_coding	chr2:170147355-170147507	TCTATACTCaCTACAGTATTTTCCGGTACT
ENSG00000170426	SDR9C7	protein_coding	chr12:57324010-57324268	GGCCCAGTTaCCTTATGCTGTCAGAGAAGG	chr12:57324010-57324268	TTCACCAGGGCCCAGAGGCCtGGGGGTGAG
ENSG00000218357	LL22NC03-75H12.2	protein_coding	chr22:47882479-47882528	GGGCTGCTTaCCTAGACCACTTGGCCTGGG
ENSG00000218357	LL22NC03-75H12.2	protein_coding	chr22:47859067-47859137	AGAAAATTTaCCTTGATTCTGAGGGTCCTT
ENSG00000132622	HSPA12B	protein_coding	chr20:3732158-3732810	CTGTCCCGCaGAGGCCCTGCTGGCACGGCC	chr20:3721462-3721559	CACACCCTCGCAGTCTCCAGtAAGCCCAGA
ENSG00000132622	HSPA12B	protein_coding	chr20:3721462-3721559	CTTCTCTGCaGGCTCCAGCCCGGAGCGGTC	chr20:3722931-3723055	AGGCCATCCACATGATGAGGtGAGGTCGGC
ENSG00000132622	HSPA12B	protein_coding	chr20:3722931-3723055	TGCACTTGCaGAAACCCGAGGTCCGAGCCC	chr20:3723048-3723055	AGGCCATCCACATGATGAGGtGAGGTCGGC
ENSG00000132622	HSPA12B	protein_coding	chr20:3723048-3723055	AGGCCATCCaCATGATGAGGTGAGGTCGGC	chr20:3725549-3725735	GAAGATCCACAGCGCCACGGtGAGTCACAG
ENSG00000132622	HSPA12B	protein_coding	chr20:3725549-3725735	TGCCTCCGCaGGAAATGGGAGGGCGGAGAC	chr20:3726140-3726244	CAGGGAGCACGCCCTTCAGGtGCGCTGCGG
ENSG00000132622	HSPA12B	protein_coding	chr20:3726562-3726678	TCCTGTACCaGGAGCTGAGGGAGCAGAGCC	chr20:3726185-3726244	CAGGGAGCACGCCCTTCAGGtGCGCTGCGG
ENSG00000132622	HSPA12B	protein_coding	chr20:3730397-3730501	CGCCGCCGCaGGAGACCGCTACGTGGTGGC	chr20:3726562-3726678	GCGGGAGGCTGCCTACCTGGtGAGGACGTG
ENSG00000132622	HSPA12B	protein_coding	chr20:3730616-3730874	CTCCACCCCaGGGGGCCCTTATGGCGCGGT	chr20:3728864-3729038	GACTCCAGCTTCCGTCAGGGtGAGCTGCCC
ENSG00000132622	HSPA12B	protein_coding	chr20:3731451-3731554	ACCACCAACaGCGTGAACTTCGTGAAGTGG	chr20:3731451-3731554	GGGATCATCCAGCACATAGGtGAGCACCTG
ENSG00000164252	AGGF1	protein_coding	chr5:76358877-76359074	TTTGGTAACaGATCCAGCTTCAGCTTCGGC	chr5:76326235-76326432	CAGCCCCGTTCGGCTACAAGtGAGTTTCAG
ENSG00000164252	AGGF1	protein_coding	chr5:76342172-76342502	CCCTTCTCCaGGATTTGAACTCAGAGGATC	chr5:76326592-76326801	CCAGGAGCTCCGCACGCAGGtGCGCGGTCC
ENSG00000164252	AGGF1	protein_coding	chr5:76343986-76344097	TTCCTTGGCaGATGAAGACAAAATTTGGCC	chr5:76330243-76330345	GCTCCTTGGTCAATCTCAGGtATTTAGCTT
ENSG00000164252	AGGF1	protein_coding	chr5:76344761-76344812	TAACTCTGCaGAGAAAAGGATATGGAACAT	chr5:76331366-76331568	TTTTGCCTCAAATTCACAGGtAATAAAATG
ENSG00000164252	AGGF1	protein_coding			chr5:76343986-76344097	ACCCTGCTACAATTGGAAGGtAAAATGGTT
ENSG00000164252	AGGF1	protein_coding			chr5:76355441-76355568	CTCCTGCATCTGTTCATTCGtAAGTTTTGA
ENSG00000172006	ZNF554	protein_coding	chr19:2823038-2823110	CCTCCCCACaGCTCTGCCTGCCCAGGAACC	chr19:2820070-2820122	GGCTCCCGGCAGCTCAGCCGtAAGTGCCGC
ENSG00000172006	ZNF554	protein_coding	chr19:2826248-2826325	TTGTCACCCaGGCTGGATTGCCGTGGCACA	chr19:2823038-2823110	CCTGCCCCGCTGGTCCCAGGtGAGATGTCC
ENSG00000172006	ZNF554	protein_coding	chr19:2827615-2827741	TGATATTCTaGGAATTAGTAACCTTTGAGG	chr19:2832301-2832492	CCTCAAGCCTCCTGTTCAGGtGAGAATCAG
ENSG00000171129	HSFX2	protein_coding	chrX:148675797-148676360	TCGTTCATTaCCTTATTCAAGATGGAGACC
ENSG00000197561	ELANE	protein_coding	chr19:855958-856161	TGCCTCCACaGGGGGACTCCGGCAGCCCCT	chr19:852329-852395	CCGGCCTTGCTGCTGGGGGGtGAGTTTTTG
ENSG00000197561	ELANE	protein_coding	chr19:852876-853032	TGTGTCCCCaGGCACCGCGCTGGCCTCGGA	chr19:855564-855794	GCAGGCCGGCGTCTGTTTCGtACGTGCCCT
ENSG00000197561	ELANE	protein_coding	chr19:853262-853403	CTCCCCGGCaGAAACGTCCGCGCGGTGCGG
ENSG00000197561	ELANE	protein_coding	chr19:855564-855794	CACCGCCACaGCTCAACGGGTCGGCCACCA
ENSG00000175832	ETV4	protein_coding	chr17:41622926-41622985	GCGGCGCTCaCGCTGCTGAAGGTGTAGGGC	chr17:41605890-41606111	CGTAACGCTCACCAGCCACCtATGGGGAGA
ENSG00000175832	ETV4	protein_coding	chr17:41606872-41607044	GAGAGGCCCaCCTCCTCAGGCTCAATGAGC	chr17:41606503-41606604	TGCCCCAGAGCCTGGCGACCtGGGAACAAA
ENSG00000175832	ETV4	protein_coding	chr17:41607252-41607320	ACTTCTCTGaCCTTCAAATTTCTCAGGGAC	chr17:41606872-41607044	CCTTCCTGCTTGATGTCTCCtGGGGAACAC
ENSG00000175832	ETV4	protein_coding	chr17:41607475-41607529	GGCTGCCTTaCCCATGGCCCCGTCACCTGG	chr17:41607475-41607549	GATGCGCACCCGGTGACATCtGTGGGGGAA
ENSG00000175832	ETV4	protein_coding	chr17:41607475-41607549	GGCTGCCTTaCCCATGGCCCCGTCACCTGG	chr17:41622343-41622390	CTTAGATCCTGGAAGAGATCtGAGGGGTAA
ENSG00000175832	ETV4	protein_coding	chr17:41610042-41610307	CAGTCTCTTaCCTGAGTCGTAGGCGAAGTC	chr17:41622344-41622390	CTTAGATCCTGGAAGAGATCtGAGGGGTAA
ENSG00000175832	ETV4	protein_coding	chr17:41610555-41610716	TGTCTCCTTaCCTATGTTCCCCGAGGTACC	chr17:41622642-41622735	TCCCATTTCCGGGCGATTTCtGCGAGAAGC
ENSG00000175832	ETV4	protein_coding	chr17:41611227-41611353	CTGGGGCTCaCCTGGAGTAAAGGCACTGCT
ENSG00000175832	ETV4	protein_coding	chr17:41613794-41613847	CCTCTACTCaCGGTTTTCTGAATGGAAATC
ENSG00000175832	ETV4	protein_coding	chr17:41622642-41622678	TTGCTCTTTaCCTTCAGAGTCGAGGGGCGG
ENSG00000175832	ETV4	protein_coding	chr17:41622642-41622735	TTGCTCTTTaCCTTCAGAGTCGAGGGGCGG
ENSG00000254959	INMT-FAM188B	protein_coding	chr7:30791769-30791920	AGGGACACCaTGAAGGGTGGCTTCACTGGG	chr7:30791767-30791920	CACAAGACCTTCGGCCCTGGtGAGCAGAGG
ENSG00000254959	INMT-FAM188B	protein_coding	chr7:30793347-30793554	CCCTCCCACaGGAGGCCTCCAAGGGGACAC	chr7:30791769-30791920	CACAAGACCTTCGGCCCTGGtGAGCAGAGG
ENSG00000254959	INMT-FAM188B	protein_coding	chr7:30793350-30793554	TCCCACAGGaGGCCTCCAAGGGGACACGCT
ENSG00000003056	M6PR	protein_coding	chr12:9093347-9093499	TTTCCCCACaGAAATGTGGGCAAGAAGACA	chr12:9093319-9093465	TTCTGCTTCCGTTCCCTTTCtAGAAGATTG
ENSG00000003056	M6PR	protein_coding	chr12:9094414-9094536	TAAAGTGCAaTCTACATTGGTAATAAATGG	chr12:9093347-9093499	AAAGGTCAAAACCACATGCCtGTGGAGAAA
ENSG00000003056	M6PR	protein_coding	chr12:9095012-9095113	CTGTTACTTaCTGCTACCAGGTTGCCAAGA	chr12:9094988-9095138	AGCAACCAGTGATGCAAACCtGTAGAGAGA
ENSG00000003056	M6PR	protein_coding	chr12:9095012-9095138	CTGTTACTTaCTGCTACCAGGTTGCCAAGA	chr12:9095012-9095113	ATAGGAACCCCCCAACAACAtAAACAGCAA
ENSG00000003056	M6PR	protein_coding	chr12:9096001-9096016	GGCATACTCaCGTGACAAGTAAGATGGAAC	chr12:9095012-9095138	AGCAACCAGTGATGCAAACCtGTAGAGAGA
ENSG00000003056	M6PR	protein_coding	chr12:9096001-9096131	GGCATACTCaCGTGACAAGTAAGATGGAAC	chr12:9095083-9095138	AGCAACCAGTGATGCAAACCtGTAGAGAGA
ENSG00000003056	M6PR	protein_coding	chr12:9098081-9098180	CTTTTGTTGaTTTGCACCAGGCCTGCCCCA	chr12:9096397-9096506	ATCAGCATGATCCAATTACCtGAGGAGGGA
ENSG00000003056	M6PR	protein_coding	chr12:9098825-9098836	TTCTCATTTaCCTTTTATTAAACAGTGGTT	chr12:9098014-9098180	GCCCACAGTGCTCTCAAAGCtGTAAAGAGA
ENSG00000003056	M6PR	protein_coding	chr12:9098825-9099000	TTCTCATTTaCCTTTTATTAAACAGTGGTT	chr12:9098029-9098180	GCCCACAGTGCTCTCAAAGCtGTAAAGAGA
ENSG00000003056	M6PR	protein_coding			chr12:9098081-9098180	GCCCACAGTGCTCTCAAAGCtGTAAAGAGA
ENSG00000114520	SNX4	protein_coding	chr3:125208252-125208307	CAAAACCTTaCTTGTCTGGGTTTTTCACTC	chr3:125166626-125166670	TGGTCCAAACTTGAATTCCCtAAAAATAAA
ENSG00000114520	SNX4	protein_coding	chr3:125216903-125217038	TCACTTCTTaCCCGTTTTTCTGGCAGAGGT	chr3:125176110-125176209	ATGTTTCCTGCACACAGCCCtACAGATGAA
ENSG00000114520	SNX4	protein_coding	chr3:125223467-125223588	CTGTTACCCaCCTTGTTTCAATGAGGTAAG	chr3:125208252-125208307	CTTTTAACCTGGAGTCTGCCtGGAAAAAAT
ENSG00000114520	SNX4	protein_coding			chr3:125216185-125216232	TCTCCTTCCAGTTACCTTCCtAAAAATTGA
ENSG00000114520	SNX4	protein_coding			chr3:125216678-125216827	TATGCCAAACAAATTCTGCCtAGGTAAACA
ENSG00000145782	ATG12	protein_coding	chr5:115177087-115177390	AATTCAGTTaCTTTTTTTCTTGGTGTCGCC	chr5:115167504-115167560	TACCATCACTGCCAAAACACtACAAAAAAA
ENSG00000145782	ATG12	protein_coding	chr5:115173325-115173461	TGGTTTCATaCCAACTGTTCTGAGGCCACA	chr5:115173325-115173461	GCCTTTAGCAAAATGTCAACtGTAAAAGAA
ENSG00000145782	ATG12	protein_coding	chr5:115177087-115177241	AATTCAGTTaCTTTTTTTCTTGGTGTCGCC	chr5:115176248-115176309	GGCCAGAGACCACTGTCATCtTAAGACAGA
ENSG00000145782	ATG12	protein_coding	chr5:115177087-115177249	AATTCAGTTaCTTTTTTTCTTGGTGTCGCC	chr5:115177082-115177249	ACTGCGGCTCCTCCGCCATCtTGCTTGGAG
ENSG00000145782	ATG12	protein_coding	chr5:115177087-115177262	AATTCAGTTaCTTTTTTTCTTGGTGTCGCC	chr5:115177087-115177249	ACTGCGGCTCCTCCGCCATCtTGCTTGGAG
ENSG00000135925	WNT10A	protein_coding	chr2:219757496-219757990	TCCCTCCGCaGGCAGTGATGGAGAACATGC	chr2:219745718-219745830	TGGCTGCTGCCATGCCCAGGtGAGCCCTCA
ENSG00000135925	WNT10A	protein_coding	chr2:219757496-219757868	TCCCTCCGCaGGCAGTGATGGAGAACATGC	chr2:219746883-219747145	AGTCCCATCTTCAGCAGAGGtAGCTGCCCC
ENSG00000135925	WNT10A	protein_coding			chr2:219754706-219755085	CAACCGAGTTGGGAGGCAGGtGAGAGCCCC
ENSG00000273398	RP11-474G23.1	protein_coding	chr2:68384928-68385254	TTCCCCCCCaCCGGCCCCAAATCCTGCAGG	chr2:68384928-68385254	GGCCCGTCTTCCCACCCCTCtGTGGGGACG
ENSG00000273398	RP11-474G23.1	protein_coding			chr2:68414387-68414446	GAGACGCCCTCAATGAATTCtGAATAAGAG
ENSG00000273398	RP11-474G23.1	protein_coding			chr2:68415646-68415822	TTAATTTCATCCGCATCAACtAAAAGCAAA
ENSG00000229729	RP11-159G9.5	protein_coding	chr3:88184211-88184391	CTCATTTACaGGGAGTTGATTTTCATATGG	chr3:88108470-88108655	CTGCCGACGCTTCTGTCAGGtGAGGCGTCC
ENSG00000229729	RP11-159G9.5	protein_coding			chr3:88135407-88135552	TTTTGAGTAGCCTTGCTGTGtAAGTACTTT
ENSG00000205301	RP11-542P2.1	protein_coding	chr4:141383083-141383158	CAATTTCTGaCCTGTAAATAATACTTGGCC	chr4:141371266-141371274	GAAACTCCTAATAGACATCCtGTTAAAAAT
ENSG00000205301	RP11-542P2.1	protein_coding	chr4:141386050-141386163	ATATGACATaCCTGGCTAATTTTTGTGAGG	chr4:141383083-141383158	TACCTGTTTGATTCGCCAACtAAAGGTAAT
ENSG00000205301	RP11-542P2.1	protein_coding			chr4:141386050-141386163	CCTCACTTGCCTTTTGAATCtATAAATAGA
ENSG00000205301	RP11-542P2.1	protein_coding			chr4:141386099-141386163	CCTCACTTGCCTTTTGAATCtATAAATAGA
ENSG00000205301	RP11-542P2.1	protein_coding			chr4:141386150-141386163	CCTCACTTGCCTTTTGAATCtATAAATAGA
ENSG00000205301	RP11-542P2.1	protein_coding			chr4:141395967-141396100	ATACCCAGCGCAAAAGAAACtGTGGACATA
ENSG00000153179	RASSF3	protein_coding	chr12:65078567-65078674	TTTTCTTCTaGGATGTTGAGAAAGAGAAGG	chr12:65004413-65004523	GCCCCGCTCCGGCCAACAAGtGAGTGGCGC
ENSG00000153179	RASSF3	protein_coding	chr12:65081996-65082233	CCCTGCTTCaGAATTCAAATGGGATTTACA
ENSG00000164530	PI16	protein_coding	chr6:36931599-36931717	TCTTCCCACaGGTGCAGAGGGCCCTGACAA	chr6:36926921-36927142	GTGCGGCCACTACACGCAGGtGTGGGCCCG
ENSG00000164530	PI16	protein_coding	chr6:36926921-36927142	CTGCCCTGCaGAGATGGGACGAGGAGCTGG	chr6:36929662-36929750	TGCAAGAACTCCCTCTGTGGtGAGTCCACG
ENSG00000164530	PI16	protein_coding	chr6:36929227-36929336	CCCTTCATCaGGTGGTATGGGCCAAGACAG	chr6:36930711-36931388	CTGCAGTCGTCCTTGCCAGGtAAGGCCCAT
ENSG00000164530	PI16	protein_coding	chr6:36929662-36929750	ACCTCCTGTaGGGGGAACGTGAAGGGGAAA
ENSG00000164530	PI16	protein_coding	chr6:36930711-36931388	TGTCTTATCaGAACCCATCGGAAGCCCGGA
ENSG00000169992	NLGN2	protein_coding	chr17:7320245-7321115	TGTGCCCACaGGGACCCCAACCAGCCGGTG	chr17:7311575-7312031	TACGTGCCCACCGAGGACGGtAAGGGCGCG
ENSG00000169992	NLGN2	protein_coding	chr17:7317663-7317812	TCCCCACACaGATATCCGTGACCCTGGGAA	chr17:7311960-7312031	TACGTGCCCACCGAGGACGGtAAGGGCGCG
ENSG00000169992	NLGN2	protein_coding	chr17:7317982-7318167	TCTACTCCCaGGTTTTCTCAGCACCGGGGA	chr17:7315476-7315526	CTCAATCCGCCAGACACAGGtAGATTTAAA
ENSG00000169992	NLGN2	protein_coding	chr17:7318275-7318447	TGTCCCGCCaGGGCTGTTCCAGAAGGCCAT	chr17:7317663-7317812	TACCGTCTTGGGGTGCTCGGtGAGGGTGGG
ENSG00000169992	NLGN2	protein_coding	chr17:7318275-7318467	TGTCCCGCCaGGGCTGTTCCAGAAGGCCAT	chr17:7317982-7318167	CTCTCCCACCATTCAGAAGGtACCAGCAGT
ENSG00000169992	NLGN2	protein_coding	chr17:7318830-7319426	CTTCTCCCCaGCTACCACATCGCCTTTGGG	chr17:7318275-7318467	AGGACGTGCAGCCTGCCCGGtATGGGGTGG
ENSG00000169992	NLGN2	protein_coding			chr17:7318830-7319426	CCAACTTCGCCAAGACTGGGtGAGGGCCAG
ENSG00000170088	TMEM192	protein_coding	chr4:166006738-166006840	CTAAATCTTaCCTGAATCCAGTCTCCGAGG	chr4:166006738-166006840	TTAAATCTCCGGATTTTCACtAAAATAATA
ENSG00000170088	TMEM192	protein_coding	chr4:166009620-166009754	GTAATTCTCaCCTGTGTAAATGAGGAGACA	chr4:166024102-166024248	GGGTGATATCCAAGGAACCCtGGGGTGCAG
ENSG00000170088	TMEM192	protein_coding			chr4:166033899-166033925	TCCTGCCCCCCGCCGCCATTtCCCGACGCC
ENSG00000163832	ELP6	protein_coding	chr3:47555027-47555080	GGACCTCTTaCCTGCTCCGCCCTGTCGGGG	chr3:47537562-47537687	TCCTCCACAGGATCCTCAGCtACAGAGACA
ENSG00000163832	ELP6	protein_coding	chr3:47543206-47543341	ACCGCCCCCaTGCCCAGGCTCAGGAGCACA	chr3:47539756-47539922	CAAGGACCACCATGTTTCCCtGCATCAGAT
ENSG00000163832	ELP6	protein_coding	chr3:47545820-47545923	GGCTGACTGaCCTGAGAAACTGCAGGGGGT	chr3:47539776-47539922	CAAGGACCACCATGTTTCCCtGCATCAGAT
ENSG00000163832	ELP6	protein_coding	chr3:47545820-47545938	GGCTGACTGaCCTGAGAAACTGCAGGGGGT	chr3:47543106-47543341	GTTCCCAGCATTAGCCTCCCtGGAGAGACA
ENSG00000163832	ELP6	protein_coding	chr3:47552638-47552716	GAGTCCCATaCCTTTGAGATAGAAGGAGAG	chr3:47543140-47543341	GTTCCCAGCATTAGCCTCCCtGGAGAGACA
ENSG00000163832	ELP6	protein_coding			chr3:47543149-47543341	GTTCCCAGCATTAGCCTCCCtGGAGAGACA
ENSG00000163832	ELP6	protein_coding			chr3:47543206-47543341	GTTCCCAGCATTAGCCTCCCtGGAGAGACA
ENSG00000105355	PLIN3	protein_coding	chr19:4844680-4844805	CTCATGGGTaCCTCTGGCTTGGGCGGCTCC	chr19:4839204-4839548	GCGCCCGGGACTCGACCTGCtGAGAAGGGA
ENSG00000105355	PLIN3	protein_coding	chr19:4847703-4847902	TGGAACCTCaCCAGGCTTAGGACCTGCGAC	chr19:4839207-4839545	TGAGCGCCCGGGACTCGACCtGCTGAGAAG
ENSG00000105355	PLIN3	protein_coding	chr19:4852028-4852277	GCCACACTTaCCCAGTTCGGCATCCGTAAG	chr19:4839207-4839548	GCGCCCGGGACTCGACCTGCtGAGAAGGGA
ENSG00000105355	PLIN3	protein_coding	chr19:4852028-4852313	GCCACACTTaCCCAGTTCGGCATCCGTAAG	chr19:4852028-4852277	TCTCTTGGGCCCCCGACACCtTAGACGACA
ENSG00000105355	PLIN3	protein_coding	chr19:4859602-4859648	GACATCGTTaCCTTCTCCGTGGGCTGCTGC	chr19:4852028-4852313	CCTTGGTGTCCGCCAGGACCtAGGAGATGC
ENSG00000105355	PLIN3	protein_coding	chr19:4859602-4859684	GACATCGTTaCCTTCTCCGTGGGCTGCTGC	chr19:4852051-4852313	CCTTGGTGTCCGCCAGGACCtAGGAGATGC
ENSG00000105355	PLIN3	protein_coding	chr19:4859838-4860009	ACTTCACCCaCTCTGGGGCTCCAGCTTGGA	chr19:4852220-4852313	CCTTGGTGTCCGCCAGGACCtAGGAGATGC
ENSG00000105355	PLIN3	protein_coding	chr19:4859838-4860036	ACTTCACCCaCTCTGGGGCTCCAGCTTGGA	chr19:4859838-4860036	CACGGTCCACCACACTGGGCtACAGGAGAG
ENSG00000105355	PLIN3	protein_coding	chr19:4859996-4860036	CGCAGGTGGaGCTGATCAGAGGCATGCTGG	chr19:4859996-4860036	CACGGTCCACCACACTGGGCtACAGGAGAG
ENSG00000105355	PLIN3	protein_coding	chr19:4861341-4861406	CCCTTCCTCaCCTGCTGTACCGGTTCTTCC
ENSG00000105355	PLIN3	protein_coding	chr19:4861341-4861423	CCCTTCCTCaCCTGCTGTACCGGTTCTTCC
ENSG00000105641	SLC5A5	protein_coding	chr19:17985303-17985354	TCTGTCTACaGATGCTGTACACCGGCATCG	chr19:17983129-17983485	CCTCACCAGCACCTACGAGGtACCGGACAG
ENSG00000105641	SLC5A5	protein_coding	chr19:17985473-17985540	TTTTTGCATaGTGACCGGGCTGGACATCTG	chr19:17985303-17985354	GCCCTCATCCTGAACCAAGGtGTGACTCTG
ENSG00000105641	SLC5A5	protein_coding	chr19:17986761-17986915	CCATGCTGCaGGGCGGCATGAAGGCTGTGG	chr19:17985473-17985540	CACCTTCTACACGGCTGTGGtGAGTGGCCC
ENSG00000105641	SLC5A5	protein_coding	chr19:17988532-17988672	TCCCCACCCaGCTTTAACCCTGACCCGAGG	chr19:17986761-17986915	CCCGGATCAACCTCATGGAGtGAGTGAAAA
ENSG00000105641	SLC5A5	protein_coding	chr19:17991674-17991762	GTTCTCCCCaGTACATGCCTCTGCTGGTGC	chr19:17988773-17988902	CATCTCTGCCCCAGACCAGGtGAGTCCCAC
ENSG00000105641	SLC5A5	protein_coding	chr19:17992958-17993028	ATCCACTACaGCACTCATCTACGGATCGGC	chr19:17992769-17992881	ATTATCTCCAAGGGGCTCTGtGAGTTTCAG
ENSG00000105641	SLC5A5	protein_coding	chr19:17994490-17994576	TACTCTCCCaGGGCTCCTTCACCGTCATGG	chr19:17994490-17994576	GCCGGCCTGCAACACACCGGtGAGTGGGGG
ENSG00000105641	SLC5A5	protein_coding	chr19:17994659-17994855	TCTGCCCCCaGGGCGTCCTCGCGGGACTAG	chr19:17994659-17994855	ACTCCAGCAGGGCCCCCAGGtGAGCAGACT
ENSG00000105641	SLC5A5	protein_coding	chr19:17999140-17999264	CCAACCTGCaGCTCAGGAATGGACGCCAGC	chr19:17999140-17999264	CTCATCAGCTGCCTGACAGGtAGGTAAACA
ENSG00000050405	LIMA1	protein_coding	chr12:50586235-50586344	TGCCATCATaCCTTCATTGCTTTGGGAGGA	chr12:50575687-50575820	TTGCAGGTGCCTGAAACTTCtAGGAAAAAC
ENSG00000050405	LIMA1	protein_coding	chr12:50586235-50586347	TGCCATCATaCCTTCATTGCTTTGGGAGGA	chr12:50586235-50586344	CTCTTAACCTGGGAGTCACCtGCTTGAGTT
ENSG00000050405	LIMA1	protein_coding	chr12:50589613-50589670	AGAATGCTTaCGGGAGTCATCTTCGGCAGG	chr12:50586235-50586347	TTAACCTGGGAGTCACCTGCtTGAGTTACA
ENSG00000050405	LIMA1	protein_coding	chr12:50594560-50594625	TTTCAACCTaCCTTTTCCCCTTCCTGATGG	chr12:50594560-50594625	CATTCTCCTTTTGCTCCATTtTATGAATTT
ENSG00000050405	LIMA1	protein_coding	chr12:50594560-50594667	TTTCAACCTaCCTTTTCCCCTTCCTGATGG	chr12:50599767-50599851	GGCTTTGGGCCCGGAGAATCtGGAAAACGA
ENSG00000050405	LIMA1	protein_coding	chr12:50598335-50598483	AGAACACATaCTGTATAGTTGGTTGAGCTG	chr12:50615804-50615953	CTCCTAGACAATTTTCCATTtTTTTACTTT
ENSG00000050405	LIMA1	protein_coding	chr12:50599767-50599851	TCTCTGCTTaCCTGGGCCTATTTCCAGGTC
ENSG00000050405	LIMA1	protein_coding	chr12:50615804-50615953	CCAATTCTTaCCTTAGTTTGAGTTGGTTCA
ENSG00000050405	LIMA1	protein_coding	chr12:50615804-50616268	CCAATTCTTaCCTTAGTTTGAGTTGGTTCA
ENSG00000188811	NHLRC3	protein_coding	chr13:39621811-39622060	TTTCTCCTTaGGTTTACTCCTGATGGGAAG	chr13:39621177-39621289	AGGGACCTTCTTCAGTCAGGtAATTGTTTC
ENSG00000188811	NHLRC3	protein_coding	chr13:39613273-39613425	TTTTGTTTAaGGTTTTGAGGAACTTTACTT
ENSG00000188811	NHLRC3	protein_coding	chr13:39616242-39616442	TATCTTTATaGGATTCTTTGGTCATACTGT
ENSG00000188811	NHLRC3	protein_coding	chr13:39618227-39618318	ACCGTTTATaGATTTCATGATCCTTTGGCT
ENSG00000067082	KLF6	protein_coding	chr10:3822298-3822421	CAGGCACGTaCCTGTCACAGTGGGAGCATT	chr10:3821734-3821782	GTCAGACCTGGAAAAACACCtGCAAGGGCA
ENSG00000067082	KLF6	protein_coding	chr10:3823833-3824406	TGGGCACTGaCCTGTGTGCGTCCGCTGGTG	chr10:3821748-3821782	GTCAGACCTGGAAAAACACCtGCAAGGGCA
ENSG00000067082	KLF6	protein_coding			chr10:3823666-3824406	GTTCCAGCTCTAGGCAGGTCtGTGCAAAAT
ENSG00000067082	KLF6	protein_coding			chr10:3823833-3824406	GTTCCAGCTCTAGGCAGGTCtGTGCAAAAT
ENSG00000120664	SPG20OS	protein_coding			chr13:36939867-36939980	AATGCCCAGCATGTTGGAGGtAAGAGCTCA
ENSG00000186628	FSD2	protein_coding	chr15:83434650-83434783	GGGGCACAGaCCTATGGTGTGGACTGTAGC	chr15:83430854-83431030	TCCCATGACAGCAACACACCtGGTTTTAGA
ENSG00000186628	FSD2	protein_coding	chr15:83437632-83437782	TCATGACTCaCTCAGTTACACCCGAGGCTT	chr15:83434650-83434783	CGGGATGCCCACAACAGACCtGTACAAGGA
ENSG00000186628	FSD2	protein_coding	chr15:83440825-83440980	CAGAGCCTCaCCTGCTTGGTCCGTCCCAGG	chr15:83448997-83449019	CAGCCATAGCCACTGCATCCtAAAAAGGAA
ENSG00000186628	FSD2	protein_coding	chr15:83447518-83447639	CAGGTGAGCaCCTGGAATGGTGTTAATGGA	chr15:83451547-83451777	CTTGTTTTCCAAAATTCTCCtGCAAGACAG
ENSG00000265690	RP11-5A19.5	protein_coding			chr16:67197288-67197723	GCCTACGCTCGTGGCGTGATtGGGCGACTT
ENSG00000265690	RP11-5A19.5	protein_coding			chr16:67197587-67197723	GCCTACGCTCGTGGCGTGATtGGGCGACTT
ENSG00000178645	C10orf53	protein_coding	chr10:50901820-50901939	TTCCTTCCCaGCTGTGTTGGCCATAGATGG	chr10:50887744-50887840	CGCCTGCAGGGCCTGCAAGGtGGGCCTCCT
ENSG00000178645	C10orf53	protein_coding	chr10:50901820-50902001	TTCCTTCCCaGCTGTGTTGGCCATAGATGG
ENSG00000178645	C10orf53	protein_coding	chr10:50902584-50902645	TGTTTCCCTaGGAGGCGATGGTAAACTAGA
ENSG00000135972	MRPS9	protein_coding	chr2:105665629-105665808	TTTTCTGTTaGATATTAAGGCTAAGACATA	chr2:105687771-105687833	AGCCAGGCCAGTAATGAAGGtAGTTATCTT
ENSG00000135972	MRPS9	protein_coding	chr2:105696441-105696520	TTTTAAATCaGCAATCCAGTGGGGAGAAGA	chr2:105687917-105687947	ATTTTTCCAAGACAAAGAGGtAAGTTTGTT
ENSG00000135972	MRPS9	protein_coding	chr2:105705442-105705527	GTTTGCCATaGGATGTATATGGAATGTTAC	chr2:105708859-105709027	GCCTTTAGCAAAAGTGAAGGtAATGACATT
ENSG00000135972	MRPS9	protein_coding	chr2:105706378-105706453	TATTTTAACaGAGACGTGATTGGCAGCAGA	chr2:105709988-105710096	TCCCGATCACACAGGACAGGtTCGTTTTGG
ENSG00000135972	MRPS9	protein_coding	chr2:105708859-105709027	ATTGTCTGCaGTATATGCAGTTCATTCGGC
ENSG00000130948	HSD17B3	protein_coding	chr9:99003040-99003189	TTATCAATTaCCAAGATTTCATGGGCAAGG	chr9:99007627-99007708	CAGGATGAGACCTTTCTGCCtGAAAGGCAA
ENSG00000130948	HSD17B3	protein_coding	chr9:99012033-99012068	TGATCACATaCCTTGACTACGGAGGTGATG	chr9:99013700-99013767	AGCATTCCGACATTGTTGACtGGCAGAAAG
ENSG00000130948	HSD17B3	protein_coding	chr9:99013700-99013767	CACAAGTCTaCCTGGATTTCATCCGGTGCG	chr9:99015085-99015192	CTCCTCCCTGTAGTCCGCTCtACACGAGAG
ENSG00000130948	HSD17B3	protein_coding	chr9:99017150-99017225	GGGTCACTCaCCGATCTCTGTGGCAATGGC	chr9:99017150-99017225	TGAGTCCACGTTTTGCTAGCtGAGAGTGGG
ENSG00000130948	HSD17B3	protein_coding			chr9:99060698-99060744	TCGCCTGCTCCAGTGATCACtGTGAAAAGC
ENSG00000135521	LTV1	protein_coding	chr6:144184554-144184661	ACTTATAACaGGAACGAAGAGTGGAGAAGA	chr6:144164615-144164617	GCCGCGCGGCTGCAGCATGGtGAGCAAGCC
ENSG00000135521	LTV1	protein_coding	chr6:144165623-144165754	TTCCTTTGAaGCCTCACAGGAAGAAAAAGC	chr6:144165623-144165754	TCTATTGCCCACACAAAAAGtAGGTCCTGT
ENSG00000135521	LTV1	protein_coding	chr6:144167188-144167361	TTCGTTTATaGATAGACAATGAAGAAAGGC	chr6:144171268-144171355	AAAGCAGCTCCAGTTTCAGGtATTTTTAAT
ENSG00000135521	LTV1	protein_coding	chr6:144178440-144178581	TTTCCTTCTaGGACCTCGACTGGATTTTGA
ENSG00000181781	ODF3L2	protein_coding	chr19:474621-474747	CTGGCACGCaCCGTTCTCCAGGGTGGCCGT	chr19:463847-464364	CCTGGCGTCACCTCCGGACCtGAGAGAGTG
ENSG00000181781	ODF3L2	protein_coding	chr19:467649-467762	CCAGTACTCaCCCCGAGACTTGGCCCGGCC	chr19:467649-467762	CTGGTGTCCTGAGGTGGTGCtGGGGAGAGG
ENSG00000181781	ODF3L2	protein_coding	chr19:472394-472501	GCCCGCCTTaCCCTCACTGGGCCTCCGGAC	chr19:472394-472501	TACAAGCCTGGCCCCGAGCCtGCAGCCCAA
ENSG00000162419	GMEB1	protein_coding	chr1:29040585-29041282	TTTTTCCATaGACTTGGAACGCCAGTTGGA	chr1:29010125-29010252	TACAGCCTGTGCAACAAGGGtAAGTGGCTA
ENSG00000162419	GMEB1	protein_coding	chr1:29016586-29016698	GATTTATGTaGTTTGTTTATCGATGGACAC	chr1:29023439-29023596	ACACCCACTTCGGCTGATGGtAGGGGGTAG
ENSG00000162419	GMEB1	protein_coding	chr1:29016616-29016698	TTTTACAACaGGATTTATGAAGCTGGGTCG	chr1:29030704-29030841	GCTCCCTTCCAAGTCACAGGtAAGTGCACT
ENSG00000162419	GMEB1	protein_coding	chr1:29023439-29023596	CCTTTGCACaGGAAAATGATGGACTCCGGA
ENSG00000180209	MYLPF	protein_coding	chr16:30389117-30389218	TCTTTCCCCaGATCAAGAACATGTGGGCGG	chr16:30386179-30386181	CCCGGAGACTGAAGACATGGtGAGTGAGAA
ENSG00000180209	MYLPF	protein_coding	chr16:30387141-30387233	TCACCCTCCaGGCACCCAAGAGGGCCAAGA	chr16:30387141-30387233	GATCCAGGAGTTCAAAGAGGtGGGTGAGGG
ENSG00000180209	MYLPF	protein_coding	chr16:30387941-30388019	GACCCCCACaGGTGCCGACCCTGAGGATGT	chr16:30387466-30387541	GACACCTTCGCAGCCATGGGtGAGCCCCCT
ENSG00000180209	MYLPF	protein_coding			chr16:30387941-30388019	GCACCATCAAGAAGAAGTTGtAAGCATCGG
ENSG00000180209	MYLPF	protein_coding			chr16:30388975-30389023	CCGCTTCTCCCAGGAGGAGGtGAGTGGGGA
ENSG00000175262	C1orf127	protein_coding	chr1:11042069-11042094	GGGACACTTaCCAGGCAAGTGCTGGGGACC	chr1:11007720-11008901	GGAATGGTCCAAGCCCCTTCtTCACCAAGA
ENSG00000175262	C1orf127	protein_coding	chr1:11009759-11009871	GCAGCCCACaCCTGGGAGGAAGCAGCAGGT	chr1:11007723-11008901	GGAATGGTCCAAGCCCCTTCtTCACCAAGA
ENSG00000175262	C1orf127	protein_coding	chr1:11014076-11014199	GCCTCACTCaCCCACACACTGGAAGAAGCT	chr1:11014076-11014199	CTCCGACTTCTTGGCATCGCtGTGGGGCCA
ENSG00000175262	C1orf127	protein_coding	chr1:11015047-11015243	CGGATACTCaCCTGGACCTGGAGCACCCCG	chr1:11017642-11017810	GGGACAGCAGCCATGGAGTCtGGAGAAAGA
ENSG00000175262	C1orf127	protein_coding	chr1:11017673-11017810	CCACCACTGaCCTCCCACCTCTGAAGAAGG	chr1:11017673-11017810	GGGACAGCAGCCATGGAGTCtGGAGAAAGA
ENSG00000175262	C1orf127	protein_coding	chr1:11024185-11024253	GAACCCATTaCCTGGATGAACATGGGCCCA	chr1:11018771-11018809	GGGGCAGGGGCCGGGAGACCtGCAGAGACA
ENSG00000175262	C1orf127	protein_coding	chr1:11024185-11024258	GAACCCATTaCCTGGATGAACATGGGCCCA	chr1:11024185-11024328	CCAGCCTGTAATTTGCTTTCtGGAAGTAGG
ENSG00000175262	C1orf127	protein_coding	chr1:11024185-11024328	GAACCCATTaCCTGGATGAACATGGGCCCA	chr1:11026415-11026539	TCAGGGGACCTCCAGGTGCCtGGAATGAGA
ENSG00000175262	C1orf127	protein_coding	chr1:11030027-11030146	CCACCTCTTaCCTGGCAAGTGCAAGGTCCT	chr1:11030027-11030146	GTCCAACAAGAAGATGCTTCtGAGAAGGAA
ENSG00000175262	C1orf127	protein_coding			chr1:11036213-11036272	GACCTGAAGGAGAGGCTCCAtGGGAACACC
ENSG00000175262	C1orf127	protein_coding			chr1:11036213-11036313	ACAGGCAAGCCAGACGGCCCtGCGGGAGAG
ENSG00000145990	GFOD1	protein_coding			chr6:13470672-13470862	TTCCTCTGATGTCCTGGTTCtGTTGGAAAG
ENSG00000164120	HPGD	protein_coding	chr4:175443095-175443218	CCCTGTCTTaCCTCTCAGTTGTTGCTGGTC	chr4:175429847-175429904	CTCCATTTTGCTTACTCATGtAATCCAAAC
ENSG00000164120	HPGD	protein_coding			chr4:175429847-175429943	TTCCACTGATAACAGAAACCtAATCCAGAG
ENSG00000164120	HPGD	protein_coding			chr4:175429900-175429943	TTCCACTGATAACAGAAACCtAATCCAGAG
ENSG00000164120	HPGD	protein_coding			chr4:175443095-175443218	TCCAATCCACCAGCGCTACCtATAGACAAG
ENSG00000270505	IGHV1OR15-1	IG_V_gene			chr15:22448382-22448688	TGCACCTGGGAGTGGGCACCtGTGGAGAGG
ENSG00000162598	C1orf87	protein_coding	chr1:60491073-60491170	AGTTGACTTaCTTTATTTCATTTTGGTAAC	chr1:60456348-60456505	CGTTCCTTCTCCAGAACTCCtGTGATTGGA
ENSG00000162598	C1orf87	protein_coding	chr1:60499148-60499313	ATTTTGGTTaCCTTAGGTAGAGGGAGGCAG	chr1:60463281-60463488	GCTCCTCTTCTGGAGTTTTCtACCAAAACA
ENSG00000162598	C1orf87	protein_coding	chr1:60505589-60505852	AATTGCCATaCCATTTCAGGAGAACCCCTC	chr1:60491073-60491170	TCCCACATATAGCCCTGACCtACAAGTTAA
ENSG00000162598	C1orf87	protein_coding	chr1:60506663-60506803	AGTATACACaCCTCAGGTTGGTCAGAGCTG	chr1:60505589-60505852	TTGGGCTCTGGCCAATATCCtAACACAACA
ENSG00000162598	C1orf87	protein_coding	chr1:60520876-60521110	TTGTCACTCaCATTGCCATCCAGGAATCTG
ENSG00000130347	RTN4IP1	protein_coding	chr6:107040039-107040175	CTAATACATaCGGTTTTAAGGATTTCAACT	chr6:107031203-107031295	GGACTCCTTTCCAGAAATGCtAAAAAGAAG
ENSG00000130347	RTN4IP1	protein_coding	chr6:107070693-107070844	CCCTAACTCaCCTCATCTCCAGGCTTGAAG	chr6:107031238-107031295	GGACTCCTTTCCAGAAATGCtAAAAAGAAG
ENSG00000130347	RTN4IP1	protein_coding			chr6:107040039-107040175	CATCCCATGCTTTCATTACCtGCCCCCCAC
ENSG00000130347	RTN4IP1	protein_coding			chr6:107050749-107050797	AGCGCCTAAGATTAGAACACtGAAATGCAA
ENSG00000130347	RTN4IP1	protein_coding			chr6:107070693-107070844	GCTGTAGCTCCATAACCACCtGTAAAATAC
ENSG00000167653	PSCA	protein_coding	chr8:143763339-143763547	CTGCTCCCCaGGCGCAGTTGGCCTCCTGAC	chr8:143761957-143761981	GGCTTGGCCCTGCAGCCAGGtGAGGCCTTG
ENSG00000167653	PSCA	protein_coding			chr8:143762745-143762852	TGCTGGACCGCGCGCATCCGtGAGTGGGGG
ENSG00000197584	KCNMB2	protein_coding	chr3:178542346-178542367	TTTTTTTTTaGTAGAGACGGGGTTTCACCA
ENSG00000228836	CT45A4	protein_coding	chrX:134950078-134950246	GGCTTACTTaCTCTTTTCTTTGGACATGGC	chrX:134930644-134930892	GCATGTCCTGTCATAAGCTCtGGTGAAACA
ENSG00000228836	CT45A4	protein_coding	chrX:134930644-134930892	ATACTACTTaCTTTGTCCAACGCATCGGAG
ENSG00000228836	CT45A4	protein_coding	chrX:134932815-134932983	GGCTTACTTaCTCTTTGCTTTGGACATGGC
ENSG00000167566	NCKAP5L	protein_coding	chr12:50197705-50197827	CCATGCCGCaCCTCCAGCTCCCGCAGTCGG	chr12:50185625-50185834	TCCGGTCCACGGGCAGGGCCtGGGAAAGGA
ENSG00000167566	NCKAP5L	protein_coding	chr12:50186229-50186371	GCAATTCTCaCCATGGGGGTCCTGGGCAGC	chr12:50187135-50187216	TCCCTGGCTCGCTGCTCGGCtGTGTGGGAT
ENSG00000167566	NCKAP5L	protein_coding	chr12:50186461-50186769	TGGACACTCaCCATCAGGACAGGTCTCATG	chr12:50187517-50187679	CAGCTCCTTGCCATCCACCCtATGGGCAAC
ENSG00000167566	NCKAP5L	protein_coding	chr12:50187135-50187216	ACCCTGCTGaCCTGTGAAGTGTGAGGTGGG	chr12:50188548-50190785	ACAGTTTGGGCCAGAGCTGGtGCCCTGGGC
ENSG00000167566	NCKAP5L	protein_coding	chr12:50187517-50187679	CAAGAACTTaCCTTTCCAGGAGGTTTTCCG	chr12:50188548-50191177	GCTGCTGCTCCCAACATACCtTAGGGGAGA
ENSG00000167566	NCKAP5L	protein_coding			chr12:50195631-50195750	TGCACTCCTCTCGCAGGTCCtGCCGCCCAC
ENSG00000167566	NCKAP5L	protein_coding			chr12:50196741-50196779	GTACCACATGGTTGGCAACCtGGGGACAGA
ENSG00000167566	NCKAP5L	protein_coding			chr12:50196880-50196948	CAAGTGCCGAGTTCTCTGCCtGCAGGAGTG
ENSG00000125337	KIF25	protein_coding	chr6:168431453-168431527	TTGTCTCTCaGGGTTTATGGTCCAGCAGAG	chr6:168436422-168436431	TCCCTCCAGGGCACAGTGATtTGCGGCACT
ENSG00000125337	KIF25	protein_coding	chr6:168434678-168434711	GAGTGACTTaGGAATTATCCCTAGAGTGGC	chr6:168440745-168440896	TCCTGCTCTGACAGCACTGGtAAGTCACCA
ENSG00000125337	KIF25	protein_coding	chr6:168436422-168436431	TCTCCCTCCaGGGCACAGTGATTTGCGGCA	chr6:168442649-168442831	GCCGGCAGCGAGTGCGTTGGtGAGCAGGGG
ENSG00000125337	KIF25	protein_coding	chr6:168439233-168439409	TTTTCCCGCaGGCTCATTTTGGAAAATACC	chr6:168443241-168443396	CTCCTTCAGGACTGCCTCGGtAACCGTTTT
ENSG00000125337	KIF25	protein_coding	chr6:168440745-168440896	CTTGTCTGTaGGGCTGTCGGCAGCGCCTCG
ENSG00000125337	KIF25	protein_coding	chr6:168443241-168443396	GTCCTGTCCaGGTGTGTCTGGAGTGACCGG
ENSG00000091592	NLRP1	protein_coding	chr17:5418793-5418837	CTGTTACTGaCCTATGCGGGCTGGAGGGAT	chr17:5418077-5418393	TCCAGAGGTGAAGGTACGGCtGGCAACGAA
ENSG00000091592	NLRP1	protein_coding	chr17:5421066-5421207	CCTGGATTTaCCTGGTTTCACCAAGGCCTC	chr17:5424844-5425106	GATGTGTCCACATGGCCCCCtGTAAAAGAA
ENSG00000091592	NLRP1	protein_coding	chr17:5424844-5425106	CTTAGTGTCaCCTTCCGAATGGAGCAGTCA	chr17:5436142-5436304	ACCTCTGGGGAGCTTTCCTCtGAAACAGCA
ENSG00000091592	NLRP1	protein_coding	chr17:5456706-5456876	GCCAGACTCaCCGCAGGGTCTCCAGGAGGC	chr17:5436287-5436304	ACCTCTGGGGAGCTTTCCTCtGAAACAGCA
ENSG00000091592	NLRP1	protein_coding	chr17:5461659-5463363	TGGGTACTCaCAGGACTACCATGGTGGGGC	chr17:5436612-5436704	ACATGGGAAGCCGCCCTCTCtACAGAAAAA
ENSG00000091592	NLRP1	protein_coding	chr17:5485990-5486166	GCAAGCCTCaCCTCTCCAGCGGCGTCCAGA	chr17:5436624-5436704	ACATGGGAAGCCGCCCTCTCtACAGAAAAA
ENSG00000091592	NLRP1	protein_coding	chr17:5487007-5487277	TGTCCACTCaCCTGCCCCTTCCTGGGCTTG	chr17:5442735-5442905	GAGGCCACAGCTGACCAGCCtGCAGGAAAG
ENSG00000091592	NLRP1	protein_coding			chr17:5445177-5445347	GAGGCCACAGCCAGCCAACCtGTGGAAGAC
ENSG00000091592	NLRP1	protein_coding			chr17:5456706-5456876	GACTGGGACCCACCTGAACCtGAGGGGGAG
ENSG00000091592	NLRP1	protein_coding			chr17:5487007-5487277	CCCAGGCTCCGCCAGCCATCtCTGTCCCGG
ENSG00000135966	TGFBRAP1	protein_coding	chr2:105924071-105924758	ATCCTCCTCaCCCAGCCCTCCGGGGCCCGC	chr2:105883843-105884016	AGCTTCCTTTCAACTTCATCtGCAAGAAGA
ENSG00000135966	TGFBRAP1	protein_coding	chr2:105885729-105886162	CCAGCACTTaCCTTATCGTAGGTGTAGATT	chr2:105885729-105886162	CCAGCTCCCTGCAGCCTCTCtGCAAGACAG
ENSG00000135966	TGFBRAP1	protein_coding	chr2:105889312-105889471	ATCATCCTCaCCGAGAAGAAAGTGGACTCG	chr2:105890001-105890147	TGAAAACCTGAACTCCGACCtGAAAGAGGA
ENSG00000135966	TGFBRAP1	protein_coding	chr2:105892017-105892160	GAAGCACAAaCCTCTTCACTTTTCTGCAGG	chr2:105894071-105894128	CAGTCCAAGTGCAAAATACCtGAAACAGAA
ENSG00000135966	TGFBRAP1	protein_coding	chr2:105912813-105912967	TAATTACAAaCCTGAAATTTTTCCTTTGGA	chr2:105900773-105900855	GAATCCTTCTGTACATTACCtGCAAGGAAA
ENSG00000135966	TGFBRAP1	protein_coding	chr2:105914968-105915162	TGAATGAGTaCCTTCAAAGTCCTGTAGGAT
ENSG00000118997	DNAH7	protein_coding	chr2:196933421-196933435	AGCCCTCTCaCCTGCTCACTGCTCATGGCT	chr2:196605490-196605593	AATCCGTGAATGAAAACACCtAAATATAAA
ENSG00000118997	DNAH7	protein_coding	chr2:196619061-196619238	CCTGCACTTaCCATCCTCAGGAGGATGCTT	chr2:196619061-196619238	GACCAACCTCATACCATTGCtAGGGTGTAA
ENSG00000118997	DNAH7	protein_coding	chr2:196642524-196642709	GGCATACTTaCATCACCAGAAGGAGGAACA	chr2:196636384-196636614	CAGCACCTGCTGAACGAGACtATGAAGAAT
ENSG00000118997	DNAH7	protein_coding	chr2:196651734-196651895	TTTTATGATaCCTCATACTGGTTCAGGAAC	chr2:196642524-196642709	GAGCCTCATACGGCAGTTCCtAAAATAGTG
ENSG00000118997	DNAH7	protein_coding	chr2:196661300-196661461	TGCATTTTTaCCTCACAGACTTTCTCAAGG	chr2:196661300-196661461	GTTTTGATCCCCCATATCCCtGTGTACAAG
ENSG00000118997	DNAH7	protein_coding	chr2:196671464-196671556	CCCACATTTaCCTTGTCTGGCCTCAAGCAA	chr2:196671464-196671556	AAACCTCATGGTGTGGTTCCtAAAATTACA
ENSG00000118997	DNAH7	protein_coding	chr2:196698930-196699084	CAACTACATaCCAGGAGTACCAAACTGGAT	chr2:196673406-196673600	TCCACTCAGCTTTATTAATCtTTGGAAAAC
ENSG00000118997	DNAH7	protein_coding	chr2:196718067-196718252	GTGTCCCTTaCCTGTCTATAGGTGGATGTG	chr2:196674469-196674595	ATCCTTGAGAATCTGAAGCCtAAGGGTCAA
ENSG00000118997	DNAH7	protein_coding	chr2:196720535-196720715	TCAGCACACaCCTGGTTTTCCAGGTCAGCC	chr2:196698930-196699084	AGGCCACCTTCTTGCATTCCtGAAAAGGAG
ENSG00000118997	DNAH7	protein_coding	chr2:196728873-196729745	CATGACAATaCCTGAAACCAGTCAATGGTA	chr2:196709726-196709889	TCCACTCTTTAGTTTGATTCtTTAGAACAT
ENSG00000118997	DNAH7	protein_coding	chr2:196741268-196741423	AGAGTCATTaCCATTCTCTTGCCCAAAGGA	chr2:196722101-196722447	ATTTTACCACTGTAATATCCtTGAAATAAC
ENSG00000118997	DNAH7	protein_coding	chr2:196753523-196753705	GGAGAACTTaCAGTGGCAGGGGAAGCAACT	chr2:196746519-196746716	GTTCCCATTTTCCTATTCCCtGTTTATAAT
ENSG00000118997	DNAH7	protein_coding	chr2:196756379-196756528	TTAGAACTTaCCACTGAAGAGGCAAATGCT	chr2:196752982-196753158	TCATGCCACATCTGGAAACCtGGAAAGCCA
ENSG00000118997	DNAH7	protein_coding	chr2:196762391-196762489	AATGTTCTTaCCTCAAAGAGTGGTAAATCA	chr2:196753523-196753705	ACCATTTCCTATCTGGAGTCtGTTTCATGC
ENSG00000118997	DNAH7	protein_coding	chr2:196771383-196771510	TCCTTCCATaCCTTCAGGTTATCTGGCAGT	chr2:196756379-196756528	TGTTTTCTTCCATTAGCCCCtTAATGAAAA
ENSG00000118997	DNAH7	protein_coding	chr2:196771631-196771733	TAGTCCATTaCCTCTTTGGATAGTAAGGAT	chr2:196759700-196759948	ACAAATCCGAAGTAATTCCCtGATGATAGA
ENSG00000118997	DNAH7	protein_coding	chr2:196791150-196791290	TAAAACCTTaCCTTTATCCCCATTGGAATA	chr2:196765006-196765218	CTACTGTCCGAAAGAGAGCCtATGGGTAGG
ENSG00000118997	DNAH7	protein_coding	chr2:196799315-196799513	TAATCAGCTaCCTTGTGGATGGAGTTAATC	chr2:196771383-196771510	TCAGCACCTGCATTAATACCtGTAGGTAAT
ENSG00000118997	DNAH7	protein_coding	chr2:196889153-196889228	TGATCACTTaCTCAGCACGATGGGCTGGAA	chr2:196771631-196771733	CTCCACAAGATAACAGTCCCtATGAGAAAA
ENSG00000118997	DNAH7	protein_coding	chr2:196915911-196915973	GGATAAGTTaCCATAGACAGCTGTGGTAAA	chr2:196774751-196774919	AAGGGCTCCAAATAAGGTTCtGAAACATAT
ENSG00000118997	DNAH7	protein_coding	chr2:196922778-196922780	TGGTAAATTaCCATAGACAGCTGTGGTAGA	chr2:196791150-196791290	AAGTTGCATCTCCAGTTACCtAATCAAAAA
ENSG00000118997	DNAH7	protein_coding	chr2:196922778-196922840	TGGTAAATTaCCATAGACAGCTGTGGTAGA	chr2:196821985-196822171	GAGCTTGCCCTCCCATTCTCtGAGGAGCAA
ENSG00000118997	DNAH7	protein_coding			chr2:196834672-196834818	CAAACCGTTCACACCGTAACtAATAAAAAC
ENSG00000118997	DNAH7	protein_coding			chr2:196851790-196851917	ACATTCCTAAACGAATAGTCtGCAAAAGAT
ENSG00000118997	DNAH7	protein_coding			chr2:196912076-196912223	AAACGTTCCATGTATTCAGCtTAAATTAAA
ENSG00000118997	DNAH7	protein_coding			chr2:196922778-196922840	CTTTGCTGGCCGATTTATCCtGTATGAAAA
ENSG00000081059	TCF7	protein_coding	chr5:133451012-133451078	TCTCCCTCCaGGCTCTCGGGCGGGAACACG	chr5:133450598-133450846	GGCCCGCGGCGAGGCCGAGGtGAGCCCCCG
ENSG00000081059	TCF7	protein_coding	chr5:133451600-133451724	GGTTTTTCCaGGCCTGAAGGCCCCGGAGTG	chr5:133451012-133451078	CCAGAGCCCCTGGAGGACGGtGAGTTTCTG
ENSG00000081059	TCF7	protein_coding	chr5:133479283-133479331	GTTCCCTGCaGGGGAAGAAGAAGAGGCGGT	chr5:133451600-133451724	CCAGCCGCAGCCCCCGCTGGtAAGTGGACC
ENSG00000081059	TCF7	protein_coding	chr5:133481432-133481508	CATTCCATCaGAGACAAACTGGCCCAGAGA	chr5:133451629-133451724	CCAGCCGCAGCCCCCGCTGGtAAGTGGACC
ENSG00000081059	TCF7	protein_coding			chr5:133451629-133451777	TTGCAGCCTCCTTGACCAGGtAGGTGAGGC
ENSG00000081059	TCF7	protein_coding			chr5:133451647-133451724	CCAGCCGCAGCCCCCGCTGGtAAGTGGACC
ENSG00000081059	TCF7	protein_coding			chr5:133473750-133473855	GACATCAGCCAGAAGCAAGGtACAAGCCTG
ENSG00000081059	TCF7	protein_coding			chr5:133474642-133474729	TCCCCCACACTGTGAGCTGGtGAGTGTGGG
ENSG00000081059	TCF7	protein_coding			chr5:133476487-133476579	CTGGCGCCCCCTACCCCAGGtGAGTCCCCT
ENSG00000081059	TCF7	protein_coding			chr5:133477876-133477995	AGCCCTTCGACCGCAACCTGtGAGTGAAAA
ENSG00000081059	TCF7	protein_coding			chr5:133477907-133477995	AGCCCTTCGACCGCAACCTGtGAGTGAAAA
ENSG00000081059	TCF7	protein_coding			chr5:133478412-133478574	CCAGATCCTGGGCCGCAGGGtGAGACCATG
ENSG00000081059	TCF7	protein_coding			chr5:133478483-133478574	CCAGATCCTGGGCCGCAGGGtGAGACCATG
ENSG00000081059	TCF7	protein_coding			chr5:133479283-133479331	CACCAAGAATCCACCACAGGtGAGACCTTC
ENSG00000081059	TCF7	protein_coding			chr5:133480488-133480560	ATTGGTGTGGTCCGTGCAGGtGGGTTTGTC
ENSG00000169439	SDC2	protein_coding	chr8:97621613-97621773	GGTTGTTTCaGCTGTCATTGCTGGTGGAGT	chr8:97614623-97614756	GATACCTGCTCAGACAAAGGtGCGTTCTAT
ENSG00000169439	SDC2	protein_coding	chr8:97506500-97506563	CCCTGGGGAaTATGCGGCGCGCGTGGATCC	chr8:97620563-97620698	CGGACAGAAGTCCTAGCAGGtGAGTAGCCT
ENSG00000169439	SDC2	protein_coding	chr8:97614623-97614756	TACTTTTCCaGGAGCTGATGAGGATGTAGA
ENSG00000169439	SDC2	protein_coding	chr8:97621613-97621668	GGTTGTTTCaGCTGTCATTGCTGGTGGAGT
ENSG00000169439	SDC2	protein_coding	chr8:97621613-97621693	GGTTGTTTCaGCTGTCATTGCTGGTGGAGT
ENSG00000165837	FAM194B	protein_coding	chr13:46118895-46119120	TGTGACCTTaCCTTGTACCTGGTGCCCAGG	chr13:46115600-46115815	GCACCTCTGGGATCACAAACtGTGGGGATT
ENSG00000165837	FAM194B	protein_coding	chr13:46124366-46124451	TCTGTGGATaCTGTATCTGGCCTGTCCCAT	chr13:46124028-46124180	CAGGTTTCCTGATGGATAACtGGGAGAAGG
ENSG00000165837	FAM194B	protein_coding			chr13:46124366-46124451	TTCCATCACCTTGATGCACCtGGGAAGAAA
ENSG00000165837	FAM194B	protein_coding			chr13:46161198-46161367	GGGGCCAGCGTCTGGACTCCtGTCAGAGGG
ENSG00000165837	FAM194B	protein_coding			chr13:46164784-46164832	GAATAACTTGCCTTGGGTTCtATTGGAAAA
ENSG00000273173	SNURF	protein_coding	chr15:25213079-25213181	TCTTGTTGTaGGTGTCAGTTGTACCCGAGG
ENSG00000125755	SYMPK	protein_coding	chr19:46357649-46357753	GCCACGCTCaCCCTCTCTGAGGTGGTCATG	chr19:46318821-46318955	GCCCGCCCGCTGCCGTCTCCtGGTGACCGG
ENSG00000125755	SYMPK	protein_coding	chr19:46319109-46319441	GCTCTCCCTaCCTTGGGTAGGGGGCCCTCG	chr19:46319109-46319441	TCAGGGGCTCCAGATCATCCtGGGGATAGG
ENSG00000125755	SYMPK	protein_coding	chr19:46319740-46319835	AGGGCCCTCaCCTCCTCCAAGGGCCCCGCA	chr19:46326014-46326104	GGGCCTGGATCACCTCTTTCtACAGGGAGA
ENSG00000125755	SYMPK	protein_coding	chr19:46320056-46320232	GGAAGGGGTaCCTGGTGGGGGGTGAAGGAG	chr19:46327025-46327133	TCATGCCCATTCCTCGGATCtAGAGGCAGA
ENSG00000125755	SYMPK	protein_coding	chr19:46321217-46321271	GGATGGGTTaCCTGCTTCATGATGAGGCGG	chr19:46328429-46328589	GTCCAGGGTGCTGCCACCTCtGACAGGGCA
ENSG00000125755	SYMPK	protein_coding	chr19:46321217-46321404	GGATGGGTTaCCTGCTTCATGATGAGGCGG	chr19:46329484-46329631	GCAGGGCCTGGGAGCGCACCtGAGGAGGAA
ENSG00000125755	SYMPK	protein_coding	chr19:46324642-46324743	AAGCGCCTCaCCTTTGATGATGGATTTCAT	chr19:46330768-46330881	TGCCCAGATAGGTGCGACTCtGCAGCAAAA
ENSG00000125755	SYMPK	protein_coding	chr19:46326014-46326104	GCATCACCTaCCATGCTGGGTGCCCAGCAG	chr19:46330845-46330881	TGCCCAGATAGGTGCGACTCtGCAGCAAAA
ENSG00000125755	SYMPK	protein_coding	chr19:46327025-46327133	TCCAGGGTCaCCTTTGTCTGTGAGGCTGTG	chr19:46331095-46331176	CACAACCTTGGTGAAGATCCtGCCAGAGAT
ENSG00000125755	SYMPK	protein_coding	chr19:46330768-46330881	GAGGGGATCaCCTTGTCCTTCTCATGGGAG	chr19:46333312-46333462	CCCACCAGCGCCTGCCAGCCtGTGTGGAAG
ENSG00000125755	SYMPK	protein_coding	chr19:46332228-46332463	AGCCCCCTCaCCCATCCTTCTGGTCTGGTT	chr19:46338336-46338486	ACACCATGCTGATGAGGACCtGTGGGATGC
ENSG00000125755	SYMPK	protein_coding	chr19:46332313-46332463	GCCCGAGGCaCCTGCGGCCAGGTAGGCGTT	chr19:46341719-46341873	TCCTCCCCCAGGTTGGGCTCtGGGATGAGG
ENSG00000125755	SYMPK	protein_coding	chr19:46334642-46334846	AGAGGACTCaCCGGGGCTGAGTGACAGGGA	chr19:46347288-46347458	CCCTCTTCCCATAGCACGTCtAAGAGACAG
ENSG00000125755	SYMPK	protein_coding	chr19:46338336-46338486	GACACACTCaCCTGGTCCCAGTCCGGCAGC	chr19:46351010-46351259	CCCGTGACTTTACCATCCACtGCCAGCAGG
ENSG00000125755	SYMPK	protein_coding	chr19:46347288-46347458	CAATGACCTaCCATGCAGAGTTTCATAGGC
ENSG00000125755	SYMPK	protein_coding	chr19:46351010-46351259	GCAGTACTCaCTGTACTGGATGTAGGGGTG
ENSG00000030066	NUP160	protein_coding	chr11:47814338-47814498	TGTTTTCATaCCACTGCACCAGACACTGGC	chr11:47809734-47809857	TCCTCTGCTGATGAACTTCCtGTGAAAATG
ENSG00000030066	NUP160	protein_coding	chr11:47819331-47819436	ACATTGCTCaCCCTTGCGGTAATTGTGGCG	chr11:47813482-47813542	ATGCTCCAGGGCGATCATACtGATAAAACA
ENSG00000030066	NUP160	protein_coding	chr11:47819720-47819814	CATGAAATTaCCTGCTGGAATCAGGAATTT	chr11:47819331-47819436	ACTCAATTATTCCCACAACCtAGGGAAGGG
ENSG00000030066	NUP160	protein_coding	chr11:47826101-47826170	AAGGAACTCaCCTGCAATTGTACATATTGG	chr11:47819720-47819814	TACATGTCCTTAGAGTAGCCtAAATATCAA
ENSG00000030066	NUP160	protein_coding	chr11:47829948-47830081	ATGAAACTCaCAGTGTGTCAAGTGGAACAT	chr11:47826101-47826170	ACCAGGATTGCTAGGCCATCtAGTCATTGG
ENSG00000030066	NUP160	protein_coding	chr11:47834868-47834967	ATTACTATTaCCATCAGATATGGTTGTCTC	chr11:47829948-47830081	GACCAGTTCCCCAAATCACCtATACATTAT
ENSG00000030066	NUP160	protein_coding	chr11:47837031-47837201	AGCTCACTTaCTTTTTTCAGCAGGCACACC	chr11:47833849-47833981	ATCCTCCATCACATTTTCTCtATAAGGACA
ENSG00000030066	NUP160	protein_coding	chr11:47857203-47857361	TTGTTTCATaCCTGTCCTCGTTTTGGTGCA	chr11:47833854-47833981	ATCCTCCATCACATTTTCTCtATAAGGACA
ENSG00000030066	NUP160	protein_coding	chr11:47859097-47859175	ACACCACTCaCCTGATAGCTGTTGGCATCC	chr11:47834434-47834599	TCCCGAGCGATGTCCACATCtACAAATAAG
ENSG00000030066	NUP160	protein_coding	chr11:47861395-47861617	CCCATTCTTaCCAGGTATGTCATAAGGAGG	chr11:47837031-47837201	CTGTTACACTTCCTTGAAGCtGGCAAAGAA
ENSG00000030066	NUP160	protein_coding	chr11:47861930-47862112	AGCCAACTTaCACTCCTATACATCCGGGAG	chr11:47837498-47837581	CAGTTCCTCGGCAGAAAATCtAACATTAAA
ENSG00000030066	NUP160	protein_coding	chr11:47861930-47862140	AGCCAACTTaCACTCCTATACATCCGGGAG	chr11:47840926-47841010	CCACTGACCTGCAACATTACtAGAGACAAA
ENSG00000030066	NUP160	protein_coding			chr11:47859097-47859175	TCCACGACTGACACCATACCtGCAATGATA
ENSG00000030066	NUP160	protein_coding			chr11:47861783-47862140	TGTATCTCCAGAGGTCTTCCtGTTGAAAAA
ENSG00000030066	NUP160	protein_coding			chr11:47861930-47862140	TGTATCTCCAGAGGTCTTCCtGTTGAAAAA
ENSG00000030066	NUP160	protein_coding			chr11:47869400-47869511	GCCACGGCATTTGCAGTCCCtGCAAAATGA
ENSG00000030066	NUP160	protein_coding			chr11:47869771-47869870	GGGCTCCCGCCGCCGCCATCtTCCCGCCGT
ENSG00000010327	STAB1	protein_coding	chr3:52558316-52558372	TGCTCTTCTaGGACTCACTGCTGGAGGAGG	chr3:52535182-52535318	AGATAACCCAGGACTGCCGGtGCGGGCCAC
ENSG00000010327	STAB1	protein_coding	chr3:52535182-52535318	TGTGGCCCCaGGTGCTGTTCAAAGGCTGTG	chr3:52535654-52535769	TGGGGTTCCCGGTGCCATGGtATGGGAGAA
ENSG00000010327	STAB1	protein_coding	chr3:52535654-52535769	TCTGCCCCCaGCTACGAAGTACAGCTGGGG	chr3:52536022-52536107	TGGGACCTGTGTGTGCCAGGtAAGGGCTGG
ENSG00000010327	STAB1	protein_coding	chr3:52536022-52536107	GGGGTCCACaGAATGCCCTGGGGGCGCTGA	chr3:52536175-52536244	GGGCCTGACTGCCAATCGGGtGAGTGCTTA
ENSG00000010327	STAB1	protein_coding	chr3:52536175-52536244	TCCACCACCaGGAAAACTTCCGCGGCTCAG	chr3:52536648-52536743	GGCCCCCACTGTGATCAAGGtGAGCAGCGC
ENSG00000010327	STAB1	protein_coding	chr3:52536648-52536743	GTCCCTCCCaGTGTGCAGCTGTGTGCACGG	chr3:52537360-52537556	GTACCAGAAGCCGGGCCAGGtGAGCCAGGG
ENSG00000010327	STAB1	protein_coding	chr3:52537015-52537125	ACTCTGCGCaGAGCTGCCCGTCTGCCAGGA	chr3:52538044-52538171	GTCGCCGTGGCCATGATGGGtGCGTGACCC
ENSG00000010327	STAB1	protein_coding	chr3:52537360-52537556	TGCCCTGGCaGCCCCCAACCCCTGCTGGCC	chr3:52538477-52538565	CTCCTCCAGGACCATGAATGtAAGCCCCTC
ENSG00000010327	STAB1	protein_coding	chr3:52537788-52537918	TCGGGGGCCaGGCCTTCTGCACCTGCCGGC	chr3:52538755-52538892	CACCTTTAACCAATTCACGGtGAGGGAGGA
ENSG00000010327	STAB1	protein_coding	chr3:52538044-52538171	TGGGAGCCCaGCTGTGTGTGCAGGGAAAGC	chr3:52539019-52539159	GACCCCTGGGGATCCCAAGGtGAGCCAGCA
ENSG00000010327	STAB1	protein_coding	chr3:52538477-52538565	CTGCCCCCCaGACCAGGGCTGCCGGGAAAT	chr3:52539335-52539397	CTTTGAAACCATCCTGGAGGtAAGCTCGGG
ENSG00000010327	STAB1	protein_coding	chr3:52539335-52539397	CCTCCTTACaGAGAACTATCGGACAGATCC	chr3:52539684-52539797	GATCTACCTCTTCACAGCGGtAAGCTCAGC
ENSG00000010327	STAB1	protein_coding	chr3:52539684-52539797	CACCACCACaGAACTGTGGGCTGCCCTCCA	chr3:52539899-52539952	CATCTACAACCACGGCCAGGtGCGAGGTCT
ENSG00000010327	STAB1	protein_coding	chr3:52539899-52539952	TCCCCTGCCaGGGTCTCTCTAAACTGCAGG	chr3:52541629-52541691	CCCCAACAGTGTGAAGCTGGtGAGCACACC
ENSG00000010327	STAB1	protein_coding	chr3:52540708-52540866	CTCTGCCGCaGGGGCGCATCCTGCTGGGAC	chr3:52541947-52542042	CTGCAACCAAACCATCATGGtAAGCGTGGG
ENSG00000010327	STAB1	protein_coding	chr3:52541629-52541691	GCCCTGCCCaGGGCTCCTGTGTGGACTGCC	chr3:52543226-52543337	GGAGAGCAATGCCAGGAAGGtGGGTGGTCC
ENSG00000010327	STAB1	protein_coding	chr3:52541947-52542042	GCCCACCCTaGGACATCTTCCCCAAGGAGT	chr3:52543886-52544072	GCCAGGAGGGTGTTGCCAGGtGAGGACCCA
ENSG00000010327	STAB1	protein_coding	chr3:52543226-52543337	TCACTCTCTaGTGCAGTGATGGGATCCAGG	chr3:52544365-52544523	CTATGTGGGCCCCGGGCAGGtGAGGTGCAG
ENSG00000010327	STAB1	protein_coding	chr3:52543886-52544072	ACTCCATACaGACTGCGGCTGTGTCCATGG	chr3:52545666-52545761	TGGCGGCTGCCACGGCCTGGtAAGGGGGTG
ENSG00000010327	STAB1	protein_coding	chr3:52544158-52544251	CCCACCCCCaGATGTCGCTGTCTTGATGGC	chr3:52546612-52546659	CTTCTACCAATGGCTTAAGGtAGGACAGGG
ENSG00000010327	STAB1	protein_coding	chr3:52544365-52544523	GGCTCTCACaGGCTGAGTGTGTCCCTGGGT	chr3:52546844-52546974	CGCTGCCGAACCTGGTCAGGtGGGGCCGCC
ENSG00000010327	STAB1	protein_coding	chr3:52546357-52546452	TCCCACCCCaGGCCACCTGCCGGGCAGTGG	chr3:52547733-52547810	CCTACACATCCTCAGCCAGGtACAGCAGGA
ENSG00000010327	STAB1	protein_coding	chr3:52546612-52546659	CCTTCCCTTaGGAGCTGGAGGCAAATGCCC	chr3:52547899-52547997	CTTCCGGGAATTGCTGCAGGtACGGAAGGC
ENSG00000010327	STAB1	protein_coding	chr3:52547146-52547257	TGCCCTGTCaGGGCCCATTTTCTCCAGGGT	chr3:52548381-52548512	CTACAACCACAGTGGCCAGGtTTGGGGGTC
ENSG00000010327	STAB1	protein_coding	chr3:52547733-52547810	CTGCCTTCCaGAGGGTCTGGGTGCAGAATG	chr3:52548717-52548845	CCACGCTGAGGCCCTGCGGGtGAGAGGCTG
ENSG00000010327	STAB1	protein_coding	chr3:52548131-52548229	CCCATCCCTaGCACCATGGGTTGGTGCCCC	chr3:52549005-52549061	TCAGGGCTTCCAGCTGCAGGtGAGACTGGG
ENSG00000010327	STAB1	protein_coding	chr3:52548381-52548512	TTCTCTTCCaGGACGCAGACACAGTGCGGC	chr3:52549439-52549522	ATGTGCCAAGAAGATCCAGGtTTGCCCTGA
ENSG00000010327	STAB1	protein_coding	chr3:52549439-52549522	CCCGTTTCCaGGACACACCCAGGAAGAGCT	chr3:52550059-52550254	GGGCCCAACTGCACCGGAGGtGAGGACTGG
ENSG00000010327	STAB1	protein_coding	chr3:52550372-52550467	TACCACTGCaGTGTGTGACTGTGCCCATGG	chr3:52550372-52550467	GGCCTCCGCTGTGACCAGAGtGAGTGGGTC
ENSG00000010327	STAB1	protein_coding	chr3:52550708-52550784	ACCCCTCCCaGCTGCGTGCAGGACTCGGCC	chr3:52550558-52550603	AGTGCGACCCCAATGCCAAGtGAGTGGGCC
ENSG00000010327	STAB1	protein_coding	chr3:52551897-52552019	CCCTGACTCaGAACAATGGAGGATGCAGCC	chr3:52551336-52551409	CCCCACTGGCCCCCAGCAGGtCAGCATGGC
ENSG00000010327	STAB1	protein_coding	chr3:52552328-52552375	CGCCCCCCCaGGAGCTCCTGAGGGATAAGC	chr3:52551566-52551640	CCTGGACCCCTGCTCTAAGGtCAGGACCCT
ENSG00000010327	STAB1	protein_coding	chr3:52552552-52552629	GCCTCCCGCaGGAATATAAGGAGCTCAAGG	chr3:52551897-52552019	CCGTGCCCGAGTCGGCCTGGtAATGATGCC
ENSG00000010327	STAB1	protein_coding	chr3:52552739-52552885	CTCTGCTCCaGGATGAGCTGGCCCGGATTC	chr3:52552328-52552375	CTTCAGCCTCCGCCTCCTGGtGAGTGGCCA
ENSG00000010327	STAB1	protein_coding	chr3:52554416-52554565	TCTCCTTGCaGGGTGAGCTCATGGTGGGTG	chr3:52552552-52552629	AATGAGCAACCTGTCGCAGGtATGCAGCCC
ENSG00000010327	STAB1	protein_coding	chr3:52554820-52555021	CTTTGGCCCaGGGCAGCCCTGAGGCCTGCT	chr3:52553280-52553420	TGATGCTCCCATCCCGAGGGtATGACAAGC
ENSG00000010327	STAB1	protein_coding	chr3:52555377-52555526	CCCATCCCCaGCTTGCCCTGGCGGCCCCAG	chr3:52553521-52553580	CTTCAGCGGCCTCCTGAAGGtACTGCTCCC
ENSG00000010327	STAB1	protein_coding	chr3:52556053-52556246	CCTGCCCTCaGTGGCAGACCTGTGCCAGGA	chr3:52554220-52554306	CTGCAGCCGAACGCGGGCCGtGAGTCTGGG
ENSG00000010327	STAB1	protein_coding	chr3:52556346-52556490	TCCAACCCCaGAACACACGGCGCTGTGAGT	chr3:52554416-52554565	GACCCGGCCCCTGCGACTGGtGAGGGAGGC
ENSG00000010327	STAB1	protein_coding	chr3:52556571-52556704	CCATTCTGCaGAGAAACGGGCTGGCGTTTT	chr3:52555377-52555526	TTTGGGCCCCATTGTCAAGGtGGGCCATCC
ENSG00000010327	STAB1	protein_coding	chr3:52557238-52557357	CACCGTGCCaGATGCTATTGGGCTATGCCA	chr3:52555860-52555967	GATGGCCGTGTGTGTACAGGtAAGCAGATG
ENSG00000010327	STAB1	protein_coding	chr3:52557443-52557592	TCTGCTCACaGACGCTGAGTGGCCCAGACT	chr3:52556053-52556246	CTGCTTGAGCACCGGCCTGGtGAGCAGGTG
ENSG00000010327	STAB1	protein_coding	chr3:52557668-52557772	TCTCCCTGCaGGCCCCAGGGACAGTTGTGG	chr3:52556346-52556490	ACTGACCTGCACTTCCAGGGtGTGTCCCCC
ENSG00000010327	STAB1	protein_coding	chr3:52557887-52558033	TTTGTTTGTaGCAGGCAGTGCTGGCGCCTG	chr3:52556571-52556704	GCTCTCTGCTGCCCAGCAGGtGTGTGGGGC
ENSG00000010327	STAB1	protein_coding	chr3:52558316-52558369	TGCTCTTCTaGGACTCACTGCTGGAGGAGG	chr3:52556791-52556956	TACTGCTTCCGTGTGCAAGGtGTGTCCACC
ENSG00000010327	STAB1	protein_coding			chr3:52557041-52557150	CTTCTCCACCTTCTATGGGGtGTGTGGGGG
ENSG00000010327	STAB1	protein_coding			chr3:52557443-52557592	CAGTTCCTGGGCCCCTGTGGtGAGTCTGGC
ENSG00000010327	STAB1	protein_coding			chr3:52557668-52557772	CCTGGCACCCCCACAGCCCGtGAGTTGAGG
ENSG00000010327	STAB1	protein_coding			chr3:52557887-52558033	TGGCTTCTCTGCCTTCCAGGtAGGGCTGGG
ENSG00000010327	STAB1	protein_coding			chr3:52558116-52558229	CTTTTGTGAACCCTTCGATGtAAGCATGGA
ENSG00000171766	GATM	protein_coding	chr15:45656995-45657058	AGTAAACATaCCGTCTGGGATGATTGGTGT	chr15:45656084-45656214	GACATCCAGAGTGGATGATCtAAAAACAGC
ENSG00000171766	GATM	protein_coding	chr15:45658244-45658408	AAATCTCTTaCCTGGTGACATGGTCGGTCA	chr15:45656098-45656214	GACATCCAGAGTGGATGATCtAAAAACAGC
ENSG00000171766	GATM	protein_coding	chr15:45661524-45661719	ACATCACTTaCCCGTAGACTCAAAATCAGG	chr15:45658244-45658408	TGCCTAGGTAGTTTGTAACCtGAAAACAAA
ENSG00000171766	GATM	protein_coding	chr15:45668799-45669017	CCTTCCTTTaCCTTCACCTCGATGGTGAAC
ENSG00000134138	MEIS2	protein_coding	chr15:37187352-37187441	AGCCAACCTaCCTGCAGGCCGGATCCCCAT	chr15:37186958-37187013	CCCATTCCACTCATAGGTCCtAGAAAGGAG
ENSG00000134138	MEIS2	protein_coding	chr15:37187352-37187462	AGCCAACCTaCCTGCAGGCCGGATCCCCAT	chr15:37187350-37187441	TATGCTGCTCCTTGGCTCACtGAAGGATCA
ENSG00000134138	MEIS2	protein_coding	chr15:37242525-37242601	GGGTCACTCaCCAGTTGTTTACTTGGAGAA	chr15:37187352-37187441	TATGCTGCTCCTTGGCTCACtGAAGGATCA
ENSG00000134138	MEIS2	protein_coding	chr15:37329015-37329160	TCTTGACTTaCTGTGAGATGCTGGAAGAGC	chr15:37375972-37376086	CTCGCCAAGAAGAAGGGTTCtGATGTCAGG
ENSG00000134138	MEIS2	protein_coding	chr15:37376005-37376086	GCTCTGGGAaGCATGGCCCCCACTGGAGGG	chr15:37375973-37376086	CTCGCCAAGAAGAAGGGTTCtGATGTCAGG
ENSG00000134138	MEIS2	protein_coding	chr15:37387765-37387815	GAGAGCCTTaCCAAATTGTCCAGCTCTGGA	chr15:37376005-37376086	CTCGCCAAGAAGAAGGGTTCtGATGTCAGG
ENSG00000134138	MEIS2	protein_coding			chr15:37387208-37387222	ATACCCAGCGAAATCCTTCCtCACTAAAGA
ENSG00000090581	GNPTG	protein_coding	chr16:1412998-1413089	TGTTTTGGCaGAAACTTCCAACTTGGAGCA	chr16:1401984-1402160	AGGAGCCCAACGCGTTTGGGtGAGCAGCCT
ENSG00000090581	GNPTG	protein_coding	chr16:1402103-1402160	GCTCCCCGTaGGGCCCGCGCCGGCAGGTGC	chr16:1402103-1402160	AGGAGCCCAACGCGTTTGGGtGAGCAGCCT
ENSG00000090581	GNPTG	protein_coding	chr16:1412039-1412132	TGTCTCCCCaGCATCTGGCACGAGTGGGAG	chr16:1402240-1402307	GATCCTTCACCCGTGTCTGGtGAGTGAGGA
ENSG00000090581	GNPTG	protein_coding	chr16:1412207-1412280	TCCCTCCCCaGGTGGAGCTGGCGTGTGGAA	chr16:1411744-1411798	TCAGCCTGGTGGAGTCCACGtGAGTGCAGG
ENSG00000090581	GNPTG	protein_coding	chr16:1412207-1412321	TCCCTCCCCaGGTGGAGCTGGCGTGTGGAA	chr16:1412039-1412132	CCGGAGCCGGCAGAGCAAGGtGGGGCCTCA
ENSG00000090581	GNPTG	protein_coding			chr16:1412207-1412321	CACCCCCACGCCTTGCTAGGtAGGGGTGCG
ENSG00000090581	GNPTG	protein_coding			chr16:1412453-1412535	TGAGCTGATCACCCCCCAGGtAAGCGTGCG
ENSG00000090581	GNPTG	protein_coding			chr16:1412826-1412907	CCCTACACGAGGCCCACAGGtGAGTCACCT
ENSG00000205318	GCNT6	protein_coding	chr6:10647263-10647498	TTCAAATAGaGGTACTGGGCCTTGGATATT	chr6:10633993-10634929	AACAATATTCCAGTTGAGTGtGGTTTCCTT
ENSG00000099337	KCNK6	protein_coding	chr19:38817820-38818040	CGCCTTTACaGTCTACCTCTTCCTGGGCCT	chr19:38810591-38810912	ACGCTGATCACCACCGTGGGtACGTAAGCG
ENSG00000152214	RIT2	protein_coding	chr18:40613776-40613832	CTTCCACTTaCCTATAGTAGGGTCATGATA	chr18:40323461-40323685	AGCCTTCTTCTGTAGAAACCtAAGGAAAAA
ENSG00000152214	RIT2	protein_coding			chr18:40323667-40323685	AGCCTTCTTCTGTAGAAACCtAAGGAAAAA
ENSG00000152214	RIT2	protein_coding			chr18:40528952-40529013	GTTTCAGCCAGTCACACAGCtGGGGAGAAA
ENSG00000188523	C9orf171	protein_coding	chr9:135357697-135357804	TTCTTTCGTaGGCTGCCGGCCCGGCCTCGG	chr9:135285659-135285853	GAACCCTCTCATCGTCAAGGtGAGCACCCC
ENSG00000188523	C9orf171	protein_coding	chr9:135374082-135374181	TCCCCCGACaGGCTGAACTCGGCAAGCCCC	chr9:135374082-135374181	GACGGAGGAGTCCCTGAAGGtGAGCGAGCA
ENSG00000188523	C9orf171	protein_coding	chr9:135374759-135374987	CCTGCCCTCaGCCATCGGACGCTGGAACGT	chr9:135374759-135374987	CATTTGGGATCCGGGCACGGtAAGGTGGCT
ENSG00000188523	C9orf171	protein_coding	chr9:135418333-135418434	CTGGCCTACaGGTGGTCCTTGGGAAGCTGT	chr9:135418333-135418434	CATGCCTCACTTCCAGAAGGtCAGTGTCAC
ENSG00000146701	MDH2	protein_coding	chr7:75686728-75686811	GTTTGTTCTaGGCTACCTCGGACCTGAACA	chr7:75677479-75677544	CTTCAGCACCTCGGCCCAGGtAGGCCAGAC
ENSG00000146701	MDH2	protein_coding	chr7:75687287-75687396	ATCATTTCCaGGCATGACCCGGGACGACCT	chr7:75684148-75684316	ACCAAAGCCGCTGTGAAAGGtACTGGGCGC
ENSG00000146701	MDH2	protein_coding	chr7:75693657-75693756	TTGGCTTGCaGTGCACCCCCAAGGTGGACT	chr7:75686728-75686811	GGAGTCCCCAGAAAGCCAGGtTTGTGTTTG
ENSG00000146701	MDH2	protein_coding			chr7:75687287-75687396	CTGCGTCATTGCCAATCCGGtGAGTGTGGC
ENSG00000146701	MDH2	protein_coding			chr7:75687289-75687396	CTGCGTCATTGCCAATCCGGtGAGTGTGGC
ENSG00000146701	MDH2	protein_coding			chr7:75692833-75692910	CATCCCCCTGATCTCTCAGGtACACGCATA
ENSG00000146701	MDH2	protein_coding			chr7:75693657-75693756	AAGGCTAAAGCCGGAGCAGGtAGAGTCTCA
ENSG00000146701	MDH2	protein_coding			chr7:75694120-75694271	CACACCGCTGCTGCTTGGGGtACGTATCCA
ENSG00000204539	CDSN	protein_coding	chr6:31088112-31088196	CAGCCTCCTaCCTGGCAGGAGGAGACCAGC	chr6:31083805-31085306	ATGCTCTTAGCCAAGGTCCCtGTGGAGGAA
ENSG00000123179	EBPL	protein_coding			chr13:50236042-50236063	ACCCCAGGCCACTCTGTCCCtAAGGAAAGA
ENSG00000123179	EBPL	protein_coding			chr13:50237193-50237313	TAAACCCATCTTGCATCAGCtTTGCCATAT
ENSG00000123179	EBPL	protein_coding			chr13:50237193-50237331	GCTTTGCCATATTCTTTCCCtAAAGACAAA
ENSG00000135049	AGTPBP1	protein_coding	chr9:88356690-88356877	AGGGCGCTCaCCGGCTCAGGATGGGGCGCT	chr9:88190230-88190390	GGGTACCAATCTGTAAACCCtTGAAATAAA
ENSG00000135049	AGTPBP1	protein_coding	chr9:88247577-88248289	ATGCAACTCaCCTTTGTACACCATAAGGCC	chr9:88270058-88270235	TCCTGACTGCCAGACATTCCtGTTTTTTAA
ENSG00000135049	AGTPBP1	protein_coding	chr9:88261236-88261333	TTTATACTAaCCTTAAAATTTTGATCTAGG	chr9:88270187-88270235	TCCTGACTGCCAGACATTCCtGTTTTTTAA
ENSG00000135049	AGTPBP1	protein_coding	chr9:88270058-88270115	TGTGATCCTaCCTTCAGGAGGTAAGCTGTA	chr9:88272350-88272558	GCTCTCCTGGCATTTGTTTCtTTAACAAAA
ENSG00000135049	AGTPBP1	protein_coding	chr9:88270058-88270235	TGTGATCCTaCCTTCAGGAGGTAAGCTGTA	chr9:88272483-88272558	GCTCTCCTGGCATTTGTTTCtTTAACAAAA
ENSG00000135049	AGTPBP1	protein_coding	chr9:88284400-88284493	CATTTACTCaCTTTATAAGACTGGAATTCT	chr9:88287465-88287596	TTTACTCCAAATTTTTTATCtGTTTAAAAA
ENSG00000135049	AGTPBP1	protein_coding	chr9:88327417-88327448	AATTACAGTaCCTTTTTTCTGGTATCACTT	chr9:88296183-88296233	TAGAACCTTTGGCTGTCATTtCTCTCCTTG
ENSG00000135049	AGTPBP1	protein_coding			chr9:88296183-88296250	ATTTCTCTCCTTGTTTTTTCtGAAAAGTAG
ENSG00000204501	PRAMEF9	protein_coding			chr1:13424003-13424295	CCCAAGGGGTTCGTCCCAGGtGAGGTGGCC
ENSG00000204501	PRAMEF9	protein_coding			chr1:13424967-13425548	ACCTGGACCAGCTGCTCAGGtGAGGGAGGA
ENSG00000099817	POLR2E	protein_coding	chr19:1095258-1095314	GCGCGGCTCaCCTGCATGATGGTCTTGCGG	chr19:1089488-1089550	GCCGGATGATCTTCACCACCtGCAGAGACA
ENSG00000099817	POLR2E	protein_coding	chr19:1091791-1091906	GGGGTGCCCaCCTGCTTGGCGGAGGGTGTC	chr19:1090907-1090987	GGGCCATGTCGACCAGGGACtGGAAGAGAG
ENSG00000099817	POLR2E	protein_coding			chr19:1091791-1091906	ATGCCCACCTTGGGCTCCTCtGCAGACAGA
ENSG00000099817	POLR2E	protein_coding			chr19:1091811-1091906	ATGCCCACCTTGGGCTCCTCtGCAGACAGA
ENSG00000099817	POLR2E	protein_coding			chr19:1091905-1091906	ATGCCCACCTTGGGCTCCTCtGCAGACAGA
ENSG00000099817	POLR2E	protein_coding			chr19:1093756-1093902	CCCGGGACCCGCTGCTCACCtGGAAAGAAC
ENSG00000099817	POLR2E	protein_coding			chr19:1093903-1094077	AGCCACGGTCGTGGCACAGCtGCAGAGAGA
ENSG00000112195	TREML2	protein_coding	chr6:41168692-41168746	TCTCCCCTCaCCTGAGACGCAACCCTGTGG	chr6:41160539-41160639	GGAGTAAACATCCTGGTGCCtGAGAAGAAG
ENSG00000112195	TREML2	protein_coding	chr6:41162163-41162571	CCCACAGGTaCCTGATGGAGGGCATGGAGG	chr6:41162163-41162571	TTCCTCTCAGTTTGGGGAGCtGAAAGACAG
ENSG00000153048	CARHSP1	protein_coding	chr16:8949147-8949183	TTATAGGTGaCCTCGTCGCCTTCCACTGGG	chr16:8949024-8949183	GACATACTCCCCTTCCACACtACGGGGGCA
ENSG00000153048	CARHSP1	protein_coding	chr16:8952207-8952329	CGCTGACTCaCTCAGAGATGTGCAGGAAGA	chr16:8949071-8949183	GACATACTCCCCTTCCACACtACGGGGGCA
ENSG00000153048	CARHSP1	protein_coding	chr16:8953028-8953185	TCCAGACTCaCGCCGAGAAGGTCCTCGTCC	chr16:8949088-8949183	GACATACTCCCCTTCCACACtACGGGGGCA
ENSG00000153048	CARHSP1	protein_coding	chr16:8953028-8953192	TCCAGACTCaCGCCGAGAAGGTCCTCGTCC	chr16:8949091-8949183	GACATACTCCCCTTCCACACtACGGGGGCA
ENSG00000153048	CARHSP1	protein_coding			chr16:8949128-8949183	GACATACTCCCCTTCCACACtACGGGGGCA
ENSG00000153048	CARHSP1	protein_coding			chr16:8949147-8949183	GACATACTCCCCTTCCACACtACGGGGGCA
ENSG00000153048	CARHSP1	protein_coding			chr16:8952206-8952329	CTGTGAAGCCCGCACCGTCCtGACAGAGAG
ENSG00000153048	CARHSP1	protein_coding			chr16:8952207-8952329	CTGTGAAGCCCGCACCGTCCtGACAGAGAG
ENSG00000153048	CARHSP1	protein_coding			chr16:8952275-8952329	CTGTGAAGCCCGCACCGTCCtGACAGAGAG
ENSG00000263711	RP11-169F17.1	protein_coding	chr18:70923048-70923151	TTCATTCTTaCAGTTCTGCGTCTGGAAAGT
ENSG00000263711	RP11-169F17.1	protein_coding	chr18:70867888-70868024	GTTGAACTCaCCATGCCAGACACAAGCGGC
ENSG00000158411	MITD1	protein_coding	chr2:99797294-99797444	TCATTGCTCaCCTTTCAGAACCTGCAGGAG	chr2:99785838-99785933	ATCCAAGGGAAAAACGACTCtAAGAAGAGA
ENSG00000158411	MITD1	protein_coding	chr2:99785908-99785933	TTAAATCAAaATCACAATATCCAAGGGAAA	chr2:99785841-99785933	ATCCAAGGGAAAAACGACTCtAAGAAGAGA
ENSG00000158411	MITD1	protein_coding	chr2:99787000-99787115	TGTAGACTAaCCTAATTTCTCGGTCATGTA	chr2:99785908-99785933	ATCCAAGGGAAAAACGACTCtAAGAAGAGA
ENSG00000158411	MITD1	protein_coding	chr2:99787806-99787892	CAGGTACCTaCTTCATCCAGAGAGGTGAGA	chr2:99786013-99786073	CATCCATCCATTGTTGAACCtGTTGAAATT
ENSG00000158411	MITD1	protein_coding	chr2:99790378-99790479	AACCTCTTTaCCTTCTTTTTCTTGGTCCAA
ENSG00000158411	MITD1	protein_coding	chr2:99797294-99797390	TCATTGCTCaCCTTTCAGAACCTGCAGGAG
ENSG00000145103	ILDR1	protein_coding	chr3:121740867-121740924	CCAAGGCTCaCCTGCTGGGAGCCAGGTGCA	chr3:121724091-121724240	GATAAAGCTGCCTGGTATGCtGAGGAGAGA
ENSG00000145103	ILDR1	protein_coding	chr3:121713029-121713160	GAAGAGTTTaCCTCGCTGCAGCAGCGGGTG
ENSG00000145103	ILDR1	protein_coding	chr3:121720155-121720301	TCCCCTCTCaCCTTCCTCAGGACAGCAGCA
ENSG00000145103	ILDR1	protein_coding	chr3:121724091-121724240	CCCGCACTCaCGGTTCTGGATGGTGATCTT
ENSG00000134058	CDK7	protein_coding	chr5:68531221-68531280	TTTCTTTCTaGTTTGCCACCGTTTACAAGG	chr5:68530803-68530868	CTTCCTTGGGGAGGGACAGGtGAGGCTCTC
ENSG00000134058	CDK7	protein_coding	chr5:68546572-68546619	TTCTCAAACaGGAGTCTCTGCTGGTAGCCA	chr5:68531221-68531280	AATTGTCGCCATTAAGAAAGtGAGTTACCT
ENSG00000134058	CDK7	protein_coding	chr5:68548245-68548278	GTTTCTACCaGATCAAACTTGGACATAGAT	chr5:68550429-68550494	AGTCATCCAAATATAATTGGtGTGAGTATG
ENSG00000134058	CDK7	protein_coding	chr5:68551287-68551291	TAACTTTGCaGCTCCTTGATGCTTTTGGAC	chr5:68550429-68550496	TCATCCAAATATAATTGGTGtGAGTATGAT
ENSG00000134058	CDK7	protein_coding	chr5:68551287-68551355	TAACTTTGCaGCTCCTTGATGCTTTTGGAC	chr5:68553870-68553980	ACATTGGATCCTACATAGGGtAAGGTTTTT
ENSG00000134058	CDK7	protein_coding	chr5:68553870-68553883	TTGCTTTACaGGTTATAATAAAGGATAATA	chr5:68568719-68568868	TCGAATTACGGCCACACAGGtATTTTGGTG
ENSG00000134058	CDK7	protein_coding	chr5:68553870-68553980	TTGCTTTACaGGTTATAATAAAGGATAATA	chr5:68572370-68572517	ACAGAGGCCTTAGAACAAGGtAAGATTCCC
ENSG00000134058	CDK7	protein_coding	chr5:68558032-68558078	TTGTTCTTTaGGTGGTATCGGGCCCCCGAG
ENSG00000134058	CDK7	protein_coding	chr5:68558032-68558131	TTGTTCTTTaGGTGGTATCGGGCCCCCGAG
ENSG00000134058	CDK7	protein_coding	chr5:68565034-68565120	CTTTCTTTCaGGTTCCTTTTTTGCCAGGAG
ENSG00000144445	KANSL1L	protein_coding	chr2:210894527-210894642	GAAAAACCTaCTCGTGATGAATTCTGGATT	chr2:210887676-210887903	GTCGTTCCCACCACAAAGACtGAAAGGGGA
ENSG00000144445	KANSL1L	protein_coding	chr2:210905144-210905251	ATGTGACATaCCAGGTGATGGAGATATGAT	chr2:210892020-210892074	AAGAACAACCATCCTCCAGCtGTTGAAGAT
ENSG00000144445	KANSL1L	protein_coding	chr2:210908637-210908828	AATATCGTTaCTTAGAAATTGTTACAAGGA	chr2:210893569-210893693	ATCTCCGTCGTGCAGTATTCtGCAAAACAG
ENSG00000144445	KANSL1L	protein_coding			chr2:210968813-210969025	CTTCTAGGACCACTATCCCCtAGACAAAAA
ENSG00000144445	KANSL1L	protein_coding			chr2:210968828-210969025	CTTCTAGGACCACTATCCCCtAGACAAAAA
ENSG00000173894	CBX2	protein_coding	chr17:77752183-77752226	TCTCCCCGCaGGGCAAGCTGGAGTACCTGG	chr17:77753161-77753226	TCCTGGCCTTCCAGAAGAAGtGAGGACGCT
ENSG00000173894	CBX2	protein_coding	chr17:77753161-77753226	CTGCTTTGCaGACATAACAGCTGGGAGCCG	chr17:77755495-77755600	CCGGCGCTCCAAGCTCAAGGtGGGTGGCTG
ENSG00000173894	CBX2	protein_coding	chr17:77755495-77755600	TGTGCCTTCaGGGAACATGAGAAGGAGGTG
ENSG00000173894	CBX2	protein_coding	chr17:77755495-77755945	TGTGCCTTCaGGGAACATGAGAAGGAGGTG
ENSG00000137962	ARHGAP29	protein_coding	chr1:94696963-94697167	AAGTGACAAaCCTGAAAATATGGCTTCTTT	chr1:94650898-94651037	GTTCCAAGGGAATTGGGTCCtTGCAAGAGA
ENSG00000137962	ARHGAP29	protein_coding	chr1:94640160-94640305	GGCAAACTTaCAGGTCTAATCTTGGTCCTT	chr1:94668474-94668554	TTTTCCTTCCAAGTAGAGGCtGTGAAAGGT
ENSG00000137962	ARHGAP29	protein_coding	chr1:94649707-94649844	AAAATTTTTaCCTGCCGAAGGTATAATTTC
ENSG00000137962	ARHGAP29	protein_coding	chr1:94652055-94652153	AAATACAATaCCAGTTTCTGAAGGGGAAGG
ENSG00000137962	ARHGAP29	protein_coding	chr1:94667276-94667413	AAATTACTTaCAGCTTTAAGGGTAAGATCA
ENSG00000137962	ARHGAP29	protein_coding	chr1:94671191-94671239	TTGAGCATTaCCTTTTTCACTGGATGAGTC
ENSG00000137962	ARHGAP29	protein_coding	chr1:94674810-94674906	TCTCTACTTaCATATTTCCAAAGGTAAATG
ENSG00000134954	ETS1	protein_coding	chr11:128442957-128443025	CCACCACTCaCCACCACTGCAGGACGAGGC	chr11:128332259-128332471	TTCCCCATCTCCTGGCCACCtGAAATTTAA
ENSG00000134954	ETS1	protein_coding	chr11:128333404-128333518	TCCTTCCTTaCCTCATCTGGGTCAGAAAGT	chr11:128332437-128332471	TTCCCCATCTCCTGGCCACCtGAAATTTAA
ENSG00000134954	ETS1	protein_coding	chr11:128333404-128333522	TCCTTCCTTaCCTCATCTGGGTCAGAAAGT	chr11:128350086-128350346	TCCTGGCCCCCGAGTTTACCtGGAGGTAAA
ENSG00000134954	ETS1	protein_coding	chr11:128350086-128350346	AGGGCGCCTaCCTGTGTAGCCAGCTAGGGC	chr11:128350296-128350346	TCCTGGCCCCCGAGTTTACCtGGAGGTAAA
ENSG00000134954	ETS1	protein_coding	chr11:128354714-128354966	AGAAATATGaCCTACCACGACTGGTCCTCC	chr11:128359185-128359385	TCTGTCCACTGCCGGGGGTCtGAGGAAAGA
ENSG00000134954	ETS1	protein_coding	chr11:128354718-128354966	ATATGACCTaCCACGACTGGTCCTCCCCAT	chr11:128359365-128359385	TCTGTCCACTGCCGGGGGTCtGAGGAAAGA
ENSG00000134954	ETS1	protein_coding	chr11:128355964-128356041	AATGAACTTaCTAATGAAGTAATCCGAGGT	chr11:128426186-128426330	TGTTGCTAGGTCCTTGCCTCtGTGCAAGAA
ENSG00000134954	ETS1	protein_coding	chr11:128359185-128359385	CACATATTTaCCTTTCTGCAGGATCTCTAG
ENSG00000134954	ETS1	protein_coding	chr11:128391808-128391889	TCGCCACTCaCCCGGGGAGGGGAAAAGCTC
ENSG00000101132	PFDN4	protein_coding			chr20:52824640-52824663	GGCCACCATGAAGAAGGCGGtGAGTGGGGA
ENSG00000101132	PFDN4	protein_coding			chr20:52835558-52835684	AACCTTGAAGCTGATGAAAGtTAAACATTT
ENSG00000101255	TRIB3	protein_coding	chr20:376842-377331	CCATGTCCCaGGAAGAAGCTGGTGCTGGAG	chr20:363190-363270	GACACCTACCTGGCAACAGGtCCATAAGCT
ENSG00000101255	TRIB3	protein_coding	chr20:368655-368945	CTTTTTACCaGATGCGAGCCACCCCTCTGG	chr20:368655-368945	CACTGAGTATACCTGCAAGGtACGTGCCCA
ENSG00000101255	TRIB3	protein_coding	chr20:371931-372223	TCTGCCCACaGGTGTACCCCGTCCAGGAAG	chr20:371931-372223	TCTTCGCTGACCGTGAGAGGtGAGTGTGGT
ENSG00000101255	TRIB3	protein_coding	chr20:376842-377072	CCATGTCCCaGGAAGAAGCTGGTGCTGGAG
ENSG00000197921	HES5	protein_coding	chr1:2461550-2461603	CTGGTACTTaCTCGGTTTTTCTCTTTGGGG	chr1:2461285-2461450	CCACCACCGGCTTCCGCAGCtGCGGGAGGA
ENSG00000197921	HES5	protein_coding	chr1:2461285-2461450	GGCGCGCTCaCCTTTGCTGTGCTTCAGGTA
ENSG00000160471	COX6B2	protein_coding	chr19:55865778-55865889	GCAGGTCTCaCCCAGGAAGTTCTGGTAGCA	chr19:55865092-55865142	GCTCGTTCCAGCTCTCCACCtGGGAAGCAG
ENSG00000160471	COX6B2	protein_coding	chr19:55865234-55865334	TGCCGACTCaCCCAGCTGATGGGGCACAGC
ENSG00000151348	EXT2	protein_coding	chr11:44129233-44129798	CTGGTGACCaGGAGTGTGAGGAAGAGGCTG	chr11:44117803-44117871	CCAGAAGCCGTGGGACGAGGtAGGGAAGGG
ENSG00000151348	EXT2	protein_coding	chr11:44130744-44130833	TTTCTTGACaGGTGGGATCGAGGTACGAAT	chr11:44129233-44129798	CGATGGCCCAGCTCTCTAGGtATCTCACAC
ENSG00000151348	EXT2	protein_coding	chr11:44135735-44135851	TTTGCTTTCaGGGCCCTGTTGGCTGGTGGC	chr11:44129263-44129409	TCAGTTTTGGCCCCATTCTAtCGAGTCCTC
ENSG00000151348	EXT2	protein_coding	chr11:44148366-44148505	TGTTCCTGCaGGAGGCTACTTTCTGTGTGG	chr11:44129263-44129798	CGATGGCCCAGCTCTCTAGGtATCTCACAC
ENSG00000151348	EXT2	protein_coding	chr11:44151595-44151688	GTTGTCTCCaGAGCATCTGTGGTTGTACCA	chr11:44130744-44130833	TGGATGTCCCCAGAGACAGGtAGGAGGCAT
ENSG00000151348	EXT2	protein_coding	chr11:44165797-44165889	TCACCTTTCaGCTCTTCATGGAACCAGCCA	chr11:44135735-44135851	TTCCAGAGAAAGGACCAGGGtAAGGTACAT
ENSG00000151348	EXT2	protein_coding	chr11:44193161-44193292	TTTCTTTATaGGCCCGGTGGTTCTGGGAAG	chr11:44146339-44146534	TTACCCACAGGTGCTACAGGtGAGTGTCAT
ENSG00000151348	EXT2	protein_coding	chr11:44193224-44193292	CCACCCTGCaGATTATCAATGACCGGATCT	chr11:44193161-44193292	GAATGACCCTCCTGCTGTGGtAAGTGAATT
ENSG00000151348	EXT2	protein_coding	chr11:44228343-44228509	TCTTTTTCCaGATTCTCTCTGGCCCAAAAT	chr11:44193224-44193292	GAATGACCCTCCTGCTGTGGtAAGTGAATT
ENSG00000151348	EXT2	protein_coding	chr11:44253903-44254046	TCTGTCCTTaGGTCTGGCGGGAATTTCCTG	chr11:44219379-44219568	AATAAAAACCCTCCAGAAGGtAAGAAGCCT
ENSG00000134056	MRPS36	protein_coding			chr5:68522165-68522228	GACAATCCTAAACCCAATGGtGAGTTGTAT
ENSG00000161574	CCL15-CCL14	protein_coding	chr17:34328456-34328531	ACTGGACTCaCCATTTATGAACTGGGCCTG	chr17:34324806-34324896	CCCCTTCTTGGTGAGGAATCtGGGGAACAA
ENSG00000161574	CCL15-CCL14	protein_coding	chr17:34325316-34325427	TTGGCACTTaCATGACACCTGGCTTGGAGC
ENSG00000161574	CCL15-CCL14	protein_coding	chr17:34325902-34325961	TGATCACTTaCTGTTCAGAACTACTGGATT
ENSG00000198242	RPL23A	protein_coding	chr17:27047282-27047346	CCGCCAGGGaGGGCCAGACATTCGGTTCTG	chr17:27047282-27047346	GCTCCATGTCCCCGGGCCTGtAAGGAATTA
ENSG00000198242	RPL23A	protein_coding	chr17:27047310-27047448	TGGGAAGCTaCATGCATCCACTGGTTGGAG	chr17:27047317-27047346	GCTCCATGTCCCCGGGCCTGtAAGGAATTA
ENSG00000198242	RPL23A	protein_coding	chr17:27047432-27047448	TCTCTCCGCaGCGTGGTTTTGCGATGGGGT	chr17:27047723-27047908	GCGCTCCCAGGAGAAACAAGtCAGTACTGC
ENSG00000198242	RPL23A	protein_coding	chr17:27050589-27050658	CTCTACCCTaGGCCTGATGGAGAGAAGAAG	chr17:27047725-27047908	GCGCTCCCAGGAGAAACAAGtCAGTACTGC
ENSG00000198242	RPL23A	protein_coding	chr17:27050589-27050736	CTCTACCCTaGGCCTGATGGAGAGAAGAAG	chr17:27049741-27049917	AGGTCAACACCCTGATTCGGtGAGTTGGGC
ENSG00000198242	RPL23A	protein_coding			chr17:27049790-27049917	AGGTCAACACCCTGATTCGGtGAGTTGGGC
ENSG00000198242	RPL23A	protein_coding			chr17:27050589-27050658	TTTGGATGTTGCCAACAAAGtAAGTTTCCT
ENSG00000154342	WNT3A	protein_coding	chr1:228247903-228248002	GGCTTCTGCaGGAATCCCGGCTCCAGAGCA	chr1:228194830-228194900	GCAGCTACCCGATCTGGTGGtGAGTGAGCC
ENSG00000154342	WNT3A	protein_coding	chr1:228210368-228210609	GCCCTCTGCaGGTCGCTGGCTGTTGGGCCA	chr1:228210368-228210609	GGGCCCGTGCTGGACAAAGGtATGGGGGTG
ENSG00000154342	WNT3A	protein_coding	chr1:228238357-228238622	TCTCTCTACaGCTACCAGGGAGTCGGCCTT
ENSG00000156140	ADAMTS3	protein_coding	chr4:73154468-73154585	GTGACACCTaCCATTACAAGGAGGCAGTTG	chr4:73148856-73149421	TCTCCCAAACATGGTTCATCtGCAAAAATA
ENSG00000156140	ADAMTS3	protein_coding	chr4:73156572-73156779	CACACACCTaCCTCACTCCAGGGTCCTGTT	chr4:73154468-73154585	CACCGCAGGTCACTGAACACtGCAGAGACA
ENSG00000156140	ADAMTS3	protein_coding	chr4:73163994-73164159	TCAATGGTTaCCTCCACCACAGGGTTTGGA	chr4:73169634-73169797	GTAGCCTGGTTCTTAATAGCtAAAGGGAGA
ENSG00000156140	ADAMTS3	protein_coding	chr4:73169634-73169797	ATGCCACATaCCAAAACAATAACAGGATCA	chr4:73175114-73175237	CTTTATCACAGCCCACTTTCtGGAGAGAGA
ENSG00000156140	ADAMTS3	protein_coding	chr4:73171704-73171784	GAAACACTTaCCAAGAATATGAGGAGAAGC	chr4:73178008-73178183	CTGACCACCATTGATGGGCCtAAAGAAAAG
ENSG00000156140	ADAMTS3	protein_coding	chr4:73175114-73175237	CCTCATCTTaCCAAGCTTCCTGGGAGTTCT	chr4:73179394-73179539	AATGACCCTTATAGCACCACtTAGAAAAAT
ENSG00000156140	ADAMTS3	protein_coding	chr4:73178008-73178183	AGGCTACTCaCGGTCAGGATGTTCATATGG	chr4:73185049-73185192	ATCATGCTCCATTCCCAACCtAGAACACAA
ENSG00000156140	ADAMTS3	protein_coding	chr4:73179394-73179539	GATATACTCaCATGGGATTATTGCACTGGC	chr4:73205211-73205410	AGGCCTTCCAGGTCCGACTCtAATAAGAGA
ENSG00000156140	ADAMTS3	protein_coding	chr4:73185575-73185680	CAGTGACTTaCACATGGCCCGTTTCATGGG
ENSG00000156140	ADAMTS3	protein_coding	chr4:73186431-73186587	GACAGCAATaCCTTGCATTCCAGCAGGTCC
ENSG00000156140	ADAMTS3	protein_coding	chr4:73205211-73205410	TCACTACTCaCAATGTTCATTAGGGTCAGG
ENSG00000156140	ADAMTS3	protein_coding	chr4:73280532-73280688	AAGACGCCTaCCTCTGTAGTGGAAGTCTTT
ENSG00000167136	ENDOG	protein_coding	chr9:131584607-131584886	TCTGCCCACaGGACAGAGGCTGATGGGAAA	chr9:131583018-131583127	GGCCACTCTTCCTGCCCAGGtAAGGTGGAA
ENSG00000118564	FBXL5	protein_coding	chr4:15626875-15627600	TGATAACTCaCCTGAGACCATGGTCTGTGA	chr4:15613889-15614037	TCCTCCCAGAGTCAAAACCCtGTAAGAAAA
ENSG00000118564	FBXL5	protein_coding	chr4:15629508-15629656	TTTAAACATaCCATTTTGCTGGAAACTGCA	chr4:15626875-15627600	GCAACCAAGCCAAGACCAACtATAATTAAA
ENSG00000118564	FBXL5	protein_coding	chr4:15638117-15638299	CATTTACCTaCCTCTGGCCCAATGAACAGG	chr4:15629508-15629656	GATTCCTCCGCAGACTCTTCtGTAAAATGA
ENSG00000118564	FBXL5	protein_coding			chr4:15632289-15632414	GGACCACTATACCAGTCACCtACTCAATGA
ENSG00000118564	FBXL5	protein_coding			chr4:15642411-15642428	CCTCCTCTTCCTCTTTCATGtGAGGAAGAA
ENSG00000118564	FBXL5	protein_coding			chr4:15643221-15643250	TCCAGTCAACAGTAGTAGGCtGTAAGTAAA
ENSG00000169814	BTD	protein_coding			chr3:15643228-15643277	TGCTGCCTATGCAAAGCAGGtAAGAAGCCG
ENSG00000205356	TECPR1	protein_coding	chr7:97875234-97875458	AGGGTCACTaCCTGATTCTCATAGGCCTCC	chr7:97846705-97846815	AGATATGGTCCCAGCCTCCCtGGAAGGAGA
ENSG00000205356	TECPR1	protein_coding	chr7:97847248-97847354	AGCACCCCCaCCTGGTCCAGGGGCCCCACG	chr7:97847248-97847354	TGGCGATACCACAGGTTTCCtGGGGAGAAA
ENSG00000205356	TECPR1	protein_coding	chr7:97851698-97851833	GCGGCACTCaCCGGCTGGCTGCGAGGGGTA	chr7:97850973-97851065	ATGTGGTACCAGCAGTCACCtGCGAAGGGG
ENSG00000205356	TECPR1	protein_coding	chr7:97854113-97854192	GAGAGGCTTaCGCAGGGAAGTCGCTGGCAT	chr7:97851698-97851833	CGTGCAGCCAGGAGGAGCCCtGGGGATAGC
ENSG00000205356	TECPR1	protein_coding	chr7:97854318-97854414	CGGGACCTCaCCCAGGCCCACTGCAGGGAC	chr7:97852302-97852482	GGTCACCAGCTTGCATTTTCtGTACAGTGG
ENSG00000205356	TECPR1	protein_coding	chr7:97854318-97854417	CGGGACCTCaCCCAGGCCCACTGCAGGGAC	chr7:97852974-97853030	TTTGGACCCATGGTATGAGCtGCAAGGAGG
ENSG00000205356	TECPR1	protein_coding	chr7:97860273-97860430	GGCTCACTCaCATCTGGTCGCAGGGCAGGG	chr7:97854113-97854192	CCACGAACCAGTCGGAAACCtGGGAGGAGT
ENSG00000205356	TECPR1	protein_coding	chr7:97861116-97861271	CCCGTGGGCaCCTTCTTCTCCTCGTGGACC	chr7:97854318-97854414	CCGGTCCGTGGGCAGACCCCtGCGGCAGGA
ENSG00000205356	TECPR1	protein_coding	chr7:97862139-97862284	GGGGCACCCaCCTGCTCCACGGCCTGCTCG	chr7:97856057-97856081	TGGTGAAATCCTGTCTCTACtAAAAATACA
ENSG00000205356	TECPR1	protein_coding	chr7:97862139-97862287	GGGGCACCCaCCTGCTCCACGGCCTGCTCG	chr7:97858351-97858478	TCCCATCTGCCGCCAAAACCtGGAAGGATG
ENSG00000205356	TECPR1	protein_coding	chr7:97870163-97870263	CCCCATCTTaCCTTCCAGTCCTTGGTGACA	chr7:97861116-97861271	CGGTCTTCACCCACACCGACtGCGCAGGCC
ENSG00000205356	TECPR1	protein_coding	chr7:97873883-97874005	GGAACAGAGaCCTTGGCCCAGATGTCCCGG	chr7:97862139-97862284	TGTACCGAGGAGGACAGGCCtGTGGGGCAG
ENSG00000205356	TECPR1	protein_coding	chr7:97874197-97874367	AGTTCACCTaCCCCTTTCTCAGTGGGTTCA	chr7:97862733-97863223	ACCGAAGAAGCAGCCGGCACtGGGGACAAA
ENSG00000205356	TECPR1	protein_coding	chr7:97874197-97874379	AGTTCACCTaCCCCTTTCTCAGTGGGTTCA	chr7:97866088-97866233	CACAGCCAATGCCCCACACCtGGAAGAGAG
ENSG00000205356	TECPR1	protein_coding	chr7:97874355-97874418	GAGCTTCTCaCAGAAGCCGCCCATGGGATT	chr7:97867821-97867922	CGCCTCTTCGGAACCACACCtGGGGGAGTC
ENSG00000205356	TECPR1	protein_coding			chr7:97870163-97870263	ACGATGGACCAGGAACTTCCtACCGGGCCC
ENSG00000205356	TECPR1	protein_coding			chr7:97870382-97870556	CGTCCTCTCTGTACCACACCtGGGAGGCAA
ENSG00000205356	TECPR1	protein_coding			chr7:97872779-97872904	GGTCATCCTTCGAGGGGATCtGAAGGAAGG
ENSG00000205356	TECPR1	protein_coding			chr7:97874197-97874379	CGCCCATGGGATTCCAGCGCtGAGGGCCGG
ENSG00000205356	TECPR1	protein_coding			chr7:97874302-97874379	CGCCCATGGGATTCCAGCGCtGAGGGCCGG
ENSG00000205356	TECPR1	protein_coding			chr7:97874347-97874418	GGCGGCCTTGGACCCAAGCCtGCTGGGCGG
ENSG00000205356	TECPR1	protein_coding			chr7:97874355-97874418	GGCGGCCTTGGACCCAAGCCtGCTGGGCGG
ENSG00000132581	SDF2	protein_coding	chr17:26982305-26982353	AGCCACCTCaCCTGGTTTCCAGAAAGAGGT	chr17:26976010-26976294	CACCAAAAGCACTCACTTCCtAGAAAATAC
ENSG00000132581	SDF2	protein_coding	chr17:26982305-26982501	AGCCACCTCaCCTGGTTTCCAGAAAGAGGT	chr17:26976054-26976155	GGTCGACCATATTGTTCTCCtGTGACAGAC
ENSG00000132581	SDF2	protein_coding			chr17:26978572-26978595	ATATCACCTTACAGAGCAACtGTGAGAATT
ENSG00000132581	SDF2	protein_coding			chr17:26982305-26982501	ACTGACTGCTGCCCACTACCtGCAGTTAAG
ENSG00000229164	TRAC	TR_C_gene			chr14:23016447-23016719	ACCTTCTTCCCCAGCCCAGGtAAGGGCAGC
ENSG00000136240	KDELR2	protein_coding	chr7:6523598-6523688	CCGCCGCTCaCCGGCGCAGGAGCGCGTCTT	chr7:6502600-6502806	AGCTTCTTTCCCTTGAGTACtAGAATTTCA
ENSG00000136240	KDELR2	protein_coding	chr7:6509227-6509385	TTTAAACTAaCCTCAAGAGGAGAGAAATCG	chr7:6502775-6502806	AGCTTCTTTCCCTTGAGTACtAGAATTTCA
ENSG00000136240	KDELR2	protein_coding			chr7:6505702-6505954	TGGAGAAGGTCCAGAGGATCtGGAAGAGAA
ENSG00000136240	KDELR2	protein_coding			chr7:6513815-6513915	TGGCTTTTCCCAGAAATACCtAGAGAAACA
ENSG00000186976	EFCAB6	protein_coding	chr22:43930568-43930752	GGGCAACATaCCATCTTGTGTGCATTCTGG	chr22:43926695-43926844	TCTCCGCGCCGGCTTCTTTCtAGACACAAG
ENSG00000186976	EFCAB6	protein_coding	chr22:43933257-43933425	TCTGAACGAaCCCAGGAAATCGGAGGCGTT	chr22:43930568-43930752	TTGAATTTCTCCACAAGAGCtACAGAAAAA
ENSG00000186976	EFCAB6	protein_coding	chr22:43936007-43936237	GGAGAACTCaCACAGGGGTGGCTCTGCGAC	chr22:43936007-43936237	CGTTCCAGAGTCTGTCAAACtGGAGAAGGA
ENSG00000186976	EFCAB6	protein_coding	chr22:43950749-43950976	GCGTTTCTTaCCTGTTCGTCCGTCAGGATT	chr22:43950749-43950976	CAGCCCACTCATCAGCTGTCtGGACAAAAT
ENSG00000186976	EFCAB6	protein_coding	chr22:43972177-43972368	GACATTCTTaCCTCCTCAAGGAAACAGCTA	chr22:43972177-43972368	TATCCAATGCAGAAAATGCCtAAAAAGAAA
ENSG00000186976	EFCAB6	protein_coding	chr22:43976344-43976539	GCCTGTCATaCCGTGGACAAAGCCAGCTGG	chr22:43976344-43976539	ATGCCGGCTGACTCCCCAACtTGTCCCAAA
ENSG00000186976	EFCAB6	protein_coding	chr22:43985954-43986109	TCCAAAAAGaCCTGTTTAGCAGATGGGTCA	chr22:43985954-43986109	GCGGTCCATAAGCTTATCCCtGAAAGAGAG
ENSG00000186976	EFCAB6	protein_coding	chr22:44022327-44022559	TGCCTTCTTaCCTAATGAGTCTTTGAGGCG	chr22:43995949-43996143	TTTTCCCTCGGTGTCGTATCtTAAAACAAA
ENSG00000186976	EFCAB6	protein_coding	chr22:44064752-44064925	CTTAATTTTaCCTCTCAGAAAGATCTGGCT	chr22:44011706-44011802	CGCAACCTTCTGTTTTGGTCtTAAAAGAAA
ENSG00000186976	EFCAB6	protein_coding	chr22:44068126-44068185	GTGTTACTTaCTGAATCCCAGGCCAGGAGG	chr22:44027985-44028118	GGCCCTCTCATTGGAGGATCtGGAACAATT
ENSG00000186976	EFCAB6	protein_coding	chr22:44083351-44083461	TTTTTACATaCCTATTTCTTTTTGTCAGGG	chr22:44030982-44031096	TCCCAGTGTCTTCCAGTACCtGACGAGGGA
ENSG00000186976	EFCAB6	protein_coding	chr22:44107355-44107503	GAGACTCTTaCCTTTTCATTAACTGGATAA	chr22:44062984-44063152	ATCCTCCGTGAGCTTGGTTCtAAAATCACA
ENSG00000186976	EFCAB6	protein_coding	chr22:44151646-44151696	ATCTCTATTaCCTTTTCTCCCACTTGGATT	chr22:44073876-44074043	TTATCGGTCCATCGGGTTTCtGAGCATCAG
ENSG00000186976	EFCAB6	protein_coding	chr22:44151646-44151712	ATCTCTATTaCCTTTTCTCCCACTTGGATT	chr22:44074028-44074043	TTATCGGTCCATCGGGTTTCtGAGCATCAG
ENSG00000186976	EFCAB6	protein_coding			chr22:44112692-44112852	TGATTCTCCAACGAGACCTCtGTTGAAACA
ENSG00000186976	EFCAB6	protein_coding			chr22:44112728-44112852	TGATTCTCCAACGAGACCTCtGTTGAAACA
ENSG00000186976	EFCAB6	protein_coding			chr22:44151646-44151712	CATTTCATTCCCACCTCCCCtTAGAAATAA
ENSG00000106688	SLC1A1	protein_coding	chr9:4585312-4585557	TCTCTCCCCaGGGACCGGTTCAGGACCATG	chr9:4490680-4490770	GTGGCCGCGGTGGTGCTAGGtGAGCGGCGC
ENSG00000106688	SLC1A1	protein_coding	chr9:4544567-4544707	GTTTTCCTTaGGCATTACCACAGGAGTCTT	chr9:4544567-4544707	ATATCCAGCATGATTACAGGtACCTTGAGA
ENSG00000106688	SLC1A1	protein_coding	chr9:4561449-4561541	CTCCCCTTCaGGTGTTGCTGCACTGGATTC	chr9:4566047-4566089	CCAGGCCTGTTTTCAGCAGGtAATATTAAT
ENSG00000106688	SLC1A1	protein_coding	chr9:4564344-4564458	CTTGGCCACaGGTATTGTGCTGGTGGTGAG	chr9:4573907-4574014	TGGCCACAGTCCTGACTGGGtATGTCAGAC
ENSG00000106688	SLC1A1	protein_coding	chr9:4572204-4572388	TTGATCCACaGAACAAAACAAAGGAATACA
ENSG00000106688	SLC1A1	protein_coding	chr9:4573907-4574014	TTCCTTTCCaGTTATATGCCACTAGGTATT
ENSG00000106688	SLC1A1	protein_coding	chr9:4585312-4585555	TCTCTCCCCaGGGACCGGTTCAGGACCATG
ENSG00000158195	WASF2	protein_coding	chr1:27736186-27736700	TTGAAATTTaCCTTGACGGATGGCTGAAAG	chr1:27734686-27734840	ACCCTGCGCAGCTGAAAACCtAGTGGCAAA
ENSG00000158195	WASF2	protein_coding	chr1:27739066-27739221	CCACCATTTaCCTGAATTCTGCTGGTGGAG	chr1:27734822-27734840	ACCCTGCGCAGCTGAAAACCtAGTGGCAAA
ENSG00000158195	WASF2	protein_coding	chr1:27744770-27744923	CCAGCCATTaCCTGTAAGGGGTAAGATTGT	chr1:27736186-27736700	TTGGTTGTCCACTGGGTAACtAAAAGGCCA
ENSG00000158195	WASF2	protein_coding	chr1:27745455-27745589	AGCTTTCTTaCCTTCTTCTTCCTTGGGATC	chr1:27739066-27739221	CACCAAAGTGGGTGGATACCtGACAATGAA
ENSG00000158195	WASF2	protein_coding			chr1:27742479-27742596	TGCCTCTTTTCCATCGTCCCtGGGATAGAA
ENSG00000158195	WASF2	protein_coding			chr1:27744770-27744923	TTGATTCCTTGCAGTGACACtGAGAGAAGA
ENSG00000158195	WASF2	protein_coding			chr1:27745455-27745589	ATGTCCTCTGCATATTTACCtGGAAAGAGC
ENSG00000198336	MYL4	protein_coding	chr17:45297270-45297317	TCTCTCCACaGAGTTCAAAGAGGCCTTTTC	chr17:45286789-45286923	TGACCCCAAGAGTGTAAAGGtAAGTGAGGC
ENSG00000198336	MYL4	protein_coding	chr17:45297270-45297419	TCTCTCCACaGAGTTCAAAGAGGCCTTTTC	chr17:45291165-45291192	ACTGCCGACCAGATTGAAGGtGAGTATGGA
ENSG00000198336	MYL4	protein_coding	chr17:45299098-45299129	CCATCCTGCaGCACATTTCCCGCAACAAGG	chr17:45297270-45297419	GGCAAGCCCAAGCCTGAAGGtCAGTGCGGC
ENSG00000198336	MYL4	protein_coding	chr17:45299746-45299775	ACCCACCGCaGGAGAGAAGATGACTGAGGC	chr17:45297396-45297419	GGCAAGCCCAAGCCTGAAGGtCAGTGCGGC
ENSG00000198336	MYL4	protein_coding	chr17:45299746-45299823	ACCCACCGCaGGAGAGAAGATGACTGAGGC	chr17:45299048-45299221	CACGTCCTTGCCACCCTGGGtATGCCAGCT
ENSG00000053770	AP5M1	protein_coding	chr14:57746913-57746952	TTGCATTTCaGTGTGATTTGGAAGGAATCA	chr14:57736033-57736106	GCACCGTGAGATTCTCCAGGtAAATGCAAA
ENSG00000053770	AP5M1	protein_coding	chr14:57746913-57747140	TTGCATTTCaGTGTGATTTGGAAGGAATCA	chr14:57740427-57740468	ACCTGTCATTCACTATAAGTtAAGTAGAAT
ENSG00000053770	AP5M1	protein_coding	chr14:57752941-57753037	CTTCTTTCTaGCTTCATTTTAGGATCTTAG	chr14:57748807-57748946	ATATACCTTTTTACAATAGGtAGGAATAAA
ENSG00000053770	AP5M1	protein_coding	chr14:57752941-57753066	CTTCTTTCTaGCTTCATTTTAGGATCTTAG	chr14:57752941-57753037	AAACCAAAAATAAGTGCACGtAAGTTACAC
ENSG00000103248	MTHFSD	protein_coding	chr16:86588775-86588790	AGGCCCCCCaCCTGCCCTCGGCTCCATGGT	chr16:86565620-86566087	CCATCATCTCCAGGCTGATCtGAAAAGCAA
ENSG00000103248	MTHFSD	protein_coding	chr16:86575303-86575428	CCGTGACCCaCCTTGAACCAGGTGATTCCC	chr16:86574796-86574804	ACCTGTGCCATTACCTAATCtGGAGATAAA
ENSG00000103248	MTHFSD	protein_coding	chr16:86575707-86575772	ATAAGGAGCaCCTGGCAGTCGTGGACGATG	chr16:86575707-86575819	CCCTTCCCGATTCTCCAGCCtAAGAGACAA
ENSG00000103248	MTHFSD	protein_coding	chr16:86575707-86575819	ATAAGGAGCaCCTGGCAGTCGTGGACGATG	chr16:86575772-86575819	CCCTTCCCGATTCTCCAGCCtAAGAGACAA
ENSG00000103248	MTHFSD	protein_coding	chr16:86580165-86580255	GCTAGTCTTaCCTTTTTCAGAAACGGCGAC	chr16:86580165-86580255	CACTGTAGTTCCTCACACCCtGCACACAGA
ENSG00000103248	MTHFSD	protein_coding	chr16:86581641-86581717	CAATTACTCaCTTAGAACTGGTGAGGCAAT	chr16:86580211-86580255	CACTGTAGTTCCTCACACCCtGCACACAGA
ENSG00000103248	MTHFSD	protein_coding	chr16:86582070-86582183	CTGGTACTTaCCTGAGAGGTGGCACATTTT	chr16:86580252-86580255	CACTGTAGTTCCTCACACCCtGCACACAGA
ENSG00000103248	MTHFSD	protein_coding	chr16:86588251-86588313	TATGTCAGTaCCTTAAAGTTGGGTATCCTG	chr16:86585624-86585752	GGCAAGCCAGATAAGACCCCtAGTTAGGCA
ENSG00000103248	MTHFSD	protein_coding	chr16:86588251-86588354	TATGTCAGTaCCTTAAAGTTGGGTATCCTG	chr16:86585639-86585752	GGCAAGCCAGATAAGACCCCtAGTTAGGCA
ENSG00000103248	MTHFSD	protein_coding	chr16:86588251-86588355	TATGTCAGTaCCTTAAAGTTGGGTATCCTG	chr16:86588251-86588354	ATGTCCTGTTTGGAGACACCtACTGCAACA
ENSG00000103248	MTHFSD	protein_coding	chr16:86588251-86588357	TATGTCAGTaCCTTAAAGTTGGGTATCCTG	chr16:86588251-86588357	TCCTGTTTGGAGACACCTACtGCAACAAAA
ENSG00000130222	GADD45G	protein_coding	chr9:92220884-92220991	TCTCTCCGCaGAACCCCAACGAGGACGCCT	chr9:92220037-92220089	TTCCGGAAAGCACAGCCAGGtGGGTTTCAG
ENSG00000130222	GADD45G	protein_coding	chr9:92220347-92220448	CTCCTCCGCaGGATGCAGGGTGCCGGGAAA	chr9:92220347-92220448	CAGCCAAAGTCTTGAACGTGtAAGTGTAGA
ENSG00000130222	GADD45G	protein_coding			chr9:92220348-92220448	CAGCCAAAGTCTTGAACGTGtAAGTGTAGA
ENSG00000130222	GADD45G	protein_coding			chr9:92220582-92220795	GCACTGCATCCTCATTTCGGtGAGTACAGT
ENSG00000136068	FLNB	protein_coding	chr3:58062773-58063021	TCTCTCCCCaGATAGCAAAGCCATTGTGGA	chr3:58064213-58064246	ACCCGGAGGAGAAGTCTCAGtAATGGAGGA
ENSG00000136068	FLNB	protein_coding	chr3:58064444-58064541	TCTGTTAACaGGTCTGTGCCCAGACTGGGA	chr3:58067356-58067503	GCCAGGGCCTATGGCAGAGGtGAGTGCTGG
ENSG00000136068	FLNB	protein_coding	chr3:58080563-58080681	ACCTGTGGCaGGAATCGAGCCCACTGGAAA	chr3:58081868-58081945	GGTCACCGGGCTACACAAAGtAAGATGAAG
ENSG00000136068	FLNB	protein_coding	chr3:58084438-58084635	CTTTCTTGTaGGAGCTGGTGTGGGTGACAT	chr3:58087930-58088067	GTAACCATGAAGGGTCCTAGtAAGTGTTCC
ENSG00000136068	FLNB	protein_coding	chr3:58089686-58089812	CCTTCCCACaGAGGGTCTGGAGGAGCTGGT	chr3:58089686-58089812	GACACCACATTCCAAAGAGGtGAGGCTCCT
ENSG00000136068	FLNB	protein_coding	chr3:58092407-58092600	CCACCCCCTaGGGTTTGCCATTGAAGGCCC	chr3:58092407-58092600	AGGCTACAACCCTGATCTGGtGAATCAGCT
ENSG00000136068	FLNB	protein_coding	chr3:58094185-58094298	CTTTGCTTCaGGTTCGAGCATACGGGCCAG	chr3:58094906-58095049	CCCGCACAGCCCCTACAGGGtAGGTTGTGA
ENSG00000136068	FLNB	protein_coding	chr3:58094906-58095049	CTTTTTTGCaGGATGGGGAAGGCCAACGCA	chr3:58097876-58098045	ATATACACCCACCCAACAGGtAGGGTCCTT
ENSG00000136068	FLNB	protein_coding	chr3:58095303-58095426	GTCTTCTCTaGGTCAACATCGGGCAAGGTA	chr3:58106968-58107230	GCCACCAGATCCCAGCAAGGtCAGCCTTTG
ENSG00000136068	FLNB	protein_coding	chr3:58095737-58095897	GTCTGTTCCaGGTGATGTCAGTGTTGGCAT	chr3:58110059-58110232	TACACACCCTTTGAGAAAGGtGAGCCGCCC
ENSG00000136068	FLNB	protein_coding	chr3:58097876-58098045	TATCTTTCCaGGTGTGGAAAATGGGAAACC	chr3:58111308-58111470	TCTTCACCGTGGTTACCAGGtAGGCAAGGC
ENSG00000136068	FLNB	protein_coding	chr3:58104599-58104716	TCTTGTTCCaGGGCAACATGCAGGTTCTGG	chr3:58112329-58112489	GGAGGAGCCCACATCCCCGGtGAGCTATTC
ENSG00000136068	FLNB	protein_coding	chr3:58106968-58107230	TTCTTTTCCaGGGGTGGAAGTTGGGAAGGA	chr3:58116468-58116635	AGGGTTCTGGGCCCACGAGGtAAGTGTGCA
ENSG00000136068	FLNB	protein_coding	chr3:58108820-58109417	TGCTCAAATaGGTGAAGGCCCACGGTCCCG	chr3:58118535-58118658	ATGAAGAGATTCCTCGCAGGtAAGCTCCAT
ENSG00000136068	FLNB	protein_coding	chr3:58110059-58110232	TTGCTCTGCaGATGTGTTCCGGGAAGCTAC	chr3:58121706-58121895	AGCAAGTGCCTGGCCACGGGtGAGTACAGG
ENSG00000136068	FLNB	protein_coding	chr3:58111308-58111470	GTTTTGAGCaGGTCTCCATGTAGTGGAGGT	chr3:58124009-58124256	CAGCCCCTTCACTGTCATGGtAAGGAAAAT
ENSG00000136068	FLNB	protein_coding	chr3:58112329-58112489	ACTCTTTCCaGAGGCGCAGGAATTGGTGGG	chr3:58127585-58127623	AGCCGTGGAGGAGGCACCGGtAAATGCATG
ENSG00000136068	FLNB	protein_coding	chr3:58116468-58116635	CTCTCTTCCaGGCAGCCCCTTCAGGGTTCC	chr3:58127585-58127656	CCCTGGATTCAGGCCCTGGGtACAATTTTG
ENSG00000136068	FLNB	protein_coding	chr3:58117654-58117746	TTTGATTTTaGCTGACGACACGGATTCCCA	chr3:58129200-58129340	ATGGGCAGCCACATCCCTGGtAAGCTGAGT
ENSG00000136068	FLNB	protein_coding	chr3:58118535-58118658	TCTGTCCTCaGGCTTGGTGGAGCCAGTGAA	chr3:58132547-58132720	TTCACAGCCAAGATCACAGGtAGGGTTGTC
ENSG00000136068	FLNB	protein_coding	chr3:58120343-58120499	TGTCTATCAaGTCCCTTCAAGGTCAAGGTC	chr3:58133933-58134091	CTGCCCAACAACCACATTGGtGAGCTAGGC
ENSG00000136068	FLNB	protein_coding	chr3:58121706-58121895	ATGATCCACaGGACCAAGAAGGAAAACCCA	chr3:58135832-58135954	CTGAACCTGAAAATCCCAGGtGGGCGTCGG
ENSG00000136068	FLNB	protein_coding	chr3:58127585-58127623	CCACTGACCaGGCCACAGATGGGGAAGTCA	chr3:58140518-58140655	TATATTGCCCAAGAGCCTGGtATGTATTCA
ENSG00000136068	FLNB	protein_coding	chr3:58127585-58127656	CCACTGACCaGGCCACAGATGGGGAAGTCA	chr3:58154167-58154385	TTCAAGGCCAAGGTGACAGGtAACGAACAA
ENSG00000136068	FLNB	protein_coding	chr3:58128377-58128479	TCTGTTTTTaGGTGACCGAAGAGGCCTATG
ENSG00000136068	FLNB	protein_coding	chr3:58132547-58132720	CCCACTTGTaGGTGGTCTGGACTTGGCTAT
ENSG00000136068	FLNB	protein_coding	chr3:58133933-58134091	ATGTTTCCCaGATGACAGCAGGCGGTGCTC
ENSG00000136068	FLNB	protein_coding	chr3:58135577-58135729	CTGTGTTGCaGGTTATGGTGGCATATCCTT
ENSG00000136068	FLNB	protein_coding	chr3:58140518-58140655	TTTGCTCTCaGCTGAGTTCAGCATTTGGAC
ENSG00000136068	FLNB	protein_coding	chr3:58141687-58141802	TGTCCTCATaGGTAACTACGAGGTGTCCAT
ENSG00000136068	FLNB	protein_coding	chr3:58154167-58154385	CTTTCTCCCaGGTATCCAGTCGGAATTCTT
ENSG00000143126	CELSR2	protein_coding	chr1:109803664-109803886	CTCTTGTCCaGGTGAGCACTGTGAGGTGAG	chr1:109803664-109803886	ACTTCACCCTGGCCCTCTCGtGAGTGGCTG
ENSG00000143126	CELSR2	protein_coding	chr1:109804135-109804250	CTCCTGTTCaGGTTTGCCACAAAGGAGCGC	chr1:109804135-109804250	CAGCTCACCTTCTCTGCAGGtGATCACAGT
ENSG00000143126	CELSR2	protein_coding	chr1:109804430-109804518	CCTTTCCCCaGGGGAGTCAACCACCACGGT	chr1:109804909-109805066	CCCAGGGTGGCAGCAAGAAGtGAGCAGGGG
ENSG00000143126	CELSR2	protein_coding	chr1:109804909-109805066	CCTGTCCACaGCCACTGTTGGGTCAGACAG	chr1:109805428-109805591	AACAATGGCACCGTGCCTGGtATGGGGGCC
ENSG00000143126	CELSR2	protein_coding	chr1:109805428-109805591	TGCTCCCCCaGGTCTCTGGATCTGACGGGG	chr1:109806233-109806399	CAGCACCATCACCCTACAGGtGATGCATGG
ENSG00000143126	CELSR2	protein_coding	chr1:109806700-109806987	CCTGGTGTCaGCTACGAGAGGGCCACGTGA	chr1:109807076-109807250	TCCTGCAGCTGTGATCCAGGtATGCTAAGG
ENSG00000143126	CELSR2	protein_coding	chr1:109807076-109807250	GTCCCTCCCaGGGTGTGCGGGTGAGCGATA	chr1:109807490-109807631	GGCCATACTGTGAGACCAGGtAAGCAGACC
ENSG00000143126	CELSR2	protein_coding	chr1:109807490-109807631	TCTGGTCCCaGGTTACTATGGTGACAACTG	chr1:109807813-109807933	CGGCGAGTGCCACTGCAAGGtGACAGCCCC
ENSG00000143126	CELSR2	protein_coding	chr1:109808357-109808540	TCCTTTCTCaGGAGAACCACTACCGGCCCC	chr1:109808357-109808540	ACCACCAATGGCTGTGAAGGtGGGGCTCCT
ENSG00000143126	CELSR2	protein_coding	chr1:109810473-109810682	GTCCTGTCTaGGCTGAGCGGCTACAGCGGA	chr1:109808727-109808828	TGTCCCAAAGGCTCCTTTGGtAGGTGTTGG
ENSG00000143126	CELSR2	protein_coding	chr1:109811203-109811386	GCCCACCCCaGAATCTGCTGCGGGTGGGCA	chr1:109811203-109811386	ATCGTCACGCCCAACATTGGtAAGGCTGGT
ENSG00000143126	CELSR2	protein_coding	chr1:109811732-109811912	TCCCCTCCCaGAGACGCCCCCCGTGGTCAG	chr1:109812046-109812213	TCTGGAACCATTCAATCCTGtGAGCCTGCA
ENSG00000143126	CELSR2	protein_coding	chr1:109812316-109812442	TCCTCACACaGGGTCAGTGGCACAGGTGGC	chr1:109812555-109812755	CAACCAGGCTGACCTCCCTGtAAGATGCTC
ENSG00000143126	CELSR2	protein_coding	chr1:109813549-109813661	CCATGCTCCaGGGCTAGCCGTGGGCCTGGA	chr1:109813048-109813222	GTGCCTGCCTTCATCACAGGtACTCCCACC
ENSG00000143126	CELSR2	protein_coding	chr1:109815455-109815649	TGGCCTCCTaGATCCTGACACGGACTCCGA	chr1:109813549-109813661	GGTGGCCTTTGCCGTCTCGGtGAGTGCTAG
ENSG00000143126	CELSR2	protein_coding	chr1:109815788-109815958	TTCCCCACCaGATGGGGGCCCAGGGCCTGG	chr1:109814008-109814134	TACCTGCAATTGCATCCAGGtACCTGGCCC
ENSG00000143126	CELSR2	protein_coding			chr1:109814222-109814344	CAAGTCCACCCTGACCTCGGtGAGGGAGCC
ENSG00000143126	CELSR2	protein_coding			chr1:109814900-109815027	ACATCCCCTTCTTGCTGAGGtGAATCCCGG
ENSG00000143126	CELSR2	protein_coding			chr1:109815262-109815350	GGTCAAGACCAGCAGCATGGtGAGGACAGA
ENSG00000143126	CELSR2	protein_coding			chr1:109815788-109815958	TCTGCCCAGCCTCACAAAGGtGAGTGGGGC
ENSG00000185674	LYG2	protein_coding	chr2:99870681-99870723	CAGTGACTTaCCAATGAGGGCAATTAGTCC	chr2:99861725-99861921	ATTTCAGAACCACGGATCCCtACGTCAATA
ENSG00000185674	LYG2	protein_coding			chr2:99863143-99863283	TATGAGCCCCTGGAAGTGCCtAGGAGGCAG
ENSG00000090924	PLEKHG2	protein_coding	chr19:39915878-39916019	CCTCCACACaGGAATCTATGGGCCTTCACA	chr19:39904727-39904872	GCGGCGGAGCCTGTGGGGCTtTTATTCCTT
ENSG00000090924	PLEKHG2	protein_coding	chr19:39905979-39906079	CATCCCAACaGGACTACCTGGGCCCTCTGC	chr19:39905629-39905900	CCTCCGCAGCATCGTGGAGGtAAGGCGGGC
ENSG00000090924	PLEKHG2	protein_coding	chr19:39906988-39907054	CTCCCCTGTaGCGAGCTCCTGGAGGACTTG	chr19:39905632-39905900	CCTCCGCAGCATCGTGGAGGtAAGGCGGGC
ENSG00000090924	PLEKHG2	protein_coding	chr19:39907490-39907640	TGTGCCCCCaGCTCCCTGGCCCTGCTCCGG	chr19:39905809-39905900	CCTCCGCAGCATCGTGGAGGtAAGGCGGGC
ENSG00000090924	PLEKHG2	protein_coding	chr19:39908195-39908332	CTGCCTGACaGGAACTAGGGAAGCACTGGG	chr19:39905833-39905900	CCTCCGCAGCATCGTGGAGGtAAGGCGGGC
ENSG00000090924	PLEKHG2	protein_coding	chr19:39908545-39908745	GGTCCCGGCaGGAAGTGCAGCGGCGGCTGG	chr19:39907490-39907640	GTACCATCTGCTGCTGCAGGtCAGCTGGGG
ENSG00000090924	PLEKHG2	protein_coding	chr19:39911589-39911636	CCCTCCCACaGCTCCATCTCCTGGGCCCTC	chr19:39908545-39908745	CTACAAAGGCCACATCTTCGtGAGTTTGGG
ENSG00000090924	PLEKHG2	protein_coding	chr19:39911715-39911753	CCTCCCCGCaGAGCCGGTGAAGGACCCTTA	chr19:39909374-39909466	GCACAGACACCTGCTCCAGGtGAGCATGTA
ENSG00000090924	PLEKHG2	protein_coding	chr19:39911923-39911939	TCCATCCTTaGCTAAGCCTGGATTCAAGGT	chr19:39909557-39909643	TGCCTCCATCCCTGCCAAGGtACAGCTCCT
ENSG00000090924	PLEKHG2	protein_coding	chr19:39912755-39912928	CCTCCTCACaGCACGCTGGCAGCGAAGGGG	chr19:39911266-39911299	CTTGAAAACAGCCTGCATTGtGAGTTGGGG
ENSG00000090924	PLEKHG2	protein_coding	chr19:39914373-39914401	TTCGCATTCaGGGCTCCTGCCTGCCTTTGG	chr19:39911589-39911636	CGAGGCCGCAGGCAGTCTGGtGAGCACTCA
ENSG00000090924	PLEKHG2	protein_coding	chr19:39914373-39915522	TTCGCATTCaGGGCTCCTGCCTGCCTTTGG	chr19:39911715-39911753	GTCATGTTCCCACAGAACGGtCAGTGACTG
ENSG00000090924	PLEKHG2	protein_coding	chr19:39914373-39915931	TTCGCATTCaGGGCTCCTGCCTGCCTTTGG	chr19:39911923-39911939	AGCTAAGCCTGGATTCAAGGtAAGAGATAT
ENSG00000090924	PLEKHG2	protein_coding	chr19:39914373-39915934	TTCGCATTCaGGGCTCCTGCCTGCCTTTGG	chr19:39912755-39912928	AGGCCTTCGAGATCCAGGGGtGAGCTGGCT
ENSG00000090924	PLEKHG2	protein_coding	chr19:39915411-39915522	AGCTGCCACaCCTTTACCTGAGAGAGGAGG	chr19:39914373-39914401	TGCCTTTGGACACGTGCTGGtATGTGAGCT
ENSG00000090924	PLEKHG2	protein_coding	chr19:39915878-39915931	CCTCCACACaGGAATCTATGGGCCTTCACA	chr19:39914373-39915522	TAGCCTCTCACGTTGCCAGGtTGGAGTCTT
ENSG00000090924	PLEKHG2	protein_coding	chr19:39915878-39915934	CCTCCACACaGGAATCTATGGGCCTTCACA	chr19:39914951-39915095	CCAGACCTTCAGATTCCAGGtACCTCACCT
ENSG00000090924	PLEKHG2	protein_coding	chr19:39915878-39916016	CCTCCACACaGGAATCTATGGGCCTTCACA	chr19:39915028-39915095	CCAGACCTTCAGATTCCAGGtACCTCACCT
ENSG00000090924	PLEKHG2	protein_coding			chr19:39915203-39915522	TAGCCTCTCACGTTGCCAGGtTGGAGTCTT
ENSG00000090924	PLEKHG2	protein_coding			chr19:39915411-39915522	TAGCCTCTCACGTTGCCAGGtTGGAGTCTT
ENSG00000167685	ZNF444	protein_coding	chr19:56670996-56671567	TTTCCCAGCaGGCACCGCCCCTGGGGCTGA
ENSG00000167685	ZNF444	protein_coding	chr19:56670993-56671567	TCTTTTCCCaGCAGGCACCGCCCCTGGGGC
ENSG00000163743	RCHY1	protein_coding	chr4:76439451-76439474	GCCCCGCTGaCCTCGCTCTTGACCGCTGGC	chr4:76415846-76415873	CTCCAATACCTGGTCATATCtAAAGCAGAG
ENSG00000163743	RCHY1	protein_coding	chr4:76417099-76417143	TTTAAGCCTaCCTCCAAACATATTGGACAA	chr4:76419311-76419389	ATCTTCCTTTGGACCAATCCtAGCAAAACA
ENSG00000163743	RCHY1	protein_coding	chr4:76439365-76439466	CCCAGCCCAaCCTGACGGAAGCTTGTCAGG	chr4:76419388-76419389	ATCTTCCTTTGGACCAATCCtAGCAAAACA
ENSG00000163743	RCHY1	protein_coding			chr4:76439407-76439496	CCCGGGCCGTCGCCGCCATCtCCTCCACCT
ENSG00000119650	IFT43	protein_coding	chr14:76549801-76549917	CTTCTTGGCaGGATGATGTCGGCTGGGACT	chr14:76488670-76488737	ATTCCGTGAAGGCTTCGAAGtGAGTACCAG
ENSG00000119650	IFT43	protein_coding	chr14:76455228-76455320	TCTCCTTACaGAGGGCCAAGATGGGTCGCC	chr14:76548638-76548710	AGGTGGCAGCCCCTCCCAGGtAGGTTAAAT
ENSG00000119650	IFT43	protein_coding	chr14:76524985-76525017	TTTTTTTTCaGGTTTAGGAGGAAGGCTTCT	chr14:76548960-76549035	CTCAGCCATTCAGACACTGGtGAGTGGAAC
ENSG00000119650	IFT43	protein_coding	chr14:76524985-76525108	TTTTTTTTCaGGTTTAGGAGGAAGGCTTCT
ENSG00000119650	IFT43	protein_coding	chr14:76542940-76543034	TTCTGTTCTaGCGGTACCCAAACAGGCAAA
ENSG00000119650	IFT43	protein_coding	chr14:76548638-76548710	TCTCCTTGCaGATATTCCTATCATTCCGGA
ENSG00000119650	IFT43	protein_coding	chr14:76548960-76549035	CTTTCCTTCaGCATCCAGATAAAGCGGGTG
ENSG00000143457	GOLPH3L	protein_coding			chr1:150620800-150621224	AAGGGGTTCCAGGTCTCACCtATGAGAAAA
ENSG00000143457	GOLPH3L	protein_coding			chr1:150620913-150621224	AAGGGGTTCCAGGTCTCACCtATGAGAAAA
ENSG00000143457	GOLPH3L	protein_coding			chr1:150636108-150636239	TCCAGAAAGATGTGTACCCCtAGGAAAGGA
ENSG00000143457	GOLPH3L	protein_coding			chr1:150666584-150666649	TCCAACTGTTGATATTTGCCtTATAAAGAT
ENSG00000255245	FXYD6-FXYD2	protein_coding	chr11:117713434-117713491	GGGGTACTTaCCACTGGCCAGGACCATGGG	chr11:117693394-117693432	TCCCCCTTGGGGCTGCCGCCtAGGAGAGAG
ENSG00000255245	FXYD6-FXYD2	protein_coding	chr11:117693394-117693432	CCCAGGCTTaCCATAGTAGAACGGGTCCAC	chr11:117711034-117711083	TTCCTCATCTCCTGGGGCCCtGCAGGAGAA
ENSG00000255245	FXYD6-FXYD2	protein_coding	chr11:117710496-117710545	GAGCATCTCaCCTTCCACCTGATGGCTGCA	chr11:117712506-117712580	ATCCTCAGGGTCTGGTAATCtGCCAAAGGA
ENSG00000255245	FXYD6-FXYD2	protein_coding	chr11:117711034-117711083	CGGACAGTTaCCATTGGCGGTGATGAGGTT	chr11:117712705-117712743	TCCTTCTCCTTTTCAGCTGCtGCAAAAACA
ENSG00000255245	FXYD6-FXYD2	protein_coding	chr11:117712506-117712580	AACAAACTTaCTTAGGATAAGGAGGATCCC
ENSG00000255245	FXYD6-FXYD2	protein_coding	chr11:117712705-117712743	CCATCGCTCaCCATAATGAAAAGGGTCCAT
ENSG00000152601	MBNL1	protein_coding	chr3:152132730-152132898	TGTTTCTCTaGGGCCGTTGCTCCAGGGAGA	chr3:152132730-152132900	TGCCCCATTACAACCCGTGGtAAGCATGTT
ENSG00000152601	MBNL1	protein_coding	chr3:152132730-152132900	TGTTTCTCTaGGGCCGTTGCTCCAGGGAGA	chr3:152132832-152132900	TGCCCCATTACAACCCGTGGtAAGCATGTT
ENSG00000152601	MBNL1	protein_coding	chr3:152132832-152132900	AGCAGAAGAaCATGGCCATGTTGGCCCAGC	chr3:152132847-152132900	TGCCCCATTACAACCCGTGGtAAGCATGTT
ENSG00000152601	MBNL1	protein_coding	chr3:152164493-152164546	TGCTAATTAaGACTCAGTCGGCTGTCAAAT	chr3:152163071-152163328	AGCCACCGCAGCTGCCATGGtGAGTAGAGA
ENSG00000152601	MBNL1	protein_coding	chr3:152174056-152174150	CCCTCCGAAaGTTCCCATGGTGCACGGTGC	chr3:152164493-152164546	CGAGGCAACCTTTGACCTGGtACTATGACC
ENSG00000152601	MBNL1	protein_coding			chr3:152165409-152165562	ACAGCATTTCTCCCACCAGGtAAGGGGTGG
ENSG00000152601	MBNL1	protein_coding			chr3:152165514-152165562	ACAGCATTTCTCCCACCAGGtAAGGGGTGG
ENSG00000152601	MBNL1	protein_coding			chr3:152173331-152173366	ACACCCGCTACAAGTGTTGGtAGGTGCCAG
ENSG00000152601	MBNL1	protein_coding			chr3:152174056-152174150	AACAGCCACAGCCAACCAGGtTTGCTAATT
ENSG00000165055	METTL2B	protein_coding	chr7:128142668-128142775	TTTAATCTTaGTTCCGCCAGGCACGGTGGC	chr7:128116820-128116929	TCTTCCACCACAATGCCTGGtAATCACCCT
ENSG00000165055	METTL2B	protein_coding	chr7:128117136-128117227	GATTTTCTCaGGGACAATGTGGAGTGGTCG	chr7:128116923-128116929	TCTTCCACCACAATGCCTGGtAATCACCCT
ENSG00000165055	METTL2B	protein_coding	chr7:128118003-128118028	TCTTTTTATaGTTAAAGACACTTGGACCAC	chr7:128117136-128117227	GTGTGCCAGGAGAAACAAGGtGCGCTTAAA
ENSG00000165055	METTL2B	protein_coding	chr7:128120701-128120750	TCTGTCTGCaGGTTGGCTGTGGTGTGGGAA	chr7:128119212-128119567	CACCTACCGAATACTGGAGGtAACCTTTTA
ENSG00000165055	METTL2B	protein_coding	chr7:128128155-128128215	GCCCATTTCaGTGACCCAGGACTCTTTGTT	chr7:128119543-128119567	CACCTACCGAATACTGGAGGtAACCTTTTA
ENSG00000165055	METTL2B	protein_coding	chr7:128138090-128138196	TGTCTCCACaGGATGCAGAAGGCTATCAAC	chr7:128133858-128133997	CAGCAGTTGTTCCAGACAAGtAAGTTTGGG
ENSG00000165055	METTL2B	protein_coding	chr7:128140957-128141022	TCACTCTGCaGGTCAGTGTCTATCTGGAAA	chr7:128133897-128133997	CAGCAGTTGTTCCAGACAAGtAAGTTTGGG
ENSG00000165055	METTL2B	protein_coding	chr7:128141816-128141886	TTCCACACTaGAGGAACTGGACACGCTTTT	chr7:128141816-128141886	GGTGGACCGCCGACTGCAGGtGAACCGAGG
ENSG00000165055	METTL2B	protein_coding	chr7:128141816-128141967	TTCCACACTaGAGGAACTGGACACGCTTTT
ENSG00000171135	JAGN1	protein_coding			chr3:9932407-9932495	CCATGCACTACCAGATGAGGtATGAAGTGA
ENSG00000156966	B3GNT7	protein_coding	chr2:232262442-232263633	CTCCCCCACaGGAAGAAAACCGTCTACCGG	chr2:232260515-232260525	GGGCCGCCATGTCGCTGTGGtGAGTGGGGC
ENSG00000162994	CLHC1	protein_coding	chr2:55436540-55436652	AGATAATCTaCCTTGTAAATATTTGGTTTT	chr2:55407646-55407848	CTCCTCAGAAAATGTCAGTCtAGAACAAGC
ENSG00000162994	CLHC1	protein_coding	chr2:55439809-55439941	AAATACAATaCCTGGAATAGGTTTTGAAGG	chr2:55435762-55435846	TCAACAATGCCTTGGTCACCtGTAAATATT
ENSG00000162994	CLHC1	protein_coding	chr2:55439809-55439942	AAATACAATaCCTGGAATAGGTTTTGAAGG
ENSG00000162994	CLHC1	protein_coding	chr2:55444947-55445134	AAAATACTTaCTTTGCTTCAAGTTGGATTG
ENSG00000162994	CLHC1	protein_coding	chr2:55449371-55449547	CTTTATGATaCCTTATCAAAAACATTTCGG
ENSG00000135821	GLUL	protein_coding	chr1:182357707-182357872	TGCTGTCTCaCCTTCCACACACTTGGGCTC	chr1:182353543-182353858	AATGGCCTCCTCGATGTACCtAGAGTAAAC
ENSG00000135821	GLUL	protein_coding	chr1:182354895-182355022	GCTATACTTaCCTGGGCAGGCATGACCTCG	chr1:182354492-182354691	GTCCAATCTGAAATTCCCACtAGAAACGAG
ENSG00000135821	GLUL	protein_coding	chr1:182355391-182355537	AGGAGACTTaCCCTGGGGCCCTGGGAAGCC	chr1:182354895-182355022	ACACCACAGTAATATGGACCtACAGAAGCA
ENSG00000135821	GLUL	protein_coding			chr1:182355391-182355537	GTGTGCCTCAAATTGGTCTCtAGAAAAAAG
ENSG00000135821	GLUL	protein_coding			chr1:182356266-182356427	AAATTCCACTCAGGCAACTCtGGGGCAAAA
ENSG00000138136	LBX1	protein_coding			chr10:102987030-102987547	ATGGTCATACCGTCGCGGCCtGGGAGGAAA
ENSG00000147649	MTDH	protein_coding	chr8:98656804-98657115	GGCTGCGGGaAATGCTCTCGGTCGGCCTAG	chr8:98656735-98657115	ACTGTCCGAGAAGCCCAAAGtGAGTATGGG
ENSG00000147649	MTDH	protein_coding	chr8:98673300-98673401	TGCCTGTGCaGCCAAATGGGCGGACTGTTG	chr8:98656804-98657115	ACTGTCCGAGAAGCCCAAAGtGAGTATGGG
ENSG00000147649	MTDH	protein_coding	chr8:98699657-98699833	GGCTATGTCaGGAGCCTGGGAAACTAAAAT	chr8:98657021-98657115	ACTGTCCGAGAAGCCCAAAGtGAGTATGGG
ENSG00000147649	MTDH	protein_coding	chr8:98703180-98703392	TTTTCTTTAaGTTTCTTCAGGATTGAATGA	chr8:98699657-98699833	GGTTCCAAGAAGAATAAAGGtATATTAGTG
ENSG00000147649	MTDH	protein_coding	chr8:98703180-98703416	TTTTCTTTAaGTTTCTTCAGGATTGAATGA	chr8:98718854-98718978	AATTCCTGATGATCAAAAGGtGAGTATAAG
ENSG00000147649	MTDH	protein_coding	chr8:98703359-98703416	GAGATGCTAaTACAAATGGAAAAGACTGGG	chr8:98735107-98735263	AGTGTGCCTCCTTCACAGAGtAAGTAATCC
ENSG00000178252	WDR6	protein_coding	chr3:49044865-49044964	CGAGGATCGaCATGGACGCTCTCGAGGACT	chr3:49044775-49044964	GGGGACCGGCTGTTGGCGGGtGAGGCTTGG
ENSG00000178252	WDR6	protein_coding	chr3:49046342-49046442	TTTTGAGACaGTCTTCCTCTGTCACCCAGG	chr3:49044865-49044964	GGGGACCGGCTGTTGGCGGGtGAGGCTTGG
ENSG00000178252	WDR6	protein_coding	chr3:49046360-49046442	CTGTCACCCaGGCTGGAGTGCAGTGGCACG	chr3:49049068-49051549	AGGTAGACCCAGAGACCAGGtAATATATGC
ENSG00000178252	WDR6	protein_coding	chr3:49048854-49048949	TTTTGAGACaGAGTCTGGCTTTGGCTTTCC	chr3:49049121-49049225	GGAGGCCATGGTGGCTGTGTtTGGAAGCAA
ENSG00000178252	WDR6	protein_coding	chr3:49048854-49048957	TTTTGAGACaGAGTCTGGCTTTGGCTTTCC	chr3:49049121-49051549	AGGTAGACCCAGAGACCAGGtAATATATGC
ENSG00000178252	WDR6	protein_coding	chr3:49050724-49051549	GTATACCACaGGGCGTGATGGAGCCTACTA	chr3:49050724-49051549	AGGTAGACCCAGAGACCAGGtAATATATGC
ENSG00000178252	WDR6	protein_coding	chr3:49051816-49051932	CCGCCCCCCaGGCTCTTTCTTTTGCAGGAT	chr3:49051816-49051932	AGGCACCCAACCAGAGGCGGtGAGAGGGGC
ENSG00000178252	WDR6	protein_coding			chr3:49052033-49052151	GATCCTGGGCTTCCCTACCGtGAGTAGCTA
ENSG00000165698	C9orf9	protein_coding	chr9:135762756-135762958	GGCCCTTGCaGGTGCAGAGCTACATGGAAC	chr9:135759335-135759478	CATCTCCAGCATTGGACAGGtGGGGCTCCC
ENSG00000165698	C9orf9	protein_coding	chr9:135763677-135763824	CCGTCCTGCaGATACCCTCATGATGTGGTG	chr9:135762756-135762958	TAAGCAGCCTCAGAGCAAAGtAAGTCCCTC
ENSG00000165698	C9orf9	protein_coding	chr9:135763677-135763995	CCGTCCTGCaGATACCCTCATGATGTGGTG
ENSG00000165169	DYNLT3	protein_coding	chrX:37706734-37706763	AGGGGCGGTaCCTCGTCGCAGTGGCGATGG	chrX:37700281-37700358	TGGACCACTGCACAGGTCACtGCAAATAAA
ENSG00000165169	DYNLT3	protein_coding	chrX:37699866-37699904	GTTGACAATaCAGTTCATGGTCCGGTTCTC	chrX:37701035-37701158	CTAAAACCCCATCTACACACtAAAAGGGCA
ENSG00000165169	DYNLT3	protein_coding	chrX:37700281-37700358	AGATCTCTTaCCATCAGATGTGGTATCCCA
ENSG00000165169	DYNLT3	protein_coding	chrX:37701035-37701158	CTGATACTTaCCAATATATTTATAGGCTTT
ENSG00000165169	DYNLT3	protein_coding	chrX:37705570-37705611	GTATGACTCaCCTCTTTGACAATATTGTGG
ENSG00000165169	DYNLT3	protein_coding	chrX:37706296-37706343	GCAAGCATTaCCGGGAGCGGGAATGGCAGT
ENSG00000122694	GLIPR2	protein_coding	chr9:36162359-36162516	TTCCCCTACaGGACACTTCACGGCCATGGT	chr9:36136776-36136788	CCGGCCATGGGCAAGTCAGGtGAGCCCGCG
ENSG00000122694	GLIPR2	protein_coding	chr9:36148544-36148647	GAACTCTGCaGGTATTCTGAGGCCCTGGCC	chr9:36147783-36147891	TCAACCGGGAGGCTCAACAGtGAGTCCCCT
ENSG00000122694	GLIPR2	protein_coding	chr9:36150869-36150946	TTTCCACACaGGAAAGGAGGTGGCTGATAG	chr9:36148544-36148647	GCATCCTATGATCAGACAGGtGGGTCGCAT
ENSG00000122694	GLIPR2	protein_coding			chr9:36150869-36150946	GGCTTCACCTCGGGGACTGGtGAGTGGCAG
ENSG00000106537	TSPAN13	protein_coding	chr7:16823042-16823113	CCCCATTCCaGATCCTGGGTGTTTGGCTGA	chr7:16793593-16793655	CCTCAACCTGCTTTACACCGtGAGTATCCC
ENSG00000106537	TSPAN13	protein_coding	chr7:16817423-16817536	ACATTTACTaGGGTCAGCTTCTGGAGGTTG	chr7:16816667-16816747	CCTGAACCAGGAGCAACAGGtAAGCTAAGA
ENSG00000106537	TSPAN13	protein_coding			chr7:16817423-16817536	AAATGACACCTGTCTGGCTGtAAGTACATT
ENSG00000185215	TNFAIP2	protein_coding	chr14:103593342-103593966	TCCCGGCGCaGTGGAGGAGCTGAAGGCGGC	chr14:103592795-103593029	GATGGCCCGCCCCCCACAGGtGCTCTAGGA
ENSG00000185215	TNFAIP2	protein_coding	chr14:103596339-103596394	TCCTCCTCCaGGCCAATGTGAGGGAGTTGA	chr14:103593342-103593966	TGCAGAACCTCTACCCCAAGtGAGCAGACC
ENSG00000185215	TNFAIP2	protein_coding	chr14:103596339-103596461	TCCTCCTCCaGGCCAATGTGAGGGAGTTGA	chr14:103593913-103593966	TGCAGAACCTCTACCCCAAGtGAGCAGACC
ENSG00000185215	TNFAIP2	protein_coding	chr14:103596652-103596752	CCACCCTGCaGATCACCTCCCAGGCCCAGG	chr14:103596077-103596191	ATTCCTGTCCAGTGAGGCGGtGAGTCTCCA
ENSG00000185215	TNFAIP2	protein_coding	chr14:103597976-103598099	CCACCTTCCaGGATGTCCATGGAGCAGAAT	chr14:103596339-103596461	GGCCATCGACATCATCCAGGtACTGCAATC
ENSG00000185215	TNFAIP2	protein_coding	chr14:103599039-103599059	GCGGCTGGCaGCCCTTCCTCTCCAGGGCGT	chr14:103596357-103596461	GGCCATCGACATCATCCAGGtACTGCAATC
ENSG00000185215	TNFAIP2	protein_coding	chr14:103599087-103599209	TCCTGTCTCaGCCACTGTTCAAGAGGTTCA	chr14:103596652-103596752	TGCCTGCGTTCCTGAGGAGGtGGGTGTGTG
ENSG00000185215	TNFAIP2	protein_coding	chr14:103599699-103599854	TGCCCTCCCaGGAGCTCATGGAGGCCTTGC	chr14:103597389-103597487	ACAACTGCCTGTCCTTCCGGtGAGAGTGTT
ENSG00000185215	TNFAIP2	protein_coding	chr14:103600019-103600140	CACTCCTGCaGGGCTCCCCGGCGACCTGGC	chr14:103597433-103597487	ACAACTGCCTGTCCTTCCGGtGAGAGTGTT
ENSG00000185215	TNFAIP2	protein_coding			chr14:103599039-103599059	CTTCCTCTCCAGGGCGTGACtAGACATCCT
ENSG00000185215	TNFAIP2	protein_coding			chr14:103599699-103599854	GCACTTCTGCACCCAGCACGtAAGCCGCTG
ENSG00000185215	TNFAIP2	protein_coding			chr14:103599705-103599854	GCACTTCTGCACCCAGCACGtAAGCCGCTG
ENSG00000185215	TNFAIP2	protein_coding			chr14:103600019-103600140	CCTGCTACCCTGACTTCAGGtGAGAACCTG
ENSG00000185215	TNFAIP2	protein_coding			chr14:103601556-103601688	CCTATTTTCCCTTATAAAGGtTGGTTAGCT
ENSG00000163875	MEAF6	protein_coding	chr1:37961486-37961519	CTGATACTTaCAGCTCGTGGTTTTTTGTTT	chr1:37962196-37962205	CCTAACCTAATATACATACCtACAATTAAA
ENSG00000163875	MEAF6	protein_coding	chr1:37967405-37967597	CTGCCACTGaCCTGTGCCGGTTTTTATTCT	chr1:37962308-37962337	ATCAAACATGCCAGACGGGCtGAGGGGCAG
ENSG00000163875	MEAF6	protein_coding	chr1:37974879-37974924	CATCAACTTaCTCTTTTCAATGAGCTGGTC	chr1:37967405-37967597	GTCCCACTTCCTGGCTCCCCtGAAGGAAAT
ENSG00000163875	MEAF6	protein_coding	chr1:37975056-37975143	CCACTACTTaCAGCTGCTGAGGTAACCGAG	chr1:37974879-37974924	CTGCCAATGCACTTACTGCCtAAAAGAAAA
ENSG00000163875	MEAF6	protein_coding	chr1:37979024-37979139	TCGACACTCaCTTTTGGTTGGTCAGATACC	chr1:37979024-37979139	CCAAATTTGCCAATGTTTCCtGAGAGATGA
ENSG00000163875	MEAF6	protein_coding	chr1:37979024-37979163	TCGACACTCaCTTTTGGTTGGTCAGATACC
ENSG00000224474	AL355490.1	protein_coding	chr10:99185780-99185802	CGCGTGCTTaCGTGCGCTCCGTGACTGCGG
ENSG00000224474	AL355490.1	protein_coding	chr10:99185431-99185496	CTACTATTTaCCGAGCACTTCCAGGTACCC
ENSG00000162063	CCNF	protein_coding	chr16:2506546-2507018	CCTTCCTGCaGTGACAGCTCCCAGCGGCAT	chr16:2481131-2481285	CATCCTGGCCGTCCGAGCTGtAAGTCCCTG
ENSG00000162063	CCNF	protein_coding	chr16:2481131-2481285	TTTTCCTTCaGTGGTCCACTGTAGGTGTGC	chr16:2482962-2483068	ACCTGAAGCTCTTTGAAAGGtATCTCTGCA
ENSG00000162063	CCNF	protein_coding	chr16:2482962-2483068	TTGTTCTGCaGGTACACTCCCAGCTGAAGG	chr16:2485807-2485874	TACCTCTACAATGAAGGCCGtAAGTCCTCA
ENSG00000162063	CCNF	protein_coding	chr16:2485807-2485812	TAATGTTTCaGGGCTGCTGAAAAGGGGAAT	chr16:2487130-2487323	AGAGTGCCAGCTGCAGAGGGtGAGTCTGGG
ENSG00000162063	CCNF	protein_coding	chr16:2485807-2485874	TAATGTTTCaGGGCTGCTGAAAAGGGGAAT	chr16:2499112-2499282	CCCCGTCCCGGCTGTCTAGGtCCCCACTGT
ENSG00000162063	CCNF	protein_coding	chr16:2487130-2487323	TGTCCCCGCaGTGTCTGTGTCTGATGAGGC	chr16:2499829-2499916	TGAGCCTCCATAAGAAGTGGtGAGTTTTGG
ENSG00000162063	CCNF	protein_coding	chr16:2489750-2489827	CCCATTGACaGGTGTCAGATCCTGGGCGAT	chr16:2503211-2503310	AGAAATCAGCCAGGAAGAGGtGCCTCCCTC
ENSG00000162063	CCNF	protein_coding	chr16:2495459-2495623	TCTTTCCGCaGGTACATTCTGATCGACTGG
ENSG00000162063	CCNF	protein_coding	chr16:2499112-2499282	TGTGCCCAAaGCCATGGAGCAGGAGGCCAC
ENSG00000162063	CCNF	protein_coding	chr16:2499283-2499463	CGGCTGTCTaGGTCCCCACTGTGGTGGATT
ENSG00000162063	CCNF	protein_coding	chr16:2499829-2499916	TTCCTCCCCaGCACAGCCCTGGACCACTCA
ENSG00000074695	LMAN1	protein_coding	chr18:57026263-57026476	CTCCGGCTTaCTCCCCGCGTGGGCCCAGAA	chr18:57016345-57016468	AGCCATTATTGATCATTACCtAGAAAGACA
ENSG00000074695	LMAN1	protein_coding	chr18:57005992-57006185	TGCAAGCCCaCCTGCCCATGCTGCCCAGGC	chr18:57020434-57020533	AGCTTGACTAGCCCCGTCACtATAGTGTAA
ENSG00000074695	LMAN1	protein_coding	chr18:57013151-57013283	CTACAACTCaCCAGGCTGCCCTTGGAGGTC	chr18:57022545-57022652	TTTCTGCATACCAAATTGCCtGAAAATATG
ENSG00000074695	LMAN1	protein_coding	chr18:57014745-57014803	TGTAAAATTaCCGGCTCTTTTCCAGGTTCA
ENSG00000074695	LMAN1	protein_coding	chr18:57020434-57020533	ATGTTACTTaCTGTCAGTGTGTTCTGGTAA
ENSG00000074695	LMAN1	protein_coding	chr18:57021751-57021812	CACACACTTaCTTTTGATGGTCATAATGGA
ENSG00000116014	KISS1R	protein_coding	chr19:920290-920745	CACCCCCCCaGGGGCAGGTGCTGGCAGAGC	chr19:917503-917746	GTGACCAACTTCTACATCGGtGAGTGCGGG
ENSG00000116014	KISS1R	protein_coding	chr19:918544-918668	CCCCACCGCaGCCAACCTGGCGGCCACGGA	chr19:919490-919625	AGCCTCAGCATCTGGGTAGGtGAGTACAGC
ENSG00000116014	KISS1R	protein_coding	chr19:919490-919536	GGCTCCCGCaGGTCTCGGTGCAGGCCACGT	chr19:919874-920106	CGCCGATAGCGCCCTGCAGGtGCGCGGCGT
ENSG00000116014	KISS1R	protein_coding	chr19:919490-919625	GGCTCCCGCaGGTCTCGGTGCAGGCCACGT
ENSG00000116014	KISS1R	protein_coding	chr19:919874-920106	TTGTGGCACaGGCTCTGCGGCGGTGTCTGC
ENSG00000116014	KISS1R	protein_coding	chr19:920290-920462	CACCCCCCCaGGGGCAGGTGCTGGCAGAGC
ENSG00000159648	TEPP	protein_coding	chr16:58018540-58018714	GGCCCTGTCaGGACATCACCGCCACAGGCC	chr16:58011719-58011943	ACCACCTACTGCCGCAAAGGtTAGGACACC
ENSG00000159648	TEPP	protein_coding	chr16:58019110-58019171	TCTGTTCGCaGCGGAGGGTCTCAGCGGCTA	chr16:58018207-58018268	CAAACCCCTGCAGTGTTTGGtGAGTGTCCT
ENSG00000159648	TEPP	protein_coding	chr16:58019305-58019450	ACGGTCTCTaGCAGGAAGCCCTGTGTGGGG	chr16:58018540-58018714	CCTTGCCTGAGGAAGCGAGGtCAGTCTACG
ENSG00000159648	TEPP	protein_coding			chr16:58019110-58019171	CGTGACCCAGACCTGGCGGGtAGGGAGCGC
ENSG00000159648	TEPP	protein_coding			chr16:58019305-58019450	CCCTGCCTTTCGACTCCCTGtAAGTGACGC
ENSG00000159648	TEPP	protein_coding			chr16:58019386-58019450	CCCTGCCTTTCGACTCCCTGtAAGTGACGC
ENSG00000159648	TEPP	protein_coding			chr16:58019813-58019845	GCTTCGGCTCCAGCTACAGGtAGGGGAACG
ENSG00000101365	IDH3B	protein_coding	chr20:2644799-2644834	CGGGGCCTCaCTCGGGTCAGCCAGCGGACT	chr20:2640345-2640439	CAAATGGGTGCCGGGCACCCtGTGGAGAGA
ENSG00000101365	IDH3B	protein_coding	chr20:2641103-2641236	ATGCCCCTCaCATGATGTTGGCCTTGTGGA	chr20:2640909-2641011	CAACCCATCCCCAAGTTTCCtGTCCATGGG
ENSG00000101365	IDH3B	protein_coding	chr20:2641555-2641615	AGACCACCTaCCTCAGCCGCATATCATAGG	chr20:2641103-2641236	CAATCACACCCCTTGCACTCtGGGTAAGAA
ENSG00000101365	IDH3B	protein_coding	chr20:2644092-2644212	GGCACACATaCCAATGATGGCCACTTTGTT	chr20:2641343-2641475	AAATAAGTCCAACTTACGCCtGAGGGTGGG
ENSG00000101365	IDH3B	protein_coding			chr20:2644306-2644404	CCACCCTCACGTCCTCGGCCtCAATTGGGG
ENSG00000101365	IDH3B	protein_coding			chr20:2644571-2644651	TCCCGGCGGAGACCAGCGCCtGCAACAGGG
ENSG00000170266	GLB1	protein_coding	chr3:33138503-33138577	CGCAGACTTaCGCGCAAGCCGCGCGTAGGG	chr3:33038540-33038836	CATTAATCCAGACCTGGCCCtGGAGAGAGA
ENSG00000170266	GLB1	protein_coding	chr3:33055548-33055802	AAGACACGTaCCTTGGTCCATCCAGGAAAC	chr3:33058201-33058332	CAAGGACTCCCTGGGGGATCtGTGGGGTTC
ENSG00000170266	GLB1	protein_coding	chr3:33063058-33063147	TGAAGGCCTaCCTGTTTCACCTGGATAAAT	chr3:33059940-33060053	ACAGCACAAACCCATAATGCtGGTTAGAAA
ENSG00000170266	GLB1	protein_coding	chr3:33093250-33093290	AGTGCTCTTaCCATTCCAATAGGCAAAATT	chr3:33063058-33063147	CTGCTCCCACTGTCTTTAACtGAAAAGAAA
ENSG00000170266	GLB1	protein_coding	chr3:33094983-33095041	TCGATTCTTaCCAAGGGTCCTTTGGGCTCA	chr3:33093250-33093290	CCCACCTATAAACATGTACCtACAAGGAAA
ENSG00000170266	GLB1	protein_coding	chr3:33106955-33107049	TCCAGGGTTaCCTGCACTGTTATAACTGGC	chr3:33099579-33099761	TGCCATATTCATTTTCAACCtGTGAGTGAA
ENSG00000170266	GLB1	protein_coding	chr3:33109722-33109782	TAACAACCTaCCTGGGTCGGAGGAGCGGAG	chr3:33099581-33099761	TGCCATATTCATTTTCAACCtGTGAGTGAA
ENSG00000170266	GLB1	protein_coding	chr3:33114036-33114190	CTCCTACTTaCGTCTGGATGGCGTTCAGCC	chr3:33099760-33099761	TGCCATATTCATTTTCAACCtGTGAGTGAA
ENSG00000170266	GLB1	protein_coding	chr3:33114036-33114205	CTCCTACTTaCGTCTGGATGGCGTTCAGCC	chr3:33106955-33107049	TCCACAGCTGCCAGGTAATCtGGAAAACAA
ENSG00000170266	GLB1	protein_coding			chr3:33107002-33107049	TCCACAGCTGCCAGGTAATCtGGAAAACAA
ENSG00000170266	GLB1	protein_coding			chr3:33109722-33109782	GCCAAGCAGGTAATCCTCCCtAGTTCAGGG
ENSG00000170266	GLB1	protein_coding			chr3:33110311-33110462	AAAGTTCCAGGGCACATACCtGCCAAGACA
ENSG00000170266	GLB1	protein_coding			chr3:33110312-33110314	GTCTAGCCACACTCACCATTtCCCACTCTG
ENSG00000170266	GLB1	protein_coding			chr3:33110312-33110462	AAAGTTCCAGGGCACATACCtGCCAAGACA
ENSG00000170266	GLB1	protein_coding			chr3:33110411-33110462	AAAGTTCCAGGGCACATACCtGCCAAGACA
ENSG00000170266	GLB1	protein_coding			chr3:33114036-33114205	ACATCCTCTGGGTGGCATTCtACAGAGCAA
ENSG00000170266	GLB1	protein_coding			chr3:33118586-33118729	CCCAAGGAAGGAATCGAGACtGAGAACAAA
ENSG00000269307	CTD-2278I10.6	protein_coding	chr19:17386610-17386634	ACCCCCACCaGATCTGGAAGGACTTTTCAG	chr19:17379791-17379900	CAACTGTCCAGAGAAAGTGGtAAGTAGAGG
ENSG00000269307	CTD-2278I10.6	protein_coding			chr19:17384916-17384994	GCCTCCTGTTCCACCTTCAGtATCCTTCCT
ENSG00000269307	CTD-2278I10.6	protein_coding			chr19:17387304-17387433	CTTGACGGAGCCCATGAAGGtGGGTGAGGC
ENSG00000204644	ZFP57	protein_coding	chr6:29644751-29644780	GTCTTCTGTaCAGGTTCGATTGGCTTCAGC	chr6:29644658-29644690	CCTCCCTCCAGCAATCTCTCtTCATGGCTT
ENSG00000172366	FAM195A	protein_coding	chr16:692120-692249	GGTGCCCGCaGGTCCCACGCAGCAGCAGGT	chr16:691992-692043	GTCGCGCAGCGCCGCACAGGtGCGCACGGG
ENSG00000172366	FAM195A	protein_coding	chr16:696472-696484	CTTTATTTTaGTGCCCCTCTCAGCTGAGGA	chr16:692120-692249	GACCCTGGCCCCTGTCGAGGtGAGACGCGC
ENSG00000172366	FAM195A	protein_coding	chr16:697417-697544	CCTTCCTGCaGTCCAGGGCCAAGGCTTGTG	chr16:697417-697544	GTCCGCTTTGTGTCCGAAGGtAGCGAGCGG
ENSG00000172366	FAM195A	protein_coding	chr16:697783-697825	TCCTCCCACaGCCTGGCAGCAGGTGCAACA	chr16:697783-697884	CCCAATCCCCGGCTGCAGAGtGAGCCCCCC
ENSG00000172366	FAM195A	protein_coding	chr16:697783-697884	TCCTCCCACaGCCTGGCAGCAGGTGCAACA
ENSG00000133574	GIMAP4	protein_coding	chr7:150269217-150270145	TGATGTCCCaGGGCCTGGAAGGCAAGAGCC	chr7:150266990-150267047	ACACCAGGGGCCAGTTATGGtGAGAGGGCA
ENSG00000133574	GIMAP4	protein_coding	chr7:150269217-150269569	TGATGTCCCaGGGCCTGGAAGGCAAGAGCC	chr7:150266990-150267089	CAGACCAGGCTGCAGGGAGGtTAGCAGGTG
ENSG00000133574	GIMAP4	protein_coding			chr7:150269217-150269569	CAAAGCCACAGAGAAGATCCtGAAAATGTT
ENSG00000197111	PCBP2	protein_coding	chr12:53873190-53873226	CTGTGTTACaGGCTTTCCTCGGAGACGGGT	chr12:53854799-53854897	ACAATCCATCATTGAGTGTGtCAAACAGAT
ENSG00000197111	PCBP2	protein_coding	chr12:53848644-53848653	CGGCTACTTaTGCATGGAAAGGTATGCTCT	chr12:53858544-53858636	GGAGGGACCACCTCTAGAGGtGAGAGGGGA
ENSG00000197111	PCBP2	protein_coding	chr12:53853584-53853727	TGTCTCCCCaGGCTGGAGTGCAGTGGCGCA	chr12:53859716-53859757	TGCCATTCCACAGCCAGATGtAAGTTTTGT
ENSG00000197111	PCBP2	protein_coding	chr12:53854799-53854897	TTACTCCAAaGAGTACAGGGGCTCAGGTCC	chr12:53861005-53861077	GGCAACACCGGATTCAGTGGtATGGATACC
ENSG00000197111	PCBP2	protein_coding	chr12:53854799-53854927	TTACTCCAAaGAGTACAGGGGCTCAGGTCC	chr12:53862561-53862616	ACTCACCATTCCAAACGATGtAAGTGTAGT
ENSG00000197111	PCBP2	protein_coding	chr12:53856277-53856295	CTCTCTCCCaGTCCCCCCCGAAGGGCGTGA	chr12:53862564-53862616	ACTCACCATTCCAAACGATGtAAGTGTAGT
ENSG00000197111	PCBP2	protein_coding	chr12:53856277-53856351	CTCTCTCCCaGTCCCCCCCGAAGGGCGTGA	chr12:53868653-53869001	GAGATTCTCTCCCTACTGATtGCATACCTT
ENSG00000197111	PCBP2	protein_coding	chr12:53858544-53858636	TTTATCCACaGGACAGGTACAGCACAGGCA
ENSG00000197111	PCBP2	protein_coding	chr12:53859716-53859757	TCCTTTTGTaGGCCTATACCATTCAAGGAC
ENSG00000197111	PCBP2	protein_coding	chr12:53862561-53862616	CTGTCTTTTaGCAGGTTTGGATGCATCTGC
ENSG00000197111	PCBP2	protein_coding	chr12:53873190-53873223	CTGTGTTACaGGCTTTCCTCGGAGACGGGT
ENSG00000255221	CARD17	protein_coding	chr11:104972135-104972141	AAAAGACTCaCCGGCCATGGCTTTTCTCTC	chr11:104970093-104970148	TGATTTCCAGATGTTGGACCtAGAGAAAGA
ENSG00000255221	CARD17	protein_coding			chr11:104971240-104971506	TTCTCCTTCAGGACCTTGTCtGTTTGGAGC
ENSG00000268800	AC112205.1	protein_coding	chr5:162873776-162873821	AATCCCAGCaCTTTGGGAGGCCAAGGTGGA
ENSG00000184178	SCFD2	protein_coding	chr4:54231271-54232108	AATGCACTTaCCTGTGAGATCCAGGGTTCT	chr4:53751914-53752033	TAGGATGAGGCCGGCTCACCtGCAAAACAA
ENSG00000184178	SCFD2	protein_coding	chr4:53751914-53752033	GGACTCAGTaCCTGGGTTCCTGGCTTCAAC	chr4:54011500-54011749	TTGCTGACTCCCCAATGCTCtAAAATAAAA
ENSG00000184178	SCFD2	protein_coding	chr4:54139993-54140168	TAGCAACATaCCTGAAGAAGGAGCCTTTCA	chr4:54139993-54140168	TGTCCCGGTGTGACTCTCCCtGGAAACATA
ENSG00000184178	SCFD2	protein_coding	chr4:54179803-54179930	TTTAGGCTTaCCCATACTCATCTTGATTGG	chr4:54218765-54218933	CCATGATGTCCAACTGCTCCtGTTTAAGCA
ENSG00000110107	PRPF19	protein_coding	chr11:60673836-60673854	CCAACACTCaCTGGAGCAGATTAGGGACAT	chr11:60658239-60658262	AAACCCTGCACAAGCCCTCCtGCCCATCCC
ENSG00000110107	PRPF19	protein_coding	chr11:60666334-60666403	AGGCAACTTaCAGCAGCCGGAGGTCTCATC	chr11:60658638-60658735	GTGGTCAGGCCGCTATGCTCtGAGGAGAAA
ENSG00000110107	PRPF19	protein_coding	chr11:60666621-60666776	TGGGACCGCaCCTGATCATCGGAGGAGCTC	chr11:60658641-60658735	GTGGTCAGGCCGCTATGCTCtGAGGAGAAA
ENSG00000110107	PRPF19	protein_coding	chr11:60668054-60668163	GAACCCCTTaCCTGGGAAGGGTGAAACACC	chr11:60665573-60665743	TGGCCACATTAGTACGTTCCtACAGTGGCG
ENSG00000110107	PRPF19	protein_coding	chr11:60668326-60668401	CAGACTCTCaCCAGTGAGGATCTTGTTGGT	chr11:60666013-60666050	ATCTGAGAGTCCATGGTTCCtGTTCCAAAG
ENSG00000110107	PRPF19	protein_coding	chr11:60668971-60669012	AGAGAACTCaCCTTCTTGCGCTCCGTGGTT	chr11:60668054-60668163	ACATTTTTATCCGCCCCACCtGGAGAAGAC
ENSG00000110107	PRPF19	protein_coding	chr11:60669875-60669886	GCAGGACTTaCCTTCTGAATAATCTCTGGG	chr11:60669875-60669886	GACTTACCTTCTGAATAATCtCTGGGGTCA
ENSG00000110107	PRPF19	protein_coding	chr11:60669875-60669937	GCAGGACTTaCCTTCTGAATAATCTCTGGG	chr11:60669875-60669937	CCATTGGCTCACCCGCACCCtGAAGAGAAG
ENSG00000110107	PRPF19	protein_coding	chr11:60670055-60670128	GGGACACTTaCCACAACACTTGGTTGGGAA	chr11:60670931-60671007	GGCCGGATTGGGTGAGCAACtGCCGAAAGG
ENSG00000110107	PRPF19	protein_coding	chr11:60670212-60670344	AGAGGCTGCaCCTTCTCGGGCAGCAGTGAC	chr11:60671184-60671333	TCCGGCACTTCGTTAGAGACtGTAGAGAAA
ENSG00000110107	PRPF19	protein_coding	chr11:60670212-60670353	AGAGGCTGCaCCTTCTCGGGCAGCAGTGAC
ENSG00000156261	CCT8	protein_coding	chr21:30434811-30434877	AAAATACATaCCAATCTAGGAAGAGCTGTA	chr21:30428796-30428873	CTGGTTTTGCCATGATGATCtGCATAAAAA
ENSG00000156261	CCT8	protein_coding	chr21:30444273-30444275	TCTGAACTTaCCATTCTTCCTTTCTTTGGT	chr21:30428799-30428873	CTGGTTTTGCCATGATGATCtGCATAAAAA
ENSG00000156261	CCT8	protein_coding			chr21:30433574-30433738	GTTCAAGTCCAGGACATGTCtAAAACAAAA
ENSG00000156261	CCT8	protein_coding			chr21:30434449-30434564	ATGGCGCCATCTTCCTTTTCtATCAAAAAA
ENSG00000156261	CCT8	protein_coding			chr21:30434530-30434564	ATGGCGCCATCTTCCTTTTCtATCAAAAAA
ENSG00000156261	CCT8	protein_coding			chr21:30434811-30434877	ATCCCATTTTGAGTTTAGCCtTTAAAAAAC
ENSG00000156261	CCT8	protein_coding			chr21:30437289-30437426	AGGAACTGATACCAGAGCCCtAAGGAATTG
ENSG00000156261	CCT8	protein_coding			chr21:30439212-30439392	TTTCATAACCTTCTATGACCtAAAACATAA
ENSG00000156261	CCT8	protein_coding			chr21:30441744-30441823	ATAACCATTTTGTTCATTCCtCAAAAGTAA
ENSG00000156261	CCT8	protein_coding			chr21:30442568-30442579	AAATTACCATTTGGTCCATAtGCTGTACGA
ENSG00000156261	CCT8	protein_coding			chr21:30442568-30442658	CTTCTAATCCTGAAAAGTGCtGTTAAAAAA
ENSG00000251012	RP11-484M3.5	protein_coding			chr3:118866222-118866434	AGCCATAGTAACCAAATCTGtAAGTTAAAT
ENSG00000143624	INTS3	protein_coding	chr1:153713127-153713210	CCCCTTCCCaGAGATTGGAAAGGTGTATGA	chr1:153713127-153713210	TGATGCCCTCAATGCGTATGtAAGTAGAAT
ENSG00000143624	INTS3	protein_coding	chr1:153713761-153713844	TCACATTCCaGGTGTGCAAAGGCCTCCCCC	chr1:153713761-153713844	ACCTGCCCAAGCCCAGAAGGtAAGGCACCC
ENSG00000143624	INTS3	protein_coding	chr1:153719433-153719546	ACTTCTCACaGTGTTACCGGGACTTAGCTC	chr1:153719433-153719546	GGATACCTGCCGTACTCAGGtAAGGCCAGA
ENSG00000143624	INTS3	protein_coding	chr1:153719755-153719839	CTTTCCTTTaGTTGGTGTGGTTGGTACGGG	chr1:153721165-153721231	ATATCCTGACAGAGCAAAGGtAGCATCCAC
ENSG00000143624	INTS3	protein_coding	chr1:153730048-153730239	CCTTTCCCCaGGTGCGATTTGGTCAACAAA	chr1:153724755-153724884	TTGAGTCCTCAGTTCACAGGtAAGTAGGGT
ENSG00000143624	INTS3	protein_coding	chr1:153732787-153732866	ACATCCTCCaGAACCAGCCATCCTGGTCAT	chr1:153730048-153730239	GCTCCTGACAACGTGCACGGtGAGGGCAAA
ENSG00000143624	INTS3	protein_coding	chr1:153735204-153735323	TTACTCCCAaGTCAAAATTGAGGAGCCAGT	chr1:153730113-153730239	GCTCCTGACAACGTGCACGGtGAGGGCAAA
ENSG00000143624	INTS3	protein_coding	chr1:153735709-153735838	ACTCCCTTTaGGAAAGAAGAGGGAGTTTCG	chr1:153734046-153734152	CCCTCCCCACCTGTGGAAGGtATGAGGCCC
ENSG00000143624	INTS3	protein_coding	chr1:153736308-153736362	CTGTCCTGCaGTGATACGGAGGCCCAGTGT	chr1:153735709-153735838	TCCAGCTACAGAAGGGGAGGtGGGTACAGA
ENSG00000143624	INTS3	protein_coding	chr1:153736594-153736697	TCATCACCCaGGAAGACTTTGACTCGGAGC	chr1:153736308-153736362	TGTGGACCAGGTCCTGGAGGtGAGGAGGAA
ENSG00000143624	INTS3	protein_coding	chr1:153737166-153737210	TCTTCTTGTaGGTCCCTGGAGGAGTCTGTA	chr1:153737166-153737210	CTCTGTACCTAATATTTAGGtAAGCACGCA
ENSG00000143624	INTS3	protein_coding	chr1:153740150-153740303	TGGTCTTGCaGCAAAGCCGCCGCAGGGAAG	chr1:153737420-153737539	TCTACTACCTGAGGGCCAGGtGGGTATGGT
ENSG00000143624	INTS3	protein_coding	chr1:153742245-153742320	CACCTCCTTaGCTCCAGGAGCTGGTCTGCC	chr1:153740150-153740303	GCCCTCCATCTACACAGAGGtCAGTGCCTG
ENSG00000143624	INTS3	protein_coding	chr1:153742674-153742787	GTCTCTTCCaGTTCAGAGCCTAGACTGGGA	chr1:153742674-153742787	CAGCACCTCAAATACAAGGGtGAGTAGGCT
ENSG00000143624	INTS3	protein_coding	chr1:153743161-153743209	TTCCCTCACaGAGCACCCAGAGGCCCTGTC	chr1:153743161-153743209	TTCAACTCCGAAGAGAAAAGtGAGTTCCAC
ENSG00000143624	INTS3	protein_coding	chr1:153744272-153744439	TCCTCCCCCaGGCCCAGCGAGGAGATGGTG	chr1:153744272-153744439	TGCCTCGCAAGAGACAGAGGtGGGACACGG
ENSG00000143624	INTS3	protein_coding			chr1:153744816-153744916	ACCAACACCAAGCAGAACTGtATGCCTTCC
ENSG00000143624	INTS3	protein_coding			chr1:153744816-153745187	ACGAAGCCCACAAGATGAAGtGAGGCTCCT
ENSG00000143624	INTS3	protein_coding			chr1:153745115-153745187	ACGAAGCCCACAAGATGAAGtGAGGCTCCT
ENSG00000143624	INTS3	protein_coding			chr1:153745401-153745557	GGGCTCCAGCAGTGCTTCAGtGAGAACCCA
ENSG00000181163	NPM1	protein_coding	chr5:170837531-170837566	TTTTTTTCCaGGCTATTCAAGATCTCTGGC	chr5:170814953-170815010	CCCCAGAACTATCTTTTCGGtAACTGCTGG
ENSG00000181163	NPM1	protein_coding	chr5:170817055-170817134	TTCATTTACaGGTTGTGAACTAAAGGCCGA	chr5:170827157-170827214	AAAAGCGCCAGTGAAGAAAGtGAGTAGATA
ENSG00000181163	NPM1	protein_coding	chr5:170817079-170817134	GGCCGACAAaGATTATCACTTTAAGGTGGA	chr5:170827843-170827929	ATCAACACCAAGATCAAAAGtAAGTGGCTA
ENSG00000181163	NPM1	protein_coding	chr5:170818309-170818373	TTTGTTCACaGGTCAGTTTAGGGGCTGGTG
ENSG00000181163	NPM1	protein_coding	chr5:170818309-170818428	TTTGTTCACaGGTCAGTTTAGGGGCTGGTG
ENSG00000181163	NPM1	protein_coding	chr5:170818710-170818803	CTCCCTTCTaGGTTTCCCTTGGGGGCTTTG
ENSG00000181163	NPM1	protein_coding	chr5:170819714-170819820	TTGTATTTTaGCTGTGGAGGAAGATGCAGA
ENSG00000181163	NPM1	protein_coding	chr5:170833401-170833406	TTTAATTGCaGGCGCATTGAACAGTCCTGG
ENSG00000204632	HLA-G	protein_coding	chr6:29798155-29798156	TCTTCCCACaGATTGAAAAGGAGGGAGCTA	chr6:29795613-29795694	CTGACCGAGACCTGGGCGGGtGAGTGCGGG
ENSG00000204632	HLA-G	protein_coding	chr6:29795613-29795694	ATTCTCCCCaGACGCCAAGGATGGTGGTCA	chr6:29795622-29795694	CTGACCGAGACCTGGGCGGGtGAGTGCGGG
ENSG00000204632	HLA-G	protein_coding	chr6:29795824-29796093	CTCGCCCCCaGGCTCCCACTCCATGAGGTA	chr6:29795824-29796093	TACAACCAGAGCGAGGCCAGtGAGTAACTC
ENSG00000204632	HLA-G	protein_coding			chr6:29797195-29797470	CCCCTCATGCTGAGATGGAGtAAGGAGGGA
ENSG00000108528	SLC25A11	protein_coding	chr17:4843144-4843205	ACTTGACGGaCTTAGGGGAGGTACGGGGCT	chr17:4841318-4841369	CATCCGCATGTTCTGGATTCtGCAGGAGAG
ENSG00000108528	SLC25A11	protein_coding	chr17:4841449-4841548	TGCACACTCaCCGGGTCTTGGCAATGTCCA	chr17:4842064-4842270	CAGCAGGCCAGCCGACAGCCtGAGGAGCAG
ENSG00000108528	SLC25A11	protein_coding	chr17:4841807-4841897	CCTCCACTCaCCCGCCACAGTGTGAGGACA
ENSG00000108528	SLC25A11	protein_coding	chr17:4842064-4842270	TTGGAACTCaCCGGCCATCGGCAGTCATGC
ENSG00000108528	SLC25A11	protein_coding	chr17:4843111-4843205	CCTGAGCTTaCCCGGCCAGGCCCCCAAACA
ENSG00000105204	DYRK1B	protein_coding	chr19:40322445-40322507	TGAACGCGTaCCTGCGTGTGCTCCTGGGGC	chr19:40316820-40316926	GAGGAGCCACTGGAGCCTCCtGGAAGTGCC
ENSG00000105204	DYRK1B	protein_coding	chr19:40317312-40317507	TGGGCACCCaCCAGAACTGGAGATGGAGCT	chr19:40317312-40317627	TCCCGGGGCCCTGGTAATCCtGGCAGGGAG
ENSG00000105204	DYRK1B	protein_coding	chr19:40317312-40317627	TGGGCACCCaCCAGAACTGGAGATGGAGCT	chr19:40317592-40317627	TCCCGGGGCCCTGGTAATCCtGGCAGGGAG
ENSG00000105204	DYRK1B	protein_coding	chr19:40318937-40319223	CCGCCCCCTaCCCTCTGGCCAAGCTGGCAG	chr19:40318937-40319223	AAGTGCCGCTTCAGGTGTACtGCGGGGGAG
ENSG00000105204	DYRK1B	protein_coding	chr19:40321015-40321203	GTGTCCCACaCCTGGCCAAAGGAGCCTTTG	chr19:40321304-40321423	GCCGCACATCAGGCAATACCtGCAGGGCAG
ENSG00000182545	RNASE10	protein_coding	chr14:20978631-20979278	CTCCAGGCAaAATGAAGCTGAATCTGGTGC	chr14:20974100-20974178	CCGCAACCCTGTCTGGGAGGtGAGGAGCGT
ENSG00000124356	STAMBP	protein_coding	chr2:74072294-74072389	TTGTGTCTCaGAAATTAAAGGAGATTGCAT	chr2:74086381-74086493	GCTCCCCCAAGTTCCAGGAGtGAGTATAGA
ENSG00000124356	STAMBP	protein_coding	chr2:74074514-74074550	TCTCTTTGTaGAAGAAGGAAGCAGAGGAAT	chr2:74087179-74087278	GGATCCACCTCTGTTCTGTGtACGTATCTA
ENSG00000124356	STAMBP	protein_coding	chr2:74074514-74074628	TCTCTTTGTaGAAGAAGGAAGCAGAGGAAT
ENSG00000124356	STAMBP	protein_coding	chr2:74074514-74074699	TCTCTTTGTaGAAGAAGGAAGCAGAGGAAT
ENSG00000124356	STAMBP	protein_coding	chr2:74074514-74074880	TCTCTTTGTaGAAGAAGGAAGCAGAGGAAT
ENSG00000124356	STAMBP	protein_coding	chr2:74076490-74076555	CTCCTTTACaGTTCCCACAATCGATGGATT
ENSG00000124356	STAMBP	protein_coding	chr2:74076490-74076614	CTCCTTTACaGTTCCCACAATCGATGGATT
ENSG00000143772	ITPKB	protein_coding	chr1:226923228-226925159	GCAAGACTTaCCACTCTAGGTTTCTGCTGG	chr1:226822375-226822587	GGAGGGAGCTGCCAATGACCtGAGGAGAAC
ENSG00000143772	ITPKB	protein_coding	chr1:226827258-226827359	GCCAGACTCaCCAGGATGTTATGGTTTCCT	chr1:226825380-226825451	GCCGGTCCCGATAGGCGATCtGGGAATAGA
ENSG00000143772	ITPKB	protein_coding			chr1:226827258-226827359	TCACGGTGCCGTCTTCTTTCtGAGAAAGAG
ENSG00000143772	ITPKB	protein_coding			chr1:226829622-226829826	CTCCTCCTCCAGGTAGGTCCtACGTGGGAG
ENSG00000143772	ITPKB	protein_coding			chr1:226834868-226835081	GCAGCTGCCTTGAAACTCCCtGGAGAGCAA
ENSG00000143772	ITPKB	protein_coding			chr1:226836373-226836472	TCTTCCTCCATGATTTGCTCtAGAAACAAA
ENSG00000114026	OGG1	protein_coding	chr3:9792763-9792876	GCCCACACCaGACGAGCTGGAGGCCGTGCG	chr3:9793454-9793633	AGCCTGCAGGCCCTGGCTGGtGAGTAGGTG
ENSG00000114026	OGG1	protein_coding	chr3:9796388-9796569	ACTCCCCGCaGGGCCAGAGGTGGAGGCTCA	chr3:9793587-9793633	AGCCTGCAGGCCCTGGCTGGtGAGTAGGTG
ENSG00000114026	OGG1	protein_coding	chr3:9798451-9798500	TTCTGATTTaGGAAACTTTTTCCGGAGCCT	chr3:9796388-9796569	GCCTGGAGTGGGCACCAAGGtGAGGCCCCA
ENSG00000114026	OGG1	protein_coding	chr3:9798451-9798524	TTCTGATTTaGGAAACTTTTTCCGGAGCCT	chr3:9798155-9798305	CAGACCAACAAGGAACTGGGtGAGGAAAGT
ENSG00000114026	OGG1	protein_coding	chr3:9798451-9798527	TTCTGATTTaGGAAACTTTTTCCGGAGCCT	chr3:9798451-9798500	TGCTGGCTGGGCCCAAGCGGtGAGTGTACC
ENSG00000114026	OGG1	protein_coding	chr3:9798728-9798875	TCCCCACACaGACTCCACCCTCCTACAGGT	chr3:9798451-9798527	ACCTAGGTGTCCTCCCTAGGtTTCCTCTCC
ENSG00000114026	OGG1	protein_coding	chr3:9798728-9799009	TCCCCACACaGACTCCACCCTCCTACAGGT	chr3:9798728-9798875	ATTCCCCAAGCACCTTCCCCtCCATTCCCC
ENSG00000114026	OGG1	protein_coding	chr3:9800871-9800970	TTAACTGACaGCTCTGTCAGGTCATCACCA	chr3:9800871-9800970	TCTTCCTCTAGACTTGGAGGtGAGGGACCC
ENSG00000114026	OGG1	protein_coding	chr3:9807493-9807512	TTGCCCTCCaGGGCCTCCTTGGCAATGCAT	chr3:9823197-9823284	AGCCTGAGGCTGACAGGAGGtGGGTGAGAC
ENSG00000114026	OGG1	protein_coding	chr3:9807493-9807816	TTGCCCTCCaGGGCCTCCTTGGCAATGCAT
ENSG00000114026	OGG1	protein_coding	chr3:9807493-9807819	TTGCCCTCCaGGGCCTCCTTGGCAATGCAT
ENSG00000114026	OGG1	protein_coding	chr3:9823197-9823284	TGTTGTTTCaGGTGTTCCGGTGCCAGCAGA
ENSG00000149346	SLX4IP	protein_coding			chr20:10541348-10541468	AATCCCTTGTCCTTAAAAGGtAGGCACAGA
ENSG00000145244	CORIN	protein_coding	chr4:47839904-47839966	ATCGATCTTaCCGGCTTTGGGGACCCGGCT	chr4:47597741-47597920	GAGGCCCACCGCTGTCACCCtGCAATAAGT
ENSG00000145244	CORIN	protein_coding	chr4:47605414-47605685	CACTGGCTTaCTTTTATTGCCCATGTGGCC	chr4:47625588-47625762	GCAGGGCGGCGCCCACAGTCtACCAAGGAG
ENSG00000145244	CORIN	protein_coding	chr4:47625588-47625762	GTGCAGCTTaCCCCTCGAAGCAGTGGGCAA	chr4:47679955-47680071	AGACCCTGGCTGTGACAGGCtAGGAAGGAC
ENSG00000145244	CORIN	protein_coding	chr4:47663728-47663873	TTAAAATTAaCCTTCCACATATTCATCAGG	chr4:47694987-47695100	TCACCCCTTCCACAGAGCACtAAAAAAAAA
ENSG00000145244	CORIN	protein_coding	chr4:47667049-47667280	CATCATATTaCCTGCAAGGAGGGATATGCT	chr4:47788742-47788942	TAGACCTTTTGTAATGTTCCtGAAAGACAA
ENSG00000145244	CORIN	protein_coding	chr4:47808920-47809064	GCCTCACCCaCCAACATAGGAAAGCAGGAT
ENSG00000116106	EPHA4	protein_coding	chr2:222436878-222436968	CCCGCTCTTaCCTTCATTCGCGGGGTATAC	chr2:222290751-222290862	ACCAATTCTTGCCAGGTCCCtGTACATAGG
ENSG00000116106	EPHA4	protein_coding	chr2:222298862-222298969	TAGAGACTTaCATCTTGATTGGACATATCC	chr2:222301119-222301328	TAAATCTGCCATCATTTTTCtGCATAGAAA
ENSG00000116106	EPHA4	protein_coding	chr2:222298862-222299011	TAGAGACTTaCATCTTGATTGGACATATCC	chr2:222307549-222307734	CATACCTCACCAAATTCACCtTTGAGAGAG
ENSG00000116106	EPHA4	protein_coding	chr2:222321333-222321492	GTCCTTGTTaCCTGTGTTGGTTGTAACCTC	chr2:222308213-222308326	TCCACATATGTTCTTACACCtGAGTGATAA
ENSG00000116106	EPHA4	protein_coding	chr2:222347072-222347410	TCAATTCCTaCCTGCTTGGTTGGTGGTCAC	chr2:222320267-222320378	CCAATGATCCGGGAAGGCACtGGGAATGAC
ENSG00000116106	EPHA4	protein_coding	chr2:222365737-222365892	ATACAACTTaCGGGTGCAGGGCATAGAGGC	chr2:222365737-222365892	TAATATCCAATTTTGCAAGCtGCAGGGAAG
ENSG00000116106	EPHA4	protein_coding	chr2:222428826-222429114	GCTCTCATCaGCAGCAATGGTGTCAATTTT	chr2:222433438-222433505	CTGGAATCCAATAAGGTAACtGCAAAAAAC
ENSG00000116106	EPHA4	protein_coding	chr2:222433438-222433505	TCAGGACTTaCCCCTCCTTCCAGAGGGCTT
ENSG00000116106	EPHA4	protein_coding	chr2:222436878-222436883	CCCGCTCTTaCCTTCATTCGCGGGGTATAC
ENSG00000150316	CWC15	protein_coding	chr11:94699509-94699577	GCCAGTGAGaTAAGGAGAGGGTTTCCGCTC	chr11:94699460-94699506	GCTGGGATGGGCCAGTGAGAtAAGGAGAGG
ENSG00000150316	CWC15	protein_coding	chr11:94704141-94704229	ACAAAACATaCATCTGTTAGAGGGTCATCT	chr11:94704539-94704651	GGCATCCTGAGTAGTCTGTCtAAAGTAGAA
ENSG00000150316	CWC15	protein_coding	chr11:94704539-94704651	AGTGTTGGTaCCTCGGGTTGGACGATCCCT
ENSG00000138378	STAT4	protein_coding	chr2:191896176-191896242	ACATTACTCaCATTGTTGAGATGGGGATAA	chr2:191898216-191898352	AACAAAGCCCATGACATACCtAAAAATAGA
ENSG00000138378	STAT4	protein_coding	chr2:191897684-191897875	AAAAACCTAaCCTTCGCAAGGCTGAGAGCT	chr2:191898637-191898731	ATTTACCAGGTAAATGTTCCtACAGGAATA
ENSG00000138378	STAT4	protein_coding	chr2:191898216-191898352	TGAGTATATaCCACTTTCAGAATGGTCCAC	chr2:191905791-191905874	CAGTCACCATGTGACAGCCCtAAGGAAGAG
ENSG00000138378	STAT4	protein_coding	chr2:191898637-191898731	CTATAACTTaCCCATCAATCCAAAGGGGAA	chr2:191919216-191919260	ACTTCATTTCCTTTGGTTGCtTTGTAAAAG
ENSG00000138378	STAT4	protein_coding	chr2:191899274-191899323	ACCGTTTGTaCCTTGCAGAACTTGGCCCAG	chr2:191926455-191926547	TCGCTCAACCACAAATGAGCtAGATGAAAA
ENSG00000138378	STAT4	protein_coding	chr2:191903925-191904023	ATAGAGTCTaCCTGGGAATCGTTGGTTGAC	chr2:191927488-191927646	TTCTGCCAATAGTGTAAAGCtATTGAACAG
ENSG00000138378	STAT4	protein_coding	chr2:191905791-191905874	GAAACACCTaCCTCCAAATCTATGGTCAGG	chr2:191940953-191941051	GATTTCCATGAAATTTTCCCtGAAAAAAAA
ENSG00000138378	STAT4	protein_coding	chr2:191927488-191927646	ACTTCACTTaCTTCTTGAAAAGGTTGTAGA	chr2:191996549-191996626	CTGTAGCCAACCCTGGGGACtAAAGCAAAT
ENSG00000138378	STAT4	protein_coding	chr2:191929533-191929684	ATTCGTTTTaCCAGTTCTGAAGCTGGTCGA
ENSG00000138378	STAT4	protein_coding	chr2:191931156-191931241	TCTTCACTAaCCTTTCTCTTGAAATCGAGG
ENSG00000138378	STAT4	protein_coding	chr2:191940953-191941051	GAAAATATTaCCTGGACAGGCATGTTGGCT
[truncated: 127,359 more rows]
