# Supplementary material for: Effective and precise adenine base editing in mouse zygotes
Source: Protein Cell. 2018 Jul 31;9(9):808–13. doi: 10.1007/s13238-018-0566-z (PMC6107484; doi:10.1007/s13238-018-0566-z)
Supplement: Supplementary file 11 — Supplementary Table 8 (XLSX 14218 kb) [file 13238_2018_566_MOESM11_ESM.xlsx]

## Sheet: mm10_supply
Supplementary Table 8. AI-MAST targetable mouse protein coding genes by xCas9(3.7)-ABE7.10
Gene ID	Gene name	Gene type	Targetable splicing acceptor		Targetable splicing donor
			Exon position	Sequence	Exon position	Sequence
ENSMUSG00000027282	Mtch2	protein_coding	chr2:90865184-90865267	TTCTTTTCCaGGGAAATATGAGCCGAGGAA	chr2:90847299-90847385	CGTGAAAGTGCTCATCCAGGtATGAGTCGT
ENSMUSG00000027282	Mtch2	protein_coding	chr2:90849371-90849455	TGTTTTTAAaGGTGGGATATGAGCCTCTTC	chr2:90849371-90849455	CCTGGCCTCTTTTGCTATGGtAGGTGCCTT
ENSMUSG00000027282	Mtch2	protein_coding	chr2:90849598-90849645	TGTGTTCCTaGCTCAGCACATTGCAAGCAT	chr2:90849598-90849704	CCATGGGAAAGTCTTACAGGtAAGAGGAAA
ENSMUSG00000027282	Mtch2	protein_coding	chr2:90849598-90849704	TGTGTTCCTaGCTCAGCACATTGCAAGCAT	chr2:90852840-90852866	GGAGTCTGAGAAACCTGAGGtATGTTGAAG
ENSMUSG00000027282	Mtch2	protein_coding	chr2:90852840-90852866	GTCTTCTGTaGTATTACCAGGAGTCTGAGA	chr2:90853024-90853113	TGACCGAGTTATCAAAGAGGtAAGAGATGA
ENSMUSG00000027282	Mtch2	protein_coding	chr2:90853024-90853113	AAACCATCAaGATTTCTGTTTTTGCTTTTG	chr2:90853051-90853113	TGACCGAGTTATCAAAGAGGtAAGAGATGA
ENSMUSG00000027282	Mtch2	protein_coding	chr2:90853051-90853113	TTGATTTCCaGGAGTTAGGATCTGTAACTG	chr2:90854924-90854981	ATTACACATCCCTTCCACGGtATGTTTGTA
ENSMUSG00000027282	Mtch2	protein_coding	chr2:90854924-90854981	ATTGTTTCTaGACAACTCGAGAGATGATTG	chr2:90855436-90855487	GCAGAGAGTCTAAGTACTGGtAAGTGTTTG
ENSMUSG00000027282	Mtch2	protein_coding	chr2:90855436-90855487	CTGTTCTACaGTGATCACTCTGAGGTCCAT	chr2:90856806-90856865	GCATCGTAGGATTTTTTGCGtGAGTAAATG
ENSMUSG00000027282	Mtch2	protein_coding	chr2:90856806-90856865	TCGTTGCCTaGTGGACTGTGTGACTCCATA	chr2:90859476-90859569	CTATGCACTGGACAGTGGGGtAGGTTATGG
ENSMUSG00000027282	Mtch2	protein_coding	chr2:90859476-90859569	TCTTCATGTaGGGGTCTCATTCCTCGCCTC	chr2:90860463-90860510	CTCCCAAGCTGTCACAGGAGtGAGTTTCTA
ENSMUSG00000027282	Mtch2	protein_coding	chr2:90860463-90860510	TCCTGTTTTaGGTTTCTACCATGAATGAAA	chr2:90861382-90861449	TGGCCGTCAACAACTGTGGGtAAGTACTTT
ENSMUSG00000027282	Mtch2	protein_coding	chr2:90861382-90861449	CTGTTTTGCaGTTCTTTGCCAGTATGTTGA	chr2:90863590-90863665	GTGCATGCTACAAAAAGCGGtATTTTTATC
ENSMUSG00000027282	Mtch2	protein_coding	chr2:90863590-90863665	TTCAATTTCaGGCTTGCTGGTGGATCTCCT
ENSMUSG00000079278	Tmem233	protein_coding	chr5:116082922-116083185	ACCCAACTCaCCATGATGGAGAAGACCAAA	chr5:116040768-116040771	GAGAGCTGTTCCTCAGGGGCtGTGTGGCAC
ENSMUSG00000079278	Tmem233	protein_coding	chr5:116051318-116051454	CACCCACTTaCTTCCTGGAGAAGTGCACCG	chr5:116051318-116051454	CATTGTAGCTGTTCAGAGACtGGGGGACAC
ENSMUSG00000035845	Alg12	protein_coding	chr15:88816067-88816231	CAGTGCCTCaCCTTGTCTATGTCCAGCTGG	chr15:88805832-88806054	ATCTTCACTCTTGTCATACCtGGGAGAAAG
ENSMUSG00000035845	Alg12	protein_coding	chr15:88806399-88806474	CCGAAACAAaCCTCCAGTCATCATTGACCT	chr15:88806399-88806474	TCAATGTGAAGAAGGACATCtAAAAAAACC
ENSMUSG00000035845	Alg12	protein_coding	chr15:88806558-88806721	CTTGGACTAaCCTGTCTGAGGTGGTACCAG	chr15:88806558-88806721	CCAAGACTTTTTATTCAGGCtGAAAGAAAA
ENSMUSG00000035845	Alg12	protein_coding	chr15:88811297-88811520	GAAACCCTCaCATATAGGTGCAGCCTCTGG	chr15:88811297-88811520	ACCACAGGAGTGGGGAAGTCtTCGGCTTAG
ENSMUSG00000035845	Alg12	protein_coding	chr15:88812056-88812159	TGAAAGGATaCGCCCCAGTTGGAACTTTTG	chr15:88812056-88812159	TCCACAGCAACCGTCAGCCCtAATAACAGA
ENSMUSG00000035845	Alg12	protein_coding	chr15:88814429-88814648	GAAATACACaCAGGCAAACCAGAGATGCCA	chr15:88814429-88814648	GCTGTGAGGGCTGGTAAGACtGCAAAACAC
ENSMUSG00000035845	Alg12	protein_coding	chr15:88814608-88814648	CAGACAAACaGGGCCCACCTCCGCTGCAGC	chr15:88814454-88814648	GCTGTGAGGGCTGGTAAGACtGCAAAACAC
ENSMUSG00000035845	Alg12	protein_coding	chr15:88815294-88815467	AAGCTACATaCCCACAGCCAGGGCCAACAC	chr15:88814608-88814648	GCTGTGAGGGCTGGTAAGACtGCAAAACAC
ENSMUSG00000035845	Alg12	protein_coding	chr15:88815858-88815990	GAGGCCCTTaCCTATCAGCTGAGAATAAAA	chr15:88815294-88815467	AGCCCAAGGACTCCTCTGACtAAATGAAAT
ENSMUSG00000035845	Alg12	protein_coding			chr15:88815858-88815990	GAAACTCGTGGTGGTCGTACtGCAGGGAGA
ENSMUSG00000029780	Nt5c3	protein_coding	chr6:56923672-56923809	CCCGCACTCaCCATTTCGATGATCTTGGTC	chr6:56882960-56883058	TTTCTAAAAGCTCGTCTACCtAATCAACAG
ENSMUSG00000029780	Nt5c3	protein_coding	chr6:56883675-56883875	TGCACACTTaCTCTGTCATTCAGATAACCA	chr6:56883675-56883875	TGAATCCTTTCAGCACTCCCtATGAAAAAT
ENSMUSG00000029780	Nt5c3	protein_coding	chr6:56884709-56884871	CACATTCTTaCATTTTCATCAAAATCCATG	chr6:56884709-56884871	GAAATTCTCATATCCTTCCCtGCAAGTGGA
ENSMUSG00000029780	Nt5c3	protein_coding	chr6:56886664-56886753	AGGAGACTTaCTTGAGCATAACGTCAGAGT	chr6:56886664-56886753	ACCGTGAGATTTGGTATACCtGGAGTTTAC
ENSMUSG00000029780	Nt5c3	protein_coding	chr6:56888323-56888408	GAGGTACTCaCCACTCTACCATGTAAGGGA	chr6:56888323-56888408	GCTCCTTTAGCTGCAGTAACtGGAAAGAAA
ENSMUSG00000029780	Nt5c3	protein_coding	chr6:56889463-56889509	TTGATATTTaCCTTTCTTCGACATTCATCT	chr6:56889463-56889509	TTACAGTTGTCAATGATATCtAGAGAGAGA
ENSMUSG00000029780	Nt5c3	protein_coding	chr6:56891492-56891561	ATCTCACTTaCTATGACACGTTGGGCATCT	chr6:56891492-56891561	TGTCAAAGTCTGTTATTATCtGTAAGAGAA
ENSMUSG00000029780	Nt5c3	protein_coding	chr6:56892790-56892888	CTTAAAGTCaCCTGAAGTTTGGCAGCGCCT	chr6:56892790-56892888	TTTTCTGAAATTCTGGCATCtAAAAAGGTG
ENSMUSG00000029780	Nt5c3	protein_coding	chr6:56897775-56897810	TGCTTACCCaCCATTTTCAAATGGACAGCA	chr6:56897775-56897810	CAGACTCCTGATTAGTCATTtCGTGGTTAT
ENSMUSG00000029780	Nt5c3	protein_coding			chr6:56897821-56897829	TTCGTGGTTATCCAATCTTCtGGATTTCCC
ENSMUSG00000055150	Zfp78	protein_coding	chr7:6378209-6379488	TACATTTTCaGGTGGTAAATCTGTACAGAA	chr7:6371364-6371396	AATGAAAGCCATGCTACAGGtGAGTTTATG
ENSMUSG00000055150	Zfp78	protein_coding	chr7:6373127-6373253	TATCATCTCaGGAAGCAGTGACATTCAACG	chr7:6373127-6373253	CGGAACTTGGTCTCTGTGGGtAAGCAATCC
ENSMUSG00000055150	Zfp78	protein_coding	chr7:6375519-6375614	TTTTAATGCaGGAGCTTGCATTTCCAAACC	chr7:6375519-6375614	ACAGGAAGCAGAGTACAAGGtGAGAAGTCA
ENSMUSG00000069237	C78339	protein_coding	chr13:46675512-46675653	GTTTCCTTTaGGTCCACCATACGAGCTTTG	chr13:46669586-46670255	GACACCGGGCGGCAGGCAGGtGAGATCGGG
ENSMUSG00000069237	C78339	protein_coding	chr13:46671209-46671329	CCAATTTCCaGGTAGAGAGTATGTCATTCC	chr13:46671209-46671329	TGCATCTCAGTGGAATAAAGtAAGTTAAGA
ENSMUSG00000069237	C78339	protein_coding	chr13:46673546-46673669	TTTTTGTGCaGGGACATCTCTAAGTTTGCC	chr13:46673546-46673669	GTTAGTTTGTTTCTATGAGGtAAGCTGCTA
ENSMUSG00000069237	C78339	protein_coding	chr13:46674253-46674392	TTTTTCCTTaGATAATTTGCATTTGGGGAG	chr13:46674253-46674392	CAAATGTTAGCATCACTACGtAAGTCCTTT
ENSMUSG00000038700	Hoxb5	protein_coding	chr11:96304890-96305134	AACTGCTCTaGATATGACTGGGCCAGACGG	chr11:96303614-96304175	AAGCTTCACATCAGCCACGGtAATTCTCCA
ENSMUSG00000038462	Uqcrfs1	protein_coding	chr13:30545034-30545247	AGCCGGCTCaCCGTTCAGGCCCACCGTGGC	chr13:30540734-30541341	AAACGGACAGAAGCAGGAACtGCAAGACAA
ENSMUSG00000076695	Ighv1-18	IG_LV_gene	chr12:114683020-114683065	GAGCCCCTTaCCTGCAGTTCCTGACAGGAA
ENSMUSG00000075028	Prdm11	protein_coding	chr2:93013765-93013883	AGGGGCCTCaCCAGGGCTGGCCATACTCCT	chr2:92974909-92975861	CTCTGCAACCTCTTCTCTCCtAGGAAGGAA
ENSMUSG00000075028	Prdm11	protein_coding	chr2:92980511-92980698	GCCATACTCaCCCCGGGCTAAGTTGCGGTG	chr2:92980511-92980698	CCGGGAAATGACCACGTACCtGGTGGGGAG
ENSMUSG00000075028	Prdm11	protein_coding	chr2:92989232-92989653	TCGATACTCaCAGCTGGTAGACGGGCTGTC	chr2:92986236-92986786	GCTTCCTCGTCTTCATCATCtTGGATCAGA
ENSMUSG00000075028	Prdm11	protein_coding	chr2:92993364-92993431	ATGGGACTCaCCTCATCCAGTTGGCCTTGG	chr2:92989232-92989653	GGCCAGGGGCAGCACGTTCCtTGGGTTGAA
ENSMUSG00000075028	Prdm11	protein_coding	chr2:93012627-93012889	GGGACACTCaCCAGCCATGAGAAGAAGCCA	chr2:92993364-92993431	GGTTGTTCTTGTCCACAATCtGGAAAACAG
ENSMUSG00000075028	Prdm11	protein_coding	chr2:93013313-93013391	GCTCTACTTaCACCAGAAGTCCACTTGTTG	chr2:93012627-93012889	TCTTGGCAGGACTCACAGACtGGAGGAATG
ENSMUSG00000075028	Prdm11	protein_coding	chr2:93013313-93013416	GCTCTACTTaCACCAGAAGTCCACTTGTTG	chr2:93013313-93013416	TGGCTCCAGTCTCCGAGAGCtGCTCCGGGC
ENSMUSG00000031434	Morc4	protein_coding	chrX:139871272-139871373	CCCGGACCTaCCGTGCTCAGGCGGATCCTG	chrX:139822678-139822828	AGTGAGCCTGGCCAAAGCCCtGTATGATGG
ENSMUSG00000031434	Morc4	protein_coding	chrX:139823130-139823413	TAGTAATTAaCCTTTCTAGGTCATCTCCCT	chrX:139822748-139822828	AGTGAGCCTGGCCAAAGCCCtGTATGATGG
ENSMUSG00000031434	Morc4	protein_coding	chrX:139823168-139823413	CGGAAGGAGaCCTGGGCCTTCTGCAATACT	chrX:139823114-139823413	CCTGTTCCAGCTCCTCTACCtGTATTCCAA
ENSMUSG00000031434	Morc4	protein_coding	chrX:139823966-139824644	GTTGCCCAAaCCTTTTGCTGGAACAAATTC	chrX:139823130-139823413	CCTGTTCCAGCTCCTCTACCtGTATTCCAA
ENSMUSG00000031434	Morc4	protein_coding	chrX:139834410-139834582	GTTTTAGTCaCCTGGAAATCTGAAAAGCAC	chrX:139823168-139823413	CCTGTTCCAGCTCCTCTACCtGTATTCCAA
ENSMUSG00000031434	Morc4	protein_coding	chrX:139835936-139835987	CTGTCTCTCaCCTGGTACTTGTCACTTTCC	chrX:139823966-139824644	TAGAATCAATTTGTACTTTCtGCAAAAAGA
ENSMUSG00000031434	Morc4	protein_coding	chrX:139836485-139836553	GTATACTCAaCTGTTGCTTAGCCTTGCTCC	chrX:139834410-139834582	TTGGTGGATTACTGAAGACCtAGCAAGAAA
ENSMUSG00000031434	Morc4	protein_coding	chrX:139837854-139837982	TCGAGACTTaCTTGAATTTCGGATGGGGAT	chrX:139835936-139835987	CTTCTCAGCAGCCTCGACTCtAGAAGATAA
ENSMUSG00000031434	Morc4	protein_coding	chrX:139849649-139849749	GAGTGACTCaCCGGTATTCTTTGGTATACT	chrX:139836479-139836553	TTCTGGAACAGAGCATCTCCtGTAGCATAG
ENSMUSG00000031434	Morc4	protein_coding	chrX:139852013-139852132	TAAGCACTCaCCTTTAACTGGCAGCCTGCT	chrX:139836485-139836553	TTCTGGAACAGAGCATCTCCtGTAGCATAG
ENSMUSG00000031434	Morc4	protein_coding	chrX:139854410-139854538	TGTAAGGATaCCGTGGAGGTAGGCTTATAT	chrX:139837854-139837982	TGTCTGGTCAGGAATCCTCCtGGGTGAGGA
ENSMUSG00000031434	Morc4	protein_coding	chrX:139854479-139854538	TGCGTAGTCaCCTTCTTTTGTCGCAGAAAA	chrX:139840698-139840787	AAGGGCATTTATTGTCAACCtGAAAGAAAA
ENSMUSG00000031434	Morc4	protein_coding	chrX:139854859-139854938	ACTATTCTTaCCCGTAAGGAATACTCTGTT	chrX:139849649-139849749	CACCTTCTCCACAGGTTGGCtTAGAAGAAA
ENSMUSG00000031434	Morc4	protein_coding	chrX:139854859-139854991	ACTATTCTTaCCCGTAAGGAATACTCTGTT	chrX:139852013-139852132	TGATTCTCACCTGCTTATTCtGAGGAGCAA
ENSMUSG00000031434	Morc4	protein_coding	chrX:139857748-139857895	TAATACTATaCCTCCGGATATTCCAAATGA	chrX:139854410-139854538	ATAGAATACTACAAAATGCCtATGGATTTG
ENSMUSG00000031434	Morc4	protein_coding	chrX:139858799-139859016	AGAAAGGATaTTGTTTTGCTGGCTGAATGG	chrX:139854479-139854538	ATAGAATACTACAAAATGCCtATGGATTTG
ENSMUSG00000031434	Morc4	protein_coding	chrX:139864495-139864627	GACATTTTTaCCTGAGCATTCGGTGGAGCT	chrX:139854859-139854991	AGACTTTCCATCTTTGTTTCtGAGTGAAAG
ENSMUSG00000031434	Morc4	protein_coding	chrX:139871070-139871142	TCGTCACTCaCCTAGCAGCTCCGCGATGGC	chrX:139857748-139857895	TCAGTAACAATCATTTTTTGtAAAAACAAA
ENSMUSG00000031434	Morc4	protein_coding			chrX:139858799-139859016	TTTATCTGTAAAGCCAAAGCtGAAATTACA
ENSMUSG00000031434	Morc4	protein_coding			chrX:139858910-139859016	TTTATCTGTAAAGCCAAAGCtGAAATTACA
ENSMUSG00000031434	Morc4	protein_coding			chrX:139864495-139864627	TCTGGATCTACAGCATTATCtGCAAAAGGT
ENSMUSG00000031434	Morc4	protein_coding			chrX:139864619-139864627	TCTGGATCTACAGCATTATCtGCAAAAGGT
ENSMUSG00000031434	Morc4	protein_coding			chrX:139871070-139871142	GGAGGTAGCGGGGGCTCATCtGGGGGCGAG
ENSMUSG00000005681	Apoa2	protein_coding	chr1:171226143-171226263	CCGTTCCCCaGGGCATACTTTGAGAAGACA	chr1:171225315-171225366	ACCATCTGTAGCCTGGAAGGtGAGGTTTTG
ENSMUSG00000005681	Apoa2	protein_coding	chr1:171225666-171225798	TGTTTGTGTaGGAGCTTTGGTTAAGAGACA	chr1:171225666-171225798	AGATTCAGAGCCAGGCCAAGtAAGTCTCTG
ENSMUSG00000021822	Plau	protein_coding	chr14:20842274-20842447	TGGCTTCCCaGGGCGATTCTGGAGGACCGC	chr14:20837079-20837135	GGTGGTGAAAAACTCTGAAGtGAGTGGTCT
ENSMUSG00000021822	Plau	protein_coding	chr14:20837610-20837640	ATCTCTTGCaGGGTGGCAGTGTACTTGGAG	chr14:20837610-20837640	CTTGGAGCTCCTGATGAATGtGAGTATCTG
ENSMUSG00000021822	Plau	protein_coding	chr14:20837778-20837885	GCATTTGCTaGCAAACTGTGGCTGTCAGAA	chr14:20837778-20837885	GGGGAGCACTGTGAGATAGGtATGGGGATT
ENSMUSG00000021822	Plau	protein_coding	chr14:20838513-20838687	ATCATTTCTaGATGCATCAAAAACCTGCTA	chr14:20838513-20838687	GGAAACACAATTACTGCAGGtAGGTGGTGA
ENSMUSG00000021822	Plau	protein_coding	chr14:20839096-20839187	TGTGTTACCaGGAACCCTGACAACCAGAAG	chr14:20839096-20839187	GTGCATGACTGCTCTCTTAGtGAGTGTCGC
ENSMUSG00000021822	Plau	protein_coding	chr14:20839332-20839554	TTCTTTTCTaGGCAAAAAGCCTTCTTCGTC	chr14:20839332-20839554	GTGCCGCACACTGCTTCATGtACGTCCATC
ENSMUSG00000021822	Plau	protein_coding	chr14:20839775-20839923	ATTTCTCACaGTCAACTCCCAAAGAAGGAA	chr14:20839775-20839923	GCCTACCATAATGATATTGGtGAGCAGAAA
ENSMUSG00000021822	Plau	protein_coding	chr14:20840498-20840638	TCCCCACCCaGCCTTGCTGAAGATACGTAC	chr14:20840498-20840638	TTTGGAAAAGAGTCTGAAAGtAAGTGACAG
ENSMUSG00000021822	Plau	protein_coding	chr14:20840946-20841094	CTTCCATCTaGGTGACTATCTCTATCCAAA	chr14:20840946-20841094	GAAAACAGATTCCTGCAAGGtAAGACTCTC
ENSMUSG00000043557	Mdga1	protein_coding	chr17:29969932-29970087	GGCCGGCTCaCCAGAGCATCTTCACCGGGA	chr17:29832311-29832399	CTGCCTGGCATCACAACCACtGTGACACAA
ENSMUSG00000043557	Mdga1	protein_coding	chr17:29832913-29833021	CAGACTCATaCCTTTGTTGGGATCCATCTG	chr17:29832913-29833021	GAACCCCCTCAAAAATAATCtGGGGTGGGG
ENSMUSG00000043557	Mdga1	protein_coding	chr17:29833222-29833352	CATCTTCTTaCCTGGAAGGGCCCACTGGGG	chr17:29832955-29832969	TTCTTCAGTGTGACATCATCtATGGCAATA
ENSMUSG00000043557	Mdga1	protein_coding	chr17:29838437-29838589	CACCCCCTCaCCTTCAGGGGTGCCACTGAT	chr17:29833222-29833352	ACCAGAAGGTTGAGGGAGCCtGTGGCAGAA
ENSMUSG00000043557	Mdga1	protein_coding	chr17:29839549-29839572	TGGGGTCTCaCCTGACAGGCTGGGCAAGTT	chr17:29837992-29838126	TCAATGAACATGTAATAGCCtGCAGAGGAG
ENSMUSG00000043557	Mdga1	protein_coding	chr17:29839805-29839910	CCATCACCTaCGCTCTGTGTAGTGGATGAT	chr17:29838437-29838589	TCAAAGTGACAGGTGTTGTCtGCGTGGAGG
ENSMUSG00000043557	Mdga1	protein_coding	chr17:29839805-29839982	CCATCACCTaCGCTCTGTGTAGTGGATGAT	chr17:29839549-29839572	AGGCTGGGCAAGTTGATAGCtGAAAAGCAA
ENSMUSG00000043557	Mdga1	protein_coding	chr17:29840797-29840948	GCCAGGCACaCCTGTCGGATGCTGAGTCTG	chr17:29839805-29839910	CTCGGAGGTCAGTCAAGATAtACTCCAGCA
ENSMUSG00000043557	Mdga1	protein_coding	chr17:29842119-29842406	CGGACGCTCaCCGGAGACCTGGAAGAGGCA	chr17:29839805-29839982	TGGCATTGTGCTGGTTCAACtGTGGATACA
ENSMUSG00000043557	Mdga1	protein_coding	chr17:29842845-29843141	AGGGGACTCaCAGTGCACTGTCAGCTGCAC	chr17:29840797-29840948	TCCGGGCTGTAGGCTTTGGCtGAGAGGGCA
ENSMUSG00000043557	Mdga1	protein_coding	chr17:29846321-29846650	GATGCTCCCaCCTGTCTCTGAGGAAATGTT	chr17:29842119-29842406	GGCTCCACCTCTGGAGGAACtGGGGACCGG
ENSMUSG00000043557	Mdga1	protein_coding	chr17:29849157-29849426	AGATCACGTaCATCGCACCAGCAGGTTGAC	chr17:29842845-29843141	ACACTGATGGTGGGTGGTACtGGAGGAGGG
ENSMUSG00000043557	Mdga1	protein_coding	chr17:29849640-29849772	GGCGCCTGTaCCCGTGGTGTTGGTGAGCTG	chr17:29846321-29846650	AATGTGGCGTTCTTCAGGGCtGCAAGGAGA
ENSMUSG00000043557	Mdga1	protein_coding	chr17:29849683-29849772	TTGTCTGGGaTGCCGCACACATTGCGCACG	chr17:29849157-29849426	AGCTTCAAGGCTGGAGGTGCtAAGAGGACA
ENSMUSG00000043557	Mdga1	protein_coding	chr17:29850492-29850688	CCCAGCCTGaCCTGAGTATAGAGAGGCTCG	chr17:29849640-29849772	TCAGGACCTTCGTCTCCCCCtGGGTGGCGG
ENSMUSG00000043557	Mdga1	protein_coding	chr17:29852442-29852616	CCATAACTCaCACTGCACGTCCACGCGGAT	chr17:29849683-29849772	TCAGGACCTTCGTCTCCCCCtGGGTGGCGG
ENSMUSG00000043557	Mdga1	protein_coding	chr17:29857590-29857729	GTCCATCTTaCCTGGGGCCGAGGGTGTCCC	chr17:29850492-29850688	AGCACAGGCTCATCCAAGTCtGCAAGGACA
ENSMUSG00000043557	Mdga1	protein_coding	chr17:29857590-29857760	GTCCATCTTaCCTGGGGCCGAGGGTGTCCC	chr17:29852442-29852616	CAGTTTTGGTCCACCGCACCtGGATGGGCA
ENSMUSG00000043557	Mdga1	protein_coding	chr17:29887447-29887482	CTGGCTCTTaCCATAGACTCCTTGTCCCCG	chr17:29857590-29857729	ATCTGGGCCTGGGCTGGAGCtTCAGAGAGG
ENSMUSG00000043557	Mdga1	protein_coding	chr17:29887447-29887513	CTGGCTCTTaCCATAGACTCCTTGTCCCCG	chr17:29887447-29887513	GAAGACAGGTCACCTCCATCtTCACGGCCA
ENSMUSG00000043557	Mdga1	protein_coding	chr17:29887447-29887807	CTGGCTCTTaCCATAGACTCCTTGTCCCCG	chr17:29887447-29887807	GCTCGGCCACCGAGCAGTCCtAGGTCCCCA
ENSMUSG00000043557	Mdga1	protein_coding	chr17:29910252-29910377	TGAAACTTGaCCTTGGGGTTCTCCAGGACA	chr17:29910252-29910377	TTTCAGCGAACCCCGCAGTCtAGATGGGAA
ENSMUSG00000043557	Mdga1	protein_coding	chr17:29931235-29931371	CAGCAAAGAaCCGGGACGGCTGTCAGGGGG	chr17:29931235-29931371	CCTACAGGCCCTGCTCTCGCtGGTAAAGTA
ENSMUSG00000043557	Mdga1	protein_coding	chr17:29940811-29940919	CCTTGCCCTaCCCCCAGCAAAGGAACCATG	chr17:29940811-29940919	AAGCGATGACCCTGCCTCTCtAGAGGGACA
ENSMUSG00000004668	Abca13	protein_coding	chr11:9683279-9683374	TTTTCTGTCaGGTCTTTGTTAATTTTGCCA	chr11:9191966-9192034	TTGCAGACTCCGGCATCCAGtAAGTGTCCT
ENSMUSG00000004668	Abca13	protein_coding	chr11:9193529-9193531	TCTTCGGCTaCATGGTGAGTTCAAAGTCAG	chr11:9193529-9193531	GGTGCTCTTCGGCTACATGGtGAGTTCAAA
ENSMUSG00000004668	Abca13	protein_coding	chr11:9216158-9216251	ATATTTTCCaGGTCCTCTCCCTGGCTGAGT	chr11:9216158-9216251	CCCAGACACAGAGAGAATTGtAAGTTTCAT
ENSMUSG00000004668	Abca13	protein_coding	chr11:9220772-9220895	TTTATGACCaGGTTACTTGCAAGCCCGGGA	chr11:9220772-9220895	CCATGGATCATCATTTTCGGtATGAGAAAT
ENSMUSG00000004668	Abca13	protein_coding	chr11:9249590-9249741	TGTGTCTGAaGTTTGTCTAGGTTCCAAACT	chr11:9249590-9249741	AAAAGATCAGAAACCCCAGGtAAGACTCTG
ENSMUSG00000004668	Abca13	protein_coding	chr11:9251359-9251387	TTCTATTGTaGGTTCCTCTTATGGCTCCGG	chr11:9251359-9251387	TGGCTCCGGTTTTCTAACAGtGAGTATCCC
ENSMUSG00000004668	Abca13	protein_coding	chr11:9256170-9256178	TTCCCTATCaGATGGATCTCAATAAGACTG	chr11:9256170-9256333	TTCTCCAGGCGGGTTTGAAGtAAGCAAAAA
ENSMUSG00000004668	Abca13	protein_coding	chr11:9256170-9256333	TTCCCTATCaGATGGATCTCAATAAGACTG	chr11:9258461-9258591	CACAGCGCTGTTGTCAATGGtGAGAGACTC
ENSMUSG00000004668	Abca13	protein_coding	chr11:9258461-9258591	TTCTGTTCTaGTTCATTAGCATCTCTGGGA	chr11:9262004-9262137	TTCAGCGAAGCTGGAGGAGGtATGCACACT
ENSMUSG00000004668	Abca13	protein_coding	chr11:9262004-9262137	TGTGTTCACaGAGACCATTTACCACCTGTC	chr11:9267457-9267621	GCTGAAGCTATACGGACAGGtGCTGTTATA
ENSMUSG00000004668	Abca13	protein_coding	chr11:9267457-9267621	GTTGTTTCCaGATTCCTACACACAGCTTCC	chr11:9269130-9269329	ACCATCTGTTTCCACAGATGtAAGGCATAT
ENSMUSG00000004668	Abca13	protein_coding	chr11:9269130-9269329	TAAATTTGCaGGTGTTTGACCAGTGGCAGC	chr11:9273885-9274012	GATTTGCGATTTGTTCAAGGtGAACCAGCT
ENSMUSG00000004668	Abca13	protein_coding	chr11:9273885-9274012	TTTGCCCCCaGATTCCAGCATCTAAGCAAG	chr11:9274679-9274779	ATTTCAGGGGCTAAACCAGGtAAAAATTAT
ENSMUSG00000004668	Abca13	protein_coding	chr11:9274679-9274779	CTGTCTTGCaGAATTCCTCAGCTACCTGGA	chr11:9275014-9275187	TCGAGCAGTGAAGGATGCTGtAAGTATCCA
ENSMUSG00000004668	Abca13	protein_coding	chr11:9275014-9275187	TAATTTTTCaGCTGTTGACAAAGAATGCTT	chr11:9276911-9277116	GCCAGCTTGTCTCCATAGTGtAAGTATGGG
ENSMUSG00000004668	Abca13	protein_coding	chr11:9276911-9277116	TTTCTTTTTaGGGTCATAGTTTGCAAGCTG	chr11:9277830-9277972	CAGAACAGTGGGCTGATATGtAAGTCAGGA
ENSMUSG00000004668	Abca13	protein_coding	chr11:9277830-9277972	CTTGGCTGCaGGGTATCTCACATACTTGAA	chr11:9288418-9288532	CAATAACTTCCATAACCACGtAAGTTTTAT
ENSMUSG00000004668	Abca13	protein_coding	chr11:9288418-9288532	TTTCTTTTTaGCTTTCTCTGAGGACTCTCC	chr11:9290268-9294965	ATGTCACTGCAGAGGTGAGGtGAGTGTACA
ENSMUSG00000004668	Abca13	protein_coding	chr11:9290268-9294965	CTGTATCGTaGGGCCTTCAATTTCACAAAG	chr11:9297082-9298884	TCCCACAAGCTGAGCAAAGGtATTTTTAAT
ENSMUSG00000004668	Abca13	protein_coding	chr11:9297082-9298884	TAAATTTTCaGTTTTGTCCCTAGAGATAAA	chr11:9301260-9301369	GTGCTCATTATCTTTGCAGGtGGGTTGCTT
ENSMUSG00000004668	Abca13	protein_coding	chr11:9301260-9301369	TTTTTCCTAaGTGTTTTTGAGATGTGTCAA	chr11:9309016-9309134	GGTCCATCGCCACTACCAGGtTTGTCTTCT
ENSMUSG00000004668	Abca13	protein_coding	chr11:9309016-9309134	TCTTTTGATaGAAAATCCTTCCCTGACTAA	chr11:9314479-9314642	TTCAGCAGCACATACGCAGGtGTGTTACGT
ENSMUSG00000004668	Abca13	protein_coding	chr11:9314479-9314642	GTGTTTTCTaGGAGATTGGAAAGATATGGT	chr11:9315350-9315429	AATTTCACAGTCACAGAGGGtATGTGGTTT
ENSMUSG00000004668	Abca13	protein_coding	chr11:9315350-9315429	TGTCACTTTaGGCTGACCAAAAGTCTTGAG	chr11:9316126-9316247	CAACATTTCCCATTCAAAGGtACAGGGCTG
ENSMUSG00000004668	Abca13	protein_coding	chr11:9316126-9316247	ATTTTCTTCaGATGTAAAAATAAAGGATTT	chr11:9328047-9328241	GAGGAACCTCATTTACAAAGtAAGGACTGT
ENSMUSG00000004668	Abca13	protein_coding	chr11:9328047-9328241	CTTCACAACaGGTTCTCTCCAGTGTCCTTA	chr11:9331540-9331704	CATGCCAGACTTCCAACAGGtGTGTTTGAT
ENSMUSG00000004668	Abca13	protein_coding	chr11:9331540-9331704	TGTCCTGTAaGACTCTGATACCCTCTGAAG	chr11:9333165-9333342	AACATTCCGCATGACTCAAGtAAGACAAAT
ENSMUSG00000004668	Abca13	protein_coding	chr11:9333165-9333342	CTTATGCTCaGGTTTCATCAAAGGGACAAA	chr11:9335131-9335270	TAATGAGGTCATTCAAAAGGtAAGTTTAAA
ENSMUSG00000004668	Abca13	protein_coding	chr11:9335131-9335270	TTATGTGGCaGCACCATTCTGTTTGAAGCT	chr11:9345940-9346053	AATGTTCAACCAGTTGCAGGtATGTGACTG
ENSMUSG00000004668	Abca13	protein_coding	chr11:9354826-9354916	TTTTCTTTTaGGATGCCCTGAGAAACAAAT	chr11:9354826-9354916	GAAGATCTGCAGACATATGGtAAGGGTGCT
ENSMUSG00000004668	Abca13	protein_coding	chr11:9373273-9373449	GCTCTTTCCaGGACGGATGTTAGATAAGAT	chr11:9373273-9373449	CAGAATAGTTTCTTGGCCAGtAAGTACTTG
ENSMUSG00000004668	Abca13	protein_coding	chr11:9378214-9378520	CCTGTTACCaGGTATTATATTCAACAGTTC	chr11:9378214-9378520	CATGCCATACCAGTGACTTGtGAGTATCTG
ENSMUSG00000004668	Abca13	protein_coding	chr11:9397741-9397855	TACCCTGACaGGTTCCTAAACAATGTCGGC	chr11:9397741-9397855	AGAGATCCAGATAGAAGAGGtAAATGGCTT
ENSMUSG00000004668	Abca13	protein_coding	chr11:9399135-9399464	TCTTTTCACaGTACATGCGGATGATGGGAC	chr11:9399135-9399464	CGCTATTCAGACTCTTCTGGtGAGTAAGCG
ENSMUSG00000004668	Abca13	protein_coding	chr11:9402146-9402215	AATCATGGCaGTGCTTGCTTTCAACCACAG	chr11:9402146-9402215	CTGGAAGGACAGGAGGAAGGtAAGAAGATG
ENSMUSG00000004668	Abca13	protein_coding	chr11:9403787-9403918	TCCTCTGGCaGGGATCCAGTGGGGTAACAT	chr11:9403787-9403918	TTCAGCAACTTGGTCCCTGGtAAGAAGTCT
ENSMUSG00000004668	Abca13	protein_coding	chr11:9430546-9430683	TATTTTCTTaGGAACTTTTGGTTTAGGGAA	chr11:9430546-9430683	GAGGACTTTGGCAACAAAGGtGGGTAATGA
ENSMUSG00000004668	Abca13	protein_coding	chr11:9431727-9431907	TCTCTACACaGGGCTCTCACAGCAAAATGG	chr11:9431727-9431907	CAGGGAAAACCACCATCATGtGTGTCCCAT
ENSMUSG00000004668	Abca13	protein_coding	chr11:9434108-9434326	GTTCTTTGTaGATCCATGTTGATGGGGCTC	chr11:9434108-9434326	TACAGCAGCAAGTCAACAAGtTAGTAAACA
ENSMUSG00000004668	Abca13	protein_coding	chr11:9451339-9451535	TGTTGTTGCaGAACTCTTGATGAAGTAGAG	chr11:9451339-9451535	CTACTCAAGTACCGAGAAGGtAGGTGATGA
ENSMUSG00000004668	Abca13	protein_coding	chr11:9464909-9465066	CTTGGCCTCaGGTCGCACAATTATCTTCAC	chr11:9464909-9465066	CCTGACGCTCAGCAAGCAAGtAAGCAGTGC
ENSMUSG00000004668	Abca13	protein_coding	chr11:9466372-9466602	CTTTCTGGTaGCCCTCTATCCTAGAAACAC	chr11:9466372-9466602	AGACACCACCTTGGAAGAGGtACATACTCA
ENSMUSG00000004668	Abca13	protein_coding	chr11:9483810-9483915	ATTCCCAAAaGGTGTTTTTGATGCTTCTGC	chr11:9483810-9483915	GGACCCCTTTCTCCCCACAGtAAGTAGTGT
ENSMUSG00000004668	Abca13	protein_coding	chr11:9510461-9510731	ATCCCCTACaGATGTCTCTCCCCTGAGCAC	chr11:9510461-9510731	CAGAAACTTACTTCTTCAGGtAAGAAACAT
ENSMUSG00000004668	Abca13	protein_coding	chr11:9522336-9522419	ACCGTCAACaGCAGTGGGAACCATGGCCCA	chr11:9522336-9522419	TCTGTGCTGATGCTTTCAGGtAAGTATCTG
ENSMUSG00000004668	Abca13	protein_coding	chr11:9528978-9529047	TCCCTCTTCaGGATGAATTCTTCAAGCTGG	chr11:9528978-9529047	GGACTCATGTGGCTGCCTGGtATGTTTCTG
ENSMUSG00000004668	Abca13	protein_coding	chr11:9532365-9532483	AACAATTTCaGAAGTGTCCAAATAAAAGCG	chr11:9532365-9532483	TGCCATCTGCAAAACCAAGGtGTGTACAAA
ENSMUSG00000004668	Abca13	protein_coding	chr11:9534445-9534532	ACTCCTAATaGGCTTGGAGGTTGGTCTTTT	chr11:9534445-9534532	ACCAAGGACTTTGGCGAAGGtAATCAAATC
ENSMUSG00000004668	Abca13	protein_coding	chr11:9542062-9542173	TTTTATTTCaGGTGTGGTACAACCAGAAGG	chr11:9542062-9542173	GTAGACTGGAGACAATATGGtAATGTTATT
ENSMUSG00000004668	Abca13	protein_coding	chr11:9566276-9566330	GTTGTTCACaGGAATAACCCTGTACAGCCA	chr11:9566276-9566330	TGCTGAATGAAGACAGGATGtAAGTGGATG
ENSMUSG00000004668	Abca13	protein_coding	chr11:9567668-9567845	TCTGTCTACaGCCTGGAGAGCATCCGCCAG	chr11:9567668-9567845	TAACTTCCTGTATGACATGGtAGGATTTGT
ENSMUSG00000004668	Abca13	protein_coding	chr11:9570545-9570660	TGTTTTCCCaGCTCTTTTACTTAGTTTCTG	chr11:9570545-9570660	TCCTGCTAGCACTTTTCGGGtATGTGATGA
ENSMUSG00000004668	Abca13	protein_coding	chr11:9577151-9577307	CTGCTTTTTaGATACGCAATGATTCCATGG	chr11:9577151-9577307	CATCATTTCCAAAGCTCAGGtGATGCAGTG
ENSMUSG00000004668	Abca13	protein_coding	chr11:9581494-9581747	TCACTGTGCaGAATTTGCAGAAAATCTACA	chr11:9581494-9581747	ACCTTCTGAGATGGCCAAGGtGTGTACTGA
ENSMUSG00000004668	Abca13	protein_coding	chr11:9585351-9585546	TATCTTCCCaGGGACCACTCTGTCCTGCAG	chr11:9585351-9585546	GGGCATACCACGAGGCGAGGtAACATAGCT
ENSMUSG00000004668	Abca13	protein_coding	chr11:9588388-9588497	TTCATTCTCaGTGCTTTGGGCTCCTTGGAG	chr11:9588388-9588497	TCATCAGGACTCCTCAAGGGtATGAACCCG
ENSMUSG00000004668	Abca13	protein_coding	chr11:9615657-9615807	TGTGTATGCaGAGATATGGTGGATCTGGCT	chr11:9615657-9615807	AAAGCAGTACATCCCAGAGGtAAGCAGTCT
ENSMUSG00000004668	Abca13	protein_coding	chr11:9621871-9622005	CTCTCTTCCaGGTTGCTGCAGACCTGGTGC	chr11:9621871-9622005	GCCTGATATTCTTTTATTGGtGAGTAGTTG
ENSMUSG00000004668	Abca13	protein_coding	chr11:9628565-9628668	CTTCCTCTTaGGATGAACCAAGCTCTGGGA	chr11:9628565-9628668	CAGTGCTAACCTCTCACAGGtGAACGGTCC
ENSMUSG00000004668	Abca13	protein_coding	chr11:9636544-9636636	TTTCCTCACaGCATGGAAGAGTGCGAGGCT	chr11:9636544-9636636	CCCAGCACATCAAGAACAGGtATTGAGTTT
ENSMUSG00000004668	Abca13	protein_coding	chr11:9679824-9679929	ATTTGACTTaGGTTTGGTGATGGTTACACA	chr11:9679824-9679929	CCCAGGAATCCAGTTTAAGGtAGGTTGTCT
ENSMUSG00000004668	Abca13	protein_coding	chr11:9681950-9682087	CTGACTTTTaGGGACAGCGCCTTAATTTAT	chr11:9681950-9682087	CCAGACCACTCTGGAACAGGtACCTCACCT
ENSMUSG00000030050	Gkn1	protein_coding	chr6:87350861-87350872	ATCTGACTTaCTGTGAGCTTCATGGCGGCA	chr6:87346278-87346372	TACAAAGGCTGGTTTGGTCCtAGTGAGAAG
ENSMUSG00000030050	Gkn1	protein_coding	chr6:87347068-87347209	AGGGTACACaCCTGGAATCTCCTCGGCCAC	chr6:87347068-87347209	CTCCTCCAGGCCCTTTACCCtGAAGTTGAG
ENSMUSG00000030050	Gkn1	protein_coding	chr6:87348111-87348221	CAGGACTTTaCCTTCTGTTCCTTGACCATT	chr6:87348111-87348221	GTCTCGTGGCAGCGAAACTCtATTAAAGAA
ENSMUSG00000030050	Gkn1	protein_coding	chr6:87349003-87349143	CCATTACATaCGTTTTCATAGTCCCAGAGG	chr6:87349003-87349143	TACCATTGATGTTGACCGTCtAATGTTCAT
ENSMUSG00000030050	Gkn1	protein_coding	chr6:87349234-87349284	ATGAGACTTaCGTAAGCAAAACCAGGAGCT	chr6:87349234-87349284	GCAGACCCACGACGAACATCtGAAAGCACA
ENSMUSG00000036131	Frmd7	protein_coding	chrX:50942654-50942710	TTTCCACTTaCATCAACCACAAAAATCTTC	chrX:50895183-50896241	TCAGTCTCAGATCTTCCACCtTGAAAAAGA
ENSMUSG00000036131	Frmd7	protein_coding	chrX:50897250-50897325	CAAAACCTTaCTTGTTTTGACACATCAGAG	chrX:50897250-50897325	CTGAGATGGGTACTGTTTCCtGAAATCCCC
ENSMUSG00000036131	Frmd7	protein_coding	chrX:50897444-50897512	AAAGGAAGCaCCTTTCAAACGGCAGGCTCT	chrX:50897444-50897512	TTGCCTTTGAGTTCTTCCACtATCATAAAG
ENSMUSG00000036131	Frmd7	protein_coding	chrX:50898724-50898887	TGTATAATTaCCTGTAGCGGAAACTGGAAC	chrX:50898724-50898887	AAGTGTCTTTGCACAACACCtGTAAAAAAT
ENSMUSG00000036131	Frmd7	protein_coding	chrX:50900326-50900421	AATGTACTCaCCAAAATATTAGCATGAAGT	chrX:50900326-50900421	TGTTAATCTTTGTGTTTCCCtATAAGGAAA
ENSMUSG00000036131	Frmd7	protein_coding	chrX:50901679-50901826	AGGGTTGTTaCCCGTAACACCAATACTCCC	chrX:50901679-50901826	TTCAGCTGGGCTCCGGCCTCtGCAGTGGGA
ENSMUSG00000036131	Frmd7	protein_coding	chrX:50901995-50902109	ATAGTACTCaCATGTGCTGCTGATGAAATT	chrX:50901995-50902109	TGGAAGTCTCCTAATTCTGCtGTACAATAG
ENSMUSG00000036131	Frmd7	protein_coding	chrX:50909751-50909848	TTGGTACTTaCACTGTAAGATGTGCGACAC	chrX:50912580-50912658	AAAACAACCTCCTTAGGATCtTAAAACACA
ENSMUSG00000036131	Frmd7	protein_coding	chrX:50912580-50912658	AAACACTTTaCCTTGTGAGTTCTTCCCGAA	chrX:50915316-50915388	TCAGAAGTTCCAACCAAACCtGTAATAGCA
ENSMUSG00000036131	Frmd7	protein_coding	chrX:50915316-50915388	GAGCTGAGGaCCCCATCCCTTGAGTGATCT	chrX:50915346-50915388	TCAGAAGTTCCAACCAAACCtGTAATAGCA
ENSMUSG00000036131	Frmd7	protein_coding	chrX:50915346-50915388	TCCATACTTaCTTTTGACTTGCTTCGTTAT	chrX:50916178-50916282	CCTTTCCAGATGATTTTTGCtAAACAAAGC
ENSMUSG00000036131	Frmd7	protein_coding	chrX:50916178-50916282	AACCCACTTaCATTATTTCCAGAATGGCTG
ENSMUSG00000027223	Mapk8ip1	protein_coding	chr2:92401029-92401126	TCGATCCTTaCCTGAAATTGGGAGGCGACG	chr2:92384352-92384421	GAACTGCTGAAATGCACGCCtGGGAAGTGG
ENSMUSG00000027223	Mapk8ip1	protein_coding	chr2:92384724-92384822	TACACACGTaCCCCACAGACTCCGCCAGGG	chr2:92384724-92384822	AGTGATAAACCCAAAGTACCtGTGGAAGGC
ENSMUSG00000027223	Mapk8ip1	protein_coding	chr2:92384924-92384994	CTTGTACTCaCTTGTTATTCTTTGGATGGT	chr2:92384924-92384994	AGTGGCTACATTTATTTCCCtACAGGAGTG
ENSMUSG00000027223	Mapk8ip1	protein_coding	chr2:92385147-92385263	AAGGAAGTCaCCTTGGCCTCCAGAGCATCA	chr2:92385147-92385263	GCCGGCGGGTGGTGGCGATCtGTGGAGGGA
ENSMUSG00000027223	Mapk8ip1	protein_coding	chr2:92385413-92385522	AACGTGGGTaCCTTTTGCATAGCAGCACAG	chr2:92385413-92385522	TCGCTGTTTTTGGCAAGGGCtGGAAAGCAA
ENSMUSG00000027223	Mapk8ip1	protein_coding	chr2:92385795-92385967	AAGCGTACTaCCTGCCATGTGCTCAGGCTC	chr2:92385795-92385967	TTCATGCCGAGGCACAAACCtGTCCCCAAG
ENSMUSG00000027223	Mapk8ip1	protein_coding	chr2:92386363-92386438	GCAGCCCTCaCCTGAATATAGCCCGATGGG	chr2:92386363-92386438	AGCCCAAAGGACTCAGCACCtGTGGGAAGG
ENSMUSG00000027223	Mapk8ip1	protein_coding	chr2:92386571-92387383	CACCGACTCaCTGGAGGAACGAGAGCGGCC	chr2:92386571-92387383	TGTGGAGGCGTCTGTTCTCCtGGAGGACAG
ENSMUSG00000027223	Mapk8ip1	protein_coding	chr2:92387554-92387635	GCCTGACTTaCCTGTCTTCAGAGGGGAGGA	chr2:92387554-92387635	AGTTATTATTCAGCGTGTCCtATGCAGAGA
ENSMUSG00000027223	Mapk8ip1	protein_coding	chr2:92388975-92389280	GGGTTGCTCaCCTGAGACCGCGGCACCTGC	chr2:92388975-92389280	GCAGCCCGGCGCGCGGGGGCtGCACGGCGC
ENSMUSG00000027223	Mapk8ip1	protein_coding	chr2:92391036-92391141	CCAGCCCTTaCCCGGAGAGACAGGGTGTCT	chr2:92391036-92391141	GCTGATGTCATGGGTGAGCCtGGTGAGGAC
ENSMUSG00000027223	Mapk8ip1	protein_coding	chr2:92392157-92392227	CAGGACCCTaCCAGTGCTCCCACTGATCCT
ENSMUSG00000021124	Vti1b	protein_coding	chr12:79172220-79172334	CCCCGCCTCaCCTGTCCCCGCGGTCCCCAG	chr12:79156389-79156571	CAACTTGTTGGTTATCACTCtACAAAGACA
ENSMUSG00000021124	Vti1b	protein_coding	chr12:79157848-79157909	TTGAAACTTaCTTTCTGGACATTGAGCGAA	chr12:79156478-79156571	CAACTTGTTGGTTATCACTCtACAAAGACA
ENSMUSG00000021124	Vti1b	protein_coding	chr12:79160409-79160582	CCCAGACTTaCTCTGCTCTTAGTACGTTCC	chr12:79157848-79157909	TTTCATTTGTATTTACCAGCtGGAAGAGAA
ENSMUSG00000021124	Vti1b	protein_coding	chr12:79164948-79165139	CTAACACTTaCCAAATGCTCGTTCTCCAAG	chr12:79160409-79160582	TTTGAGACTGTAGTCGATTCtGACAGGAGT
ENSMUSG00000021124	Vti1b	protein_coding	chr12:79166351-79166368	CCTGTCCTCaCCGTTTCATTTGCTTCCTGT	chr12:79162208-79162222	AGGGTTACATAGAGAAATCCtGTATCAAAA
ENSMUSG00000021124	Vti1b	protein_coding	chr12:79166351-79166409	CCTGTCCTCaCCGTTTCATTTGCTTCCTGT	chr12:79164948-79165139	CTTCCTCCATCTCTGCCAACtAGGAAAGCC
ENSMUSG00000021124	Vti1b	protein_coding			chr12:79165093-79165139	CTTCCTCCATCTCTGCCAACtAGGAAAGCC
ENSMUSG00000021124	Vti1b	protein_coding			chr12:79166351-79166368	CCGTTTCATTTGCTTCCTGTtGCTTTTCAT
ENSMUSG00000021124	Vti1b	protein_coding			chr12:79166351-79166409	ACCAGCTTCTTCTTCTCTTCtAGAAAAGAC
ENSMUSG00000068129	Cst7	protein_coding	chr2:150578420-150578494	GTTTGTTTCaGACTCTATATTGCTACTCTG	chr2:150570519-150570585	CATGGGGCACGCCCCCCAGGtAAGAGAAGG
ENSMUSG00000068129	Cst7	protein_coding	chr2:150575704-150575876	GTTTCTTTCaGATTTTTGTTCCAAAGATTT	chr2:150575704-150575876	CAGCAAAGCCCTGGTACAGGtGAGGAGCTA
ENSMUSG00000068129	Cst7	protein_coding	chr2:150577656-150577772	GGTTTCTTCaGGTGGTGAAAGGCCTGAAAT	chr2:150577656-150577772	CAACCCTGCCTTGAAGCGGGtAAGCAGAAG
ENSMUSG00000034424	Gcsh	protein_coding	chr8:116993288-116993426	CCTGCACTTaCCCGACAGCAAAGCAGATCC	chr8:116982632-116982726	GTCATCTTGATCAGCCAACCtGTACCCAAA
ENSMUSG00000034424	Gcsh	protein_coding	chr8:116983808-116983939	CAACAACTCaCCATCTTCGTAACAGGATTT	chr8:116983808-116983939	TCCAAAGCACCAAACTCCTCtAAAAGGAAG
ENSMUSG00000034424	Gcsh	protein_coding	chr8:116987313-116987376	AGTGCACTCaCCTTGTTTTTTCAATTTTGT	chr8:116987313-116987376	CAACATCTCCCAACGCTTCCtGAAATATAA
ENSMUSG00000034424	Gcsh	protein_coding	chr8:116989124-116989203	CAAGCCAGTaCCTGTGCAAAATTGCTGATT	chr8:116989124-116989203	TTCTCTGTGAATTTACGCACtAAAACACAA
ENSMUSG00000094686	Ccl21a	protein_coding	chr4:42773852-42773918	CTCCTTGGTaCCTTGGGTCCAGGGGATGCA	chr4:42773256-42773283	GGGCTGTGTCTGTTCAGTTCtGGCAGGGCA
ENSMUSG00000094686	Ccl21a	protein_coding	chr4:42773366-42773548	AGCAGCCTCaCCTCTTGCAGCCCTTGGAGC	chr4:42773366-42773548	GTGCTTCCGGGGTGAGAACCtGAGGGTTGG
ENSMUSG00000094686	Ccl21a	protein_coding	chr4:42773643-42773763	AGCGCACTCaCAGGATTGCCGGGATGGGAC	chr4:42773643-42773763	TGACCCCCTCCATCACTGCCtGCAAGGTAG
ENSMUSG00000048833	Slc39a9	protein_coding	chr12:80679475-80679702	CTAATTCACaGAGCAGTAAAGAAGCCCTTT	chr12:80644881-80644976	GGCTGTTAATTTCTCAGAGGtAAGACGTTC
ENSMUSG00000048833	Slc39a9	protein_coding	chr12:80662470-80662578	TGTTTTTCTaGGAGCGGCTGAAGCTGGTGA	chr12:80662470-80662578	TATGAAGAGGTTCTGGAGGGtGAGAGACAA
ENSMUSG00000048833	Slc39a9	protein_coding	chr12:80666535-80666735	TTTTGCTCTaGGGAAACACCACCAAACCAG	chr12:80666535-80666735	CATGTGCATTCCAGTGATGGtGAGTAGCTC
ENSMUSG00000048833	Slc39a9	protein_coding	chr12:80673226-80673294	ATTCTCTGTaGATCCAGAAACAGCAAGGCC	chr12:80673226-80673294	CTAGTCGTCCATGCTGCAGGtAAGTCAGCA
ENSMUSG00000048833	Slc39a9	protein_coding	chr12:80675849-80675934	TCCCAATTTaGCTGATGGTGTAGCTTTGGG	chr12:80675849-80675934	GGCAATAATGCTACACAAGGtAAGCCAAGA
ENSMUSG00000048833	Slc39a9	protein_coding	chr12:80677132-80677266	GTCATTTCCaGGCTCCAGCAGCATTTGGGC	chr12:80677132-80677266	ATACTTAGGATTAAGTAAGGtAAGTGTGAG
ENSMUSG00000009596	Taf7l	protein_coding	chrX:134476191-134476476	AAACCACTCaCATCGCATGGCACTCTCGAG	chrX:134460624-134460665	GTTCCTGGAGGTGATAAATCtGTAAGGAGA
ENSMUSG00000009596	Taf7l	protein_coding	chrX:134465622-134465734	AAAGAACTTaCCTTGAGGGTCAAGTTTTCC	chrX:134464300-134464359	AAACATTCTGGAAATGTCTCtGAAAAAAAT
ENSMUSG00000009596	Taf7l	protein_coding	chrX:134465908-134466141	CTCTGACTTaCTTATTGAACTGTAATCTTG	chrX:134465622-134465734	AGTTTCTGAATTGCCATGGCtGAAAGAGGT
ENSMUSG00000009596	Taf7l	protein_coding	chrX:134466524-134466625	CAATAAATTaCCTGATAAACTAGCACCACC	chrX:134465908-134466141	TCCCGAAACACATCATAGTCtATTGATTTT
ENSMUSG00000009596	Taf7l	protein_coding	chrX:134467076-134467148	ATAAAGGATaCGGACACTGACAGCTTCAGC	chrX:134466524-134466625	TCATCAACGACTTCCCAGCCtGAGACGATA
ENSMUSG00000009596	Taf7l	protein_coding	chrX:134467898-134467939	CAACGCTGTaCCTCACTAAAGTTGATTTCA	chrX:134467076-134467148	CACTTGGAGATTGAGTGTACtGAAGCAAAG
ENSMUSG00000009596	Taf7l	protein_coding	chrX:134470116-134470171	ATGAGACTAaCCTTTTTTGTTGTTTTCCGG	chrX:134467898-134467939	CTTGTTTCACATCTGGGAGCtATGTAGTAA
ENSMUSG00000009596	Taf7l	protein_coding	chrX:134470380-134470509	CGGTGACTTaCTGCCATGCTTCCAGTTATA	chrX:134470116-134470171	TTCTTAAGTGGTGGAGTAACtAAAATAAAA
ENSMUSG00000009596	Taf7l	protein_coding	chrX:134470488-134470509	ATGAGGCTCaCCTTCAGGACTGCATACAAG	chrX:134470380-134470509	CAGGACTGCATACAAGCATCtACATTGAGC
ENSMUSG00000009596	Taf7l	protein_coding	chrX:134471392-134471525	CAAAATCATaCCTGAGAAACATCCGCGGTC	chrX:134470488-134470509	CAGGACTGCATACAAGCATCtACATTGAGC
ENSMUSG00000009596	Taf7l	protein_coding	chrX:134472031-134472109	TAACTACTTaCGAGAAAAGTCAATTTTTAG	chrX:134471392-134471525	ACCGCATGGTGGCCATCAGCtAAGAGAAAG
ENSMUSG00000009596	Taf7l	protein_coding	chrX:134472906-134472967	AAGTTACTTaCCGGAGGCAGACGCAATATA	chrX:134472031-134472109	TGACAGCATAAGCTTGTTCCtAAAAGGGAG
ENSMUSG00000009596	Taf7l	protein_coding	chrX:134474924-134474954	CTCTGACTCaCCTGCCGCTGCTGGCCGGGG	chrX:134472906-134472967	TCAAGCCTTACACTCATGGCtTGTTTTTTA
ENSMUSG00000009596	Taf7l	protein_coding			chrX:134474924-134474954	GCCGGGGCTTCTTGGACATCtCTGCTGGCT
ENSMUSG00000021928	Ebpl	protein_coding	chr14:61360220-61360390	GCGACACTTaCCAGCACAAAGTGAACCAGT	chr14:61341167-61341404	GACAATCTGTACAAAGTGCCtGCGGGGAGG
ENSMUSG00000021928	Ebpl	protein_coding	chr14:61342088-61342226	ATCGGACTTaCCTGTAATATTTCTCCTTGA	chr14:61342088-61342226	GCCTTGCCATACTCTTTCCCtGAAGACAGA
ENSMUSG00000021928	Ebpl	protein_coding	chr14:61347372-61347441	TAATTACTTaCATAAAGATGCAATCAAGCC	chr14:61347372-61347441	AGTAGACAAAAGCGCCTTCCtAGAGAGAAG
ENSMUSG00000032251	Irak1bp1	protein_coding	chr9:82846527-82846794	GCATCCCTAaGGCGGCAGGCCTGTCTGGTT	chr9:82830028-82830339	CCAGCAGCAGGGGTTTCAGGtGAGACTTCC
ENSMUSG00000032251	Irak1bp1	protein_coding	chr9:82837418-82837483	TTCTGTTTCaGGCAGAAAATGTAACTGTGA	chr9:82837418-82837483	GTATCACATGGAAGCCGAGGtATGCACTGA
ENSMUSG00000032251	Irak1bp1	protein_coding	chr9:82846299-82846429	TTCACTTACaGGTCTGCATTACATTTACTG	chr9:82846299-82846429	GTTCTGTTGAGAATCTTCGGtGAGTTAACA
ENSMUSG00000022878	Adipoq	protein_coding	chr16:23157074-23157591	TCACTTTCTaGGTCTTCTTGGTCCTAAGGG	chr16:23146680-23146734	TCTCTGCAGCAGTGTGAAGGtAGATGTTGA
ENSMUSG00000022878	Adipoq	protein_coding	chr16:23155217-23155447	GTCAATTTCaGGGCTCAGGATGCTACTGTT
ENSMUSG00000022878	Adipoq	protein_coding	chr16:23157074-23157292	TCACTTTCTaGGTCTTCTTGGTCCTAAGGG
ENSMUSG00000000581	C1d	protein_coding	chr11:17266531-17266692	TCCTTCCTAaGGAAAGAATCAGAGTCTACA	chr11:17262657-17262794	AAACGAGTTGTTGCAGAAGGtATTTTAAAA
ENSMUSG00000000581	C1d	protein_coding	chr11:17263609-17263675	TGTGTTACTaGTTGGACCCATTGGAACAAG	chr11:17263609-17263675	TTAAATTCAATGTTTTGGGGtATGTATGTT
ENSMUSG00000000581	C1d	protein_coding	chr11:17263951-17264006	CTCTCTTACaGTTTATTTGGCAACTCAAGG	chr11:17263951-17264006	TCCAGTGAAGCAGGAACTGGtAAGATGCCT
ENSMUSG00000000581	C1d	protein_coding	chr11:17266531-17266624	TCCTTCCTAaGGAAAGAATCAGAGTCTACA
ENSMUSG00000019732	Calr3	protein_coding	chr8:72443593-72443683	ATCGCCTTCaCCTCCGTCTAGAAACTCCTC	chr8:72424618-72424755	CCATCTCCTTTTCTGGACCCtGGAGGAAAG
ENSMUSG00000019732	Calr3	protein_coding	chr8:72425767-72425859	TTTGTACCTaCCTTAGTTTCTCCCCAGGTG	chr8:72425767-72425859	AGATGGTTCCAGATCTCACCtGTGGATGGA
ENSMUSG00000019732	Calr3	protein_coding	chr8:72427162-72427293	AGCCAGATCaCCTGCCACAGCTCTAGACCA	chr8:72427162-72427293	CCTCAGCTTTCAGGCCATCCtACAAAAGCA
ENSMUSG00000019732	Calr3	protein_coding	chr8:72428070-72428165	AAGCCACACaCCTCATATGGTGGCTTCTGC	chr8:72428070-72428165	GAAAGTGCTTTTCCCAATCCtTCAAAAACA
ENSMUSG00000019732	Calr3	protein_coding	chr8:72431373-72431561	TGCTCACCTaCCTGGACTTTACTGCCTTCC	chr8:72431373-72431561	GATGCGTGAAGCCATCCACCtGCACAAAGG
ENSMUSG00000019732	Calr3	protein_coding	chr8:72434790-72434884	TGCGCACTCaCCTTGCATCTGATTGGCTTC	chr8:72434790-72434884	AATCCACAAATATCAGGTCCtACAAAAAAA
ENSMUSG00000019732	Calr3	protein_coding	chr8:72438432-72438635	TCTGAACTTaCCAAACATGATGTAGTACTG	chr8:72438432-72438635	TTTTGGGTAGTCTGCAGGCCtTTCAACAGA
ENSMUSG00000019732	Calr3	protein_coding	chr8:72443395-72443496	TCTACACTAaCCTTTGTCTTTCTCTTTATG	chr8:72443395-72443496	CAGCGGTTCCTCCAGCGCTCtGTGGGGAGA
ENSMUSG00000028671	Gale	protein_coding	chr4:135967801-135967856	TGTCTGCTCaGGTGAAGATCTGTGGCGCTG	chr4:135965339-135965456	TTCCATAACGCCATTCGTGGtGAGTGAAGC
ENSMUSG00000028671	Gale	protein_coding	chr4:135965566-135965619	ACCACCACCaGGAGAAGACTCCATGCCTGA	chr4:135965566-135965619	CAGGAGTTGACAGGCCGCTCtGTGGAGTTT
ENSMUSG00000028671	Gale	protein_coding	chr4:135965566-135965629	ACCACCACCaGGAGAAGACTCCATGCCTGA	chr4:135965566-135965681	ACAGCACCTCTTTAAGAAGGtATGTACTGG
ENSMUSG00000028671	Gale	protein_coding	chr4:135965566-135965681	ACCACCACCaGGAGAAGACTCCATGCCTGA	chr4:135966003-135966116	GACCATCCAGCTTCTAGAGGtAAGAGGACG
ENSMUSG00000028671	Gale	protein_coding	chr4:135966003-135966116	TCCCCCTGCaGCACAGCTTTAAGGCCGTCA	chr4:135966370-135966546	CCTGTGCCGGGCAGACACGGtGAGGACCGC
ENSMUSG00000028671	Gale	protein_coding	chr4:135966370-135966546	TCCACGGCCaGATCATGAGGGCCCACGGAG	chr4:135966813-135966926	CATGCCCTACGTCTCCCAGGtAAGGGGGGG
ENSMUSG00000028671	Gale	protein_coding	chr4:135966813-135966926	TTACCACGCaGGCCTGGAACGCCGTGCTGC	chr4:135967012-135967078	GCTACAGAGGACGGGACAGGtGAGCCTAGG
ENSMUSG00000028671	Gale	protein_coding	chr4:135967012-135967078	CTCTGCTGTaGGTGGCAATCGGGCGACGAG	chr4:135967171-135967256	GGAGCAATGTGGTTGCCGGGtAGGGAGCCA
ENSMUSG00000028671	Gale	protein_coding	chr4:135967171-135967256	TTCCCCCACaGGTGTGAGGGATTACATTCA	chr4:135967352-135967429	GAAAGCCTCAGGGAAGAAGGtAGGCCCCAC
ENSMUSG00000028671	Gale	protein_coding	chr4:135967352-135967429	CTCTTGGGCaGACCTACAACCTGGGCACGG	chr4:135967589-135967703	CTGGGGCTGGACAGGATGTGtGAGTGTCTG
ENSMUSG00000028671	Gale	protein_coding	chr4:135967589-135967703	CCCCTTTGCaGATCCCGTACAAGGTGGTGG
ENSMUSG00000042834	Nrep	protein_coding	chr18:33462021-33462023	CCATTTCTTaCCATTTTGAGACTCTTAATA	chr18:33438717-33438839	TAGGCACGGGAAGTCTTCCCtGCAGGAGAA
ENSMUSG00000042834	Nrep	protein_coding	chr18:33442816-33442893	CTCGCTCTCaCCTTAATAAGACCTCCCTCC	chr18:33442816-33442893	AGAGTTCTGGGTAGTAAACCtGTGGAGACA
ENSMUSG00000022479	Vdr	protein_coding	chr15:97858789-97858905	AGGCTCCGTaCCTGGGGAGACAATGCAGAT	chr15:97857375-97857631	TCCTGTACCCCAGGTCGGTCtGTGTCACAG
ENSMUSG00000022479	Vdr	protein_coding	chr15:97859098-97859249	TCCTACCGCaCCTCTGGAGACATCAGTGAT	chr15:97858789-97858905	AGCTCCAGGGTGTGCCCAGCtGTGAGAGAG
ENSMUSG00000022479	Vdr	protein_coding	chr15:97867117-97867288	GAGCTTCTTaCCTGAAGCCAGGGATCATCT	chr15:97859098-97859249	GTCATCAGAGGTGAGGTCCCtGTTGGGGAC
ENSMUSG00000022479	Vdr	protein_coding	chr15:97869318-97869423	GTGCTCCTTaCCCAGTGAGGGGGTGTACAG	chr15:97867117-97867288	CTGGCCGGTTCCATCATGTCtGGGGATGAG
ENSMUSG00000022479	Vdr	protein_coding	chr15:97869646-97869830	GGCAGACGTaCCCGGAAGTCCCGGAAGTCG	chr15:97869318-97869423	CGTCTGCACGAATTGGAGGCtGGAAGGCAA
ENSMUSG00000022479	Vdr	protein_coding	chr15:97876724-97876854	CCGACACTCaCACTCCTTCATCATGCCAAT	chr15:97869646-97869830	TCCTCATCTGTGAGGATGACtGCGGGGGCA
ENSMUSG00000022479	Vdr	protein_coding	chr15:97876848-97876854	TTGCGCTTCaTGCTCCGCCTGCCGAGACAG	chr15:97876724-97876854	CTTGCGCTTCATGCTCCGCCtGCCGAGACA
ENSMUSG00000022479	Vdr	protein_coding	chr15:97884794-97884939	AGGGGACTCaCCTGAAGAAACCCTTGCAGC	chr15:97876776-97876854	CTTGCGCTTCATGCTCCGCCtGCCGAGACA
ENSMUSG00000022479	Vdr	protein_coding			chr15:97876848-97876854	CTTGCGCTTCATGCTCCGCCtGCCGAGACA
ENSMUSG00000054555	Adam12	protein_coding	chr7:134224787-134224877	GGGTGACTTaCCTCGGGCTGCACGGGGCGC	chr7:133887942-133887996	TTGATGCTTAGGGGCAGGTCtGGATGGAGA
ENSMUSG00000054555	Adam12	protein_coding	chr7:133890174-133890304	ATGATACCCaCCTGATGGGGGCTGGGCGGT	chr7:133887945-133887996	TTGATGCTTAGGGGCAGGTCtGGATGGAGA
ENSMUSG00000054555	Adam12	protein_coding	chr7:133907504-133907677	GGGAGGCATaCCTGGGCCTGCCTGACTGCA	chr7:133890174-133890304	GACTGGGTTTTCGAATGCCCtGCAACAGAC
ENSMUSG00000054555	Adam12	protein_coding	chr7:133909094-133909202	GTGTAACCTaCCTTGGGGGTATTGAAATGT	chr7:133907504-133907677	ATTTCAGCGAGTGCCTGTCCtGTGTGGTCA
ENSMUSG00000054555	Adam12	protein_coding	chr7:133909827-133909962	AAATGCCATaCCTTAGCTTTTCCATGGTGG	chr7:133909094-133909202	CCGGGAAGGGTGCACACACCtGCAAGGCAA
ENSMUSG00000054555	Adam12	protein_coding	chr7:133912816-133912924	GCCACATTTaCCTGCTTGCCTGATGGGACC	chr7:133909827-133909962	ACAGTCAAGCCCTGGTTATCtGAAACAAAA
ENSMUSG00000054555	Adam12	protein_coding	chr7:133916412-133916489	GACATACTCaCCCCTCGGCCGTGGCACTGC	chr7:133912816-133912924	TCTTCCTGTTGTTACATACCtTTGGGGGCA
ENSMUSG00000054555	Adam12	protein_coding	chr7:133919504-133919702	GGGGGACTTaCTTTTCCTTCTGCACACTTT	chr7:133916412-133916489	ATCGACGATTGAGGCAGATCtGTGAGAGAC
ENSMUSG00000054555	Adam12	protein_coding	chr7:133919807-133919915	TGGCCTCGTaCCTCAGCTCACATTTGGCGA	chr7:133919504-133919702	TTTCCCACACTTGGCATCTCtGGAGGGGTA
ENSMUSG00000054555	Adam12	protein_coding	chr7:133929893-133930088	AGGCCACGTaCCTGGTCCCCAGAGCGTGAC	chr7:133919807-133919915	CCAGGAGCCGGTTTAGCACCtGGAACAGAA
ENSMUSG00000054555	Adam12	protein_coding	chr7:133931732-133931821	GCTGAACTCaCCTGACAGTCTTCACAGCAC	chr7:133929893-133930088	CAGTTCCTGGAGGCTTCAGCtGAAACGACA
ENSMUSG00000054555	Adam12	protein_coding	chr7:133937422-133937599	AGTCCCCTTaCCTCCGGTTCTCCGCAGTCA	chr7:133931732-133931821	AGCAGCGATTCGTGCATTCCtGAGGAGGGG
ENSMUSG00000054555	Adam12	protein_coding	chr7:133961084-133961232	CTGGTACTTaCCCCGTGGACGGGTTCATGA	chr7:133937422-133937599	CACCATGGGGAATGGGAACCtGAGAAAGAA
ENSMUSG00000054555	Adam12	protein_coding	chr7:133961084-133961265	CTGGTACTTaCCCCGTGGACGGGTTCATGA	chr7:133961084-133961232	GGGGGCTGTCTGAATGGTCCtCAAAGAACA
ENSMUSG00000054555	Adam12	protein_coding	chr7:133964721-133964805	CTTTAGCTTaCCATGACAACTCCTCCAGAC	chr7:133964721-133964805	TCCTTGGAAATAAACCCCACtGCAAAAACA
ENSMUSG00000054555	Adam12	protein_coding	chr7:133967831-133968000	ACACTGCTCaCCTGATAAGCTGAGCATTGT	chr7:133967831-133968000	TGTTCAGTGGTCTGTAAAACtAAGAGAATG
ENSMUSG00000054555	Adam12	protein_coding	chr7:133974336-133974407	AAGGAACTTaCCTTGTCAACGTGATTGGCG	chr7:133974336-133974407	CTTTTCCTTGCCTCTGAAACtTAACAATTT
ENSMUSG00000054555	Adam12	protein_coding	chr7:133975463-133975528	CAGGTCCTTaCCTCTCTGTTGTCTGCCACA	chr7:133975463-133975528	TAAGGGTCTCTCTCTTATGCtGTCAAAAGA
ENSMUSG00000054555	Adam12	protein_coding	chr7:133981404-133981590	TCCCCTCTTaCCCTTCTTGCCCGCATTTGA	chr7:133975475-133975528	TAAGGGTCTCTCTCTTATGCtGTCAAAAGA
ENSMUSG00000054555	Adam12	protein_coding	chr7:133998158-133998234	CATCCACTTaCCGGAGACCAGAGCAAGTAC	chr7:133981404-133981590	TTCAAACATGATAAGTCCCCtGTTAAAAAG
ENSMUSG00000054555	Adam12	protein_coding	chr7:134012277-134012355	GCAGGAATTaCCGTGTGATTTCGAGTGAGA	chr7:133981412-133981590	TTCAAACATGATAAGTCCCCtGTTAAAAAG
ENSMUSG00000054555	Adam12	protein_coding	chr7:134134719-134134792	CCTTGACTTaCTCATTCCTTTCCAGGCTGA	chr7:133998158-133998234	CATGGTAGTAACAATGATCCtGAAAGGGAT
ENSMUSG00000054555	Adam12	protein_coding	chr7:134172783-134172878	AAACATCTGaCCTTGGCTGGGATGCTCTGT	chr7:134012277-134012355	GCCATTGGCAATGAGTCCCCtGTGGAAACA
ENSMUSG00000054555	Adam12	protein_coding	chr7:134172783-134172880	AAACATCTGaCCTTGGCTGGGATGCTCTGT	chr7:134134719-134134792	TCAGCACGTCTGGATGATCCtGAAAAAATG
ENSMUSG00000054555	Adam12	protein_coding			chr7:134172783-134172880	TGGTCCCACAAACTCATCCCtGAATCAAAA
ENSMUSG00000023852	Chd1	protein_coding	chr17:15769978-15770320	TCTTTCATTaGGTACTATAGTGACCGAGAG	chr17:15707087-15707139	ATGGCAGCGGAGAATCAAGGtAAGCAAGTT
ENSMUSG00000023852	Chd1	protein_coding	chr17:15725269-15725470	TTCAATTGTaGTCAGTCAGGTGATGATTGT	chr17:15725269-15725470	AAAAGTCGACGGAGCCGAGGtAAGTTAGTG
ENSMUSG00000023852	Chd1	protein_coding	chr17:15726249-15726362	TTTTGGTACaGTTTTGGAAATCTAGCCCCA	chr17:15726249-15726362	TAATAGTGGATCCGAAGAAGtAAGTTCCCA
ENSMUSG00000023852	Chd1	protein_coding	chr17:15728187-15728251	TTTCTCGCTaGGACTCGTCCAGCAGTGAAG	chr17:15728187-15728251	AGAGGAAGAAGCACAATGAGtATGTGATTT
ENSMUSG00000023852	Chd1	protein_coding	chr17:15730483-15730632	TTTATATACaGTGAAGACTGGCAGATGTCT	chr17:15730483-15730632	GCCGAAAGCCTCAGAATAGGtGAGTACAGT
ENSMUSG00000023852	Chd1	protein_coding	chr17:15730749-15731017	TCCTTTCTCaGATCTAAGTCAAAAAATGGG	chr17:15730749-15731017	AGAGTGGGGCGGAAAGGAGGtACGGCTGCA
ENSMUSG00000023852	Chd1	protein_coding	chr17:15731854-15732079	TTTGCCTCTaGCTACTGGTGCTACTACAAC	chr17:15731854-15732079	ATCAAGAGACGAAACGATGGtAACGATTCC
ENSMUSG00000023852	Chd1	protein_coding	chr17:15732539-15732639	AAAATTTTCaGGCTGAAAAATGCTTCTCCA	chr17:15732539-15732639	ATAGTGGAGCGCATAATTGGtTAGTGGTAA
ENSMUSG00000023852	Chd1	protein_coding	chr17:15732985-15733163	TCATCTCACaGCTCATTCCAATCAAAAATC	chr17:15732985-15733163	ACCTTTTAAAGATTGCAAAGtGAGTACCAA
ENSMUSG00000023852	Chd1	protein_coding	chr17:15734231-15734358	TCTGACCAAaGGTATTGAAACAAAGACCAA	chr17:15734231-15734358	TCGCTCACTCTTGGTGCAAGtAAGTGTTTG
ENSMUSG00000023852	Chd1	protein_coding	chr17:15735628-15735844	TAACTTTATaGAGGAAATAGTTGCATACTT	chr17:15735628-15735844	CATTAACAGCAGAAACATGGtAAGTTGTCT
ENSMUSG00000023852	Chd1	protein_coding	chr17:15736860-15736949	TTTTATAATaGATAAGAACTCATGAATGGA	chr17:15736860-15736949	AATTTTATTGAAGGATAAGGtATGTGTTAC
ENSMUSG00000023852	Chd1	protein_coding	chr17:15738482-15738672	TTCATTTTAaGGCATTCCTTGGTGGTCTGA	chr17:15738482-15738672	ACTTCATTATGCCGGAGAAGtAAGACGACA
ENSMUSG00000023852	Chd1	protein_coding	chr17:15739506-15739694	ATTTTTTAAaGGTTTTCTTCATGGGAAGAT	chr17:15738535-15738672	ACTTCATTATGCCGGAGAAGtAAGACGACA
ENSMUSG00000023852	Chd1	protein_coding	chr17:15742157-15742319	TGTTTTTGAaGGTGGATTTTAACTAGGAAT	chr17:15739506-15739694	TACAGAAGCAATATTACAAGtAAGCCTGGG
ENSMUSG00000023852	Chd1	protein_coding	chr17:15743078-15743230	TGTTTCCTTaGCACTTAATCCGTAGTAGCG	chr17:15742157-15742319	TAAACAGGAGGCCTTACAAGtAAGACTTTT
ENSMUSG00000023852	Chd1	protein_coding	chr17:15747135-15747206	CTTTATTGTaGAGATTAGATGGATCGATAA	chr17:15743078-15743230	CCGCCAGTTCCCCTTTCAAGtAAGCATTTC
ENSMUSG00000023852	Chd1	protein_coding	chr17:15747768-15747917	ATTCCTTGCaGGATTTCTGCTTTTTGCTTT	chr17:15747135-15747206	TAATGCCGAGGGCTCAGAGGtATGAATGCC
ENSMUSG00000023852	Chd1	protein_coding	chr17:15749373-15749521	TGCTTTTACaGGTGAATATATATCGCTTGG	chr17:15747768-15747917	AATTGGACAGAAGAAACAGGtATTTTAATT
ENSMUSG00000023852	Chd1	protein_coding	chr17:15749848-15749944	CATGTTTCCaGTTCCACCCCCTTCAATAAA	chr17:15749373-15749521	CAGGCTCGGCTCCGTCAAGGtGGGTACTGC
ENSMUSG00000023852	Chd1	protein_coding	chr17:15750039-15750134	TTTTAATACaGGAAATGGATATCGATGAAA	chr17:15749848-15749944	AGAGGAGCAGGAGCCACAGGtCAGCAGCGT
ENSMUSG00000023852	Chd1	protein_coding	chr17:15752322-15752498	GAATTTATTaGGTTGCCAATTTTTCAAATA	chr17:15750039-15750134	GCTGCTTTCTCAGTTTAAGGtAGGCCTCTT
ENSMUSG00000023852	Chd1	protein_coding	chr17:15752322-15752510	GAATTTATTaGGTTGCCAATTTTTCAAATA	chr17:15752322-15752498	GAGAAACTGTGCAAAGCAGGtGATGTCATT
ENSMUSG00000023852	Chd1	protein_coding	chr17:15754921-15755081	CTATTTTCCaGATAAGTTTCAATGGAAGTG	chr17:15754921-15755081	GTGATGCGGAGATTCGGCGGtAAGAGGACA
ENSMUSG00000023852	Chd1	protein_coding	chr17:15754921-15755085	CTATTTTCCaGATAAGTTTCAATGGAAGTG	chr17:15756760-15756801	TTGGTGGCCCCCTGGAGAGGtAAATACACT
ENSMUSG00000023852	Chd1	protein_coding	chr17:15756760-15756801	TTTTCTGTTaGGTTTATCAAGAGCTATAAG	chr17:15756765-15756801	TTGGTGGCCCCCTGGAGAGGtAAATACACT
ENSMUSG00000023852	Chd1	protein_coding	chr17:15757617-15757747	TTTTATTACaGGTTAGATGCAATTGCTCGA	chr17:15757617-15757747	TCAGGAACAGAGCGAGCAGGtAAATACCTC
ENSMUSG00000023852	Chd1	protein_coding	chr17:15758275-15758413	AAAAAATCAaGGTGGCAGACTTGGAAAAGT	chr17:15758275-15758413	ACCCGGAGGAGAGGAAGCAGtGAGTACCCC
ENSMUSG00000023852	Chd1	protein_coding	chr17:15758582-15758732	TTTAATACTaGGTATACAATCCCCTGCCAT	chr17:15758582-15758732	CCTCAGTTTAACACACAAGGtACTCACGTT
ENSMUSG00000023852	Chd1	protein_coding	chr17:15760306-15760341	ATGAAAGACaGCCTCCATGCATTGCTCTTT	chr17:15760328-15760450	TCAGAGACTTTGTGGTGCGGtAAGTTAAAT
ENSMUSG00000023852	Chd1	protein_coding	chr17:15760328-15760450	TGCTCTTTCaGATTCTTCCAGATGATCCTG	chr17:15761279-15761407	TGACGAGGATGACGATAAAGtATGTATCCT
ENSMUSG00000023852	Chd1	protein_coding	chr17:15761279-15761407	ATTACTTTTaGGGAGGTTCAAAGAGGAGAA	chr17:15762382-15762522	TCAGAAGACATTCAGTATTGtAAGTGCTGC
ENSMUSG00000023852	Chd1	protein_coding	chr17:15762382-15762522	CTTTTTCCCaGCTGAATGACTCCAAGCCTG	chr17:15764843-15765021	AAATTAAGCAGTGGAGGAAGtAAGTGCCAG
ENSMUSG00000023852	Chd1	protein_coding	chr17:15764843-15765021	TCCTTTTCAaGTGTAAAGAAAGAATGAGAC	chr17:15766331-15766427	AAAACGACAAGAATCTCAGGtAATTGGTAT
ENSMUSG00000023852	Chd1	protein_coding	chr17:15766331-15766427	TTTTTTCCTaGAAACCTGTGGATTTTTGTA	chr17:15768566-15768776	ACTACAGGCAAGACAGCAGGtGAGCTGGAG
ENSMUSG00000023852	Chd1	protein_coding	chr17:15767450-15767504	TTTTATTTTaGCAAAACAGTGACCAGAATA
ENSMUSG00000023852	Chd1	protein_coding	chr17:15768566-15768776	TTATCTAATaGATATGGAAAGGTTAAAAGA
ENSMUSG00000028785	Hpca	protein_coding	chr4:129112675-129112780	CCGCCACTCaCCGTCATTGTTTGTGTCCAT	chr4:129112431-129112525	TCCTCCAGCGACAGCTTGCCtGCAGGGCAA
ENSMUSG00000028785	Hpca	protein_coding	chr4:129118364-129118741	TGGCGGCCCaCCTGCACAATTTCTAGCATC	chr4:129112449-129112525	TCCTCCAGCGACAGCTTGCCtGCAGGGCAA
ENSMUSG00000028785	Hpca	protein_coding			chr4:129112675-129112780	AAACCATCTTGTAAATGGCCtGTGGGATGG
ENSMUSG00000025555	Farp1	protein_coding	chr14:121282310-121282388	CGTCATTTTaGGTGGATGGAAGTGATCCGA	chr14:121102012-121102182	GGAGGCCTTTGAAGTTCCAGtAAGCCAGGG
ENSMUSG00000025555	Farp1	protein_coding	chr14:121207254-121207358	TTTGTCCGCaGCAACGAGCGCCAGGGAAGG	chr14:121207254-121207358	TGACCACAGGAAGATCGTGGtAGGAGATGG
ENSMUSG00000025555	Farp1	protein_coding	chr14:121219377-121219419	GTTTGCTCTaGGTGTGGCTGGATCTCCTGA	chr14:121219377-121219419	ATTGTGAAGCAGATTCGAAGtAAGTGTATC
ENSMUSG00000025555	Farp1	protein_coding	chr14:121222640-121222718	GTTCTTTTCaGGACCGAAGCACGTCGTTGT	chr14:121222640-121222718	TCCAGGAAGAACTTACCAGGtTAGTGGTTG
ENSMUSG00000025555	Farp1	protein_coding	chr14:121230629-121230726	GCTCTTTACaGGTACCTGTTCGCTCTGCAG	chr14:121230629-121230726	ATCTCACACATTGTACAGTGtAAGTTCTTT
ENSMUSG00000025555	Farp1	protein_coding	chr14:121233730-121233844	TTTCTTTGTaGCGGAGATTGGGGATTTCGA	chr14:121233730-121233844	AGTTCCACCACAGCCACGTGtGAGTTGTGT
ENSMUSG00000025555	Farp1	protein_coding	chr14:121235066-121235089	TGCTTTGTCaGTGGACAAACCCCGGCAGAG	chr14:121235066-121235089	AAACCCCGGCAGAGTCAGATtTCCAGCTCC
ENSMUSG00000025555	Farp1	protein_coding	chr14:121235066-121235213	TGCTTTGTCaGTGGACAAACCCCGGCAGAG	chr14:121235066-121235213	TGGAATTCTAGTGTTTCAGGtGTGGGGAAC
ENSMUSG00000025555	Farp1	protein_coding	chr14:121237136-121237231	TCCTTTCCTaGGGCTTCACGAAGATCAATG	chr14:121237136-121237231	GCTCAGACCTGACGTGAATGtAAGTCACAA
ENSMUSG00000025555	Farp1	protein_coding	chr14:121238628-121238791	ATTCCTTTCaGAGCTCATACCAGGACACCT	chr14:121238628-121238791	GGTCGTCCTTCCGGTTTAGGtACGGGTGTC
ENSMUSG00000025555	Farp1	protein_coding	chr14:121239974-121240042	CTTCCTTTCaGTGGTCGGACTCAGAAGCAA	chr14:121239974-121240042	AGAAGGTGCAGTTTGAAAGGtAAGAGAATG
ENSMUSG00000025555	Farp1	protein_coding	chr14:121242387-121242462	GATTCCCTCaGAAAGCACAGCAAGATCCAC	chr14:121242387-121242462	TTCAGAAGTGCCAAAACAGGtCAGTGGTGG
ENSMUSG00000025555	Farp1	protein_coding	chr14:121243353-121243608	GCCCTACCCaGTCTCCACAGAGCGCAAGCC	chr14:121243353-121243608	CCCCCGCAGCCAAGCACAGGtCCAGCATCC
ENSMUSG00000025555	Farp1	protein_coding	chr14:121255408-121255595	TCCCCAAACaGGCTCCCTGACTGGTAGCCC	chr14:121255408-121255595	AGAAGAGGGCCGGCGAAAGGtGCAGATCTG
ENSMUSG00000025555	Farp1	protein_coding	chr14:121256717-121256806	GGATTTTGCaGAGATTCCCAACCGACAAGG	chr14:121256717-121256806	CCTTGAGGTCATTGCTTCGGtGCGTACGGC
ENSMUSG00000025555	Farp1	protein_coding	chr14:121257833-121257966	CTCTTCCCCaGTGGTTTCAGAGCACAGTCA	chr14:121257833-121257966	AGCAACGACTTGCCCTGTGGtGAGTACAGC
ENSMUSG00000025555	Farp1	protein_coding	chr14:121267873-121267954	CTCTCGCGCaGGGAAGGCCGCTCAAATGCC	chr14:121267873-121267954	AAACATTCAGGGCATGAAGGtGAGCTGGTT
ENSMUSG00000025555	Farp1	protein_coding	chr14:121271680-121271917	TCCTCCCTAaGCACCTGGCGGCCCACCTGT	chr14:121271680-121271917	GACTTCAGGGACTGCAGAGGtAGGGATGCG
ENSMUSG00000025555	Farp1	protein_coding	chr14:121272744-121272874	CCCCTCCTCaGCTGCGCTGGCGGAGATCAC	chr14:121272744-121272874	TCTTGTGACCCCAGGAAGGGtAGGCACAAG
ENSMUSG00000025555	Farp1	protein_coding	chr14:121275375-121275443	CCGCTCTGCaGGAGTTCATCCGCCTGGGCA	chr14:121275375-121275443	GCAGCGCATGTTCTTCCTGGtGAGTGGGGC
ENSMUSG00000025555	Farp1	protein_coding	chr14:121275586-121275675	TGTACCTCTaGTTCAACGATGTCTTGCTGT	chr14:121275586-121275675	CCCACTCTATGGCATGACGGtAAGTGTCCA
ENSMUSG00000025555	Farp1	protein_coding	chr14:121276237-121276319	TCCTTCCACaGATCGAGGAGAGTGAGGAGG	chr14:121276237-121276319	CTATCATCGTGGCTGCCAGGtAACTCCTGA
ENSMUSG00000025555	Farp1	protein_coding	chr14:121276393-121276505	TCTGTCCCCaGTTCCCGGTCAGAGATGGAA	chr14:121276393-121276505	AGCAGCCCCCCTGACAACAGtAAGTGGAGT
ENSMUSG00000025555	Farp1	protein_coding	chr14:121276899-121277065	ACCTTCTGCaGAGTCCCCGGATGAAGCCAC	chr14:121276899-121277065	CTTCAGCATTGCTGTGGAGGtAGGAAACGG
ENSMUSG00000025555	Farp1	protein_coding	chr14:121279836-121279943	TTGTCTTTCaGAACCAGCTCTCTGGGAACT	chr14:121279836-121279943	CTTCTACAAATCACACCAGGtAAGTGCCCC
ENSMUSG00000025555	Farp1	protein_coding	chr14:121280820-121280971	CCCTGTTGCaGGACAGTCACCCCCTTGCCA	chr14:121280820-121280971	GCGAATACACATTTGAAAGGtAGGTGCCAC
ENSMUSG00000029029	Wrap73	protein_coding	chr4:154156532-154156677	TGTCTCTCTaGGTGACTTTCCAGTGCTCGG	chr4:154142445-154142513	CCCGGACGGCAAGTACCTGGtGAGCTGCGG
ENSMUSG00000029029	Wrap73	protein_coding	chr4:154145243-154145395	TCACTTTTTaGGCTTCCTGTGTCCAGTACC	chr4:154145243-154145395	CAGGCGGGGGCTTGTGCAGGtTTGTACCAC
ENSMUSG00000029029	Wrap73	protein_coding	chr4:154146491-154146607	TATGAATCAaGGTCTGGTCACTCGAGCAGC	chr4:154146491-154146607	GAACACAACCGAATTTCATGtAAGCTGGCC
ENSMUSG00000029029	Wrap73	protein_coding	chr4:154148710-154148782	TTCCCTGGCaGCTGCGAATCACGGTCTGGT	chr4:154148710-154148782	CCCAAGGCCTGCCAGCAGGGtGAGTCTGTC
ENSMUSG00000029029	Wrap73	protein_coding	chr4:154151628-154151731	TCTCTCCACaGGACTAACTTTCACCAGGGA	chr4:154151628-154151731	TGACTGGCAGCTCCTCCGGGtAAGGCCATC
ENSMUSG00000029029	Wrap73	protein_coding	chr4:154152338-154152424	TCATCTGGAaGCACTTTGACACAGACACCC	chr4:154151692-154151731	TGACTGGCAGCTCCTCCGGGtAAGGCCATC
ENSMUSG00000029029	Wrap73	protein_coding	chr4:154152561-154152695	CTCATCTGCaGTACAAGGTTCTGCTGTACT	chr4:154152338-154152424	GTGGGACACCTGCTTGGAGGtATAGCACAT
ENSMUSG00000029029	Wrap73	protein_coding	chr4:154152793-154152870	TCCTTCCCCaGGTGCGCCTCCTAAATCACG	chr4:154152561-154152695	TGGGAGCTACGATGGAAAGGtAGGAAGTGG
ENSMUSG00000029029	Wrap73	protein_coding	chr4:154154535-154154640	TTGTTTTTCaGGTTGTGTATAAGGAAGCTG	chr4:154152793-154152870	CATTAACAACCCCAAGACAGtAAGTCTGCA
ENSMUSG00000029029	Wrap73	protein_coding	chr4:154155241-154155280	TCGTGTTGCaGATGAGATCGCCTCGGGACC	chr4:154154535-154154640	TCTACCTCAGAGAGCAAATGtAAGCAGCAG
ENSMUSG00000029029	Wrap73	protein_coding	chr4:154155241-154155366	TCGTGTTGCaGATGAGATCGCCTCGGGACC	chr4:154155241-154155366	TTCCTGGCATCAAGAAATGGtCAGTGCCAC
ENSMUSG00000029029	Wrap73	protein_coding	chr4:154156101-154156292	CTTCCTTGCaGACAATGTCCCCAATGCTGT	chr4:154156101-154156292	GTGCAGGTGCCTGGGGAAGGtAAGCGTAAG
ENSMUSG00000034906	Ncaph	protein_coding	chr2:127133849-127133902	CTCGAGCTCaCCTGAGCGCGGAATTCTCAT	chr2:127104224-127104280	TGCCTTCTAGCTTCAGATTCtGAGGGAAGA
ENSMUSG00000034906	Ncaph	protein_coding	chr2:127105846-127105921	GGATGGCTTaCCTTTTCATTTGCTAAGTGC	chr2:127105846-127105921	AGCCATGAGCGGGGGCAGCCtGGGAAGAGA
ENSMUSG00000034906	Ncaph	protein_coding	chr2:127106104-127106195	TCAGCACACaCCTTGTCTGCAGGTCCTTTG	chr2:127106104-127106195	CACTTTCAGTGTGGTTTGCCtAACCAAAAA
ENSMUSG00000034906	Ncaph	protein_coding	chr2:127107354-127107470	AGTGATGTTaCCTCTGTGTCAGCCTCCTTC	chr2:127107354-127107470	GAATTTCTATTTTATTCACCtGGAATAGGT
ENSMUSG00000034906	Ncaph	protein_coding	chr2:127108485-127108658	CTCTTCCTTaCCTTTTGAGGCTCAGCCACC	chr2:127108485-127108658	CATAATCACTGTCAGCAGCCtGGGCAAGGA
ENSMUSG00000034906	Ncaph	protein_coding	chr2:127113560-127113670	TCTCCCCTTaCCTGAAGTCCAGGACAATAG	chr2:127113560-127113670	CCTGGTCCATCTTAAGTGACtAGAATAGAG
ENSMUSG00000034906	Ncaph	protein_coding	chr2:127116532-127116654	CACCATCTTaCCCTTTTGCCTGGTTTGAGG	chr2:127116532-127116654	TGGTCAGAATGGTAGCAGCCtATTTGTTTA
ENSMUSG00000034906	Ncaph	protein_coding	chr2:127117506-127117612	CCGGCACAAaCCTTTGTTTTCTGAAAATAT	chr2:127117506-127117612	GTGCAGGAGGTAGCATCTTCtGCAGAAATA
ENSMUSG00000034906	Ncaph	protein_coding	chr2:127118077-127118225	ACAGGACTTaCGCTTGGGTCGAGGCCTGAA	chr2:127118077-127118225	GAGGGAAATAACTTCTTCCCtGTAACACAT
ENSMUSG00000034906	Ncaph	protein_coding	chr2:127121125-127121327	GGGAGCCTTaCTGGTTGCTCTGGACCTGAC	chr2:127121125-127121327	CCACCAGGGCCGACACAGACtACAAGGAGA
ENSMUSG00000034906	Ncaph	protein_coding	chr2:127122040-127122131	GCTGACCGCaCCTCATTATGTGTTTCGCTG	chr2:127122040-127122131	ACACACTGCTGCAAGGAAGCtGGGGGACAG
ENSMUSG00000034906	Ncaph	protein_coding	chr2:127123537-127123726	ACTTTACTCaCCTTCTAAATCTGTCATGTC	chr2:127123537-127123726	TCTGAAACATAGGATCCACCtGCACGCGAG
ENSMUSG00000034906	Ncaph	protein_coding	chr2:127124831-127124955	CACTTCCTTaCCGCACACTTCCCATCGGCT	chr2:127124831-127124955	GTTTCAAGGGTACTTCCATCtGAAGGAGTA
ENSMUSG00000034906	Ncaph	protein_coding	chr2:127125551-127125686	AGCCTGTGTaCCTCCACTGTGGCTCTCCTC	chr2:127125551-127125686	CCAAGGTGCCAGCAGCCACCtAGGTCAAAA
ENSMUSG00000034906	Ncaph	protein_coding	chr2:127126115-127126207	GTTCTCCTTaCTTTAAAGTTGGTTGGTTCT	chr2:127126115-127126207	CATTCTTAGTAGTGATTTTCtAGGGGAAAG
ENSMUSG00000034906	Ncaph	protein_coding	chr2:127126171-127126207	CATGAAATCaATCAAATGCAAGCCGAAAGC	chr2:127126171-127126207	CATTCTTAGTAGTGATTTTCtAGGGGAAAG
ENSMUSG00000034906	Ncaph	protein_coding	chr2:127127104-127127194	CAAATACTCaCATTTTCAGAAGAAAGCTTG	chr2:127127104-127127194	AGTTGAAACATCAATATTCCtAAATGAAAA
ENSMUSG00000034906	Ncaph	protein_coding	chr2:127127485-127127722	GCTGCACTCaCCTGTTAGGGGAGGCCAGAT	chr2:127127485-127127722	AAAGAGCTATTCATTGTTTCtGGTGACAAA
ENSMUSG00000034906	Ncaph	protein_coding	chr2:127133849-127133867	CTCGAGCTCaCCTGAGCGCGGAATTCTCAT	chr2:127133849-127133867	CTGAGCGCGGAATTCTCATCtTGCTCTCCA
ENSMUSG00000041020	Map7d2	protein_coding	chrX:159496035-159496281	GTCTCTTCTaGTCCTGTTTCCAAAGAAGAA	chrX:159414697-159414892	TCCACCCCGCGGTCCGCAGGtAAGGGCCGG
ENSMUSG00000041020	Map7d2	protein_coding	chrX:159443923-159444000	CTATCTCACaGGAATGGATGGATTTTTAAA	chrX:159445935-159446098	GAAGCTCCGGGAAGAAGAGGtAAGTAGGGT
ENSMUSG00000041020	Map7d2	protein_coding	chrX:159445935-159446098	CCATTTCTCaGCTGCTCGGGAACAACAGAT	chrX:159459378-159459483	GGGCCTGGCGGACGTGATGGtGAGTCTAAT
ENSMUSG00000041020	Map7d2	protein_coding	chrX:159459378-159459483	AAATTGGGCaGGAGCGCCTGGAAGCAATGA	chrX:159459393-159459483	GGGCCTGGCGGACGTGATGGtGAGTCTAAT
ENSMUSG00000041020	Map7d2	protein_coding	chrX:159460267-159460365	TTTCTGTGTaGGTGAATCAGAAAATACCCC	chrX:159460267-159460365	GCTGCCGAGTCCACCAACGGtATACACGAG
ENSMUSG00000041020	Map7d2	protein_coding	chrX:159462114-159462224	TTTCTCTGCaGCATGTGACAAACTTTCAAC	chrX:159469963-159470093	TGGAGGAGAGCCTTCACAGGtAAATTTAAG
ENSMUSG00000041020	Map7d2	protein_coding	chrX:159469963-159470093	TCCTTGTGTaGCTCTCGGGAGCCCTCTCAA	chrX:159472825-159472949	CTTCTCCTGTGAAATCCAAGtAAGCAGTAT
ENSMUSG00000041020	Map7d2	protein_coding	chrX:159472825-159472949	GTCCCTTACaGATGGAGAAAATGAAGAAGG	chrX:159482078-159482376	AAGGCTGAGCACAGTGCAGGtAAAGTGGCC
ENSMUSG00000041020	Map7d2	protein_coding	chrX:159482078-159482376	TTGTTTTCCaGGATAACTTCAAAAACATAT	chrX:159482960-159483086	AAAAGGAAGAACGAGAAAGGtATACAGACA
ENSMUSG00000041020	Map7d2	protein_coding	chrX:159482960-159483086	GACTGCCTCaGGAAAACCCACAGCAGGCAC	chrX:159489277-159489499	AGCCATGATTGAAAAACAGGtACAGCCTGA
ENSMUSG00000041020	Map7d2	protein_coding	chrX:159486426-159486429	TCTCTTGCCaGAATGTGAAGCATTGATAGT	chrX:159490680-159490784	ACGACTGGAGAGGAAGAAGGtAAGACTGGA
ENSMUSG00000041020	Map7d2	protein_coding	chrX:159489277-159489499	GTTCTCAAAaGGCTGGAAAAAGAGGAATTG	chrX:159491768-159491824	TGCGTCTCTAGAAGTGAAGGtAGGAATTCA
ENSMUSG00000041020	Map7d2	protein_coding	chrX:159490680-159490778	GTTTCTTTCaGAAAGAAGCAGCAGAAGCAA	chrX:159492324-159492411	GTTGTCCCCAACAAGATCGGtGAGTGTGAG
ENSMUSG00000041020	Map7d2	protein_coding	chrX:159490680-159490784	GTTTCTTTCaGAAAGAAGCAGCAGAAGCAA	chrX:159492898-159493084	TTCAGTCTATGGATGTGAGGtTTGTTCATT
ENSMUSG00000041020	Map7d2	protein_coding	chrX:159491768-159491824	TTTCCCCCCaGAGAATAGATGAAATCATGA
ENSMUSG00000041020	Map7d2	protein_coding	chrX:159492324-159492411	TTTGTTTCCaGAAGGAAGACCCCAAAGTGG
ENSMUSG00000041020	Map7d2	protein_coding	chrX:159492898-159493084	TTCTTGATCaGAAATCAATGTGTTGAACAC
ENSMUSG00000018858	Ict1	protein_coding	chr11:115410638-115410719	TTTGTTTTCaGGATTGAAAAGATGAATCGG	chr11:115403775-115403873	CCGGGCTCTGCACAGACAGGtAGACGGCAC
ENSMUSG00000018858	Ict1	protein_coding	chr11:115403775-115403960	GGGAGGTGAaCATGGCGACCGCCTGGGGCC	chr11:115403775-115403960	TACCGCCTGGAAGGTCCCGGtGAGCCGAGA
ENSMUSG00000018858	Ict1	protein_coding	chr11:115406551-115406587	TCACATTACaGGAGCATGCAAAACAAGCCA	chr11:115406551-115406587	AGCAGTTACATCCCTCTGGGtAAGTAATTT
ENSMUSG00000018858	Ict1	protein_coding	chr11:115409480-115409485	TCATTTCACaGATCGGTTAAGCATATCTTA	chr11:115409480-115409539	GGGCAGAATGTGAACAAAGGtACTGGCTGG
ENSMUSG00000018858	Ict1	protein_coding	chr11:115409480-115409539	TCATTTCACaGATCGGTTAAGCATATCTTA	chr11:115410060-115410142	CCAGAAGATTGCCCTCACGGtACCTACCCC
ENSMUSG00000018858	Ict1	protein_coding	chr11:115410060-115410142	CCCGTCCGCaGTGAATTCCAAGGCTGAAGT	chr11:115410232-115410401	CTCGGCTTCAGAGACTCAGGtAAAGAAACA
ENSMUSG00000018858	Ict1	protein_coding	chr11:115410232-115410401	CTCCTTGGCaGCATAAAAATAAGATCAACA
ENSMUSG00000039092	Sptlc3	protein_coding	chr2:139636668-139636811	TCTTGTTGCaGGTTTTGGAAGTCGTTGATG	chr2:139494206-139494322	AATCTCAAAGGAAGCCCAGGtAAGAGGCTA
ENSMUSG00000039092	Sptlc3	protein_coding	chr2:139537559-139537744	TGTGTTTTCaGCAAAATAGGAAGGCATATG	chr2:139537559-139537744	AGAGCGAGAAGAACAAAAAGtAAGTATGCT
ENSMUSG00000039092	Sptlc3	protein_coding	chr2:139546393-139546547	TGTCCTAACaGGACTTTGTGCCGCTGTATC	chr2:139546393-139546547	ACTATAACTGGACATTCAGGtGAAGCAGCT
ENSMUSG00000039092	Sptlc3	protein_coding	chr2:139547160-139547308	TCTCCCTACaGGCATACTGGAAAAGTTATA	chr2:139547160-139547308	AGCACCAGAAATGAAATGGGtAAGTACATT
ENSMUSG00000039092	Sptlc3	protein_coding	chr2:139566574-139566698	CTTCTATTTaGGTACCTTGGATATACACAA	chr2:139566574-139566698	CCCTGTATTTGTTGGAAAGGtAAGAATTTG
ENSMUSG00000039092	Sptlc3	protein_coding	chr2:139568758-139568851	TTTCTGCACaGGGATGCCTCATTTTAAGTG	chr2:139568758-139568851	AGACCCTTCAAACACAATAGtGAGTATCTG
ENSMUSG00000039092	Sptlc3	protein_coding	chr2:139581514-139581619	GTTATTTAAaGATGCAGAAAACCTAGAGAA	chr2:139581514-139581619	TGGTAGAGGGCGTCTACAGGtGCGTAAATA
ENSMUSG00000039092	Sptlc3	protein_coding	chr2:139589492-139589711	TTTTGTGCTaGCATGGAAGGTTCCATTGTG	chr2:139589492-139589711	ATATATAGGCGGGAAAAAGGtAAGAACGGA
ENSMUSG00000039092	Sptlc3	protein_coding	chr2:139595940-139596066	CTTTATTCTaGGAAATTGTGGATTATTTAC	chr2:139595940-139596066	TATGAGGGGAACATTGGAGGtAAGGAATCT
ENSMUSG00000039092	Sptlc3	protein_coding	chr2:139625803-139625938	TGTCCTTTCaGGTATGGAGAGAATACAGCA	chr2:139625803-139625938	ATATGCCCGCTAAAGTGTCGtGAGTATCCA
ENSMUSG00000039092	Sptlc3	protein_coding	chr2:139631248-139631377	CTTTCCCTAaGTGCTTTCAGCAGATTTTTG	chr2:139631248-139631377	TCGGGAGATGTTAGACACAGtGAGTATCCA
ENSMUSG00000021493	Pdlim7	protein_coding	chr13:55512312-55512407	CCTAGGCTCaCCCGAGAGATAGAGAGGGGC	chr13:55498651-55498734	CCAAGTTGATCTGACATATCtGAGGGCAAC
ENSMUSG00000021493	Pdlim7	protein_coding	chr13:55498894-55499009	GAGGTGCTTaCTGCGCAAACAAAGCATGTG	chr13:55498894-55499009	CCAAACATCTTCTCATAGTCtGGTAATGGG
ENSMUSG00000021493	Pdlim7	protein_coding	chr13:55499101-55499221	CAACCGCACaCCTCGCTCGCAGTAGGGGGC	chr13:55499101-55499221	TCAGAGCATGCATGATCTCCtGGAATGGGC
ENSMUSG00000021493	Pdlim7	protein_coding	chr13:55504658-55504838	GCCCCACTCaCTCCAGTGATCTTCTTCTTG	chr13:55504658-55504838	TGCTACCAGGTAGCGGCCGCtGCAAAGAGA
ENSMUSG00000021493	Pdlim7	protein_coding	chr13:55505934-55506168	GGAACACTTaCCGGATGATCTTGTGGCACT	chr13:55505934-55506168	GGGCTGGGAGTGGTGGGGCCtGACAGCCAA
ENSMUSG00000021493	Pdlim7	protein_coding	chr13:55506306-55506367	CCAAATCTTaCCAGGCCAGGATTCCTGGGG	chr13:55506306-55506367	TTCTGTCCTGGGCACCTGGCtGTAAGATCT
ENSMUSG00000021493	Pdlim7	protein_coding	chr13:55507330-55507366	CAAGCTTTTaCCTTGACTTCTTCATGAATT	chr13:55507030-55507123	CTCCAGGACATACTTTTCCCtGAGGGGCAG
ENSMUSG00000021493	Pdlim7	protein_coding	chr13:55507488-55507624	CCAGCACTTaCTGAACTCTGTGCCCGTGAG	chr13:55507330-55507366	TCCTCATCCGGGTCTTGCACtGAGAGGACA
ENSMUSG00000021493	Pdlim7	protein_coding	chr13:55507864-55507880	GGCTCACTAaCTTGTCAGAGGTCTGCACCT	chr13:55507488-55507624	CGGCTGTCTGAGCAACTGTCtATGGGAAGG
ENSMUSG00000021493	Pdlim7	protein_coding	chr13:55508208-55508326	GGCTGACATaCCCATTCTGCCGCAGGGTGC	chr13:55507864-55507880	ACTTGTCAGAGGTCTGCACCtGTGAAGGAA
ENSMUSG00000021493	Pdlim7	protein_coding	chr13:55508233-55508326	GGTGCTGTCaGTAGGTGGGGGTGCCCCGAA	chr13:55507949-55508326	CGGCGGGAGGGGTCAGGGCCtGGGCAGAGA
ENSMUSG00000021493	Pdlim7	protein_coding	chr13:55508780-55508810	GTATAACCTaCCTTCTGTGGTTTGCTCTGA	chr13:55508208-55508326	CGGCGGGAGGGGTCAGGGCCtGGGCAGAGA
ENSMUSG00000021493	Pdlim7	protein_coding	chr13:55508892-55509043	AGCACCTGTaCCTGCTAAGACCCAGGCTGA	chr13:55508233-55508326	CGGCGGGAGGGGTCAGGGCCtGGGCAGAGA
ENSMUSG00000021493	Pdlim7	protein_coding			chr13:55508780-55508810	GCTCTGAACAGGCTGGGCTCtGGAGAAGAA
ENSMUSG00000021493	Pdlim7	protein_coding			chr13:55508892-55509043	CTTTGCCTCCGGGCGTGAGCtGTAGAGAAG
ENSMUSG00000021493	Pdlim7	protein_coding			chr13:55508966-55509043	CTTTGCCTCCGGGCGTGAGCtGTAGAGAAG
ENSMUSG00000056228	Cars2	protein_coding	chr8:11550499-11550677	GGCGCACGCaCCAGGAGACTGCGTCCGAGC	chr8:11514117-11514191	AGGCTGCACTGCCTCTGTCCtGAAGGAGAA
ENSMUSG00000056228	Cars2	protein_coding	chr8:11514493-11514699	GTATCACTCaCCTTAACATTGATGCCATGG	chr8:11514493-11514699	TGCTGTCTCCTGAAACACACtGAGCCACAT
ENSMUSG00000056228	Cars2	protein_coding	chr8:11516151-11516249	AATGGATGTaCCTGTCGATTTGCCAGAGAA	chr8:11516151-11516249	TCCTTGGGCCACTAGCTTCCtGCAAGAGCA
ENSMUSG00000056228	Cars2	protein_coding	chr8:11517819-11517942	CTTCAAGTTaCCTTGGAGACCGCCCTGAGC	chr8:11517819-11517942	CTTCTTGGTGCTAGTCAGCCtGGAGTGGGA
ENSMUSG00000056228	Cars2	protein_coding	chr8:11518406-11518544	TGACTGCTTaCCTCTCCCATAGCACATCCT	chr8:11518406-11518544	CTGTCACTGTATTCAATGGCtGCAAAGGAA
ENSMUSG00000056228	Cars2	protein_coding	chr8:11518924-11518990	GAGCCACTCaCCTGACCTATAGTTGGTACG	chr8:11518924-11518990	AGAAGGTCTTCAGGAAGTCCtAGAAAGGGG
ENSMUSG00000056228	Cars2	protein_coding	chr8:11526002-11526069	ATTGACGTTaCCTTAATGGTGATATAGTTT	chr8:11526002-11526069	CCTTTCACATGCAAATGACCtGAAACAAAA
ENSMUSG00000056228	Cars2	protein_coding	chr8:11529580-11529713	GTCAGGCTCaCCAGAATGTAGGAAGTAATT	chr8:11529580-11529713	GTGGCTTCCGAACACCTCACtGCAGGGCAG
ENSMUSG00000056228	Cars2	protein_coding	chr8:11530295-11530427	ACTGGGTTTaCCTGGCCATGGTAGAGCACT	chr8:11530295-11530427	CGCTTGTCAGAGTCACCTGCtGGTGACAGG
ENSMUSG00000056228	Cars2	protein_coding	chr8:11537272-11537355	TCGACACCTaCCTGGCTCTGCAGTGGCACT	chr8:11537272-11537355	AGATCGAAGTAGACGCTGCCtGTTTGATAG
ENSMUSG00000056228	Cars2	protein_coding	chr8:11541898-11542003	TTCATGCTAaCCTGTAGCTGTCGAGTATGC	chr8:11541898-11542003	ACACAGTTGGCGGCAGAACCtGGGAGGAAG
ENSMUSG00000056228	Cars2	protein_coding	chr8:11542519-11542590	CCACAGCTTaCCTTCAGGGCTGCCATGTCT	chr8:11542519-11542590	AAGCGGGCGTCACGTTCATCtGCAAGAGGT
ENSMUSG00000056228	Cars2	protein_coding	chr8:11547727-11547844	AGGCTGCTTaCCTCGTTAGCTCTCTTGATT	chr8:11547727-11547844	GTCAAATCTAACATAGGAGCtGAAAGAAAA
ENSMUSG00000056228	Cars2	protein_coding	chr8:11550258-11550308	AGGAAACTCaCCAAGCATGGCCAAGATGTG	chr8:11550258-11550308	AGTCGGTCCACAGCTATACCtGGGAACATA
ENSMUSG00000044442	N6amt1	protein_coding	chr16:87367465-87367568	TTTCATTTTaGAGGAAATCTTTAAAACAAT	chr16:87354253-87354386	CGGCGGCCGAGCTAGCAGGGtGCGAGGAGG
ENSMUSG00000044442	N6amt1	protein_coding	chr16:87356178-87356264	TTTGTTGTTaGAGTGGAAATATGCCTTGAA	chr16:87356178-87356264	GTCCTCGGGCCTTATACATGtGAGTATGTG
ENSMUSG00000044442	N6amt1	protein_coding	chr16:87356898-87356988	CGCGTTGATaGGTGCACTGATATCAACCCT	chr16:87356898-87356988	GCCAGTGATCACAGATTTGGtGAGCATTAA
ENSMUSG00000044442	N6amt1	protein_coding	chr16:87362520-87362603	GCTACCCTCaGGTGCACGGCTTGCTGCCCA	chr16:87362520-87362603	AGTGACTCCGCCTGAAGAGGtAAGACTCAC
ENSMUSG00000044442	N6amt1	protein_coding	chr16:87362520-87362657	GCTACCCTCaGGTGCACGGCTTGCTGCCCA	chr16:87366139-87366280	GTAAAAGAAAACAATCCCGGtAATTAGAGA
ENSMUSG00000044442	N6amt1	protein_coding	chr16:87366139-87366280	ATTGCCGACaGGTAGGAAGTCGTGGAATAG
ENSMUSG00000044442	N6amt1	protein_coding	chr16:87366139-87366285	ATTGCCGACaGGTAGGAAGTCGTGGAATAG
ENSMUSG00000044442	N6amt1	protein_coding	chr16:87367465-87367482	TTTCATTTTaGAGGAAATCTTTAAAACAAT
ENSMUSG00000095562	Gm21887	protein_coding	chrX:170019262-170019281	CAATTTCTGaGGTTTTTACGTTTTTAAGGC	chrX:170009659-170009679	GCCGCCGCCGCCGCGTGACGtGAGGCCCGC
ENSMUSG00000095562	Gm21887	protein_coding	chrX:170010674-170011063	TCTCTGTTCaGCCTCCGCCGGTCACGGCCG	chrX:170009892-170009906	GGGAATGCTGGGACTTGTAGtGCGTAGTCA
ENSMUSG00000095562	Gm21887	protein_coding	chrX:170010744-170010764	CCGCGGTCAaGATGTCTCTGCCATGCCCAC	chrX:170010674-170011063	GACGCGCGCACGCCGTCAGGtAGGACACGC
ENSMUSG00000095562	Gm21887	protein_coding	chrX:170010780-170010938	CACGGACGCaCGGACGCACGGACGGACTCC	chrX:170010770-170011063	GACGCGCGCACGCCGTCAGGtAGGACACGC
ENSMUSG00000095562	Gm21887	protein_coding	chrX:170018674-170018796	TCCCACGCCaGCGTCCACCGGTCACTGCCG
ENSMUSG00000095562	Gm21887	protein_coding	chrX:170019151-170019231	GTGTGACTCaGTCCCAAGACGCCGCCCGGT
ENSMUSG00000066607	6030419C18Rik	protein_coding	chr9:58498965-58499684	TCCCCGGCCaGGTGGTGAGTCAGATCGACA	chr9:58490237-58490392	GGCTAAGGAGCTGAGGGAGGtGAGTTAAGA
ENSMUSG00000070283	Ndufaf3	protein_coding	chr9:108566851-108566927	GGGATGCTCaCCACAGCCGGTCGACGTGCC	chr9:108565962-108566075	AAGTGGCACAGGCATTGGGCtGCAAGGAGA
ENSMUSG00000070283	Ndufaf3	protein_coding	chr9:108566159-108566259	CAACGACCTaCCGTGTCCTGGACCTCCACA	chr9:108566159-108566259	GTGCCCACCACAACAATCTCtAAGGGTGGA
ENSMUSG00000070283	Ndufaf3	protein_coding	chr9:108566341-108566407	CTGCCCCATaCCTATCCTAGGTTCCAGCAT	chr9:108566341-108566407	TATCCTGATGAGATCCCACCtGTATGGTAG
ENSMUSG00000070283	Ndufaf3	protein_coding	chr9:108566556-108566751	AGAAGGCTCaCGTTCCACTGGACCACCGTC	chr9:108566556-108566751	TCCCCGACGCGGGTTCCTCCtGCGGAGGGC
ENSMUSG00000022485	Hoxc5	protein_coding	chr15:103015228-103015439	TTATGTTCCaGAGACGGATGGCAAGCGGTC	chr15:103014082-103014535	AAACTGCACATGAGCCACGGtAAACTTTAG
ENSMUSG00000090306	Adh6-ps1	protein_coding	chr3:138385834-138385895	ATTTATAACaGATTTCGCTGCTTGGCAGGA	chr3:138374190-138374207	AATGGGCACCCAGGGAAAAGtAAGTAAATA
ENSMUSG00000090306	Adh6-ps1	protein_coding	chr3:138381828-138381929	TGCTATCCCaGGTGATCAGATGCAAAGCTG	chr3:138381828-138381929	AAAGGAAGTTCGAATAAAGGtAAAAACAAA
ENSMUSG00000090306	Adh6-ps1	protein_coding	chr3:138383011-138383152	TCTCCACACaGATTGTGGCCACAGGAAGCT	chr3:138383011-138383152	GTACGCACGGTAAGAACAGGtAAGAAGCAA
ENSMUSG00000026051	1500015O10Rik	protein_coding	chr1:43742245-43742403	TTTTTCTACaGAAATTTGAAGATGATGTCA	chr1:43730885-43730963	CTGCTGTGCCTGGGTCCAGGtAAGTGGAGG
ENSMUSG00000026051	1500015O10Rik	protein_coding	chr1:43737200-43737247	TGTTTCTGTaGATGGCATAAGTGGAAACAA	chr1:43737200-43737247	ATGCTCCAGAAACGAGAAGGtAGGTCTGCC
ENSMUSG00000026051	1500015O10Rik	protein_coding	chr1:43738560-43738717	AACCTTTTCaGGACCTGTCCCGTCAAAGAC	chr1:43738560-43738717	CATGGGCTTTGATGAGGCTGtGAGTATACT
ENSMUSG00000031509	1700016D06Rik	protein_coding	chr8:11678576-11678669	GGGGACTCTaCCTGAAAGCTCTCTATTCGG	chr8:11655608-11655681	CTTCTCTTGAGCTTAGTTTCtGTTAGGGGA
ENSMUSG00000031509	1700016D06Rik	protein_coding	chr8:11656109-11656189	ATTTTACTTaCCAATAGCTCTTCGAATCTT	chr8:11656109-11656189	AGTATTTCTTTCTGCTTATCtGTGGAAAAG
ENSMUSG00000031509	1700016D06Rik	protein_coding	chr8:11661672-11661755	GTTATATTTaCCGTCAAAGGAAGGGGTGTG	chr8:11661672-11661755	GGTTCTTTTGTGTGGACTTCtTTGAGGAAA
ENSMUSG00000031509	1700016D06Rik	protein_coding	chr8:11665036-11665098	AGAGTCCTTaCCAAACACTGTAGCTATGTC	chr8:11662590-11662691	TCCCGGACTAGAATTTCATCtTGGAAAAAG
ENSMUSG00000031509	1700016D06Rik	protein_coding			chr8:11665036-11665098	CATTGCTTACCACTTGAACCtGATAGGAAA
ENSMUSG00000091311	Spata31d1b	protein_coding	chr13:59715327-59719122	ATCTCTCACaGCTCTCTGGAAGAGCCCTCT	chr13:59712315-59712500	AGAGAAATACACCCCAAAGGtAAGGAAGGA
ENSMUSG00000091311	Spata31d1b	protein_coding	chr13:59713636-59713675	CTCGTTGGCaGCTATGGGAGAAAGGGAAGA	chr13:59713636-59713675	AGAAGGCAAACCCTCAAAGGtAGGTGTCTG
ENSMUSG00000091311	Spata31d1b	protein_coding	chr13:59714135-59714195	GCTTATTTAaGGTGGGCGAGCTTGCCAGAG	chr13:59714135-59714195	TGCAGACAACCCAGCCAAGGtGATTGGCTT
ENSMUSG00000094282	Ccdc42b	protein_coding	chr5:120634180-120634235	GGACCACTCaCGGTTGCACTTTCTCGCTGA	chr5:120628338-120628412	TCATGATAAACCGCTTCACCtGGGGGCAGA
ENSMUSG00000094282	Ccdc42b	protein_coding	chr5:120629642-120629800	GAGCCCCTCaCCTCCTCCAGCTGCCCCTCC	chr5:120629642-120629800	TTTCAGTCCACTTAGATTCCtGCGGAACGC
ENSMUSG00000094282	Ccdc42b	protein_coding	chr5:120630008-120630229	GGGACGCGCaCCCACTGCTGTCTGTGCTCG	chr5:120630008-120630229	GGTCAGAAACCTCCTCAAACtGAAGAGAGG
ENSMUSG00000094282	Ccdc42b	protein_coding	chr5:120631224-120631418	GCCCTGCTCaCCACAGGCCGCTTTTCCAGG	chr5:120631224-120631418	CACGCCGGGCCTCAACTTCCtGGGAAGGAC
ENSMUSG00000094282	Ccdc42b	protein_coding	chr5:120631690-120631794	CCTCCACTGaCCTTCAGGAATTTGTCATAG	chr5:120631690-120631794	CTATCGTGCTGCGGTATTCCtTGGAGTGGG
ENSMUSG00000094282	Ccdc42b	protein_coding	chr5:120632542-120632647	CTGAGGCTCaCCTTCTTCTGGGCCTGCAAA	chr5:120632542-120632647	AGTCTGCTCCAGTGGCTTCCtGGAGGGACC
ENSMUSG00000006216	Clcnkb	protein_coding	chr4:141415196-141415295	GCAGTTCTTaCCCTGGATGTTTCTGCGGAT	chr4:141404585-141404632	TTGAAATTGCTTTCTTCAGCtATGACAGAG
ENSMUSG00000006216	Clcnkb	protein_coding	chr4:141404753-141404839	GACCCCAGTaCCTCCACCCACGATACAGAG	chr4:141404588-141404632	TTGAAATTGCTTTCTTCAGCtATGACAGAG
ENSMUSG00000006216	Clcnkb	protein_coding	chr4:141405052-141405135	TCTCTCTTTaCCTCATGCAAGGAGGTCTCC	chr4:141404741-141404839	GCTCAAAAAGGTTGTGTGTCtGCAGAGGGG
ENSMUSG00000006216	Clcnkb	protein_coding	chr4:141405272-141405357	GGAGGACCCaCCTGCTGGCCTGGAGCCCAG	chr4:141404753-141404839	GCTCAAAAAGGTTGTGTGTCtGCAGAGGGG
ENSMUSG00000006216	Clcnkb	protein_coding	chr4:141405272-141405360	GGAGGACCCaCCTGCTGGCCTGGAGCCCAG	chr4:141405052-141405135	AGATATCCTGGAGACAGGGCtGGGGGTAGG
ENSMUSG00000006216	Clcnkb	protein_coding	chr4:141407089-141407222	CTGTGGAATaCCTGTAGTCTCCACCAGGGG	chr4:141405272-141405360	CCCACCAGGGTCTGAGACTCtAACATTCAA
ENSMUSG00000006216	Clcnkb	protein_coding	chr4:141407804-141408017	CCGAGGCTCaCCCAATCTGTCGGCCACGGA	chr4:141407089-141407222	CACAGTTACAGAGTGGGAACtGTGGGCAGA
ENSMUSG00000006216	Clcnkb	protein_coding	chr4:141408306-141408416	GATACACTCaCCTGCCAGAGCATAGGCCCC	chr4:141407804-141408017	CCTGAGAAGGCAGCAGCACCtGCAGGGACA
ENSMUSG00000006216	Clcnkb	protein_coding	chr4:141408576-141408645	TCCAGTCTTaCCATAGATAAAGATGGGCAA	chr4:141408306-141408416	AGGCGCCCAATGACAGCTCCtGCCACAGAT
ENSMUSG00000006216	Clcnkb	protein_coding	chr4:141409326-141409499	ACTCTGCCCaCCTTCATGACCAGGAAGAAG	chr4:141408576-141408645	CCAAAATCAGCATCCAGAACtATGGGGGGG
ENSMUSG00000006216	Clcnkb	protein_coding	chr4:141409742-141409826	GTTCCCCTTaCCCGGGAAGCCATGAAGTGG	chr4:141409326-141409499	AATGCTCCGACATGGACAGCtGGGGCCGAG
ENSMUSG00000006216	Clcnkb	protein_coding	chr4:141410516-141410617	GTCCAGCCCaCCTGGTAGCCAGCAGTTTGG	chr4:141409742-141409826	GGCTGAGTACAAGGGTTTGCtGTGGGAGAA
ENSMUSG00000006216	Clcnkb	protein_coding	chr4:141410694-141410778	GCCCCACTCaCCCCAGGGCCACAAAAAAGA	chr4:141410516-141410617	CAGGATGCCACAGATGGCCCtGGAAGTGGA
ENSMUSG00000006216	Clcnkb	protein_coding	chr4:141411383-141411508	ATGGTGCTCaCCCTGTTCATTGTTGAAGAC	chr4:141411383-141411508	TCGATGCTGAACAGGACACCtAGGGGACAC
ENSMUSG00000006216	Clcnkb	protein_coding	chr4:141411590-141411668	GGAGCTCTCaCCGCTGATGGGAGCTGCGAA	chr4:141411590-141411668	CCATTTCTTTGGTCTTGCTCtGGGAGGAAC
ENSMUSG00000006216	Clcnkb	protein_coding	chr4:141411743-141411820	GTGCCCCTCaCCTCAGGTTCCCCGACGGTC	chr4:141411743-141411820	TCAGGTGCACGAAGGGACCCtGCAGGGGGC
ENSMUSG00000006216	Clcnkb	protein_coding	chr4:141412192-141412331	CATGTCCGTaCCAATTTTCCCAGGAAGATG	chr4:141412192-141412331	ACCTCAGGGATTCCAGACCCtGGTCCAGGT
ENSMUSG00000006216	Clcnkb	protein_coding	chr4:141413885-141414013	CCATGACTCaCCTCCAGAGGATGGTGTGAT	chr4:141413885-141414013	CTGTACAGCCACTTGTGTGCtAGAGATGTC
ENSMUSG00000006216	Clcnkb	protein_coding	chr4:141414445-141414573	GGAGGCCTTaCCTCTGACCACGCGCCCAAT	chr4:141414445-141414573	TTCAGCCACTCTAGGCCCCCtAGACAGGAC
ENSMUSG00000020974	Pole2	protein_coding	chr12:69228097-69228164	TCGAGACTCaCCTCCTGAGCAGCAAGCCCC	chr12:69201867-69201882	TCAAAAGCCCTGAAGTTTGCtGAAATAGAA
ENSMUSG00000020974	Pole2	protein_coding	chr12:69202907-69202974	AGCATGCTTaCCTGTCTTCTACTGTTTTAC	chr12:69202907-69202974	CACTTCTTGGAAAGGAGCCCtTTGAAGACA
ENSMUSG00000020974	Pole2	protein_coding	chr12:69204091-69204267	AACATCCTTaCAGGGTTTATGCAGAGGCAA	chr12:69204091-69204267	ATAAGATGGTCTTTACGAACtACAATAGAA
ENSMUSG00000020974	Pole2	protein_coding	chr12:69206410-69206518	AGTCTACTTaCGTGAGTAGGAATATCCAAA	chr12:69206410-69206518	TTGTGTACAATACTGAATTCtGCAACGAAA
ENSMUSG00000020974	Pole2	protein_coding	chr12:69207859-69207936	GAGTGACTTaCCTGCAAGGATTAGTCGTGA	chr12:69207859-69207936	GCTTTCAGCGAGTGGCGGCCtAGAAAAACA
ENSMUSG00000020974	Pole2	protein_coding	chr12:69208021-69208080	ACAAAGCTTaCCTTGGTAAAATGGAACCAA	chr12:69208021-69208080	CACAAACACAAAACGGCTACtGCATAAAAT
ENSMUSG00000020974	Pole2	protein_coding	chr12:69208917-69208971	ACTATTTTTaCCTTTGGTGGATACTTGGAT	chr12:69208917-69208971	GCCAAAGATTTTAGGGAATCtGAAAATTAT
ENSMUSG00000020974	Pole2	protein_coding	chr12:69209312-69209401	ATGCTCAATaCCTTTCAAAGCCTGGACTTG	chr12:69209312-69209401	GGAGGTGCTGGCGAGTAACCtAGGGAACAA
ENSMUSG00000020974	Pole2	protein_coding	chr12:69209822-69209994	ATAATCCGTaCCAGAAAACATTACATGAAA	chr12:69209822-69209994	AATATTTCCATAGTACGCCCtATGTAATTA
ENSMUSG00000020974	Pole2	protein_coding	chr12:69211373-69211445	CGCTTTAATaCCTTGTGGTGCTGGAGGGCT	chr12:69211373-69211445	ACTTGATCTTCAAACCAACCtAAACAAAGC
ENSMUSG00000020974	Pole2	protein_coding	chr12:69212223-69212271	CGCACGCTTaCCTTCTGCCAGGACGAAGCA	chr12:69212223-69212271	ATAAGCCACTGTGGAACTGGtACAGAGCAG
ENSMUSG00000020974	Pole2	protein_coding	chr12:69212987-69213043	TTAAAGGATaTAGCTTTACTAAGGTCCAGT	chr12:69212987-69213043	CTTCCAGGAAAAACTTCCCCtAAAACAGAA
ENSMUSG00000020974	Pole2	protein_coding	chr12:69213829-69213912	CCTTAACTTaCCTCTTTCAGCTGGGTTATC	chr12:69213829-69213912	AGGTTTCTATAGTTTTAAGCtAAAATAAAA
ENSMUSG00000020974	Pole2	protein_coding	chr12:69215311-69215385	AAGGTCCAAaCCTGGAACTTGCTCCCACTT	chr12:69215311-69215385	ATTCATGTCTGTGTGTCCTCtGAAACAAAG
ENSMUSG00000020974	Pole2	protein_coding	chr12:69221977-69222070	TCCCAACTTaCCTGGTGTAAAATGGTATAG	chr12:69221977-69222070	ATGATTAGTCATGGATAGACtAGAAAAAAA
ENSMUSG00000020974	Pole2	protein_coding	chr12:69223104-69223179	CACCCACGTaCATAGTCTCATCCATAGACT	chr12:69222399-69222476	GATATTGAAAACGTGCTCTCtGAAAAACAA
ENSMUSG00000020974	Pole2	protein_coding	chr12:69226338-69226438	ATGTTACTTaCAGGGCTGCTTTTCAACTGC	chr12:69223104-69223179	TCGATCATGTTCGAGGACACtGAAAAAGGA
ENSMUSG00000020974	Pole2	protein_coding			chr12:69226338-69226438	CAGATACTTGGTGGCTTCACtAGTGACAGA
ENSMUSG00000042250	Pglyrp4	protein_coding	chr3:90740284-90740459	GTGTTTTGCaGGTTCCCCACCCAATGCAGC	chr3:90726952-90727000	TTGGTTCTTCTGGCACAGGGtAAGTTTTCT
ENSMUSG00000042250	Pglyrp4	protein_coding	chr3:90727899-90728006	TCTTTTTGCaGGTGTTTCCTCCTGGGAAAA	chr3:90727899-90728006	GGCATACTAGGCCGTGATGGtGAGGAGACT
ENSMUSG00000042250	Pglyrp4	protein_coding	chr3:90728627-90728825	TCTCCCCACaGATGTCTTCACTATGGTTTC	chr3:90728627-90728825	GGTGTGATGTGGCTTACAAGtACGTGGCTG
ENSMUSG00000042250	Pglyrp4	protein_coding	chr3:90730737-90730855	CCTGCCCACaGTTTCCTGGTTGGGGATGAT	chr3:90730737-90730855	TTCTTTGGTACCCAAGAAGGtAATGGCACC
ENSMUSG00000042250	Pglyrp4	protein_coding	chr3:90732920-90733072	CTCTCTTCCaGGCCATAGTCCCAGCCCTGT	chr3:90732920-90733072	AAGGGGAAACAGAAGAAAGGtGAGACCCAG
ENSMUSG00000042250	Pglyrp4	protein_coding	chr3:90735442-90735643	TTATCCTACaGCAGCTTGTCCCCACATAGT	chr3:90735442-90735643	CATGTGACATTGGGTATAAGtAAGCCATCC
ENSMUSG00000042250	Pglyrp4	protein_coding	chr3:90735445-90735643	TCCTACAGCaGCTTGTCCCCACATAGTTCC	chr3:90735445-90735643	CATGTGACATTGGGTATAAGtAAGCCATCC
ENSMUSG00000042250	Pglyrp4	protein_coding	chr3:90738991-90739109	TGCTTCTTCaGCTTCCTCGTGGGCCAGGAT	chr3:90738991-90739109	TTCATGGGCACCTTCACAGGtAAGTGGAGG
ENSMUSG00000024653	Scgb1a1	protein_coding	chr19:9087847-9087901	TGGGCACTCaCCTGAGCTGCAGCAGATGGA	chr19:9083767-9083811	GACTTGTTAGGATTTTCTCCtAGAATAAAG
ENSMUSG00000024653	Scgb1a1	protein_coding	chr19:9085188-9085375	ATGTTGCATaCCGTGAGCTTCATGATGTTT	chr19:9085188-9085375	GGGCAGATGTCCGAAGAAGCtGGAGTGCAG
ENSMUSG00000034159	2310007B03Rik	protein_coding	chr1:93159601-93160129	CACACTGTTaCCTGGTGGAATGAGCCTGTG	chr1:93152011-93152100	GGATGTTGAAGACCTGGAACtGCAGTAGGC
ENSMUSG00000034159	2310007B03Rik	protein_coding	chr1:93152917-93153273	GCTGCACCCaCCTTATCTAGCAGAAAGTCA	chr1:93152917-93153273	AGGCCCACAGCAGCACTGTCtGCAGGACAC
ENSMUSG00000034159	2310007B03Rik	protein_coding	chr1:93154487-93154640	ACCATGCATaCCTTCAGGTGGTCAAAAGTT	chr1:93154487-93154640	CAGGTAGCCAGTGGAGATCCtGAAAGCCAG
ENSMUSG00000034159	2310007B03Rik	protein_coding	chr1:93155979-93156204	GTGTCATCTaCCTCCAGTGCTGGGCATTAG	chr1:93155979-93156204	TTAGCAGCATTCAGTGAACCtGCAACAACC
ENSMUSG00000020737	Hn1	protein_coding	chr11:115514220-115514275	TGTCGCCTTaCCGGGAGCTGTTCCTGCTGT	chr11:115498154-115498299	AAGTCTGTGTCCACATTTTCtAAGAAAACA
ENSMUSG00000020737	Hn1	protein_coding	chr11:115502005-115502102	ATCACACTGaCCTTGAGGTCTAAGAAATCT	chr11:115500666-115500684	CATGCATATCACCTTCTCCCtGGAAAAGAA
ENSMUSG00000020737	Hn1	protein_coding	chr11:115503032-115503174	CAAGCAAGCaCCTGCTGACTTGGCCCAAGA	chr11:115502005-115502102	CCACCACTAGACTTGGAACCtAGAAACCAA
ENSMUSG00000020737	Hn1	protein_coding			chr11:115503032-115503174	ACCTGGAGGCCGCAAAACCCtAGAAGCAAT
ENSMUSG00000027777	Schip1	protein_coding	chr3:68625807-68625855	TGATTTTGCaGACACGCTGAGAGTCAGCAG	chr3:68064942-68065007	AGGCAAGCAAGCTGACAGAGtAAGTTTTCC
ENSMUSG00000027777	Schip1	protein_coding	chr3:68494574-68495257	CCCCTCCCCaGGATTACCGAGAGGATGGGA	chr3:68494574-68495257	GAGGACCAACTCCACCTCTGtAAGTTGGCC
ENSMUSG00000027777	Schip1	protein_coding	chr3:68572634-68572663	GATGTACTGaGATGGTACATCAGGAGAACT	chr3:68494592-68495257	GAGGACCAACTCCACCTCTGtAAGTTGGCC
ENSMUSG00000027777	Schip1	protein_coding	chr3:68596150-68596268	TGAAATTTTaGGCACAGAAGAATGAGAGAG	chr3:68572634-68572663	GGAGAACTGCTCGTACCAGGtAAGGTTGGA
ENSMUSG00000027777	Schip1	protein_coding	chr3:68616440-68616557	TTCCCACCCaGACTACAGAGCGGGATGAAC	chr3:68596150-68596268	AGCCAAGCCTTTCTGCAAGGtGAGCTTTTG
ENSMUSG00000027777	Schip1	protein_coding	chr3:68617611-68617808	TTCCTTCACaGAGCAAGCAGAGTTCTTCCT	chr3:68616440-68616557	CACGCCCTTGTCCCCCATGGtAAGTCCACG
ENSMUSG00000027777	Schip1	protein_coding	chr3:68618596-68618719	TGTGTCTCCaGCTCCCACACATGCCTCACA	chr3:68617611-68617808	GTCTCCCGTCGCTGATCTTGtAAGCAGCGG
ENSMUSG00000027777	Schip1	protein_coding	chr3:68620973-68621066	TTTCGCCCCaGGTTTGAATGAAGAGTTGGT	chr3:68618596-68618719	CTCCACTCCCAGATTGAAAGtAAGTGGGGG
ENSMUSG00000027777	Schip1	protein_coding			chr3:68620973-68621066	ACATTGAAGACTTGACTAGGtCAGTCTGCC
ENSMUSG00000026815	Gfi1b	protein_coding	chr2:28615277-28615376	CTCAGACTCaCCAGGAATTACAGCAGGAGG	chr2:28610028-28610203	CACTTGTGGGGCTTCTCACCtGGGGAAGGG
ENSMUSG00000026815	Gfi1b	protein_coding	chr2:28611419-28611584	TGGGTGCTCaCCTGTGTGGATGTAGGTGTG	chr2:28611419-28611584	GGCACTCGAAGCTTCGCTCCtGCCGGAGGA
ENSMUSG00000026815	Gfi1b	protein_coding	chr2:28611419-28611683	TGGGTGCTCaCCTGTGTGGATGTAGGTGTG	chr2:28611419-28611683	TGGACCCGGCTGGGACGCCCtGAGAAAGAG
ENSMUSG00000026815	Gfi1b	protein_coding	chr2:28612781-28612918	CAGTTACTCaCCTGTGAGTGGACGTGAGTA	chr2:28613677-28613948	GGTGTCACGAGAGGCCCCTCtGTACAAAGA
ENSMUSG00000026815	Gfi1b	protein_coding	chr2:28613677-28613948	CCATTGCTCaCCTTGTTGCACTTGACACAG	chr2:28614755-28614892	TGGCTATGCTCTTTTGCCACtGTGAGGAGA
ENSMUSG00000026815	Gfi1b	protein_coding	chr2:28614755-28614892	TGGCTGGGTaCCTGGGGCTGAGGCCATCTT
ENSMUSG00000032902	Slc16a1	protein_coding	chr3:104655448-104655719	CTGCATCTTaGGCCGCCTCAATGACATGTA	chr3:104649301-104649517	GCTGTCATGTATGCTGGAGGtGAGTACCCA
ENSMUSG00000032902	Slc16a1	protein_coding	chr3:104650886-104651029	TTCTCTCCTaGGTCCTATCAGCAGTATCTT	chr3:104650886-104651029	TGCATTGGTGTTATTGGAGGtGAGTGGCTA
ENSMUSG00000032902	Slc16a1	protein_coding	chr3:104652742-104653587	CCTTTCCCTaGGTCTTGGGCTTGCTTTCAA	chr3:104652742-104653587	CTAGGGCCACCACTTTTAGGtATAGTATGT
ENSMUSG00000021032	Ngb	protein_coding	chr12:87102172-87102260	GCAGCTCTCaCCTGGCGAACAGGACAGTGC	chr12:87098415-87098546	GCAGGGACTCGCCTACTGTCtGCAGAGGTA
ENSMUSG00000021032	Ngb	protein_coding	chr12:87099984-87100115	TGAGAACGTaCCCCACTACCCACCGAGAAG	chr12:87099984-87100115	CATCAATCACTAGCATCACCtGTCGAGGAC
ENSMUSG00000021032	Ngb	protein_coding	chr12:87099996-87100115	CCACTACCCaCCGAGAAGGAGCTGAGCCTC	chr12:87099996-87100115	CATCAATCACTAGCATCACCtGTCGAGGAC
ENSMUSG00000021032	Ngb	protein_coding	chr12:87100689-87100800	CCCTCCCTCaCCTTCCTAATGTGGTCCAGG	chr12:87100166-87100240	GGTGGCAGGCGGCCAGTGTCtGTAAACAGT
ENSMUSG00000021032	Ngb	protein_coding			chr12:87100689-87100800	GGGTTCCAGGGCGAAGAGCCtGTGGGTTAG
ENSMUSG00000025025	Mxi1	protein_coding	chr19:53371573-53371733	TCCTCCCGCaGAGGAGATTGAAGTGGATGT	chr19:53310700-53310973	ATCGAGAAAGAAAACAAAAGtAAGTTTGGG
ENSMUSG00000025025	Mxi1	protein_coding	chr19:53331351-53331483	ACGGTTTTTaGAGTGTGAACATGGCTACGC	chr19:53329648-53329720	TTGGAGCGCAGGGAGCGAGGtAACGGCTGG
ENSMUSG00000025025	Mxi1	protein_coding	chr19:53346451-53346480	TCTTCTTCTaGATCTACACACAATGAGTTG	chr19:53331351-53331483	ACACCAGCACTGCCAACAGGtAGGGAGAGG
ENSMUSG00000025025	Mxi1	protein_coding	chr19:53369542-53369656	ATCTTTCTTaGACGAGCTCACCTGCGCCTG	chr19:53331386-53331483	ACACCAGCACTGCCAACAGGtAGGGAGAGG
ENSMUSG00000025025	Mxi1	protein_coding	chr19:53370190-53370361	CTTCATTTTaGAAACTTGAAGAAGCGGAGA	chr19:53346451-53346480	ATGAGTTGGAAAAGAACCGGtGAGTTCGTA
ENSMUSG00000025025	Mxi1	protein_coding			chr19:53369542-53369656	AGCCAAAGCACACATCAAGGtGAGAATCTT
ENSMUSG00000025025	Mxi1	protein_coding			chr19:53370190-53370361	CGCTCGGATTCAGAGCGAGGtAGGCAGCTT
ENSMUSG00000072487	Mroh5	protein_coding	chr15:73830884-73830963	ACTGAACTGaCCTGGAGTTGTGGGACATGG	chr15:73772927-73772959	CCACAGGCGAAAGGTGTGGCtGTGGATAGA
ENSMUSG00000072487	Mroh5	protein_coding	chr15:73781848-73781997	CAACCCCTCaCAGTCGACAGGCTGTCCCCA	chr15:73781848-73781997	CCAGATGATCAGCGATCTCCtGTGAGAGTA
ENSMUSG00000072487	Mroh5	protein_coding	chr15:73783008-73783180	AAGGCTTTGaCCTTGAGGGCTTGGTTGCTG	chr15:73783008-73783180	ACTTCTAGAGTTTCTCGGGCtGGTCAGGGC
ENSMUSG00000072487	Mroh5	protein_coding	chr15:73783445-73783580	AGAACACTCaCCTTTCTGGTACATCAGAAG	chr15:73783445-73783580	TTGTGAAGTTCTCTTTGGTCtATGTAGAGA
ENSMUSG00000072487	Mroh5	protein_coding	chr15:73784813-73784917	GTGGTGCTTaCACTTAGGCAGTGCTTATTG	chr15:73784813-73784917	TTAGCCAAGTGTACAGATGCtGTAAGGTGG
ENSMUSG00000072487	Mroh5	protein_coding	chr15:73785991-73786086	GAAGCCCTCaCCGACAGCAGGATGTGGAGT	chr15:73785991-73786086	TGGTCTGGTAGTACAGTCTCtGCATAAGAG
ENSMUSG00000072487	Mroh5	protein_coding	chr15:73787892-73788033	GCAGGCCGCaCCTGGATGTTGATGTTGGGT	chr15:73787709-73788033	CATGGGCGGCCTCAGCGCACtGTTGGGAGG
ENSMUSG00000072487	Mroh5	protein_coding	chr15:73789219-73789298	CTGCAACCTaCCAGAGGCTGGAGACAATAT	chr15:73787892-73788033	CATGGGCGGCCTCAGCGCACtGTTGGGAGG
ENSMUSG00000072487	Mroh5	protein_coding	chr15:73789970-73790092	TGTGCACATaCCATCAGACACTCCAGGAGC	chr15:73789219-73789298	GCTCTTTCTCCATCAGTGTCtGTAAGTTCA
ENSMUSG00000072487	Mroh5	protein_coding	chr15:73790720-73790878	GCAACCTGTaCCCAGGAGCTGAAGTGGAAG	chr15:73789970-73790092	TTTGCTTCAGGGTCTCATCCtGTGTAGGTC
ENSMUSG00000072487	Mroh5	protein_coding	chr15:73791329-73791427	GTGACAGGTaCCCACGGAGAGTCTGAGGCA	chr15:73790720-73790878	CAGTGTTCTGGCCGTGGAGCtGGGTAGGAG
ENSMUSG00000072487	Mroh5	protein_coding	chr15:73791724-73791843	TGAGTTGATaCCTTCAGGGAAAAGTTCTGC	chr15:73791329-73791427	GGGTTAACCATGAACAGACCtGCAAGAGCA
ENSMUSG00000072487	Mroh5	protein_coding	chr15:73792669-73792785	TGGGGCCTCaCCTCCCTTTGCTTGGCCCAC	chr15:73791724-73791843	CCACTGTGAGAGCAATGCCCtGTGGGCAGA
ENSMUSG00000072487	Mroh5	protein_coding	chr15:73793068-73793175	TGGGGGGCTaCCTTGTCCGGGGTTTGCTCT	chr15:73792669-73792785	AGTAGGTGAACAGGAAGGCCtGGTGGGATT
ENSMUSG00000072487	Mroh5	protein_coding	chr15:73798880-73798932	TCCCTCTGTaCCTGGGAAAGCAAATCTTTC	chr15:73793068-73793175	GCACCGACTTTCTGGCCATCtGTGAGGCGA
ENSMUSG00000072487	Mroh5	protein_coding	chr15:73800092-73800251	GCGGCACATaCCTTGAGATATTAGGACTCC	chr15:73798880-73798932	TCTTCCTTGAGAAGCTCCTCtGTGGGAAAA
ENSMUSG00000072487	Mroh5	protein_coding	chr15:73819284-73819319	GGATGGCCTaCCGTGGACTTGGTCATGTGC	chr15:73800092-73800251	GATATATATCATTCAGTTCCtGGGTGGGGG
ENSMUSG00000072487	Mroh5	protein_coding	chr15:73819284-73819412	GGATGGCCTaCCGTGGACTTGGTCATGTGC	chr15:73819284-73819412	ATGTGTGTCGGCAGGAGATCtGTGGAGGAC
ENSMUSG00000072487	Mroh5	protein_coding	chr15:73820223-73820368	AGCAACACCaCCTCTGGGTTGTCTTTGAAG	chr15:73820223-73820368	AGCATCTTGAAGCAGATGGCtAAAGATGAC
ENSMUSG00000072487	Mroh5	protein_coding	chr15:73821334-73821509	GCTACCCTCaCCTGAGTTGTAGGCCTCCTC	chr15:73821334-73821509	AGAAACGTGGGAGAAGATTCtGAAATGGAG
ENSMUSG00000004994	Ccdc130	protein_coding	chr8:84266836-84266838	AATCTACTCaCCATCTTGGGAGCTGCCTAT	chr8:84258484-84258926	CGCTGCTTGTCCTCATAAGCtGTAGGGAAA
ENSMUSG00000004994	Ccdc130	protein_coding	chr8:84259113-84259251	CTGGCACTCaCAGTCCAGGGTGTGCAACCT	chr8:84258906-84258926	CGCTGCTTGTCCTCATAAGCtGTAGGGAAA
ENSMUSG00000004994	Ccdc130	protein_coding	chr8:84260294-84260466	GCTTCCCTCaCCCGGAAGTGCCTCCGTAGC	chr8:84259113-84259251	GCATGGCTTTCTTCTTCTCCtGTGGGTGGG
ENSMUSG00000004994	Ccdc130	protein_coding	chr8:84260543-84260685	ATGGTGCTCaCCTGTGGTCAGCACCTGCTC	chr8:84260294-84260466	TTCTCTTTCTTCTCATGCTCtGCAAGGACC
ENSMUSG00000004994	Ccdc130	protein_coding	chr8:84261740-84261800	GATGCGCCTaCCTGTAGATTGGAGTCGTGT	chr8:84260543-84260685	GTGGCATTTCATCCTGAACCtAGAGAGGAA
ENSMUSG00000004994	Ccdc130	protein_coding	chr8:84262993-84263048	CCCACGCTCaCCCATGCCGATGTGGTTCTT	chr8:84261740-84261800	TCTGCATTGTAGCGCACACCtGAGAGGGCG
ENSMUSG00000004994	Ccdc130	protein_coding	chr8:84263862-84263944	TAGTTTCTTaCCGGATAACAAGGATGCCTT	chr8:84262982-84263048	GTTGTATGGCATTTCAAATCtAAACAAAGA
ENSMUSG00000004994	Ccdc130	protein_coding	chr8:84264309-84264362	GAGCTGCTCaCCTTTTCGGGGTTGAAGTCT	chr8:84262993-84263048	GTTGTATGGCATTTCAAATCtAAACAAAGA
ENSMUSG00000004994	Ccdc130	protein_coding			chr8:84263862-84263944	ATCGGTTGAGAGAGCCATGCtGTATGGAAA
ENSMUSG00000004994	Ccdc130	protein_coding			chr8:84263906-84263944	ATCGGTTGAGAGAGCCATGCtGTATGGAAA
ENSMUSG00000004994	Ccdc130	protein_coding			chr8:84264309-84264362	TCTGGCCTTTCCTTTCACCCtGGAAGCAGA
ENSMUSG00000019710	Mrpl24	protein_coding	chr3:87923210-87923343	TGATTCAACaGATGGCCCCAAGGACACATC	chr3:87921866-87922048	CCTATTCTGTGGAGACATGGtAAGGACCTC
ENSMUSG00000019710	Mrpl24	protein_coding	chr3:87922131-87922226	TCTTCCTACaGGTAGAAATCTTAGAAGGCA	chr3:87922131-87922226	CCTGGAGGGGTTGAACACGGtGAGTCTTGA
ENSMUSG00000019710	Mrpl24	protein_coding	chr3:87922388-87922491	CTCTTGGACaGCATTACCGATACATTGGCA	chr3:87922935-87923065	GTCCCTGAAACATGGACTGGtAAGTTGAGG
ENSMUSG00000019710	Mrpl24	protein_coding	chr3:87922935-87923065	TTACCCACCaGGAAACCCACTGAGATCCAG
ENSMUSG00000028248	Sfrs18	protein_coding	chr4:21874913-21874940	TTTTCTTTCaGATCAACAACCCCTCCCCGT	chr4:21854358-21854445	CAGCACCAGCAAGATCCAAGtAAGGAAAAG
ENSMUSG00000028248	Sfrs18	protein_coding	chr4:21857180-21857368	ATGTACTTTaGGCCAGATTGACTGGGCTGC	chr4:21857180-21857368	AACAGAATGTGGCAACCAGGtTTGTTATTT
ENSMUSG00000028248	Sfrs18	protein_coding	chr4:21859084-21859307	ATCCTGAATaGAATGGGGAATGCATCAGCA	chr4:21859084-21859307	GAACCAGTTTGACTATCAGGtGAAGGATAT
ENSMUSG00000028248	Sfrs18	protein_coding	chr4:21860820-21860991	TACTCTTTCaGCATGGGGCTGCTTTTGGTC	chr4:21860820-21860991	CAGGAGCCTCCACAAATTGGtAGCTATTTA
ENSMUSG00000028248	Sfrs18	protein_coding	chr4:21861987-21862177	GTGTGAAACaGATGCAGTAAAACGCAGGAC	chr4:21861987-21862177	ACCCCAAAGAAGTAAATTTGtAAGTAGAAC
ENSMUSG00000028248	Sfrs18	protein_coding	chr4:21865877-21866014	TGTTGCCATaGGATAGTGATGAAGAGGACG	chr4:21865877-21866014	GGAGAAGGAGTACCAAATGGtAAGGCATGC
ENSMUSG00000028248	Sfrs18	protein_coding	chr4:21869516-21869615	TTCTTCCTTaGATGTTGCTGACAAAGATGC	chr4:21869516-21869615	CATCGGAAAGCAACGAAAGGtACATTGTGG
ENSMUSG00000028248	Sfrs18	protein_coding	chr4:21869516-21869632	TTCTTCCTTaGATGTTGCTGACAAAGATGC	chr4:21870352-21870405	GCCTCCCTCACCGGCCTCGGtAAGTGTCCT
ENSMUSG00000028248	Sfrs18	protein_coding	chr4:21870352-21870405	GTGATACAAaGCTCCTGCAAAGCAGCTGGC	chr4:21871438-21871608	CAAGATAAACAGATAGAAGGtGATCTGAGA
ENSMUSG00000028248	Sfrs18	protein_coding	chr4:21871438-21871608	TACGCACACaGGCGGACTGGGTGGCTATGG	chr4:21873586-21874672	AGTCTAAGTCCCGATCAAGGtAGTATACTT
ENSMUSG00000028248	Sfrs18	protein_coding	chr4:21873586-21874672	TTCTGTTTCaGAAGAAAAGCAGCAAACAGA
ENSMUSG00000028248	Sfrs18	protein_coding	chr4:21873586-21874673	TTCTGTTTCaGAAGAAAAGCAGCAAACAGA
ENSMUSG00000005699	Pard6a	protein_coding	chr8:105702608-105703359	CTCTCCTGCaGCAGAAGGTGACTCGAGTGG	chr8:105701303-105701317	TTGGATGAGAGCGATCCAGGtTAGGAGGCT
ENSMUSG00000005699	Pard6a	protein_coding	chr8:105702174-105702396	CCCGCCTCCaGTTTGACGCCGAGTTCCGAC	chr8:105701741-105701803	CGTCGAGGTGAAGAGCAAAGtAAGGGCTTC
ENSMUSG00000005699	Pard6a	protein_coding			chr8:105702174-105702396	CTCTTGGTTCAGAAACGGGGtGAGGATGGG
ENSMUSG00000021096	Ppm1a	protein_coding	chr12:72793712-72793738	CCTATGTGAaGGATTCTGCGTCAACCGATG	chr12:72783703-72784536	CGACACCTGCTTGTATAAGGtAGCCAGATG
ENSMUSG00000021096	Ppm1a	protein_coding	chr12:72786672-72786789	TTTCTTTCCaGGGAAGTCGAGACAACATGA	chr12:72786672-72786789	CTGGAGAGCAGAGTAGAAGGtGGATCATTA
ENSMUSG00000021096	Ppm1a	protein_coding	chr12:72790633-72790741	CTGATTCCCaGAAATCATAAAGAAGCAGGT	chr12:72790633-72790741	GGGGTGAATTGGCAAGCAAGtGAGTATGCC
ENSMUSG00000021096	Ppm1a	protein_coding	chr12:72792778-72792835	TTAACATTTaGGCGGAATGTAATTGAAGCC	chr12:72792778-72792835	TTACAAAAATGACGACACTGtGAGTAGCGT
ENSMUSG00000026923	Notch1	protein_coding	chr2:26462148-26462245	CGTCTGCTTaCCTTGTTGTTCTGCATGTCC	chr2:26459534-26460976	GGAACAGGGGAGTCTCCTCCtGTAGGACAC
ENSMUSG00000026923	Notch1	protein_coding	chr2:26462342-26462489	CTCGGGCCTaCCTAGGTCATCCACGGCATT	chr2:26462148-26462245	CAATGCAAAGCCGACTTGCCtGGAAAGGAA
ENSMUSG00000026923	Notch1	protein_coding	chr2:26463710-26464005	GTGCTGCGTaCCTGGAAGACACCCTGAGCA	chr2:26462342-26462489	CCCTGTTCCGGAGCAGGATCtGGAAGGCAG
ENSMUSG00000026923	Notch1	protein_coding	chr2:26464806-26464971	AGTGGCCTTaCCTGGTCCTCGAACATTGAC	chr2:26464806-26464971	GAACTACTGGCTCCTCAAACtGAGTGTGGA
ENSMUSG00000026923	Notch1	protein_coding	chr2:26465063-26465150	GCGGGACTCaCCCGGAACTTCTTGGTCTCC	chr2:26465063-26465150	TGAGGCATTCTTCAGGGGCCtGGGTATGGG
ENSMUSG00000026923	Notch1	protein_coding	chr2:26465350-26465566	TGTCCACTCaCTTGAGGCCGACTGAGTCCT	chr2:26465350-26465566	GGAGGCTCCACCGGCTCACCtGCGGGCAGG
ENSMUSG00000026923	Notch1	protein_coding	chr2:26466467-26466615	TGATTACTCaCTCTTCACGGCCTCAATCTT	chr2:26466467-26466615	CTCCAGGTAGACAATGGAGCtGAGAACACA
ENSMUSG00000026923	Notch1	protein_coding	chr2:26467629-26468030	GGAGCACTCaCCCACGGATGTCCATGGGGT	chr2:26467629-26468030	GTACTGGTCATACAGGGGGCtGAGGAGGTA
ENSMUSG00000026923	Notch1	protein_coding	chr2:26468232-26468803	GCCTTACTTaCTTGCACTGTCCCTCGGTGA	chr2:26468232-26468803	ATGTGGCACCCTCGAAGCCCtGTGGTGGAG
ENSMUSG00000026923	Notch1	protein_coding	chr2:26469605-26469717	GGGACACCTaCCGCAGGGCACCTACAGATG	chr2:26469605-26469717	ACTGACTCACAGCGGCGTCCtGTGTGAAGA
ENSMUSG00000026923	Notch1	protein_coding	chr2:26469801-26470058	AAGGCACGCaCCAGTGTGGCCAGCCCGGCA	chr2:26469801-26470058	TTGATCTCACAGTGTACACCtGCAGAGTGA
ENSMUSG00000026923	Notch1	protein_coding	chr2:26470274-26470406	CCTACCCTTaCCCTGTGTCCCCCGGGGGCA	chr2:26470274-26470406	CATGGTAGCCAGCCACACACtGTAGAAATG
ENSMUSG00000026923	Notch1	protein_coding	chr2:26470822-26471006	ACGGCCCACaCCTTGCAGGAAAAGCCGCCG	chr2:26470822-26471006	AGGAGAGTGACGTCAATGCCtGTGGGGACA
ENSMUSG00000026923	Notch1	protein_coding	chr2:26471152-26471305	CGGTTGGTTaCCTCGCTTCTGTGCAGCCAC	chr2:26471152-26471305	CGCACCAGCGCACAAGGTTCtGAGGAGACA
ENSMUSG00000026923	Notch1	protein_coding	chr2:26472071-26472272	CCTCAGCTCaCCTGGCAGTTGAGACCAGTG	chr2:26471276-26471305	CGCACCAGCGCACAAGGTTCtGAGGAGACA
ENSMUSG00000026923	Notch1	protein_coding	chr2:26472784-26473012	CTGGGACCCaCCTCTCAGTACAGTCAGGTG	chr2:26472071-26472272	ACCACCATTGAAGCAGGAGCtAGAGGCAGA
ENSMUSG00000026923	Notch1	protein_coding	chr2:26473681-26473833	GTACCACTTaCTGGGGCGGCAGTCATCGAT	chr2:26472784-26473012	CCCCCATTGTGACACGGGTCtGGAGGGACA
ENSMUSG00000026923	Notch1	protein_coding	chr2:26474121-26474240	GCAAGCCTCaCCTTGCCAGCCTGTGGGACA	chr2:26473681-26473833	TCAACCTCGCAGGTTTGACCtGTGAAGACA
ENSMUSG00000026923	Notch1	protein_coding	chr2:26476074-26476187	GCTGTTCGTaCCTGTATATGGCAGAGGACA	chr2:26474121-26474240	ACCACCTCACACGTGGCTCCtAGAAAGAAA
ENSMUSG00000026923	Notch1	protein_coding	chr2:26476348-26476493	GCCACACTTaCCACTGAAGCCTTCTCGGCA	chr2:26476074-26476187	TTGGTCTGGCAATTAGGGCCtGTAAGGAAG
ENSMUSG00000026923	Notch1	protein_coding	chr2:26476947-26477139	GTCTGCCATaCCCATTGAGGCCATCCCGGC	chr2:26476348-26476493	GGCACAGTCACACTTGTACCtACGGAGAGG
ENSMUSG00000026923	Notch1	protein_coding	chr2:26477880-26477990	CAGCCACTCaCCTGTGTAGCCTGGTTCACA	chr2:26476947-26477139	TTGACGTTACACATGCTTCCtGTGGGTGGG
ENSMUSG00000026923	Notch1	protein_coding	chr2:26478070-26478303	CGGCCAGTCaCCTGTGGTTCCCTTGAGGCA	chr2:26477880-26477990	TTGATCTCACAGTTGGGCCCtAGGGGCAGC
ENSMUSG00000026923	Notch1	protein_coding	chr2:26478607-26478720	GCCTCTTGTaCCTTCTGTACACACGCAGGT	chr2:26478070-26478303	CAGTGGGTCCCTGTGTAACCtAGATGGCAG
ENSMUSG00000026923	Notch1	protein_coding	chr2:26479447-26479560	GGTGGCCTCaCCTTTGGGGCACTGACATTG	chr2:26478607-26478720	CACAGGTGCCCGTTGAAGCCtGTGGCCAGG
ENSMUSG00000026923	Notch1	protein_coding	chr2:26479871-26480056	ATAAGACATaCCTGGCATACATATGCATTG	chr2:26479447-26479560	CAGTATACACCTTCATAACCtGTGGACGGG
ENSMUSG00000026923	Notch1	protein_coding	chr2:26480974-26481207	CACCGACTTaCCTGTGCGCCCATGCGGACA	chr2:26479871-26480056	TGCTCACAAGGGTTGGCACCtGGTGAAAGA
ENSMUSG00000026923	Notch1	protein_coding	chr2:26481571-26481693	CATATACATaCCCGTCCACTCCGGTGGGCA	chr2:26480224-26480379	TTGAGGTGGCACAGCAGACCtAGACAAGGC
ENSMUSG00000026923	Notch1	protein_coding	chr2:26484268-26484606	ATGGAACCTaCCTGGCAAGCAGGCACACTC	chr2:26480974-26481207	TCCTCTGTACAGTACTGACCtATGAGGGGT
ENSMUSG00000026923	Notch1	protein_coding	chr2:26485187-26485449	ATAGCCCTTaCCTGACCACCCTGGTGGGCA	chr2:26481571-26481693	CAGTTCTGTCCAGCAAAACCtGTGGGACAG
ENSMUSG00000026923	Notch1	protein_coding	chr2:26501881-26501959	GCGGTACTCaCACACAGGCTTCAGTGCCGT	chr2:26484268-26484606	GCCTGCTGACATGATTTTCCtGGGAGGCAG
ENSMUSG00000026923	Notch1	protein_coding	chr2:26503498-26503558	CGGGAGCCTaCCTCTTGCGGCGAGCGCGGG	chr2:26485187-26485449	CACAAAGGCTCCGCTGCAGCtGTTGACAGA
ENSMUSG00000026923	Notch1	protein_coding			chr2:26501881-26501959	GGCTGGGAGCATCTCAAGCCtGGGGGAAGG
ENSMUSG00000073421	H2-Ab1	protein_coding	chr17:34269095-34269105	CTCTCCCACaGGGCTCCTGCAGTGACTCAG	chr17:34263312-34263405	GAGGGCGGAGACTCCGAAAGtAAGTGCCGG
ENSMUSG00000073421	H2-Ab1	protein_coding	chr17:34264761-34265033	TCCGTCCGCaGGGCATTTCGTGTACCAGTT	chr17:34264761-34265033	ACCTCCCTGCGGCGGCTTGGtGAGCGCGGC
ENSMUSG00000073421	H2-Ab1	protein_coding	chr17:34267336-34267617	TGTCACCCTaGAACAGCCCAATGTCGTCAT	chr17:34267336-34267617	CCCATCACTGTGGAGTGGAGtAAGGGAATT
ENSMUSG00000073421	H2-Ab1	protein_coding	chr17:34267923-34268033	CTATTCCCCaGGGGCACAGTCTGAGTCTGC	chr17:34267923-34268033	CGTCACAGGAGTCAGAAAGGtGAGGAGCTC
ENSMUSG00000073421	H2-Ab1	protein_coding	chr17:34268461-34268484	TCTCTTTGCaGGACCTCGAGGCCCTCCTCC	chr17:34268461-34268484	CGAGGCCCTCCTCCAGCAGGtAATATTTCA
ENSMUSG00000026605	Cenpf	protein_coding	chr1:189684945-189685106	CACACTGATaCCTTCTGCTTCTGCTTCTGC	chr1:189642602-189642802	TCTCCTGAACAACCTTGACCtGCAACATAA
ENSMUSG00000026605	Cenpf	protein_coding	chr1:189646802-189646980	TCACACGTTaCCTTTTGTGATCTGCTGCCA	chr1:189642696-189642802	TCTCCTGAACAACCTTGACCtGCAACATAA
ENSMUSG00000026605	Cenpf	protein_coding	chr1:189648611-189649087	ATTCTGTATaCCTTTTTTAACGACTTCTGG	chr1:189646802-189646980	GTTGGGATGTCAGCAAACCCtAAGGGCAAA
ENSMUSG00000026605	Cenpf	protein_coding	chr1:189650562-189650721	TTAGCACCCaCCTGCTCTCTGCTGCTGTGC	chr1:189648611-189649087	TTACTGTCTACAAGAGAACCtGTGAAAACA
ENSMUSG00000026605	Cenpf	protein_coding	chr1:189651148-189651300	GGGAAACTTaCTTTGGTGTTCTGCAGTTCT	chr1:189650562-189650721	CAGATTTCAGGTGCGCTGCCtACAAAACAG
ENSMUSG00000026605	Cenpf	protein_coding	chr1:189652261-189655092	ATGGAACTTaCTCTTTCAACAAGCGCTACT	chr1:189651148-189651300	TCCCAGATATTGTGCTAACCtGGAATGTAA
ENSMUSG00000026605	Cenpf	protein_coding	chr1:189656645-189660072	ATCCTACTTaCACTTTCCAAGTCAGTGCCA	chr1:189652261-189655092	CGTTTTGGCACCGAACAACCtATAAACATA
ENSMUSG00000026605	Cenpf	protein_coding	chr1:189661997-189662132	ACTGCACTCaCCCTTCATTTCTTCTGCAAA	chr1:189656645-189660072	TCCTGAGAGGTATTCTTAGCtATTTAAACA
ENSMUSG00000026605	Cenpf	protein_coding	chr1:189668516-189668638	TGCTCACATaCCTCACTGCTTCTCCTCAGC	chr1:189658725-189660072	TCCTGAGAGGTATTCTTAGCtATTTAAACA
ENSMUSG00000026605	Cenpf	protein_coding	chr1:189671048-189671176	CAGCACCCTaCCTTCTCCAGTTCCAGCTGG	chr1:189661997-189662132	TGTTCTCCTTCTTCATTTCCtGAAAACATA
ENSMUSG00000026605	Cenpf	protein_coding	chr1:189672509-189672634	AGCCACCTTaCCTCTTGAAGCTCCTTTTCT	chr1:189668516-189668638	GCTGCTTCACTGATGTGACCtACAAAAGAG
ENSMUSG00000026605	Cenpf	protein_coding	chr1:189678939-189679141	AAGTCAAGTaCCTTGGCTGCGGCCTGGTCA	chr1:189671048-189671176	GATGCTGTCGGGACAGCTCCtGAAAAGCAA
ENSMUSG00000026605	Cenpf	protein_coding	chr1:189680221-189680506	CAGGAAGTCaCCTTGATTCTGGGCTTTGGC	chr1:189672509-189672634	TTTGTTCCAAGGTAGTACACtGATAACAGA
ENSMUSG00000026605	Cenpf	protein_coding	chr1:189680272-189680506	GTGAGGCTCaCCAGGGAGGCTGCTGCAGTC	chr1:189678939-189679141	GTCATCTTGCTTTTTAGGTCtTAAAGCACA
ENSMUSG00000026605	Cenpf	protein_coding	chr1:189682361-189682452	AATGAACTTaCTTTTGCATGCAAAGCTTTA	chr1:189680221-189680506	AAACAGGCAGGCTCACTTTCtGCAAAAAAC
ENSMUSG00000026605	Cenpf	protein_coding	chr1:189682845-189682951	ACAATACTGaCTCGGTGTGAGTGGAGTTGC	chr1:189680272-189680506	AAACAGGCAGGCTCACTTTCtGCAAAAAAC
ENSMUSG00000026605	Cenpf	protein_coding	chr1:189683768-189683964	CAGACAGTTaCCGCTTAAGTTCCTGTTCCA	chr1:189682361-189682452	AGATCTTCGTATGTGGAACCtAAGCCCAGA
ENSMUSG00000026605	Cenpf	protein_coding	chr1:189684863-189685106	GGAGCTATCaCCTGGAGATGGCAAGCTCTG	chr1:189682845-189682951	TTCAAATTCAGATTTACACCtGTTATAAAA
ENSMUSG00000026605	Cenpf	protein_coding			chr1:189683768-189683964	CAGTCTTTCCGTCTTCAACCtAACAGAGAT
ENSMUSG00000026605	Cenpf	protein_coding			chr1:189684647-189684666	ATGGCAATCTCCATTTTAACtGTAAAATAT
ENSMUSG00000026605	Cenpf	protein_coding			chr1:189684863-189685106	CTTCCAGGGCCCAGCTCATCtTGTTTTATT
ENSMUSG00000031422	Morf4l2	protein_coding	chrX:136733835-136734477	CGGCGCATCaGGGTGAGCCAGCAGAATCTC
ENSMUSG00000029260	Ugt2b34	protein_coding	chr5:86906191-86906920	AGGGCACTTaCCTAATACTTCAGTATAAAG	chr5:86891205-86891481	CATGGCATTCTCCTTATAGCtAAAGACACC
ENSMUSG00000029260	Ugt2b34	protein_coding	chr5:86892743-86892962	ACAGTACTCaCGAAGGGTCATTAGTGACTG	chr5:86892742-86892962	GCTCTGGTTTTGGAATGACCtAGAAAGAGT
ENSMUSG00000029260	Ugt2b34	protein_coding	chr5:86893733-86893820	CTGATGCTTaCCTAGAAGGTCATTCTGGGG	chr5:86892743-86892962	GCTCTGGTTTTGGAATGACCtAGAAAGAGT
ENSMUSG00000029260	Ugt2b34	protein_coding	chr5:86901154-86901285	GACCATCTCaCCTTCTGTGGAATCTGAGCA	chr5:86893733-86893820	CCTCAAATCTCCACAGAACCtGTTAAGGTG
ENSMUSG00000029260	Ugt2b34	protein_coding	chr5:86904257-86904405	AATATATTTaCCTTAGGCAGGGGCTTGGCA	chr5:86901154-86901285	GGACAAAGTCTTCTATTTCCtATTAATGAA
ENSMUSG00000029260	Ugt2b34	protein_coding			chr5:86904257-86904405	GAGAGTGTCGTGGGTCTTCCtGAAGAGGAG
ENSMUSG00000047631	Apof	protein_coding	chr10:128268995-128269956	CCTTTTTCCaGGGTGCTCAGCTCCTGACAT	chr10:128268754-128268769	TCAATGGCCGGACTGTATGGtAATCTGGGT
ENSMUSG00000032719	Sbspon	protein_coding	chr1:15892439-15892652	CAGCCACCCaCCTGGGCACGCCCTGTCGTA	chr1:15855748-15855862	CCAGCGAAGAGTCTGATTTCtGAAACGATA
ENSMUSG00000032719	Sbspon	protein_coding	chr1:15858889-15859065	TCCTTCCTTaCCCATCAGAGTCCAGACCAT	chr1:15858889-15859065	CTTGAACTCCATACAGTATCtGGAGCAAAA
ENSMUSG00000032719	Sbspon	protein_coding	chr1:15860261-15860351	CAACAAATTaCCCAGCATCCTTAGTGTGTG	chr1:15883646-15883840	CCCACAAAGCAAGGGCGAGCtGGAAAACAG
ENSMUSG00000032719	Sbspon	protein_coding	chr1:15883646-15883840	AACACCAGTaCCAAAGGAGTGCCCGCAGTC
ENSMUSG00000018669	Cdk5rap3	protein_coding	chr11:96908230-96908401	GCACGGCTCaCCAGTTTCTGCAGCTCTCTG	chr11:96908060-96908122	TGGAGATGTCGGCTTCAATCtGAGAGAAAG
ENSMUSG00000018669	Cdk5rap3	protein_coding	chr11:96908714-96908919	GGAAAGCCAaCCTTGGCGAGGCCAGAATCA	chr11:96908230-96908401	TGTCACTCGGTCCACATACCtGTGCAGATG
ENSMUSG00000018669	Cdk5rap3	protein_coding	chr11:96909941-96910029	GAAGGCAGTaCCTCCATGAGCTCATCAATG	chr11:96908714-96908919	GAGACAAGAAGATCTCAAGCtGAGGAGGGA
ENSMUSG00000018669	Cdk5rap3	protein_coding	chr11:96910657-96910738	AGGGCACCTaCCCTCAGTTCCTGTCTCCAG	chr11:96909941-96910029	CGAGCTACACCCTCCGGAGCtGTCAGAAAG
ENSMUSG00000018669	Cdk5rap3	protein_coding	chr11:96911080-96911181	AAAGCTCTAaCCTTGGCCTCTGACTCCAGG	chr11:96910657-96910738	TCTTGTCAGCCCCAGCATCCtGAGGAACAG
ENSMUSG00000018669	Cdk5rap3	protein_coding	chr11:96911552-96911696	CCCTGTCTTaCCTCATCCTCTTGCACCTGC	chr11:96911080-96911181	CAAAGTCACCCCAGTCGATCtAAAGAGCAA
ENSMUSG00000018669	Cdk5rap3	protein_coding	chr11:96911873-96912009	GTTCTCCTTaCCTGTCACACACAAACTCCA	chr11:96911552-96911696	CAGCACTTGCTCTGTGGGGCtTCAACAGAG
ENSMUSG00000018669	Cdk5rap3	protein_coding	chr11:96912217-96912395	GTGCTGCTCaCCGTGATGCCATACTGTTTG	chr11:96911873-96912009	CTCTTCGGACATTGTCTCCCtAGGTTGAGA
ENSMUSG00000018669	Cdk5rap3	protein_coding	chr11:96913006-96913054	GGCAACTTTaCCTAAATAGGTGTTGTCCTT	chr11:96911945-96912009	CTCTTCGGACATTGTCTCCCtAGGTTGAGA
ENSMUSG00000018669	Cdk5rap3	protein_coding	chr11:96913382-96913482	GCCATACTCaCTTTCATCCGTTGTGAAGAG	chr11:96911962-96912009	CTCTTCGGACATTGTCTCCCtAGGTTGAGA
ENSMUSG00000018669	Cdk5rap3	protein_coding	chr11:96913665-96913707	AGATCACTCaCAGGATCCAGAGAGCAGCTG	chr11:96912217-96912395	AGGAGGCTACAGAGTTCCACtGAGGAAGGC
ENSMUSG00000018669	Cdk5rap3	protein_coding	chr11:96913665-96913796	AGATCACTCaCAGGATCCAGAGAGCAGCTG	chr11:96912345-96912395	AGGAGGCTACAGAGTTCCACtGAGGAAGGC
ENSMUSG00000018669	Cdk5rap3	protein_coding	chr11:96916151-96916196	CCCTCTCCTaCCGAGCAGCTTGCTGGTCTG	chr11:96912345-96912436	ACTGTAGGATACCCTTGCCCtGAGGTGCAC
ENSMUSG00000018669	Cdk5rap3	protein_coding			chr11:96912348-96912395	AGGAGGCTACAGAGTTCCACtGAGGAAGGC
ENSMUSG00000018669	Cdk5rap3	protein_coding			chr11:96913006-96913054	TTACGATCTCCTGCCAATCCtGAGAAGGAG
ENSMUSG00000018669	Cdk5rap3	protein_coding			chr11:96913665-96913707	TCTCCTGGCTCTCTGGCATGtCCTGGATGG
ENSMUSG00000018669	Cdk5rap3	protein_coding			chr11:96913665-96913796	CTTCTGTCCACCAGCCAGTCtGCACGAGAA
ENSMUSG00000018669	Cdk5rap3	protein_coding			chr11:96916068-96916196	TGGGCACGTGCTGATGGTCCtGGTGGGAAA
ENSMUSG00000018669	Cdk5rap3	protein_coding			chr11:96916151-96916196	TGGGCACGTGCTGATGGTCCtGGTGGGAAA
ENSMUSG00000024135	Srbd1	protein_coding	chr17:86142360-86142439	AATATGCTTaCAACTCAGAGAAGAAAGAGC	chr17:85985197-85985483	AAGTCAGGCTTATCAAAATCtGTGAGGAGA
ENSMUSG00000024135	Srbd1	protein_coding	chr17:85988325-85988509	CGACAACTCaCCTGTTCGGATGTCAAAGGT	chr17:85988325-85988509	CCCAATGAACGATAAAAACCtTCAGTGGGA
ENSMUSG00000024135	Srbd1	protein_coding	chr17:86000321-86000473	CTCTGGCTCaCCTGACTGCTATGTCATAGG	chr17:86000321-86000473	TGAAGAGTCAGTGTGTTGACtAATGCAGTA
ENSMUSG00000024135	Srbd1	protein_coding	chr17:86001431-86001607	TTTACAGTCaCCTGCAGAATGTCCGGATGT	chr17:86001431-86001607	ATTGAGTCCTGCAATATGCCtAGGAAATAA
ENSMUSG00000024135	Srbd1	protein_coding	chr17:86003847-86003953	TCTTGTCTCaCCTTAACAAAACCTCAGAAC	chr17:86003847-86003953	ATGTCTGGGATACATCATGCtGAAAAGACA
ENSMUSG00000024135	Srbd1	protein_coding	chr17:86051086-86051168	CATTGCTTTaCCTGATACATTCCAACTCCA	chr17:86051086-86051168	ACACGCCTTGCTATGGAAACtGAAAAAAAC
ENSMUSG00000024135	Srbd1	protein_coding	chr17:86057676-86057767	CAGCTTCTCaCCTGCACTTCTCAAGTTAGG	chr17:86057676-86057767	CCCTGCTTCACTGACGATGCtGAGAAGATA
ENSMUSG00000024135	Srbd1	protein_coding	chr17:86098512-86098619	TCTGTCCTTaCCAGTAAACGACATCCAGTG	chr17:86098512-86098619	GATCACCACTGTTCTGCAGCtTCAAGGGAA
ENSMUSG00000024135	Srbd1	protein_coding	chr17:86099205-86099295	GATTTTCTTaCTTGAAATGCAGCAAAAGCC	chr17:86099205-86099295	TCCGTGTGAAGGATCTGACCtTAAAGGGCG
ENSMUSG00000024135	Srbd1	protein_coding	chr17:86102843-86103000	GAAGAACTTaCTAGTAGGAGAAATGATGGC	chr17:86102843-86103000	ATCTGATGTCAGTTTGGCTCtTTAGAAATA
ENSMUSG00000024135	Srbd1	protein_coding	chr17:86109227-86109334	AAGATCCATaCCTGAACTCTCTACAGAGGA	chr17:86109227-86109334	AAAGCCACGTGGCCTCCACCtACAAGAAGG
ENSMUSG00000024135	Srbd1	protein_coding	chr17:86115193-86115296	AATAAGCAGaCCTGTTCTGTATACACCATC	chr17:86115193-86115296	CTCGGTTAATGGCCAGAATCtGACAGAAAC
ENSMUSG00000024135	Srbd1	protein_coding	chr17:86119914-86120049	GGCCTTCTTaCCTGGTGATGGTGGATGGTC	chr17:86119914-86120049	AATGTATCTATGTTTACACCtGGTCAAATA
ENSMUSG00000024135	Srbd1	protein_coding	chr17:86120650-86120746	AAGTTACTTaCAAGCCCCGAATAAAGTCAA	chr17:86120650-86120746	TCGTTGAGCTCAGAAAGGCCtTTAGAAGGG
ENSMUSG00000024135	Srbd1	protein_coding	chr17:86126111-86126249	GAAGCCAGTaCCTTTAACATCAGGCTTGAT	chr17:86126111-86126249	CCATTTTATATGGAGCAGACtAGGAAAAAA
ENSMUSG00000024135	Srbd1	protein_coding	chr17:86127716-86127833	CAGTTCCTTaCCACATGCTCTAGTTCCTCG	chr17:86127716-86127833	AACCTTCTTGGCAACATCCCtGAAATTAAA
ENSMUSG00000024135	Srbd1	protein_coding	chr17:86130114-86130280	AGGTTTCTTaCCGTAGCTCATCTAGGGTTT	chr17:86130114-86130280	TAGTTCTCTCAGATAAAACCtGCAAAGAAA
ENSMUSG00000024135	Srbd1	protein_coding	chr17:86136164-86136535	GCTGTACTCaCCTGTACTACGTCCCAGTTC	chr17:86136164-86136535	CAATAGCCACCGGGCTGTTCtATAAAGCCA
ENSMUSG00000024135	Srbd1	protein_coding	chr17:86139069-86139249	ACACCACCTaCCAACTCCTCCTTAACAGCC	chr17:86139069-86139249	TTCTTCAGAGCCAGATGACCtAGAAGTGGA
ENSMUSG00000031821	Gins2	protein_coding	chr8:120588926-120589015	CCCTGGCTCaCCCCGATCAGGTAGATCTTG	chr8:120581689-120581811	TCAAGGTCAGGTTGTCCAGCtGAAACACAA
ENSMUSG00000031821	Gins2	protein_coding	chr8:120582082-120582208	ACCATGCCTaCCTTGGCATGTGCCTCTTGC	chr8:120582082-120582208	GGGGATGTTGTCAGAAGCACtGAAGATAAA
ENSMUSG00000031821	Gins2	protein_coding	chr8:120586093-120586192	TGCTAACTCaCTGATTCAGCAGGAGCTTCG	chr8:120586093-120586192	CGCATCTGTTCCAGTTTCTCtGAAACACAG
ENSMUSG00000031821	Gins2	protein_coding	chr8:120588725-120588839	GGAATGCTCaCCCACATCCATCCATTCCGG	chr8:120588725-120588839	TGAAGGGCCCCAGGTCCCCCtGCAAGGACA
ENSMUSG00000030301	Ccdc91	protein_coding	chr6:147631575-147631682	ACAATCAACaGCTCGATCAAGTCACCCGCC	chr6:147507798-147507827	CGACTTTGGTGGCTTTGAGGtAGGTGCTGT
ENSMUSG00000030301	Ccdc91	protein_coding	chr6:147510824-147510902	TTGTCTTCCaGGCTGCAGAGACCTTTGATG	chr6:147510824-147510902	TGGGCCACCTTTCCTGCAGGtACTACTACC
ENSMUSG00000030301	Ccdc91	protein_coding	chr6:147533276-147533277	TCTTTCTTCaGGGTAACACGCAGTCTCCAT	chr6:147533345-147533363	ATGCCAATGTGGAATAAAGGtCATTGCAGT
ENSMUSG00000030301	Ccdc91	protein_coding	chr6:147534029-147534189	TCTGTCTTCaGTATCCGGAGTGCGACTCTC	chr6:147534029-147534189	GACCATCTCCAAGGCTCAGGtGAGCACAGG
ENSMUSG00000030301	Ccdc91	protein_coding	chr6:147535588-147535791	ACATGGTTTaGATTCAGCAGTCAGCGCACA	chr6:147535588-147535791	AAAGCAGAGAATTAAAAAGGtGTGTGTGCA
ENSMUSG00000030301	Ccdc91	protein_coding	chr6:147537376-147537480	TTTCCTTGTaGGATGTGGAGTCACTGATGG	chr6:147537376-147537480	CAGATACCGTGAGCTTCAGGtGAGCGGCCC
ENSMUSG00000030301	Ccdc91	protein_coding	chr6:147542702-147542752	TCTTACTGTaGGTTCATGGACACTTATCCC	chr6:147575473-147575580	GGAGCTCCTGCATGCTCAGGtACTGACTGT
ENSMUSG00000030301	Ccdc91	protein_coding	chr6:147562635-147562712	TTCCCTTTCaGGAAAAACATAAACAAGAAT	chr6:147590387-147590479	GCAGTCACAGGAGCAGAAGGtAAGGCTTTT
ENSMUSG00000030301	Ccdc91	protein_coding	chr6:147575473-147575580	TTTTTCCCTaGGCACTTCTGCAGTCTTCAG	chr6:147590569-147590637	ACTGGAGTCTGCTGTGAAGGtAGGTATGTC
ENSMUSG00000030301	Ccdc91	protein_coding	chr6:147590387-147590479	TTTCCTTGTaGCATCAGAGGCTTCTAGACG	chr6:147592039-147592215	GCAGCAGAGGATGAGTCAGGtGAGCAAATC
ENSMUSG00000030301	Ccdc91	protein_coding	chr6:147590569-147590637	CTCATTTGCaGGAATCACTGGAAAAGTGCC	chr6:147606882-147606995	CGTGAGGGAGCAGAGAAGGGtAAGTGTGCT
ENSMUSG00000030301	Ccdc91	protein_coding	chr6:147592039-147592215	TTGTGTTGAaGCTTGAGAAAGAAGCAATGA
ENSMUSG00000030301	Ccdc91	protein_coding	chr6:147606882-147606995	TTCCCAAACaGGAAGCTGTCAAGGCCGCAA
ENSMUSG00000018548	Trim37	protein_coding	chr11:87218252-87218331	CTTTTTCTTaGATTCACATTCCAGTTTTCC	chr11:87127474-87127494	GGATGAGCAGAGTGTGGAGGtGAGGGGCAT
ENSMUSG00000018548	Trim37	protein_coding	chr11:87129716-87129817	TTTGTTTTCaGAGCATTGCTGAGGTTTTCC	chr11:87127478-87127494	GGATGAGCAGAGTGTGGAGGtGAGGGGCAT
ENSMUSG00000018548	Trim37	protein_coding	chr11:87137590-87137630	TGCCTCCTTaGCGCTGGCTGACAGAGCAAA	chr11:87129716-87129817	TTGTTTCAGCTGTATTAGGGtAAGTTGTAT
ENSMUSG00000018548	Trim37	protein_coding	chr11:87140485-87140601	TTTCTTTTCaGTGCTCCACTCCAGCTACGG	chr11:87137590-87137630	CTCAGTGTCCTCACTGTCGGtAAGTGTTTT
ENSMUSG00000018548	Trim37	protein_coding	chr11:87143127-87143214	ATAATGAATaGATGTGAAAATCACCATGAA	chr11:87143127-87143214	TGCACTTTGGGGAGGAATGGtGAGCAGAAC
ENSMUSG00000018548	Trim37	protein_coding	chr11:87145464-87145586	GATTTCTGTaGCATGGTGGACACACGTTTA	chr11:87145464-87145586	CAGCTTAGTTCAAGAAGTGGtAAGATTACT
ENSMUSG00000018548	Trim37	protein_coding	chr11:87146934-87147057	TTATCTTCTaGGAAAGAAATGTAGAAGCTG	chr11:87146934-87147057	AAGCTCATAACTCTCATGGGtGAGTGTGCT
ENSMUSG00000018548	Trim37	protein_coding	chr11:87149296-87149317	CTTTTAAACaGGTCAGAAGACATCTCTTAC	chr11:87149296-87149363	TCAGGAGGTAGAACATCAGGtGATAAAATA
ENSMUSG00000018548	Trim37	protein_coding	chr11:87149296-87149363	CTTTTAAACaGGTCAGAAGACATCTCTTAC	chr11:87159821-87159945	TCCCACCAGACTTTACCAGGtAACAGTTTT
ENSMUSG00000018548	Trim37	protein_coding	chr11:87159821-87159945	TCCTCACACaGTTGCGGTCTTGCAGTAAGA	chr11:87167440-87167516	GCTTGCCTGAAACTTCCAAGtAAGTGATTT
ENSMUSG00000018548	Trim37	protein_coding	chr11:87163819-87163869	TTTCTTTTTaGTGAATTGGTACCATCCTAT	chr11:87177849-87178028	ATGATACAGTGATTTTAAGGtAGTTTGAGA
ENSMUSG00000018548	Trim37	protein_coding	chr11:87166602-87166683	TTTTTCTGTaGCACTTTGCGGCAGAGAGCA	chr11:87182421-87182535	AATAAACAATCTTAAAGAGGtAAGGCAATT
ENSMUSG00000018548	Trim37	protein_coding	chr11:87167440-87167516	GTTTTTTTAaGGATGGAAATGGAGTTGTAC	chr11:87184884-87185102	TCAGAATGAAGACTATCATGtAATAAGAGA
ENSMUSG00000018548	Trim37	protein_coding	chr11:87177849-87178028	CTGCATTTTaGGTATGAATATCGTGTAGAA	chr11:87186379-87186515	ATATTGATGAGGAGACCATGtGAGTCCCAT
ENSMUSG00000018548	Trim37	protein_coding	chr11:87182421-87182535	TATTCTTTAaGGTTTCAGGTGCGCTCACCA	chr11:87190074-87190159	GCTGCTGCAGGTCCTCCAGGtACAGAGGCT
ENSMUSG00000018548	Trim37	protein_coding	chr11:87184884-87185102	TATTTTAAAaGAGACTGACTATTGAGCTGT	chr11:87196821-87197015	TCACTGTTGCAGCCCACAGGtAAAATAATA
ENSMUSG00000018548	Trim37	protein_coding	chr11:87186379-87186515	TTTCCTTGTaGCATGAGCTCTCGGATGGAG	chr11:87201318-87201626	GGCTGTTACATACGAAACCGtAAGTGACGA
ENSMUSG00000018548	Trim37	protein_coding	chr11:87190074-87190159	TCTATTTGCaGGTCTGGGGAAAATGATGTA	chr11:87205933-87206055	TGTCAGGTTCTGGCTGAAGGtAAAGCTGAC
ENSMUSG00000018548	Trim37	protein_coding	chr11:87196821-87197015	TTCTTTTGCaGGTAGTAGCCACAGCTATGT	chr11:87206764-87206953	GGAAAATGGTCACCTTGGGGtAAATAATAC
ENSMUSG00000018548	Trim37	protein_coding	chr11:87201318-87201626	TCTTTTTGAaGCATCATATTCTCGAAAAGA	chr11:87209769-87209887	TCAGCCGCCCCTGAGGAAGGtGAGCATTGA
ENSMUSG00000018548	Trim37	protein_coding	chr11:87205933-87206055	ATATTTTTCaGCCACAAATAAGAAGAATTC	chr11:87216437-87216547	GCTCAGCCCCCCGATGAAGGtGCATCATGC
ENSMUSG00000018548	Trim37	protein_coding	chr11:87206764-87206953	CTTTCCTGAaGGCTCCTCGGGAAGCTCTCA	chr11:87218252-87218258	TCTTTTTCTTAGATTCACATtCCAGTTTTC
ENSMUSG00000018548	Trim37	protein_coding	chr11:87209769-87209887	CCTTCTTTGaGGACTAATGCAAAAGGAGGT
ENSMUSG00000018548	Trim37	protein_coding	chr11:87216437-87216547	CTTCCTGCCaGGAATGAGTAGTGACAGCGA
ENSMUSG00000018548	Trim37	protein_coding	chr11:87218252-87218258	CTTTTTCTTaGATTCACATTCCAGTTTTCC
ENSMUSG00000037295	Ldlrap1	protein_coding	chr4:134767816-134767900	CATACACTCaCTGCGGTGCCGGCCGCCCGC	chr4:134747055-134747199	TGTCCGGGACTGCGCCAGCCtGGAAGGCAA
ENSMUSG00000037295	Ldlrap1	protein_coding	chr4:134748282-134748316	GTGTTTGTTaCCTTGAAAATGCTTCGTCCA	chr4:134748282-134748316	CCAGGCCGTCATCCAGCTCCtGGGAAACAA
ENSMUSG00000037295	Ldlrap1	protein_coding	chr4:134749337-134749467	GAGCTACTCaCCCAGACGACGCTGTTGTTG	chr4:134749337-134749467	AGGTTCCCGGTAGCGACCACtAGGGGGAGT
ENSMUSG00000037295	Ldlrap1	protein_coding	chr4:134749959-134750042	CCAAGACTCaCAGGTTTTCAGTGAGGGGGT	chr4:134749959-134750042	TTCTCCCTTTTCTCTTTCTCtGTGGGATCA
ENSMUSG00000037295	Ldlrap1	protein_coding	chr4:134750382-134750454	GGAAGACTCaCCTTCCTTGGACACCTGCCA	chr4:134750382-134750454	TCAGGGTGACGGCTTGGGCCtGAAAAACAG
ENSMUSG00000037295	Ldlrap1	protein_coding	chr4:134755193-134755307	CTCACACTGaCCACTTTCCGCTTGGTGCAG	chr4:134755193-134755307	TGCAGTGCAGTAGGAGATCCtGGAAAGCAG
ENSMUSG00000037295	Ldlrap1	protein_coding	chr4:134757341-134757453	TCACAGCTTaCCTGTAAATGGACACGTTCT	chr4:134757341-134757453	TCTTCCCGCTGGCCTTGGCCtAGGGGCACA
ENSMUSG00000037295	Ldlrap1	protein_coding	chr4:134758919-134759061	TGGGCACTCaCTGTAGCTACGATCCTCTTG	chr4:134758919-134759061	GTCCAGTTCTCTGGCAACTCtAGGACAGGA
ENSMUSG00000095528	Gm10375	protein_coding	chr14:43607990-43608005	GGACAACATaCCTGCTTGGGAACCCATTAG	chr14:43602914-43602975	ACCACAATTATTTGTTTTCCtACAAATAGA
ENSMUSG00000095528	Gm10375	protein_coding	chr14:43604782-43604966	ATTGAGCCTaTCTGCTGCTTGCCTGCTATA	chr14:43602948-43602975	ACCACAATTATTTGTTTTCCtACAAATAGA
ENSMUSG00000095528	Gm10375	protein_coding	chr14:43605627-43605758	TAGACACTCaCCAGTATAATTGATTTTCTT	chr14:43604782-43604966	GAGGTGGCAGTTCCTGCAGCtGAGCCACAA
ENSMUSG00000095528	Gm10375	protein_coding	chr14:43606870-43607026	ACAATGACTaCCTGTCATTCAAATCCTTGT	chr14:43604793-43604966	GAGGTGGCAGTTCCTGCAGCtGAGCCACAA
ENSMUSG00000095528	Gm10375	protein_coding			chr14:43605627-43605758	GAATGTCTCAAAGTTGGTCCtGTGGGAGGA
ENSMUSG00000095528	Gm10375	protein_coding			chr14:43606870-43607026	GATGCCTTCCTAAATGACCCtGTAGGTAGA
ENSMUSG00000051235	Gen1	protein_coding	chr12:11262407-11262567	CTTTACTCTaCCTGAGGTGGGGCTTCTTGA	chr12:11241258-11242576	TTAGGCTTATTTTTCATACCtGAAAAGAAA
ENSMUSG00000051235	Gen1	protein_coding	chr12:11248215-11248345	CCATACATTaCCTAATTGGCTGTAGTTGAT	chr12:11243190-11243333	TCTTCCACCACATAATGTTCtAGAAGATTA
ENSMUSG00000051235	Gen1	protein_coding	chr12:11249130-11249210	CTTCCAGATaCCTGAAACAATAATAAATCA	chr12:11246289-11246350	GACTCGGGGTTTAACAATTCtGAAAAGCAA
ENSMUSG00000051235	Gen1	protein_coding	chr12:11250052-11250088	TGGATTATTaCCTCATGGAATGGAAATCCT	chr12:11248215-11248345	TTTTTTGAACAGTAAATCTCtAGAAATACA
ENSMUSG00000051235	Gen1	protein_coding	chr12:11250714-11250864	AAACAACTTaCTTTTTAATATTGTTTTCTA	chr12:11249130-11249210	AAAGGAACTCTTGGATGACCtAAGTGAAAA
ENSMUSG00000051235	Gen1	protein_coding	chr12:11252004-11252092	TGCCTGCTTaCCTGGGTGGGAACACACAGA	chr12:11250052-11250088	TTCGCAACTGCAAGCTTTCCtAGAGATAAA
ENSMUSG00000051235	Gen1	protein_coding	chr12:11254351-11254424	TGTTTAGTTaCCTCTGAAGCAAACTTTGAC	chr12:11250714-11250864	TCATGATCCTTTGGCGAACCtTTTTGGAGA
ENSMUSG00000051235	Gen1	protein_coding	chr12:11256838-11257014	AAAAGCTATaCCTTTGTGTTCATCGTGAAA	chr12:11252004-11252092	TTCAATCCACTGGTTAAACCtTTATATATG
ENSMUSG00000051235	Gen1	protein_coding	chr12:11260882-11261068	TGAATGCTCaCCTCTCGTAAGACTGACTTA	chr12:11254351-11254424	TTCCAACTCCAGGCACTCCCtACCATAAAG
ENSMUSG00000051235	Gen1	protein_coding			chr12:11255157-11255267	AACAGTCAACATGGGGATCCtATAGAAGCA
ENSMUSG00000051235	Gen1	protein_coding			chr12:11256838-11257014	ACTCGAGCATTTCAAGGCACtGAAACAAGT
ENSMUSG00000051235	Gen1	protein_coding			chr12:11260882-11261068	AATACGAAAAAATAGGTTCCtGAAGCATAC
ENSMUSG00000037455	Slc18b1	protein_coding	chr10:23826594-23826657	CTGCACTGTaGATCTAAAGCTCAGAACAGC	chr10:23797141-23797183	CCTGCAGGGACAGGAGGAGGtGACTGTTTT
ENSMUSG00000037455	Slc18b1	protein_coding	chr10:23798746-23798885	TTGCATTCAaGGTGATGACCCTGGAGGAAG	chr10:23797211-23797307	TCTGAGACCTTCAAGCAGGGtAGGGTCTGG
ENSMUSG00000037455	Slc18b1	protein_coding	chr10:23803758-23803853	TTCCTTCTAaGGCAGAAAAGAAGGGAGCCA	chr10:23798746-23798885	ACCATTTTTCCCTAAGGAGGtAAGACATTT
ENSMUSG00000037455	Slc18b1	protein_coding	chr10:23804188-23804261	TTTTATTGCaGCTTGTACACATTGGAGCCA	chr10:23803758-23803853	TTTGGTGTTTGGAAAATACGtAAGTGTTGG
ENSMUSG00000037455	Slc18b1	protein_coding	chr10:23805038-23805074	TTCTGAGACaGGGTATCACCATGTAGCCCT	chr10:23804188-23804261	GAGTTACAATTCTCTTTGGGtAAGTAACTT
ENSMUSG00000037455	Slc18b1	protein_coding	chr10:23805893-23805911	TTTTTTTTTaGTGTGTTGGATCAACTTCCG	chr10:23805893-23806040	CAATGTGGCTACAGTCATGGtATGTAATTT
ENSMUSG00000037455	Slc18b1	protein_coding	chr10:23805893-23806040	TTTTTTTTTaGTGTGTTGGATCAACTTCCG	chr10:23805976-23806040	CAATGTGGCTACAGTCATGGtATGTAATTT
ENSMUSG00000037455	Slc18b1	protein_coding	chr10:23810789-23810945	TTTACTTTTaGGGAAGTCTTGAGGTTTTTT	chr10:23810789-23810945	TACATTTTGCCTAGTTATGGtAAGTTCAAA
ENSMUSG00000037455	Slc18b1	protein_coding	chr10:23816287-23816429	TCTATTTTTaACCCAAGAGTCCGATCCAGG	chr10:23816287-23816429	TCTCTTTGTCATGGAGAAGGtAAGCACCGA
ENSMUSG00000037455	Slc18b1	protein_coding	chr10:23816293-23816355	TTTAACCCAaGAGTCCGATCCAGGGAAGCA	chr10:23816293-23816429	TCTCTTTGTCATGGAGAAGGtAAGCACCGA
ENSMUSG00000037455	Slc18b1	protein_coding	chr10:23816293-23816429	TTTAACCCAaGAGTCCGATCCAGGGAAGCA	chr10:23819060-23819161	ACTCAGCGATAAGATGCCTGtATGTACACC
ENSMUSG00000037455	Slc18b1	protein_coding	chr10:23819060-23819161	TTCTTTTCCaGTTCAGTCTGTCAACTGGAT	chr10:23820814-23820905	CTCTTCTGCACATCAAAAGGtAACTTTTCT
ENSMUSG00000037455	Slc18b1	protein_coding	chr10:23820814-23820905	TTCTTTACCaGACTCTAAGGAAATGGCTTC	chr10:23822923-23823018	AGATGCTCAGCTGTGCATAGtAAGTTTCTT
ENSMUSG00000037455	Slc18b1	protein_coding	chr10:23822923-23823018	TTTCTCTGCaGTCAGCTCTGGCTTCTTGTG	chr10:23824686-23824760	GTGCCATGTGGTCAGTTGGGtAAGTGAATG
ENSMUSG00000037455	Slc18b1	protein_coding	chr10:23824686-23824760	TCTCTCTACaGTGCAAATGGATTTGAAGAC	chr10:23825947-23826040	CTTATGGACTCTGCTAAGTGtGAGTAACCA
ENSMUSG00000037455	Slc18b1	protein_coding	chr10:23825947-23826040	CCACATGCTaGAGCTTTCATGGGACCTATC	chr10:23826143-23826195	ACTCAACGGCAAGAAGAAGGtATGGTCAAC
ENSMUSG00000037455	Slc18b1	protein_coding	chr10:23826143-23826195	TTGTGTTAAaGGGTGTTTCGATGGCCTTAT
ENSMUSG00000037847	Nmrk1	protein_coding	chr19:18651236-18651240	GTATTTCTAaGGTTTGTGATAACACCACAC	chr19:18636114-18636142	TTGTCATTGGAATTGGTGGGtGAGTAATTC
ENSMUSG00000037847	Nmrk1	protein_coding	chr19:18638918-18639002	TCCCCATGCaGGAGAGCCGGAAACAGGACA	chr19:18639518-18639608	TCAGGATGACTTCTTCAAGGtATCTATGAA
ENSMUSG00000037847	Nmrk1	protein_coding	chr19:18639518-18639608	TCTTGGCTCaGTGTGACAAACGGAGGGAAG	chr19:18639886-18639934	GGTTTTTTGCAGTATGATGGtAAGTACAGC
ENSMUSG00000037847	Nmrk1	protein_coding	chr19:18639886-18639934	TTTTTTTCCaGCCAGAGTCTGAGATAGACA	chr19:18641124-18641271	TCCTTCTCTTTAATTATAAGtAAGCCTTCC
ENSMUSG00000037847	Nmrk1	protein_coding	chr19:18641124-18641271	GTTTTCCTCaGTGCTTGAAGCGCTAAATAT	chr19:18642174-18642280	TCCATCACCTGGGACATTGGtAAGTCCCTC
ENSMUSG00000037847	Nmrk1	protein_coding	chr19:18641403-18641474	TGTCATCGTaGGCCTCTGGACACCATATGG	chr19:18645055-18645138	GAACTAGAGAAGCAAAATGGtAAAGTGTTC
ENSMUSG00000037847	Nmrk1	protein_coding	chr19:18642174-18642280	TGTTTTTCCaGTACCAGAGTATATGAGCCT
ENSMUSG00000037847	Nmrk1	protein_coding	chr19:18645055-18645138	TCACTTTTCaGTTTACCTGGATGGAACAAG
ENSMUSG00000032615	Nt5m	protein_coding	chr11:59875805-59875944	TCCCTCCACaGGGGCTGAGCCACATCCCAG	chr11:59848130-59848372	GCTACAGCCTGGGCTAAGCGtGAGCACCAG
ENSMUSG00000032615	Nt5m	protein_coding	chr11:59852791-59852891	TGGCTTCTCaGGAGAAGGCGATCAGCATCT	chr11:59852791-59852891	AGATGGCCAATCTACAGAAGtGAGTATGTC
ENSMUSG00000032615	Nt5m	protein_coding	chr11:59860750-59860810	TCTTCTGGCaGCACTGATGTCTTCATCTGT	chr11:59860750-59860810	GTACTGTCCCTATGAGAAGGtAAGGAGTCC
ENSMUSG00000032615	Nt5m	protein_coding	chr11:59874553-59874667	TGTTACTCCaGTATGCCTGGGTGGAGAAGC
ENSMUSG00000078919	Dpm1	protein_coding	chr2:168230389-168230393	AGCGGACTTaCGTCATCCGACACGGGCCGT	chr2:168210535-168210636	CCACAAATGAAATTGGAACCtGGTTTAGAA
ENSMUSG00000078919	Dpm1	protein_coding	chr2:168211366-168211480	CAATCACTCaCCTCACCAATAGTGTAATTC	chr2:168211366-168211480	AACTTCTTTTCGGTATAATCtATAAGAAAA
ENSMUSG00000078919	Dpm1	protein_coding	chr2:168212960-168213028	AAGCACTGTaCCTGAAGCTTCCTGTTAAGT	chr2:168212960-168213028	TATAAAATTGGCCCCACGGCtGCCAAATTA
ENSMUSG00000078919	Dpm1	protein_coding	chr2:168217759-168217776	CAATATCAAaATTACCCTCCTTTTGTTTCC	chr2:168217681-168217776	ATTACCCTCCTTTTGTTTCCtGTAAAGAGA
ENSMUSG00000078919	Dpm1	protein_coding	chr2:168219220-168219245	ACTGTACCTaCCTGATAAATTCAGGAATAA	chr2:168217759-168217776	ATTACCCTCCTTTTGTTTCCtGTAAAGAGA
ENSMUSG00000078919	Dpm1	protein_coding	chr2:168220037-168220113	TGGCCACTTaCATGGTGGGAGAGGTCAGCA	chr2:168219220-168219245	ATTCAGGAATAAATTTGGGCtGAAATTTGG
ENSMUSG00000078919	Dpm1	protein_coding	chr2:168223121-168223154	ACCCTACTTaCCGAGACCCAGCTTTTTCTC	chr2:168220037-168220113	CCATGAATGTAGGCAGTTCCtAAAGACCAA
ENSMUSG00000078919	Dpm1	protein_coding	chr2:168227403-168227502	CTGTGACTTaCAATTCTGTCGGGCCCATAG	chr2:168223121-168223154	TCTCTCGTGGTCTTAGGAGCtTCAAGAAAA
ENSMUSG00000078919	Dpm1	protein_coding	chr2:168230193-168230328	GCCCCTTCTaCCTCTCGGAGAAGCTCTTCA	chr2:168227403-168227502	AATTTCATAGTTGATTGCACtAAAATAAAA
ENSMUSG00000078919	Dpm1	protein_coding	chr2:168230193-168230353	GCCCCTTCTaCCTCTCGGAGAAGCTCTTCA
ENSMUSG00000063810	Alms1	protein_coding	chr6:85702594-85702635	TTCTTCCACaGAAAGTGACCAATCATCTCC	chr6:85587646-85588026	GCATCTGGGCAAGACTGAGGtGAGAAGCGG
ENSMUSG00000063810	Alms1	protein_coding	chr6:85599845-85599970	TTGATTTTTaGGTTGTCCCACTGACTTGCC	chr6:85599845-85599970	GGGCTCTGAGGAGGATCAGGtAAATCTGGG
ENSMUSG00000063810	Alms1	protein_coding	chr6:85601199-85601391	TTTCCTTTCaGAGAACAGAGTCTTGGCATT	chr6:85601199-85601391	TTGTGTTCTCCATTGCTAGGtAATGCCTTT
ENSMUSG00000063810	Alms1	protein_coding	chr6:85607472-85607592	AAACTTTGCaGTGATACAGGATAACTTTGC	chr6:85607472-85607592	TAGAATTTGCACCTTTGAGGtGGGGTGATT
ENSMUSG00000063810	Alms1	protein_coding	chr6:85608986-85609125	TGTATTTTCaGAGGAATTCCTGATAAGTCT	chr6:85608986-85609125	TCTCAGCATCCACTTACAGGtAGCACAACT
ENSMUSG00000063810	Alms1	protein_coding	chr6:85610818-85610936	TTTTTTAATaGAGGGCCTGCAGGGGAAGGC	chr6:85610818-85610936	TGCTGTATTGCAGAGAGAGGtGAGATACAA
ENSMUSG00000063810	Alms1	protein_coding	chr6:85615248-85615407	TCATTTCATaGGTAGGTTGTTCTAATCTGG	chr6:85615248-85615407	ACGCATACACATTCAGCAGGtATGTAGAAA
ENSMUSG00000063810	Alms1	protein_coding	chr6:85619434-85623201	GTATCTCACaGGATCTGCTGACCAGAAGAT	chr6:85619434-85623201	TATCGGGTCCGAACCCAAGGtAAGGACTCA
ENSMUSG00000063810	Alms1	protein_coding	chr6:85624584-85624717	TTTCTTTCTaGCCTGGAATCTAAAGTTTAA	chr6:85624584-85624717	AGCAACTCACATGTCTGAGGtATAAAACCT
ENSMUSG00000063810	Alms1	protein_coding	chr6:85627919-85629714	ATATTTTCTaGGGCTTACGAAGTCCACAAG	chr6:85627919-85629714	CTCCAGTATCTGCGGATGGGtGAGTCACTG
ENSMUSG00000063810	Alms1	protein_coding	chr6:85641319-85641548	GTTGTTGTTaGTTCACAAGAACAGAGTAAG	chr6:85641319-85641548	GCTTCTCATGGCAAAGACGGtAAGAGGATA
ENSMUSG00000063810	Alms1	protein_coding	chr6:85643158-85643283	TACCTTCTCaGCCCAGCCTGTGCTGTTACC	chr6:85643158-85643283	GTTGAGAGCTCACATTCAGGtATTATGCAA
ENSMUSG00000063810	Alms1	protein_coding	chr6:85651263-85651418	TTTTTACGTaGGCTCAAATGATGCTATTGC	chr6:85651263-85651418	TCTCAGAAAGGTGATGCAGGtAATGAGTGA
ENSMUSG00000063810	Alms1	protein_coding	chr6:85656395-85656529	TCTTTTTCCaGCGGCCCCAGTTCAAATGCC	chr6:85656395-85656529	CTGGAGAAGGACCTTGCAGGtAGCTGAAAC
ENSMUSG00000063810	Alms1	protein_coding	chr6:85667867-85667956	TGTTCTCTTaGGTCCCAGTGATATCACTGT	chr6:85667867-85667956	GAAGGATCCTTAGAGATAGGtAATGCAGTA
ENSMUSG00000063810	Alms1	protein_coding	chr6:85677556-85678709	TTTTTCTTCaGAATCTGAATGTCATTCTGC	chr6:85677556-85678709	CAGAAGGAGGCACATCCAGGtACACGGCTA
ENSMUSG00000063810	Alms1	protein_coding	chr6:85694834-85694951	CATTTTTCCaGGTGGCAAACCATATGACTT	chr6:85694834-85694951	AGCAAGGGTGTACAAGCTGGtAAGTCCCTT
ENSMUSG00000063810	Alms1	protein_coding	chr6:85696093-85696296	TTTCTCCTCaGGTAACTTGGAGATTGTGGC	chr6:85696093-85696296	AAGCCAAATCCCTGTGCAGGtCGGTTTCTA
ENSMUSG00000063810	Alms1	protein_coding	chr6:85696576-85696817	ATTTCCTGTaGGAGTCTCATGGTTTGTTCC	chr6:85696576-85696817	TGTGAGAGCAACTCTGCAGGtAGGCACAGT
ENSMUSG00000063810	Alms1	protein_coding	chr6:85697313-85697466	CTCTCCTCTaGGAATCACTTCAGCTTCACA	chr6:85697313-85697466	AGGCCCCTGCCCAGGAGAGGtATGCGCTCA
ENSMUSG00000063810	Alms1	protein_coding	chr6:85698158-85698221	CTCTTGTCTaGTCCTCCTGGCTGTCCAGAA	chr6:85698158-85698221	TGATTCAGAGGACCAGACGGtAAGTCTGAA
ENSMUSG00000063810	Alms1	protein_coding	chr6:85701672-85701771	GCATTTCTAaGAATTTATGAGCAGCTTCCA	chr6:85701672-85701771	TGCTCAACACTATAAAATGGtTAGTTGAGT
ENSMUSG00000020063	Sirt1	protein_coding	chr10:63338565-63338970	CGCGGACTCaCCTCGGTAGCCGATCGCTGC	chr10:63320639-63320964	ACAAACAGGTATTGATTACCtGAAATACAG
ENSMUSG00000020063	Sirt1	protein_coding	chr10:63321749-63322300	GCATTCCATaCCCTCAAGCCGCTTACTAAT	chr10:63321749-63322300	ACTTCATGGGGTATAGAACCtAAAAATGGG
ENSMUSG00000020063	Sirt1	protein_coding	chr10:63323967-63324153	CATCAACTTaCTTGGAATTAGTGCTACTGG	chr10:63323967-63324153	TAGGGCACCGAGGAACTACCtGCACAAAAC
ENSMUSG00000020063	Sirt1	protein_coding	chr10:63325126-63325205	AATTAAATTaCCTGATTAAAAATGTCTCCA	chr10:63325126-63325205	GATGCTGTTGCAAAGGAACCtAAAACAACC
ENSMUSG00000020063	Sirt1	protein_coding	chr10:63326039-63326186	ACGTCACTAaCCATGACACTGAAGGATCCT	chr10:63326039-63326186	ACTGTCCGGGATATATTTCCtATGTAATGC
ENSMUSG00000020063	Sirt1	protein_coding	chr10:63331745-63331897	ACGTGTGATaCCTTTGCAAACTTGAAGAAT	chr10:63326770-63326784	TGCTTCAATGCTGTTTCTTCtTTAAAAACA
ENSMUSG00000020063	Sirt1	protein_coding	chr10:63335636-63335877	GTCTTACATaCCCCAGCTCCAGTCAGAACT	chr10:63331745-63331897	TCCCACAGGAGACAGAAACCtGAAACAGAC
ENSMUSG00000020063	Sirt1	protein_coding	chr10:63336980-63336992	CTGAAGCATaCCTATCCGCGGCCGCGGAGT	chr10:63335636-63335877	TGAACAAAAGTATATGGACCtATATTAAGG
ENSMUSG00000020063	Sirt1	protein_coding	chr10:63336980-63337096	CTGAAGCATaCCTATCCGCGGCCGCGGAGT	chr10:63336980-63337096	TCGGTCAACAGGAGGTTGTCtGTCAAAGAG
ENSMUSG00000032021	Crtam	protein_coding	chr9:41004541-41004586	TAAGTCCTTaCCTTGCACCGGCACCCAGAA	chr9:40973516-40973637	CAACGCTTAGACTGGGGAGCtGAAAGAGAC
ENSMUSG00000032021	Crtam	protein_coding	chr9:40975635-40975721	ACTGCACTCaCCCTGGCTGCTATTCTCCTG	chr9:40975635-40975721	TGCTCTGAAATTTCACTTTCtGCAAGAAAA
ENSMUSG00000032021	Crtam	protein_coding	chr9:40978108-40978254	TGTCCACTTaCCCTTCTTCCATACCACGTG	chr9:40978108-40978254	GTATGCTGAGCACTGGCTTCtGTAAGGAGA
ENSMUSG00000032021	Crtam	protein_coding	chr9:40981156-40981239	GTGACACTCaCCAGTGGACAAGCCAGGGTC	chr9:40981156-40981239	GAATTTTCCATCATTGAGACtAAAGTAAGA
ENSMUSG00000032021	Crtam	protein_coding	chr9:40984290-40984361	CTGACACTTaCCTGTACTTGTGGGCTGCTG	chr9:40984290-40984361	GCATCTGAAGTTTCTTGATCtGAAGTTTCT
ENSMUSG00000032021	Crtam	protein_coding	chr9:40984290-40984382	CTGACACTTaCCTGTACTTGTGGGCTGCTG	chr9:40984290-40984382	GAAGTTTCTTGATCTGCAACtAAAAAGGGG
ENSMUSG00000032021	Crtam	protein_coding	chr9:40984290-40984437	CTGACACTTaCCTGTACTTGTGGGCTGCTG	chr9:40987781-40987942	AATTCATGGTTGAGTTCACCtACACAGCAA
ENSMUSG00000032021	Crtam	protein_coding	chr9:40987781-40987942	GCTCTTCTTaCCCAAATCTTCAAACTGGAA	chr9:40990145-40990288	GTTGGCTGGAAAGGAGTCACtAGAAGAAAA
ENSMUSG00000032021	Crtam	protein_coding	chr9:40990145-40990288	TGTGCACTTaCCATAGATCTCCAGACCTTC	chr9:40992562-40992714	TATTTGGAGCTTTTTAAAGCtGTACAAGAG
ENSMUSG00000032021	Crtam	protein_coding	chr9:40992562-40992714	TGGGAACATaCCTAACACGGTCACTCTCAC	chr9:40994445-40994585	TCCATTTTCAGAAAGGCTGCtGCGGAGGGA
ENSMUSG00000032021	Crtam	protein_coding	chr9:40994445-40994585	ACCCCACTTaCCAGGATGCTGGTTTAAAAA
ENSMUSG00000021661	Ankra2	protein_coding	chr13:98273920-98273963	TTGCATTCTaGCTCTGATTATATGCTTGTC	chr13:98266247-98266532	GCATCTGTCTTATTTAAAGGtTGAAAGTTA
ENSMUSG00000021661	Ankra2	protein_coding	chr13:98267316-98267474	GTTTTATTTaGCTGAGTGCAATATCCATAC	chr13:98267316-98267474	ACACCTCTGTTAGCAAATTGtAAGTATGCC
ENSMUSG00000021661	Ankra2	protein_coding	chr13:98268430-98268495	TATCGTTTCaGCTCTGTCTGCTCACCAGTT	chr13:98268430-98268495	GCTACTCGTATTGAACAAGGtAATACCCTG
ENSMUSG00000021661	Ankra2	protein_coding	chr13:98268465-98268495	CCCAGGGAGaGATGCTCTACCTGGCTACTC	chr13:98268465-98268495	GCTACTCGTATTGAACAAGGtAATACCCTG
ENSMUSG00000021661	Ankra2	protein_coding	chr13:98271055-98271152	CTTTCCAATaGAAAATGTTATCAATCACAC	chr13:98271055-98271152	AGAGTTCCTTCTTCAGAATGtAAGGAAAAT
ENSMUSG00000021661	Ankra2	protein_coding	chr13:98271654-98271779	GTCTGCAACaGGGTGCAGATCCCCAGCTTC	chr13:98271654-98271779	CGTCAATGAATATGACTGGGtGAGTCCACC
ENSMUSG00000021661	Ankra2	protein_coding	chr13:98272226-98272292	TCCTCCTGCaGAACGGAGGGACACCTTTGC	chr13:98272226-98272292	TGCGTGAAGATGCTGTTGGGtAAGCAGGTG
ENSMUSG00000021661	Ankra2	protein_coding	chr13:98272772-98272852	TTTTGTTACaGAAAATGGAGCTGACCCAAC	chr13:98272772-98272852	GCTTTGGGCTACAGAGGTGGtGAGTATTTT
ENSMUSG00000021661	Ankra2	protein_coding	chr13:98272772-98272881	TTTTGTTACaGAAAATGGAGCTGACCCAAC
ENSMUSG00000021661	Ankra2	protein_coding	chr13:98273378-98273430	TACTGACGTaGTCCAACAGGCCATCGAGTC
ENSMUSG00000021661	Ankra2	protein_coding	chr13:98273807-98273853	ACTTTGCACaGGGCTTACTGTAAGTGTGTG
ENSMUSG00000030201	Lrp6	protein_coding	chr6:134566643-134566697	CTTCGCCTCaCCTCTCAGCAGCACGCAGAA	chr6:134450789-134451080	GTAGCTGTACGGCCTATAGCtAGAGCAGGA
ENSMUSG00000030201	Lrp6	protein_coding	chr6:134453550-134453647	GTGTGTCTTaCCTGTAGGACCTATGTGTGG	chr6:134453550-134453647	ATGGTGGTGGGTTCAAAATCtAAAAGGAAA
ENSMUSG00000030201	Lrp6	protein_coding	chr6:134454697-134454833	AGCGTGCTTaCTGCAGGGAAGTAAGTGCCT	chr6:134454697-134454833	GATTTGCCTCGAGACATTCCtGAAGGAAAG
ENSMUSG00000030201	Lrp6	protein_coding	chr6:134456055-134456285	TTGCCACTTaCCTGGAAGAGATCCAGAGAG	chr6:134456055-134456285	GCTGGCTCCTCAGTTGGATCtAAAATAGAG
ENSMUSG00000030201	Lrp6	protein_coding	chr6:134457658-134457768	TTCCTACTTaCAACAGTCCAGCTCGTCAGA	chr6:134457658-134457768	TGATCAATTAAACAAAGCACtAGAAAAAAG
ENSMUSG00000030201	Lrp6	protein_coding	chr6:134459232-134459468	GGACTTAGTaCCTTCACAGTTCTTCTCATC	chr6:134459232-134459468	GGAGAACACGTTGGAGGCTCtGCATGTGAG
ENSMUSG00000030201	Lrp6	protein_coding	chr6:134462536-134462661	AACATCGTTaCCTCCACAGGACAGCTCATC	chr6:134462536-134462661	TGGGCACAAGGGTGCTGTCCtGGAAAAGAG
ENSMUSG00000030201	Lrp6	protein_coding	chr6:134464395-134464604	ACTTCACTTaCTGTACTCCTGAAGGTTCAG	chr6:134464395-134464604	AGCACGATCCTGTTGGCACCtTAGAAAAGG
ENSMUSG00000030201	Lrp6	protein_coding	chr6:134467509-134467699	CTTCTGGGTaCCTGAGAGATCACTGCTTTC	chr6:134467509-134467699	ATTGGTAAAATACATATACCtAAAGATAAT
ENSMUSG00000030201	Lrp6	protein_coding	chr6:134468643-134468854	TTGGAACATaCCCTTTCTCGGGGTTTACCA	chr6:134468643-134468854	TTGCAACTACATTAAAACCCtAAAGAAAAG
ENSMUSG00000030201	Lrp6	protein_coding	chr6:134470689-134470844	GCCCGAGTTaCCTGGCCACCATCTTCATGT	chr6:134470689-134470891	AGCAGGAAGGTGGTGGGAGCtTTAAAAAGA
ENSMUSG00000030201	Lrp6	protein_coding	chr6:134470689-134470891	GCCCGAGTTaCCTGGCCACCATCTTCATGT	chr6:134479509-134479835	ATAACTTCACGGTTGAGTCCtATTTTGGGA
ENSMUSG00000030201	Lrp6	protein_coding	chr6:134479509-134479835	CTGTAACTTaCCACTGCAGGTCCTGTTGTC	chr6:134480376-134480560	CTCAGTCCAATACATAAACCtGGATTCAAA
ENSMUSG00000030201	Lrp6	protein_coding	chr6:134480376-134480560	GTGAGGCTTaCCGAGCATATCTGAGGATTC	chr6:134484214-134484440	TAAAGGCTCTGCTAATAGTCtGCAAAAATA
ENSMUSG00000030201	Lrp6	protein_coding	chr6:134484214-134484440	AAAGTATTTaCCCTTCAGCAGGATCCAGTG	chr6:134485644-134485933	TCAGCACAGGGGTTAGAACCtAAAAGAAAA
ENSMUSG00000030201	Lrp6	protein_coding	chr6:134485644-134485933	TCTTTGCTAaCCTTCAGTGATATATCAGTC	chr6:134486455-134486671	TGCCATCGGTATTCATAACCtTCAGGTTTG
ENSMUSG00000030201	Lrp6	protein_coding	chr6:134486455-134486671	GGATGACTCaCCAATGATTCTGTGAACACT	chr6:134506196-134506367	GTCTGTCCAATACATGTACCtATAAAGACA
ENSMUSG00000030201	Lrp6	protein_coding	chr6:134506196-134506367	AAGAAACAAaCCTCAATTTTGTCTGTTTTG	chr6:134507286-134507682	AGCAATAGTTCAGTGGCACCtAAATCAACA
ENSMUSG00000030201	Lrp6	protein_coding	chr6:134507286-134507682	GCACTTCTTaCCCAACCATGGGATCTAACA	chr6:134511156-134511287	ATTCCACATGGATTTGTAGCtGTCAAATAT
ENSMUSG00000030201	Lrp6	protein_coding	chr6:134511156-134511287	AACCATCTTaCCATCTTTGCAGGTCTTTCC	chr6:134513223-134513419	ACCTTTAACCACTGCCTGCCtGTTAACACA
ENSMUSG00000030201	Lrp6	protein_coding	chr6:134513223-134513419	AGATCACTTaCCATTTGGCTGCCTCTGTTG	chr6:134520396-134520593	GTCTGTCCAGTACATGAACCtAAAAATCAT
ENSMUSG00000030201	Lrp6	protein_coding	chr6:134520396-134520593	GGCAATCTTaCCGGTTTGTTCCATCCAGGT	chr6:134541652-134542045	TAAAGCAACAAAGGGGCCGCtGAAACAAAA
ENSMUSG00000030201	Lrp6	protein_coding	chr6:134541652-134542045	TATACACTTaCCCACTTGATGGATCTAAGG
ENSMUSG00000025899	Alkbh8	protein_coding	chr9:3385042-3385596	GTTTTTTTTaGGAGCGCAGAGTGGAAGCTC	chr9:3338463-3338591	AGTGTCTTATCCCACTCAGGtGACCTTAAA
ENSMUSG00000025899	Alkbh8	protein_coding	chr9:3343015-3343252	TTTTTTTTTaGAGCCTGGTTATTGCCAATG	chr9:3343015-3343252	TTGAATTTTGTTGAAAAAGGtACCTTGACA
ENSMUSG00000025899	Alkbh8	protein_coding	chr9:3344588-3344719	TTTTTCTGTaGCACAATGGAAAAACATGGG	chr9:3344588-3344719	GATACAGGCAATCAGAATTGtATGTAAAAA
ENSMUSG00000025899	Alkbh8	protein_coding	chr9:3345781-3345876	TCCTTATACaGTTCAAAGGTCCTTAAAACA	chr9:3345781-3345876	GACAAGCCCTTACCTGGGGGtAAGTACATG
ENSMUSG00000025899	Alkbh8	protein_coding	chr9:3347804-3347908	ACCGACTTTaGGTCTTCCTGAGGTTTGCAG	chr9:3347804-3347908	CAATATGAACCTGGGCATGGtAGGTGTTTC
ENSMUSG00000025899	Alkbh8	protein_coding	chr9:3349420-3349490	TTCTATCTCaGGAATTCCTGCCCATATTGA	chr9:3349420-3349490	TCTCAGTTTGGGGTCAGCGGtAAGTGCAGT
ENSMUSG00000025899	Alkbh8	protein_coding	chr9:3359484-3359590	TTTGCTCCAaGATTGTTATGGATTTCAAGC	chr9:3359484-3359590	GATACCTTTGGACTCATGGGtGTGTATTAA
ENSMUSG00000025899	Alkbh8	protein_coding	chr9:3367864-3368015	ACTGTTTTCaGAATTACACCTCGAAAATTT	chr9:3367864-3368015	CGAATGCCCTGCAATTGTAGtAAGTCTCTA
ENSMUSG00000025899	Alkbh8	protein_coding	chr9:3369658-3369914	TTTTCATATaGGTTACTCCTCAGTCTGCGA	chr9:3382694-3382843	TCACCACTTTGCAACTGCAGtGAGTGTTGC
ENSMUSG00000025899	Alkbh8	protein_coding	chr9:3382694-3382843	CTTAATCACaGATTGGGTGTGATCGTAGCC
ENSMUSG00000025175	Fn3k	protein_coding	chr11:121450112-121450447	TTCTCTTCTaGGTGAAGATCCCGGATCTGT	chr11:121434989-121435129	GGTCAATCGCAGGACACAGGtGCGCTGCCC
ENSMUSG00000025175	Fn3k	protein_coding	chr11:121437273-121437424	TTTGGATGCaGGCCCGGCAGATGTTTGAGG	chr11:121437273-121437424	AGATGAAGAGCCTTAGCAGGtGAGTGCATT
ENSMUSG00000025175	Fn3k	protein_coding	chr11:121439286-121439377	TATTTCCTTaGTCAGGCATCAAAGCTCGGG	chr11:121439286-121439377	ACTCGGCAGAACACAGTGGGtAAGTCTGGT
ENSMUSG00000025175	Fn3k	protein_coding	chr11:121440071-121440153	TCTGTTGACaGGCTGTGGGGCGGAGGGTGC	chr11:121440071-121440153	CTGTGGCTTTATCCCACAGGtGAGTGTTAG
ENSMUSG00000025175	Fn3k	protein_coding	chr11:121440071-121440309	TCTGTTGACaGGCTGTGGGGCGGAGGGTGC	chr11:121448882-121449004	GCTGTGGTCAAGGCTACAGGtGAGCACAAC
ENSMUSG00000025175	Fn3k	protein_coding	chr11:121441669-121441728	TCTTTATGTaGTGCCTCCAACCATTCCCAA
ENSMUSG00000025175	Fn3k	protein_coding	chr11:121448882-121449004	TTGTTGCTCaGGTGAATGAATGGCAGGAGG
ENSMUSG00000023066	Rttn	protein_coding	chr18:89130599-89130681	TCCTGTATCaGCTCTCTCAAACTCAGAAGA	chr18:88972048-88972078	GGGCTCATCAGGAAGCTCGGtAACTGTCGA
ENSMUSG00000023066	Rttn	protein_coding	chr18:88972372-88972559	TTTTCTGACaGGCCATCAGCTGGCGGAGAT	chr18:88972372-88972559	GTTAAGCAGATTGGTTAAGGtAACGTCGTT
ENSMUSG00000023066	Rttn	protein_coding	chr18:88973518-88973695	TTTTACTGTaGTATTCTCCAGCCGTCCAAC	chr18:88973518-88973695	TACCACACTGATCAAATTGGtAACCTCTTA
ENSMUSG00000023066	Rttn	protein_coding	chr18:88974330-88974419	TTTCTTTTCaGAATTGTCACAACAACCTGA	chr18:88974330-88974419	GTACCACCAGGGCCAGCGGGtGTGTATACA
ENSMUSG00000023066	Rttn	protein_coding	chr18:88975688-88975778	TCCTTTAACaGGAAACCAGGCTGTGAAGTG	chr18:88975688-88975778	TTCTCTCTTCCAATGAAAGGtACAGAGCTG
ENSMUSG00000023066	Rttn	protein_coding	chr18:88977673-88977787	TGTTGTCTTaGCTCTTTGAGAAGTAGTAAC	chr18:88977673-88977787	GAGGCCAAAGATTGTTCAGGtAAGCATCTT
ENSMUSG00000023066	Rttn	protein_coding	chr18:88979566-88979716	TCCCACCTCaGGGCCTTTTGTGTCTGGTGA	chr18:88979566-88979716	TTTTTCTCCAGTAGACAAGGtACTTTGCTT
ENSMUSG00000023066	Rttn	protein_coding	chr18:88983810-88983975	TATTTCTCCaGACACAGTCTCCCAGAATTC	chr18:88983810-88983975	GGGATGCAGTGTCTTCCAGGtGATTGGCTC
ENSMUSG00000023066	Rttn	protein_coding	chr18:88985894-88986075	TTACTTTCCaGTGGAAGTAGTAGTCACACG	chr18:88985894-88986075	GCTCCTCTGCTGAGAACAGGtTAGCTGTGT
ENSMUSG00000023066	Rttn	protein_coding	chr18:88989435-88989550	TTTATGTCTaGGCAGCAGAGAAATGATAAT	chr18:88989435-88989550	CCTTTTTGCTATCAATGTGGtGAGAGTCAT
ENSMUSG00000023066	Rttn	protein_coding	chr18:88995517-88995687	AATGCTTTCaGAAAGAGAAACTGCTCCAAG	chr18:88995517-88995687	TCTTCTCCCTGTTGAAAAGGtAAGGGAGAG
ENSMUSG00000023066	Rttn	protein_coding	chr18:89009242-89009454	TCTTCATCAaGGCGAGTGAGTTTTTGCCAG	chr18:89009242-89009454	ATCTGATGTGGGGAAAGAGGtAAAATATTT
ENSMUSG00000023066	Rttn	protein_coding	chr18:89010852-89010964	TTTTATTGCaGGGAGAAAAGAATCTTCTAG	chr18:89010852-89010964	TCTGCATCTGTTCAAAGATGtAATATTTCC
ENSMUSG00000023066	Rttn	protein_coding	chr18:89012972-89013098	CTTTTTTCCaGCTGGAAATCTGCACAGGCT	chr18:89012972-89013098	CTGCCTGGAGATTGTAAAGGtGGAATTTTT
ENSMUSG00000023066	Rttn	protein_coding	chr18:89014542-89014667	TTATTTTACaGGAATGTTTAGGTGTCCAAA	chr18:89014542-89014667	TCAAGAATCCAAAAATGAGGtATAATATGT
ENSMUSG00000023066	Rttn	protein_coding	chr18:89015125-89015241	TTGTTGAGCaGGTGAATGCTGCTGCCAAGG	chr18:89015125-89015241	TGTCATTCCAGTGCTACAGGtACTCTGTGC
ENSMUSG00000023066	Rttn	protein_coding	chr18:89017179-89017318	ACAATTCTTaGGGCTACGCTGATACAGAAG	chr18:89017179-89017318	TGCTAGTAAAAAAACCTTCGtGAGTACAAT
ENSMUSG00000023066	Rttn	protein_coding	chr18:89020097-89020268	TCTGTTTTTaGGGTTCGTTCACTAGCATTA	chr18:89020097-89020268	AAGAGAACTAGTTATTAAGGtAATTTTAAC
ENSMUSG00000023066	Rttn	protein_coding	chr18:89021664-89021763	TTATTTTTCaGTTGGAGACTGTTAAAAAGG	chr18:89021664-89021763	CTAGCTGTGATAATGCAAGGtAATGAGGAT
ENSMUSG00000023066	Rttn	protein_coding	chr18:89026959-89027047	TTTGCCTGTaGATATTAAAATGCATACAGT	chr18:89026959-89027047	TGTGGGTCAAGATGGTGAGGtAAGACAATA
ENSMUSG00000023066	Rttn	protein_coding	chr18:89028892-89029009	CTTGCTGGCaGGTTATAGAATGCTTGATTC	chr18:89028892-89029009	TTGACCCTATTACTCAGAGGtGAGTAAATA
ENSMUSG00000023066	Rttn	protein_coding	chr18:89036991-89037087	TTTCCCCTCaGTTTCCTTGATATTTCATGA	chr18:89036991-89037087	TATCAAGAATGGATACATGGtGAGATATAA
ENSMUSG00000023066	Rttn	protein_coding	chr18:89037887-89037955	CCTTTTTATaGGTCTGATACTCTTTCTGAT	chr18:89037887-89037955	CGGTTTCAGTCTTTAGAAGGtAAAGAATTT
ENSMUSG00000023066	Rttn	protein_coding	chr18:89042136-89042324	ATTTTCTTTaGGTATCATCTACCAGTTCAT	chr18:89042136-89042324	CTGAAGCTAAAATTCAGGAGtAAGTAGTTA
ENSMUSG00000023066	Rttn	protein_coding	chr18:89042859-89043098	TTTATGCCTaGATTTTTAGATACACTGCAG	chr18:89042859-89043098	GGCACACTGTGCTGAACAGGtGAGTATAAA
ENSMUSG00000023066	Rttn	protein_coding	chr18:89046016-89046160	CTAAAATGTaGGTTTTTACAAGTACTTCCT	chr18:89046016-89046160	GGAATTACTTCTTAGGCATGtAAGTATATT
ENSMUSG00000023066	Rttn	protein_coding	chr18:89048366-89048520	TATGTTTTTaGAATCCAAGTCCACTACTAG	chr18:89048366-89048520	TTATGACAGTCTCTGACAGGtACCATTTTT
ENSMUSG00000023066	Rttn	protein_coding	chr18:89053520-89053739	TCCACAAATaGGAAATGCTTGGAACTGTTT	chr18:89053520-89053739	CTTGTCCGGTCTCCTGGAGGtAAGTGAGAA
ENSMUSG00000023066	Rttn	protein_coding	chr18:89060361-89060489	TTGCTTTCTaGGTCATTACTTCCTTTTATG	chr18:89060361-89060489	AGTCCAGGCACCAGGCTCGGtAAGAAAAAC
ENSMUSG00000023066	Rttn	protein_coding	chr18:89060752-89060862	TTTCATTCTaGGAGTGGATGCCGCTTTGGT	chr18:89060752-89060862	GGTTGATAGAGACCCAGAGGtCAGTATGGA
ENSMUSG00000023066	Rttn	protein_coding	chr18:89064101-89064259	TTATGTGACaGGTGAGATTCACTTCACTGG	chr18:89064101-89064259	CAGTCTGGTGCGCCGGGAGGtATGTCTGTT
ENSMUSG00000023066	Rttn	protein_coding	chr18:89065847-89065918	TTAATTTTCaGGCTGCATTTATTCTTCAGA	chr18:89065847-89065918	AAAGGATTATACTTGGCAGGtAGGTATAGT
ENSMUSG00000023066	Rttn	protein_coding	chr18:89073545-89073734	CTTCCACACaGGGCCCCTGTGTCCATGATG	chr18:89073545-89073734	GAATACAGTGATTTAAATGGtAAGTATAAT
ENSMUSG00000023066	Rttn	protein_coding	chr18:89075427-89075518	TGTTGTCACaGGTTTAGACGACTCATTCAA	chr18:89075427-89075518	TTCCACCTCAGAAACAATGGtAATTTAAAA
ENSMUSG00000023066	Rttn	protein_coding	chr18:89081894-89081984	CTGGTTCACaGGTGGCTGCCTCGGTGGTCA	chr18:89081894-89081984	GACCAGTTTGTGACGCAAGGtATTTTTATG
ENSMUSG00000023066	Rttn	protein_coding	chr18:89090427-89090616	GTACATAACaGGTCAACGTGAAATGAGACC	chr18:89090427-89090616	TCATAGAACTCCTCTGTAGGtAAGAGATAA
ENSMUSG00000023066	Rttn	protein_coding	chr18:89091816-89091906	ATCCTTGACaGCACGGTGGATGCTTCCCTC	chr18:89091816-89091906	TGAACATATTCAGGCTCAGGtAAGCATCTT
ENSMUSG00000023066	Rttn	protein_coding	chr18:89095493-89095646	TTTACATATaGGCTTCCTTTTTCTTGGAAT	chr18:89095493-89095646	TGTCCCAAAGATGTATTAGGtAAGTTTATT
ENSMUSG00000023066	Rttn	protein_coding	chr18:89101631-89101768	TTAATTTATaGATGTACAGTTAGTGTTGGC	chr18:89101631-89101768	CATTGGGAGGCAGTGACTGGtAAGAATACT
ENSMUSG00000023066	Rttn	protein_coding	chr18:89103844-89104061	TCTCCTTGTaGATACACTGTGTAGATGTGT	chr18:89103844-89104061	TAATGAAACAATTCTTCAGGtGTGTGATTT
ENSMUSG00000023066	Rttn	protein_coding	chr18:89108049-89108154	CTTTTCTATaGTGCTATGAAGGAATATCCC	chr18:89108049-89108154	CAGAGGCATGCTTTGAGATGtGAGCATCAC
ENSMUSG00000023066	Rttn	protein_coding	chr18:89109251-89109348	TTTTCTTTCaGCTGATCTCATAGAAAACTG	chr18:89109251-89109348	AGCAGTACTGAAAAAAAAGGtGACTTCAAG
ENSMUSG00000023066	Rttn	protein_coding	chr18:89110674-89110751	TGTCTATACaGGAGGATGGCTTCATTAAAG	chr18:89110674-89110751	TCAAAATGAAGAATGTAAAGtAAGTAGAGA
ENSMUSG00000023066	Rttn	protein_coding	chr18:89113325-89113451	TTGCAAAACaGGTGGCAGCTCTTGAAGCAC	chr18:89113325-89113451	ACTGCAAATTTTCCAGCTGGtAACTAGAGT
ENSMUSG00000023066	Rttn	protein_coding	chr18:89115445-89115644	TTCTTTTGAaGGCTGCAGTTCCCTTTGTTG	chr18:89115445-89115644	CAAGGGAGTAATTCAAAAGGtAAGTACTTA
ENSMUSG00000023066	Rttn	protein_coding	chr18:89120832-89121099	TTTACCCACaGAGCAACTTTCTACAGCACT	chr18:89120832-89121099	CCTAAAATCCTGGCTAATGGtAAGTTGTCA
ENSMUSG00000023066	Rttn	protein_coding	chr18:89128756-89128859	CTTGATTGTaGAAAAAGTTGTTACTCTTCT	chr18:89128756-89128859	AACTTACAATTACCAAAAGGtTGGTTTTTA
ENSMUSG00000023066	Rttn	protein_coding	chr18:89129750-89129819	ACCTTTTCCaGGCAAAAGCAACTTTGAAAA	chr18:89129750-89129819	TATTCCATAGCAAAGAGAAGtAAGTTGTTG
ENSMUSG00000043811	Rtn4r	protein_coding	chr16:18150732-18152128	TCTGCCCACaGGAAGCAGGCTGCTGGCATG	chr16:18127881-18127902	AAGAGGGCGTCCTCCGGAGGtGAGTGTCAG
ENSMUSG00000030867	Plk1	protein_coding	chr7:122169387-122169587	CTCCCTCCTaGGACCACACCAAACTTATCC	chr7:122159543-122159950	GGAGCTCTGTCGCAGGAGGGtGAGTGTTTC
ENSMUSG00000030867	Plk1	protein_coding	chr7:122160536-122160704	TCCCTCCTCaGTCCCTCCTGGAGCTGCACA	chr7:122160536-122160704	GATCTGGAGGTGAAAATAGGtGAGGTGCTG
ENSMUSG00000030867	Plk1	protein_coding	chr7:122161507-122161651	CTCTGTCCCaGGGGATTTTGGCTTGGCAAC	chr7:122161507-122161651	GGTCCATTGGGTGCATCATGtAAGTTGGCA
ENSMUSG00000030867	Plk1	protein_coding	chr7:122162393-122162486	TGTACCCCCaGGTATACCTTGCTAGTGGGC	chr7:122162393-122162486	TGAATACAGTATTCCCAAGGtGAAGACCAC
ENSMUSG00000030867	Plk1	protein_coding	chr7:122164020-122164239	CTCCATTCCaGCACATCAACCCAGTGGCCG	chr7:122164020-122164239	CTCAAAGTCCTCAATAAAGGtAAAGATCGG
ENSMUSG00000030867	Plk1	protein_coding	chr7:122167597-122167752	TTTCTTCTCaGGTGTGGAGAACCCCCTGCC	chr7:122167597-122167752	CGCGGGCTGGTGCGGCAAGGtGAGTGCTAC
ENSMUSG00000030867	Plk1	protein_coding	chr7:122168566-122168643	TTCTACCCCaGAGGAGGCTGAGGATCCTGC	chr7:122168566-122168643	TCGGACAAGTATGGCCTTGGtAGGTGTCCC
ENSMUSG00000030867	Plk1	protein_coding	chr7:122168829-122168983	CTTACCACCaGGGTATCAGCTGTGTGACAA	chr7:122168829-122168983	CAATTCCTTGATGAAGAAGGtGAGTCCTGG
ENSMUSG00000030867	Plk1	protein_coding	chr7:122169081-122169263	TTTCAAACTaGATCACTCTCCTCAACTATT	chr7:122169081-122169263	GCAGATTAACTTCTTCCAGGtGTGCTGGGG
ENSMUSG00000025469	Msx3	protein_coding	chr7:140048786-140048999	TGAGCACTTaCGTGGGGGACAAGAGTGCGC	chr7:140047743-140048140	GGTGGAGGGCTCGGGGCACCtGAAAGGAAA
ENSMUSG00000025469	Msx3	protein_coding	chr7:140048718-140048999	CCCCCACCCaCCTTGGACTTTCGAGCCTTG	chr7:140047985-140048140	GGTGGAGGGCTCGGGGCACCtGAAAGGAAA
ENSMUSG00000032501	Trib1	protein_coding	chr15:59654236-59654698	CTCTCCCACaGAACCCAGCTTAGACTGGAA	chr15:59649163-59649522	CCGCGAGCTGCGCTGCAAGGtAAGCATCCT
ENSMUSG00000032501	Trib1	protein_coding			chr15:59651479-59651771	TCTTCTCCACCGAGGAGAGGtAGGCAGCTG
ENSMUSG00000025418	Bsnd	protein_coding	chr4:106491865-106492041	AGCCCCCCTaCCTTAGGATAGCATTGGCAC	chr4:106485049-106485445	TTGGGGACCCACTGAAGGGCtGCAGAGACA
ENSMUSG00000025418	Bsnd	protein_coding	chr4:106486584-106486838	TGCCCACTCaCCTGCTCTGAGAATGGGATT	chr4:106486584-106486838	GACGTAGGGGGGCTGGGGGCtGGGTCCGAC
ENSMUSG00000025418	Bsnd	protein_coding	chr4:106487979-106488070	CCCACGCTTaCCTCTTTACCTCCGAAAGCC	chr4:106487979-106488070	CTGCTGGCACAAAGGTGATCtGTGAGGAGA
ENSMUSG00000075122	Cd80	protein_coding	chr16:38486304-38486398	TTATCTTCAaGGAAGCTGTTTCAGAAGAAA	chr16:38459181-38459289	CTTTCACAAGTGTCTTCAGGtAAGGAAAGA
ENSMUSG00000075122	Cd80	protein_coding	chr16:38473866-38474183	CCTCTTTTTaGATGTTGATGAACAACTGTC	chr16:38473866-38474183	GTAAAGTTGTCCATCAAAGGtTGGTAGGAT
ENSMUSG00000075122	Cd80	protein_coding	chr16:38479064-38479345	TCTACCTCTaGCTGACTTCTCTACCCCCAA	chr16:38479064-38479345	GACTTCACCTGGGAAAAACGtAAGCAACAT
ENSMUSG00000075122	Cd80	protein_coding	chr16:38482620-38482733	TCTTTCCACaGCCCCAGAAGACCCTCCTGA	chr16:38482620-38482733	AAATGCTTCTGTAAGCACAGtAAGTACCAT
ENSMUSG00000041347	Bdkrb1	protein_coding			chr12:105604177-105604982	TAGCCTCCTTCCTGGTCTGCtGGGCCCCTT
ENSMUSG00000036138	Acaa1a	protein_coding	chr9:119349958-119350030	TCCTTTCCCaGGGCTTACGGCGTGGTGTCC	chr9:119341515-119341685	CAGCCGTGGAGGCTTCAAGGtGAGGCCCCT
ENSMUSG00000036138	Acaa1a	protein_coding	chr9:119341825-119341918	TCGCCCTGCaGAACACCACCCCCGACGAGC	chr9:119341825-119341918	CTGGGAGACATCTCCGTGGGtGAGCTCCCC
ENSMUSG00000036138	Acaa1a	protein_coding	chr9:119342723-119342752	TCTATCTACaGGCAATGTTCTTGAGCCAGG	chr9:119342723-119342780	GCATCGCCCAATTTCTGAGGtAACTCTTTT
ENSMUSG00000036138	Acaa1a	protein_coding	chr9:119342723-119342780	TCTATCTACaGGCAATGTTCTTGAGCCAGG	chr9:119342773-119342780	GCATCGCCCAATTTCTGAGGtAACTCTTTT
ENSMUSG00000036138	Acaa1a	protein_coding	chr9:119342773-119342780	GCATCGCCCaATTTCTGAGGTAACTCTTTT	chr9:119344173-119344252	GCAGTGGCCAACATTGCTGGtAAGTGGTGA
ENSMUSG00000036138	Acaa1a	protein_coding	chr9:119344173-119344252	CTCTGTTTCaGCGGCATCCCAGAGACTGTA	chr9:119344466-119344508	ACATTGGCATGGCCTGTGGGtAAGATCGCC
ENSMUSG00000036138	Acaa1a	protein_coding	chr9:119344466-119344508	TTTTATTGCaGGTGGCATCAGAAATGGGTC	chr9:119346470-119346568	ACTGCCTGACTCCTATGGGGtGAGTGTTCA
ENSMUSG00000036138	Acaa1a	protein_coding	chr9:119346470-119346568	CTCCTCCTTaGGGTGGAGTCCATGTCCCTG	chr9:119347730-119347810	CGCTGGCCTCCCAGCAGAAGtGAGTGTGGC
ENSMUSG00000036138	Acaa1a	protein_coding	chr9:119347730-119347783	GTGTGCACTaGGATGACCTCGGAGAATGTG	chr9:119348581-119348771	GGAGGCTCTACCACGGCTGGtGAGCGCAGG
ENSMUSG00000036138	Acaa1a	protein_coding	chr9:119347730-119347810	GTGTGCACTaGGATGACCTCGGAGAATGTG	chr9:119348921-119349100	GCAGCCTTGCAGAAAGCAGGtGAGGTGGCT
ENSMUSG00000036138	Acaa1a	protein_coding	chr9:119348581-119348771	GGTGCTGGCaGGGCAGCAAGCGCCCAGAGC	chr9:119349354-119349409	TGAGGCCTTTGCAAGTCAGGtGAGCCTGGG
ENSMUSG00000036138	Acaa1a	protein_coding	chr9:119348586-119348619	TGGCAGGGCaGCAAGCGCCCAGAGCAGAGG	chr9:119349492-119349637	TGAAGCGTCGTGGCAGACGGtAAGGCTGCT
ENSMUSG00000036138	Acaa1a	protein_coding	chr9:119348921-119349100	TCCTCCCTTaGGAAACTCCAGTCAGGTGAG
ENSMUSG00000036138	Acaa1a	protein_coding	chr9:119349354-119349409	CTTGTCTACaGGGCTGACTGTGAATGACAT
ENSMUSG00000036138	Acaa1a	protein_coding	chr9:119349492-119349613	GTTCCTTCCaGGCCGTCTACTGTGTGGAGA
ENSMUSG00000036138	Acaa1a	protein_coding	chr9:119349492-119349637	GTTCCTTCCaGGCCGTCTACTGTGTGGAGA
ENSMUSG00000048572	Tmem252	protein_coding			chr19:24674069-24674343	CCCTGGCCACTGTAGACAGGtACGTGCTGA
ENSMUSG00000027359	Slc27a2	protein_coding	chr2:126587760-126587933	ATCTTTTTCaGGATACCATTGAGATCACTG	chr2:126553155-126553632	GTGCTGCTGGCCTCCCCAGGtGAGCTGCAA
ENSMUSG00000027359	Slc27a2	protein_coding	chr2:126561537-126561746	ACTGACTTAaGATCTACAAGAAGCTGTGGA	chr2:126556149-126556218	CTGAGCTTGGCACAGAAAGGtGAATTAGTT
ENSMUSG00000027359	Slc27a2	protein_coding	chr2:126564678-126564836	TCTTTGCAAaGGTCTTCCAAAAGCGGCAAC	chr2:126561537-126561746	TATACTTCGGGAACCACAGGtAAATAAGAG
ENSMUSG00000027359	Slc27a2	protein_coding	chr2:126567747-126567871	CTTTTCTGTaGGGGCTACTTTAGCTTTGCG	chr2:126564678-126564836	CACGGATGCATCGTGGTTGGtAAGGTCAAT
ENSMUSG00000027359	Slc27a2	protein_coding	chr2:126574702-126574896	TGATACCACaGAAACCAAATGACCGGGACC	chr2:126567747-126567871	CCTGTGCAACACACCGCAGGtAACACGCCC
ENSMUSG00000027359	Slc27a2	protein_coding	chr2:126577860-126577950	AATTTTGGTaGAAAGTTGCAAGGTATGAGC	chr2:126574702-126574896	AGCAAACTACCTACAAAGAGtTAAGTACCC
ENSMUSG00000027359	Slc27a2	protein_coding	chr2:126578849-126579047	CTCTGTCTCaGGTGAGGTTGGACTCTTGGT	chr2:126577860-126577950	TGCATCAAAGTCCCCAAAGGtACTATGCAC
ENSMUSG00000027359	Slc27a2	protein_coding	chr2:126580906-126581003	TTTCCTCCCaGGTGGAAAGGAGAGAACGTA	chr2:126578849-126579047	GGGTTGGAGATACTTTCCGGtTGGTTCCTC
ENSMUSG00000027359	Slc27a2	protein_coding	chr2:126586252-126586382	GTATTTTCCaGGTCATGAGGGTCGAATTGG	chr2:126580906-126581003	TATGGCGTGCCTGTGCCAGGtATGTAGAAG
ENSMUSG00000027359	Slc27a2	protein_coding			chr2:126586252-126586382	TCGGTTCCTGAGGATACAAGtAAGGAGACT
ENSMUSG00000028218	Fam92a	protein_coding	chr4:12171698-12171930	CCGGCGGTTaCCGCTCATCCAGATTGCGCC	chr4:12153898-12153978	TTGTTCGGCAGGTGGATATCtGTTGAAAAA
ENSMUSG00000028218	Fam92a	protein_coding	chr4:12155649-12155768	TTTAAGCTCaCCTGTCCAGTTCCAGATGTG	chr4:12155649-12155768	ACAGAGAATTTCGGAAAACCtATTGCAATA
ENSMUSG00000028218	Fam92a	protein_coding	chr4:12164269-12164274	AAAGTTACCaCTTTACTCTTGGCTTTCTGG	chr4:12155711-12155768	ACAGAGAATTTCGGAAAACCtATTGCAATA
ENSMUSG00000028218	Fam92a	protein_coding	chr4:12165766-12165771	TTATTGCCCaCCTGCGACTGAAAATTTTCA	chr4:12157651-12157764	TGAACTCAGATAATATGTTCtGAAAAACAA
ENSMUSG00000028218	Fam92a	protein_coding	chr4:12168223-12168324	CCAAAGGATaCAATTACATGTCGATCAGAT	chr4:12164088-12164192	TCTGTAATTCAGTTTCTGCCtGAAAAAGTG
ENSMUSG00000028218	Fam92a	protein_coding	chr4:12168229-12168324	GATACAATTaCATGTCGATCAGATGGGTTT	chr4:12164269-12164274	TGAAAGTTACCACTTTACTCtTGGCTTTCT
ENSMUSG00000028218	Fam92a	protein_coding	chr4:12168965-12169033	GGCTGACTTaCTCGCTTCATCTTTACAATG	chr4:12165766-12165771	ATTTATTGCCCACCTGCGACtGAAAATTTT
ENSMUSG00000028218	Fam92a	protein_coding	chr4:12169044-12169058	CCTATTGAAaATTATATAAAATATAACTGA	chr4:12168223-12168324	ATGTTGCTTTGAGATCATCCtGTAAACAAG
ENSMUSG00000028218	Fam92a	protein_coding	chr4:12169958-12169978	CCCTTGCCTaCCTTTGCCATGTTCATTAGC	chr4:12168229-12168324	ATGTTGCTTTGAGATCATCCtGTAAACAAG
ENSMUSG00000028218	Fam92a	protein_coding	chr4:12170984-12171168	TCACTTCATaCCTCTGCCTGGCGATAATCT	chr4:12168965-12169033	TGGCTTCAAGTCTTTCAACCtATTGAAAAT
ENSMUSG00000028218	Fam92a	protein_coding	chr4:12170984-12171218	TCACTTCATaCCTCTGCCTGGCGATAATCT	chr4:12169958-12169978	TTGCCATGTTCATTAGCATCtCCACCATTT
ENSMUSG00000028218	Fam92a	protein_coding	chr4:12171698-12171871	CCGGCGGTTaCCGCTCATCCAGATTGCGCC	chr4:12170984-12171218	TTGTTTTGTTTGAGCATCTCtAGAAAAAGG
ENSMUSG00000028218	Fam92a	protein_coding			chr4:12171698-12171871	CCGCCTGCCCGGCGTTTCCGtGGCGACGCG
ENSMUSG00000027660	Skil	protein_coding	chr3:31118455-31118610	AAATCACACaGCTGGCAGAACTGAGGCAAA	chr3:31097331-31097465	TGGGAAAACCCTGACCAAGGtGAAGAAGGA
ENSMUSG00000027660	Skil	protein_coding	chr3:31097706-31098419	CCTCTCCTCaGGTTCTTCCCGGCCCTCTTC	chr3:31111625-31111722	ATTCATTTTTACACCCCAGGtGAGTGAGCC
ENSMUSG00000027660	Skil	protein_coding	chr3:31111625-31111722	TACTCCTACaGACAGATACACCATCGGGAA	chr3:31113408-31113502	GCCACCAAGGCAGAGACAAGtAAGTCCACC
ENSMUSG00000027660	Skil	protein_coding	chr3:31113408-31113502	TTCTGCCCCaGCTACTACCTGTACATGTGT	chr3:31113408-31113640	GAATTATACAGTTGTTTAGGtAAGTATTCA
ENSMUSG00000027660	Skil	protein_coding	chr3:31113408-31113640	TTCTGCCCCaGCTACTACCTGTACATGTGT	chr3:31116816-31117039	GAAGCAGCAGCTGCAGATGGtAAGCTGTCC
ENSMUSG00000027660	Skil	protein_coding	chr3:31116816-31117039	TTTTTCTAAaGATTCATCAATCTCAAATAA	chr3:31117373-31117597	GGCCGAGTATGCGGCTCAGGtGAGTGGCAG
ENSMUSG00000027660	Skil	protein_coding	chr3:31117373-31117597	TTATGTTACaGGAGGTGGAGATGCTGAGCA
ENSMUSG00000076480	Trbv29	IG_LV_gene	chr6:41271587-41271881	CTTCACCACaGGCCTTGTGGACATGAAAGT	chr6:41271403-41271451	CTGTGTTTCCTAGGAACAGGtGAGTGGTGG
ENSMUSG00000032386	Trip4	protein_coding	chr9:65884928-65885028	ACCCATCTTaCTGTATGATTTCCTCGCTGA	chr9:65833384-65833448	ATCTTGGAATCCAGTTTCCCtGTAAGAGAA
ENSMUSG00000032386	Trip4	protein_coding	chr9:65838935-65839037	TGATTACTTaCAGATTTTAGGATTTCCTTT	chr9:65833407-65833448	ATCTTGGAATCCAGTTTCCCtGTAAGAGAA
ENSMUSG00000032386	Trip4	protein_coding	chr9:65851367-65851458	TCAATACTCaCCTGCTCCTGAAATTGTTTC	chr9:65838935-65839037	CTTGACTGATGTCTGGGAACtAAAAGAAAA
ENSMUSG00000032386	Trip4	protein_coding	chr9:65852826-65852950	GTGGCTGTTaCCTTTCCCACGAAGAAGACG	chr9:65851367-65851458	TCATTTGGAAACTCCACATCtAAACAGAAA
ENSMUSG00000032386	Trip4	protein_coding	chr9:65857324-65857511	TCAATTCTTaCCTTTTAATCCCCCTGACAA	chr9:65852826-65852950	CCAGGATCTGCCCTCCACCCtTAAACAAAA
ENSMUSG00000032386	Trip4	protein_coding	chr9:65858246-65858372	TATTTACTAaCCTGAGGAGAGGCCTGGTAC	chr9:65857324-65857511	AGCCAGTGTTGTCAACCCACtGCATAGGAA
ENSMUSG00000032386	Trip4	protein_coding	chr9:65864204-65864419	CTCCCGCTCaCCTGCTGTGATACTCTGCTA	chr9:65858246-65858372	TTGTATTGTCTCATCTAGTCtGTGGGAACA
ENSMUSG00000032386	Trip4	protein_coding	chr9:65866472-65866601	CCTCACCATaCCTCGTTCTGTCGAACTCTA	chr9:65864204-65864419	AACTTGGGTCCTTCGGATACtGAGCAGGAA
ENSMUSG00000032386	Trip4	protein_coding	chr9:65873099-65873177	CTAGGGTTTaCCTGACATGAGCTTCTTCAG	chr9:65866472-65866601	TTTCCAGAAGTCTCTGCCCCtGAAATTCAG
ENSMUSG00000032386	Trip4	protein_coding	chr9:65874831-65875043	AAGGACTTTaCCAAAGAGCCACAGAACAAG	chr9:65873099-65873177	GTTCTTCATTAGTACACACCtATAATGTAA
ENSMUSG00000032386	Trip4	protein_coding	chr9:65879075-65879208	TAAGCACTTaCCTTAGCCAAATCTAAAGGT	chr9:65874831-65875043	AGTTGTTGCTTTCTTGTGCCtGATAGTACA
ENSMUSG00000032386	Trip4	protein_coding	chr9:65880891-65881060	CATTAACTTaCCATCTTTTCTCAAGCACTG	chr9:65879075-65879208	CTCTGTCCATCTAAAATTTCtTTAAAGAAT
ENSMUSG00000032386	Trip4	protein_coding			chr9:65880891-65881060	CTCAATTGACAAAACATATCtAAGGAGGGA
ENSMUSG00000032386	Trip4	protein_coding			chr9:65880994-65881060	CTCAATTGACAAAACATATCtAAGGAGGGA
ENSMUSG00000024924	Vldlr	protein_coding	chr19:27249105-27249137	CTTCTCTGCaGATATCAGTTGTAAGCACAG	chr19:27217615-27217696	AGCGGCGCCACTGCAAGCGGtGAGTGGGGA
ENSMUSG00000024924	Vldlr	protein_coding	chr19:27230196-27230315	CTTCCTCCTaGGGAAGAAAGCCAAATGTGA	chr19:27230196-27230315	AGCGACGAGAAGAACTGTGGtAAGTCTTTG
ENSMUSG00000024924	Vldlr	protein_coding	chr19:27234790-27234856	AACGTTTATaGTAAAGAAGACGTGTGCTGA	chr19:27234790-27234856	GTGTTCCTAACAGATGGCAGtGTGACGGGG
ENSMUSG00000024924	Vldlr	protein_coding	chr19:27234790-27234912	AACGTTTATaGTAAAGAAGACGTGTGCTGA	chr19:27234790-27234912	GAAAGCCCTGAACAGTGCCGtGAGTGTGCC
ENSMUSG00000024924	Vldlr	protein_coding	chr19:27236240-27236362	GTCATCAACaGATATGAGAACATGCCGCAT	chr19:27238053-27238424	AGCGATGAGGTCAACTGCCGtAAGTAACTT
ENSMUSG00000024924	Vldlr	protein_coding	chr19:27238053-27238424	CCCTCTAACaGGCAACATAACATGTAGTGC	chr19:27238510-27238632	GAAGTCAACTGCAAAAACGGtGAGGTTCTT
ENSMUSG00000024924	Vldlr	protein_coding	chr19:27238510-27238632	TTCTTTCGTaGCTTCTCGAACCTGCCGACC	chr19:27238724-27238846	GAGCCCCTGAAGGAATGCCGtAAGTGAGAG
ENSMUSG00000024924	Vldlr	protein_coding	chr19:27238724-27238846	TGAATTTATaGTCAATCAGTGCCTGGGCCC	chr19:27238774-27238846	GAGCCCCTGAAGGAATGCCGtAAGTGAGAG
ENSMUSG00000024924	Vldlr	protein_coding	chr19:27239622-27239741	TTTTATTCCaGATATCAACGAATGCCTGGT	chr19:27239622-27239741	GATAGGAAAACCTGTGGAGGtGAGTTGAAG
ENSMUSG00000024924	Vldlr	protein_coding	chr19:27239845-27239970	TTCCCTCCTaGATATTGATGAATGCCAAAA	chr19:27239845-27239970	GGCGTGTGCAAGGCAGTAGGtAAATAGACT
ENSMUSG00000024924	Vldlr	protein_coding	chr19:27240466-27240637	ATGTCTTGCaGGCAAAGAGCCGAGTCTGAT	chr19:27240466-27240637	GCCAGAAGGCCATCTTCAGGtAACTTCCAC
ENSMUSG00000024924	Vldlr	protein_coding	chr19:27241235-27241453	TTCTGTTTCaGTGCCTCAATTGATGACAAG	chr19:27241235-27241453	CTGTGGATCCGTTGTCGGGGtTTGTATTCT
ENSMUSG00000024924	Vldlr	protein_coding	chr19:27241300-27241309	TAATCCTGCaGCCATTGCTGTTGATTGGGT	chr19:27243065-27243183	CCTAATGGAATTACACTCGGtATGTATGTC
ENSMUSG00000024924	Vldlr	protein_coding	chr19:27243065-27243183	ACTCTTCCCaGCTTTGTTTACTGGTCAGAC	chr19:27243758-27243897	TGCACTCACCATATTTGAGGtAAGACTCGT
ENSMUSG00000024924	Vldlr	protein_coding	chr19:27243758-27243828	TTCCTGCCTaGACCTTGTCAAAAGCCGCCT	chr19:27244199-27244340	GAACTCGTCCAGCCGTCAGGtAACATGGAG
ENSMUSG00000024924	Vldlr	protein_coding	chr19:27243758-27243897	TTCCTGCCTaGACCTTGTCAAAAGCCGCCT	chr19:27245535-27245681	AATGGACGAGAGTGTCAAAGtAAGGCTTTC
ENSMUSG00000024924	Vldlr	protein_coding	chr19:27244199-27244340	TTCTGTTTTaGGATCGCGTCTACTGGATAG	chr19:27246593-27246676	AGTGGACTGGTTCCTGGAGGtATTGGGTCC
ENSMUSG00000024924	Vldlr	protein_coding	chr19:27245535-27245681	CCCCCAACTaGGTAAAAACTGGTGTGAAGA	chr19:27247010-27247090	TGGGCCATCCTTCCTCTCTGtAAGTAAATT
ENSMUSG00000024924	Vldlr	protein_coding	chr19:27246593-27246676	TTATAATCCaGGTACTTCAACTCCTGTGAC	chr19:27247857-27248026	AGGACACACATACCCAGCAGtAAGTATACT
ENSMUSG00000024924	Vldlr	protein_coding	chr19:27247010-27247090	TGTCCTTGTaGGGATCAATGTGACCACAGC
ENSMUSG00000024924	Vldlr	protein_coding	chr19:27247857-27248026	TTTTTTTTCaGTGCTCTTAGTGATGGCAGC
ENSMUSG00000021687	Scamp1	protein_coding	chr13:94285220-94285276	CGGGCGCTCaCCTTGAACGGGTTGTTGAGA	chr13:94204002-94204163	TGCGGTACAGTCCATGCACCtGAGGAGGCA
ENSMUSG00000021687	Scamp1	protein_coding	chr13:94208136-94208253	CTCCCACTTaCTTTTTTAAACATGACGAGC	chr13:94208136-94208253	GAGGGACGAGATCCAACCACtAAAGGACAG
ENSMUSG00000021687	Scamp1	protein_coding	chr13:94210577-94210678	AAATAACTCaCCAGTTTCCCCAGTTATGAA	chr13:94210577-94210678	CCTGAAGGAACTGTCGCTCCtTTAAAAGAA
ENSMUSG00000021687	Scamp1	protein_coding	chr13:94224895-94225054	ATACACGTTaCCTGAAGGCCCCGTACAGCG	chr13:94224895-94225054	AACAGGGTCACTGCATGGACtGTGGGATCG
ENSMUSG00000021687	Scamp1	protein_coding	chr13:94229714-94229842	TGTATACTCaCACATCCATAGGTAGTACAT	chr13:94225023-94225054	AACAGGGTCACTGCATGGACtGTGGGATCG
ENSMUSG00000021687	Scamp1	protein_coding	chr13:94232072-94232180	CCGGATACTaCCATGCTGGCTCAGGTTCTG	chr13:94229714-94229842	GGCCAATTATTTTTTCTCCCtGTAAGTGAA
ENSMUSG00000021687	Scamp1	protein_coding	chr13:94233082-94233159	CAGGCACTAaCCTTTGTGATCTGTGTGTAA	chr13:94232072-94232180	CTTGAGCCAAGGCATGTTCCtAAACAAAAT
ENSMUSG00000021687	Scamp1	protein_coding	chr13:94233082-94233180	CAGGCACTAaCCTTTGTGATCTGTGTGTAA	chr13:94233082-94233159	TGTTGGGTACATTAGGCATTtTCACACTGC
ENSMUSG00000021687	Scamp1	protein_coding	chr13:94252993-94253070	AATCATGCTaCCGTGCGAGAGTCGGAGAAA	chr13:94233082-94233180	TCACACTGCCTGGTGGAGGCtATAAAGGTT
ENSMUSG00000021687	Scamp1	protein_coding			chr13:94252993-94253070	CCTGTGTGACAGATGGGTCCtGGAAAAAGA
ENSMUSG00000026219	Trip12	protein_coding	chr1:84814823-84814920	TACATACATaCCTTCCTCCTATTGAGTCGT	chr1:84724621-84724814	GGATTTAAACTCCGAAATCCtAATTAAGAG
ENSMUSG00000026219	Trip12	protein_coding	chr1:84725396-84725499	ACACTACCCaCCTCCAACTGGCAATCGTGG	chr1:84725396-84725499	CAAGAACTTCACAGCCCGACtAAAACAAAA
ENSMUSG00000026219	Trip12	protein_coding	chr1:84725736-84725830	TCTATACTTaCCTGTCATGAGTATAGCCAT	chr1:84725736-84725830	CACACAGGAGCTGGTCCAGCtATGAGATGA
ENSMUSG00000026219	Trip12	protein_coding	chr1:84726203-84726316	GTGCTGCTCaCCTCTTCTGGGTAGAAGTAC	chr1:84726203-84726316	GTGCCCAGAATATCACCAACtGCAAAAAGA
ENSMUSG00000026219	Trip12	protein_coding	chr1:84728125-84728289	ACAATACGTaCTCTCAGGTACTCTTCCAAA	chr1:84728125-84728289	ATTGTAGACTCTCTTTGGTCtTTAATGGGG
ENSMUSG00000026219	Trip12	protein_coding	chr1:84730532-84730696	TCCAGACCTaCCTGGGATTTATCCTGCTCC	chr1:84730532-84730696	GGCCAAGAGGAAGGTCCACCtGAAAGGGAA
ENSMUSG00000026219	Trip12	protein_coding	chr1:84731623-84731777	TCTAAACTTaCCAATCTGAAATCCATGATA	chr1:84731623-84731777	TTGGTCCCTTCTTGGCTTCCtGTAAAATGA
ENSMUSG00000026219	Trip12	protein_coding	chr1:84732013-84732127	CAGAACCTTaCCTTTTGGATTGCTAAGAGT	chr1:84732013-84732127	GCCCCAGACCTGTACCAACCtAGAAAATAA
ENSMUSG00000026219	Trip12	protein_coding	chr1:84736982-84737080	TCAAAACTTaCCTCATTTTCATATTGGATT	chr1:84736982-84737080	CCTCTCTGTTCACAGTACGCtAACAAAGGA
ENSMUSG00000026219	Trip12	protein_coding	chr1:84738678-84738834	GAAATACTTaCTTTTTTTCTATCCAATCTA	chr1:84739514-84739656	TCTCCTTGCACATCGCATTCtGTAAAATAA
ENSMUSG00000026219	Trip12	protein_coding	chr1:84739514-84739656	GACTGTCTTaCCAGGTTTTTCCTAGCTCAG	chr1:84742187-84742338	ACTGACGGGCACACTCCATCtAGAGGATAA
ENSMUSG00000026219	Trip12	protein_coding	chr1:84742187-84742338	ACATTACTCaCATCATACAAGTAATACCAA	chr1:84743094-84743221	CTCCCTCACAGGTTTGTACCtGAGCAGTAT
ENSMUSG00000026219	Trip12	protein_coding	chr1:84743094-84743221	TATCACCTTaCCATGCCATAACTCATCATG	chr1:84743820-84744019	AATTTAAGAATTGAGCAGCCtGAATAAAAC
ENSMUSG00000026219	Trip12	protein_coding	chr1:84745013-84745185	ACGGAAAATaCCTCTAACCACAAGGTATCT	chr1:84744678-84744751	TCTCTTACTCTTCCATATCCtGAATAACCC
ENSMUSG00000026219	Trip12	protein_coding	chr1:84747178-84747329	ATGGTCCTTaCCTTCCTCCAGCTCCGTTCC	chr1:84745013-84745185	TCCTCTGTTGAGAGAAAAGCtCAAGATAAT
ENSMUSG00000026219	Trip12	protein_coding	chr1:84749158-84749349	TATCAACTTaCTGGAGAAGAAAAAAATACA	chr1:84747178-84747329	CAGGCTCTTCTCCAGGAAGCtAGAGTTATG
ENSMUSG00000026219	Trip12	protein_coding	chr1:84750358-84750499	ACAGACAGTaCCTGGAGGTTGAGTTGTTCA	chr1:84749158-84749349	ACTCAGCTCCACCATCCACCtAAAAGAGTG
ENSMUSG00000026219	Trip12	protein_coding	chr1:84751539-84751713	CCACACTTTaCCTATTATTGGATATGGTGT	chr1:84750358-84750499	CCAGCCTTTAATTTTTTCTCtACAAGAAGG
ENSMUSG00000026219	Trip12	protein_coding	chr1:84751880-84751980	AGAGGTCTCaCCTTGATTGTCTACTTTGTC	chr1:84751539-84751713	GTAGTGGTGGGGCTTTTAGCtATAAAGAGA
ENSMUSG00000026219	Trip12	protein_coding	chr1:84754271-84754478	ACAAAACTCaCCCTTGAGGGCTCAGATCCA	chr1:84751880-84751980	GAGAACATCACTTAATCGACtGTTGCATGG
ENSMUSG00000026219	Trip12	protein_coding	chr1:84757417-84757535	AATGGCATTaCCTTCTCTCCTGAAGTAAAC	chr1:84754271-84754478	TTGACTTGATGCATCACACCtTCATGGCAA
ENSMUSG00000026219	Trip12	protein_coding	chr1:84757722-84757950	CATGAACACaCCTTGAAACAGCATGATTTT	chr1:84757417-84757535	TAGCATTGAAGCAATGTGACtAAAAAAGAA
ENSMUSG00000026219	Trip12	protein_coding	chr1:84758974-84759127	GGGATACTTaCTAGTGTTAGAATTGGCTAA	chr1:84757722-84757950	TTTAACTCTGAATATCCACCtGTTATTTTA
ENSMUSG00000026219	Trip12	protein_coding	chr1:84760763-84760919	GAAACTACTaCCTCAATGATCCGGCTGTCA	chr1:84758974-84759127	CACCGACCTGATGGGCTGCCtGAGAGCAAA
ENSMUSG00000026219	Trip12	protein_coding	chr1:84761011-84761128	CCCATTTTTaCCAAATCAAAGATGTCAGCT	chr1:84760763-84760919	TAAACATGGCATAAGTTCACtGAAAGTAAA
ENSMUSG00000026219	Trip12	protein_coding	chr1:84761864-84762029	ATAGTACTTaCTTTGTTTCATAAGTTGAAC	chr1:84761011-84761128	TGAAGTGTTTCTGCAATGTCtGTAAAGCCA
ENSMUSG00000026219	Trip12	protein_coding	chr1:84762119-84762187	AACAGACTCaCCTCCTCATGTTGAAAGTTG	chr1:84761864-84762029	CAACCTGTTGCAGTAAGTTCtTCATGAATA
ENSMUSG00000026219	Trip12	protein_coding	chr1:84763328-84763489	TCGTATTTTaCCTGATGAGTTAGCCTTTGG	chr1:84762119-84762187	TTTCTACTGACTTTTTGTCCtAATTTTCAC
ENSMUSG00000026219	Trip12	protein_coding	chr1:84763839-84763931	ATAACACTTaCCGCTTGTAAAATGGCTTTA	chr1:84763328-84763489	AGCAATCTGCCAAACCACCCtGAAATATAG
ENSMUSG00000026219	Trip12	protein_coding	chr1:84765980-84766075	AGCATAACTaCCTTTTCTAAGAAAACAGGG	chr1:84763839-84763931	TACACTGAATAACTTGCAACtGGAAACATT
ENSMUSG00000026219	Trip12	protein_coding	chr1:84766159-84766194	GACATACTTaCAATGTCAAAATTATGTTCC	chr1:84765980-84766075	CTCGGCAAGCATGATTCATCtAGAAAACAA
ENSMUSG00000026219	Trip12	protein_coding	chr1:84768583-84768731	GGCATGCTTaCCAAAGCTGGAACAACACTC	chr1:84766159-84766194	CCATCTGCAGTAATGTTATCtGTTAAAAAC
ENSMUSG00000026219	Trip12	protein_coding	chr1:84776317-84776412	TATTCACTTaCTAGCTCCGCTTCCAATTGT	chr1:84768583-84768731	AGCTGCTGGGCCTTAGAACCtTCAAGAGAA
ENSMUSG00000026219	Trip12	protein_coding	chr1:84777424-84777507	GCTGTCTTTaCCTTGTAATCGTCCCATCTC	chr1:84776317-84776412	CCCCTGGCCTCTAACAGAGCtAAAGGAAAA
ENSMUSG00000026219	Trip12	protein_coding	chr1:84782827-84782963	AGTCAGTATaCCTGCAGCTCCTTGGGGAGC	chr1:84777424-84777507	CCTGCAACAGAACTAGAGGCtTGGGGAGAG
ENSMUSG00000026219	Trip12	protein_coding	chr1:84786091-84786196	AAATGAATTaCCTGGTACTAGCACAGGAGC	chr1:84782827-84782963	CAGGCCAGAGCCTCGCCGACtGTAACAAAA
ENSMUSG00000026219	Trip12	protein_coding	chr1:84793525-84794327	CATAAACTTaCTTGCTAATTTGGCCTGTAA	chr1:84786091-84786196	TTGGTGGACTTTCTTAAACCtATAAATGGG
ENSMUSG00000026219	Trip12	protein_coding			chr1:84793525-84794327	AGATGATGAACTGCAGCTTCtAAGAAGTTA
ENSMUSG00000056486	Chn1	protein_coding	chr2:73775023-73775041	ACGGCACTCaCCGAACAGGGTCAGAGCCAT	chr2:73613028-73613196	CTTCTCATGAAGGGTCACTCtGAAAAAACA
ENSMUSG00000056486	Chn1	protein_coding	chr2:73617921-73618058	CGTGTACTTaCTGGCAGACTCAATGAACTT	chr2:73614662-73614767	TCGTCAGGGTCCATAATTTCtACAACATCA
ENSMUSG00000056486	Chn1	protein_coding	chr2:73624115-73624192	GAAAAACATaCCTCTATCAAAAGCCATCTT	chr2:73617921-73618058	ATATCCGCCTTCTCACCATCtTTTAAAAGA
ENSMUSG00000056486	Chn1	protein_coding	chr2:73624877-73625015	AAACACCTCaCCTCTGGACTCGATCTCCCT	chr2:73624115-73624192	AGTCCTTCAGAATTAAGACCtGAAAAAAAT
ENSMUSG00000056486	Chn1	protein_coding	chr2:73624877-73625050	AAACACCTCaCCTCTGGACTCGATCTCCCT	chr2:73624118-73624192	AGTCCTTCAGAATTAAGACCtGAAAAAAAT
ENSMUSG00000056486	Chn1	protein_coding	chr2:73631746-73631782	GAAGCGCTTaCCTGCACATTTCACTCCCTG	chr2:73624160-73624192	AGTCCTTCAGAATTAAGACCtGAAAAAAAT
ENSMUSG00000056486	Chn1	protein_coding	chr2:73631746-73631830	GAAGCGCTTaCCTGCACATTTCACTCCCTG	chr2:73624877-73625015	TACAGTCATTGGGGACCATCtTGGAACACT
ENSMUSG00000056486	Chn1	protein_coding	chr2:73659680-73659757	AATACTCTTaCCTTGAAATTGTGAACCTTT	chr2:73624877-73625050	TGAACATTCAACCCACAATCtGTGAAAAGA
ENSMUSG00000056486	Chn1	protein_coding	chr2:73659680-73659931	AATACTCTTaCCTTGAAATTGTGAACCTTT	chr2:73631746-73631830	GCCCTCGGAACGTATGCACCtGAAAAATGG
ENSMUSG00000056486	Chn1	protein_coding	chr2:73679615-73679903	TGATAGCTTaCCCTTTTCTCTGATACCCCA	chr2:73659680-73659757	TTCTAACAAGTGATGTCAACtGCGAATAAG
ENSMUSG00000056486	Chn1	protein_coding	chr2:73706919-73707022	CTATGACCGaCCTTAAAGCCAAAGTGTACG	chr2:73659757-73659757	TTCTAACAAGTGATGTCAACtGCGAATAAG
ENSMUSG00000056486	Chn1	protein_coding	chr2:73706919-73707032	CTATGACCGaCCTTAAAGCCAAAGTGTACG	chr2:73679615-73679903	TCTGGTCTGACTTCCAAATCtGCCTCAATG
ENSMUSG00000056486	Chn1	protein_coding	chr2:73710455-73710482	TCCATACTTaCTCTCTTCCATAATACTTTG	chr2:73679622-73679903	TCTGGTCTGACTTCCAAATCtGCCTCAATG
ENSMUSG00000056486	Chn1	protein_coding	chr2:73710455-73710486	TCCATACTTaCTCTCTTCCATAATACTTTG	chr2:73706919-73707032	AGAGATCATGCCATGATACCtACAGAACAA
ENSMUSG00000056486	Chn1	protein_coding	chr2:73716364-73716409	ATCATACTCaCCTCACAAGTGCAGGTGACC	chr2:73707019-73707032	AGAGATCATGCCATGATACCtACAGAACAA
ENSMUSG00000056486	Chn1	protein_coding	chr2:73716364-73716419	ATCATACTCaCCTCACAAGTGCAGGTGACC	chr2:73710455-73710482	TAATACTTTGGTCTGTTTTCtACCTACAGG
ENSMUSG00000056486	Chn1	protein_coding	chr2:73721403-73721441	TATATACTTaCAGTAAGATTTCCAAACAGG	chr2:73710455-73710486	ACTTTGGTCTGTTTTCTACCtACAGGAAAA
ENSMUSG00000056486	Chn1	protein_coding			chr2:73716364-73716419	TCCTGCTGCAGCTGGTATACtACAAGAAGG
ENSMUSG00000056486	Chn1	protein_coding			chr2:73721403-73721441	GGTCTATATTCATCTGTATCtGAAAGAATA
ENSMUSG00000026135	Zfp142	protein_coding	chr1:74585384-74585663	TATGTTTGTaCCTGAGGTCTCTTCAGGAGC	chr1:74566881-74567347	CATTGGTAAGGCTTCAGTCCtATAGAACAA
ENSMUSG00000026135	Zfp142	protein_coding	chr1:74568551-74568656	CACTCACTCaCCTGTATGCTTGGTCATGTG	chr1:74568551-74568656	TATGGATCCGCATGTGGTACtGGAAGGAAG
ENSMUSG00000026135	Zfp142	protein_coding	chr1:74569679-74572583	CAGAATCTGaCCTTGAGGCGGGAAGGGTCA	chr1:74569679-74572583	GCACTGGTTGCATTGGTATCtGGGGAGAAG
ENSMUSG00000026135	Zfp142	protein_coding	chr1:74573539-74573716	TGTGCTCATaCCTGAGATCCCCTGCATGTT	chr1:74573539-74573716	CATTTGTGAGGCTTCTCTCCtTATATTGTG
ENSMUSG00000026135	Zfp142	protein_coding	chr1:74575780-74576604	AGATATCTCaCCAGTATGCAGCAGCATGTG	chr1:74575780-74576604	GTGCCTGAACCCACATGCCCtATGAAAGAG
ENSMUSG00000026135	Zfp142	protein_coding	chr1:74578123-74578287	GATGTTATTaCCTTCCAACTGCTGAGCCCC	chr1:74576518-74576604	GTGCCTGAACCCACATGCCCtATGAAAGAG
ENSMUSG00000026135	Zfp142	protein_coding	chr1:74579325-74579406	TGGCCATTTaCCTGGCAGTAGCTCCTGGGA	chr1:74578123-74578287	CCCGGAGGCAGTTTGGCAGCtGGGAACACA
ENSMUSG00000026135	Zfp142	protein_coding	chr1:74579325-74579449	TGGCCATTTaCCTGGCAGTAGCTCCTGGGA	chr1:74578254-74578287	CCCGGAGGCAGTTTGGCAGCtGGGAACACA
ENSMUSG00000026135	Zfp142	protein_coding	chr1:74579325-74579618	TGGCCATTTaCCTGGCAGTAGCTCCTGGGA	chr1:74579325-74579406	CTCCATGGCTCCGCTGATGCtGCCGGAATA
ENSMUSG00000026135	Zfp142	protein_coding	chr1:74579325-74579927	TGGCCATTTaCCTGGCAGTAGCTCCTGGGA	chr1:74579325-74579449	GCCCATGAAGCTGCAATGGCtGCAGTGGAA
ENSMUSG00000026135	Zfp142	protein_coding			chr1:74579325-74579618	GAGAACACACAGCCAGACTCtGGGCAGGAG
ENSMUSG00000026135	Zfp142	protein_coding			chr1:74579325-74579927	ACCACCTTTACCAGGACACCtGCAGGCAGA
ENSMUSG00000026837	Col5a1	protein_coding	chr2:28036870-28037015	CCCCTTCCTaGACCAAGAAAGGCTACCAGA	chr2:27886816-27886924	CCGCCTTCGAGCCGCGCAGGtAAGAGTGCT
ENSMUSG00000026837	Col5a1	protein_coding	chr2:27922017-27922184	TGTCTTTGCaGCTCAGCCAGCAGATCTTCT	chr2:27922017-27922184	ACCAAGCAGCTGTACCCTGGtAAGAGGTGC
ENSMUSG00000026837	Col5a1	protein_coding	chr2:27928042-27928255	TTCTGTTCCaGAGTCTGGTTTTCCCGAGGA	chr2:27928042-27928255	TCAACTTGTCCGATGGCAAGtAAGTATCCC
ENSMUSG00000026837	Col5a1	protein_coding	chr2:27929379-27929541	TTTCTTTGCaGGTGGCACCGAATTGCTCTC	chr2:27949627-27949758	CCCTAACCCGGATGAATATGtGAGTCATCT
ENSMUSG00000026837	Col5a1	protein_coding	chr2:27949627-27949758	TCTGTTTGCaGGGTGACATCCAACAGTTGC	chr2:27950627-27950758	AACCACAGAGGTTCCTGAGGtCTGATCTGG
ENSMUSG00000026837	Col5a1	protein_coding	chr2:27950627-27950758	ATTGACCTCaGTACCCAGAAGGAGAGGGTG	chr2:27951287-27951526	TACCTCCAACACCTCCAATGtAATTGCCTT
ENSMUSG00000026837	Col5a1	protein_coding	chr2:27951287-27951526	TCTGCCCACaGGAGCAGACCCAGCCCCTAC	chr2:27952273-27952446	GGACACCATCTTTGAGGGGGtAAGAGACTC
ENSMUSG00000026837	Col5a1	protein_coding	chr2:27952273-27952446	TTAATCTGCaGCCAGCTCCAGGAGAAGGGA	chr2:27952969-27953025	ACCAGCCATCATTGAGCCGGtAAGGATTTC
ENSMUSG00000026837	Col5a1	protein_coding	chr2:27952969-27953025	CATCTTTCCaGATTGGAGGACCCCGAGGTG	chr2:27958222-27958263	TGGCCCTGAAGGCCCTGCTGtGAGTGCCTG
ENSMUSG00000026837	Col5a1	protein_coding	chr2:27958222-27958263	TCTCTCTGCaGGGGATGCTGATCGAGGGGC	chr2:27958485-27958547	GGGTGACCCTGGAGAAAGGGtAAGAGACCA
ENSMUSG00000026837	Col5a1	protein_coding	chr2:27958485-27958547	TTTAATTCCaGGGTCTTCCAGGACCTCCAG	chr2:27960387-27960461	TACCATGCTCATGCTGCCGGtGAGTATCTT
ENSMUSG00000026837	Col5a1	protein_coding	chr2:27960387-27960461	CCTGGCTGCaGGGTCCCCCTGGGCGCCCAG	chr2:27962062-27962154	TATCCTCCAGCAAGCCAGGGtAAGTAATGT
ENSMUSG00000026837	Col5a1	protein_coding	chr2:27962062-27962154	TGCTCTTGCaGTTCCGGTTTGGAGGCGGTG	chr2:27964068-27964124	CGGGAGACCTGGCCCCATGGtGAGTGATTG
ENSMUSG00000026837	Col5a1	protein_coding	chr2:27964068-27964124	TTCCTTTACaGTTGGCACTGAGGGGACCAG	chr2:27965251-27965304	AGGAGACATGGGACCTCAGGtACGTGTGTG
ENSMUSG00000026837	Col5a1	protein_coding	chr2:27965251-27965304	TGTCTCCCTaGGGTCCTCCTGGGAGTGGCG	chr2:27965597-27965650	AGGGAAGCCTGGAAGACGGGtAAGTGCTTG
ENSMUSG00000026837	Col5a1	protein_coding	chr2:27965597-27965650	GTTTCTGGCaGGGTCCTCGAGGTGTGCAAG	chr2:27966930-27966983	TGGACAAACAGGCCCCAAGGtAGGCCGTCA
ENSMUSG00000026837	Col5a1	protein_coding	chr2:27966930-27966983	CTCTGTTCCaGGGCCGTGCTGGAAGTGATG	chr2:27968139-27968192	GGGAGAGAAAGGCCATAGAGtGAGTATTTG
ENSMUSG00000026837	Col5a1	protein_coding	chr2:27968139-27968192	TGTTCTTGCaGGGTGACCGTGGCTTTGATG	chr2:27971447-27971491	GGGACTGCCCGGGGAGCCTGtAAGTTGCTG
ENSMUSG00000026837	Col5a1	protein_coding	chr2:27969745-27969798	GGTTTTTCTaGGGTGACCCTGGTCCTTCTG	chr2:27973148-27973201	AGGGCCTCCTGGACCTCCTGtAAGTTCTGT
ENSMUSG00000026837	Col5a1	protein_coding	chr2:27971447-27971491	TTTCTCCATaGGGTGACGATGGAGAAGTTG	chr2:27973868-27973912	TGGCCCAAAAGGAAATGTGGtGAGTCCCAG
ENSMUSG00000026837	Col5a1	protein_coding	chr2:27973148-27973201	TCTTTTTGCaGGGACCACGTGGTCTGCTTG	chr2:27974444-27974497	GGGTAATCCTGGTGCCCAGGtAAGTGTCTC
ENSMUSG00000026837	Col5a1	protein_coding	chr2:27973868-27973912	CTCTCCTGCaGGGTGTAACGGGTATGGATG	chr2:27974693-27974737	TGGTCCTCCAGGAGAAAAGGtAGGTGGAAC
ENSMUSG00000026837	Col5a1	protein_coding	chr2:27974444-27974497	TGTTTTTCTaGGGTCCCCAGGGAGAGCCTG	chr2:27975555-27975608	AGGCGCTGATGGACCCCCGGtGAGTAGTGT
ENSMUSG00000026837	Col5a1	protein_coding	chr2:27974693-27974737	TTTCCTCTTaGGGTCTTCCAGGTCCCCAGG	chr2:27981037-27981090	CGGTCCACGAGGAGTCAAGGtAAGAGGGAC
ENSMUSG00000026837	Col5a1	protein_coding	chr2:27975555-27975608	ATTTGCACTaGGGTCCTTTGGGGAAACCAG	chr2:27985049-27985093	GGGCACCAAGGGGGAGAAGGtAAGAATCTA
ENSMUSG00000026837	Col5a1	protein_coding	chr2:27980472-27980516	TATTGTGACaGGGGCACCCTGGAAAAGAAG	chr2:27989139-27989246	GGGGCCCACTGGGGAAAAGGtTTGTGCTTA
ENSMUSG00000026837	Col5a1	protein_coding	chr2:27981037-27981090	TTTGATCTTaGGGTCCTCCTGGCCCCCAGG	chr2:27990038-27990091	AGGAAGACAAGGGCCAAAGGtAACTAAACC
ENSMUSG00000026837	Col5a1	protein_coding	chr2:27985049-27985093	TGCTTGCACaGGGGGCAGATGGCATCCGAG	chr2:27995706-27995750	GGGACAGAGAGGCCCAACGGtAACCGTAAC
ENSMUSG00000026837	Col5a1	protein_coding	chr2:27986721-27986774	TTTCTGTTCaGGGTGAAGACGGCTTCCCTG	chr2:27995861-27995914	GGGGAAGCCTGGCCCTAAGGtATGTTCCTG
ENSMUSG00000026837	Col5a1	protein_coding	chr2:27989139-27989246	TCTGATTGCaGGGGGAAATCGGCCCACCTG	chr2:27996869-27996913	TGGCCCTCCTGGTGAACGGGtAAGAGTCTT
ENSMUSG00000026837	Col5a1	protein_coding	chr2:27990038-27990091	CCTGCTCCTaGGGAAAGCTTGGCGTGCCCG	chr2:27997563-27997616	TGGACCCAAGGGTCCCCCGGtAAGTCATGC
ENSMUSG00000026837	Col5a1	protein_coding	chr2:27991994-27992047	CTCTCTTGCaGGGTTCCATTGGATTCCCTG	chr2:27998726-27998779	TGGGCAGAGAGGGGAGACCGtGAGTATCAC
ENSMUSG00000026837	Col5a1	protein_coding	chr2:27995706-27995750	TCTGTTTCTaGGGGACACCTGGAAAGCCAG	chr2:28001570-28001623	AGGAGTGGTTGGCCCTCAGGtGAGACCTTG
ENSMUSG00000026837	Col5a1	protein_coding	chr2:27995861-27995914	TATCTGTTCaGGGCCCGCGGGGTGAACGAG	chr2:28003861-28003950	AGGGCTACCTGGCCCCGTGGtGAGTGAGGG
ENSMUSG00000026837	Col5a1	protein_coding	chr2:27996869-27996913	TCCCACCACaGGGCAACTCCGGAGGTGATG	chr2:28004042-28004095	TGGCCCACCAGGTCCTGCGGtAAGTCAAAA
ENSMUSG00000026837	Col5a1	protein_coding	chr2:27997563-27997616	TCTGTTCCCaGGGACCCAACGGACCCCAAG	chr2:28009108-28009161	GGGCGACAAAGGCGAGCAGGtAAGACTGTG
ENSMUSG00000026837	Col5a1	protein_coding	chr2:27998726-27998779	TCTTTCCCCaGGGCCCACCAGGCAAGGACG	chr2:28010024-28010077	TGGACAGCCAGGCCCTTCGGtGAGTATCTG
ENSMUSG00000026837	Col5a1	protein_coding	chr2:28001570-28001623	TCTCTCCACaGGGTTTCCAAGGCAAGACTG	chr2:28010170-28010277	CGGGCCAGTGGGATTGCAGGtAACCACAGA
ENSMUSG00000026837	Col5a1	protein_coding	chr2:28002483-28002590	TCTCCCCATaGGGTCCCACAGGAGAGACGG	chr2:28011085-28011138	AGGAGACGTGGGCCAGATGGtAAGCAGCTA
ENSMUSG00000026837	Col5a1	protein_coding	chr2:28003861-28003950	CTCTTTTTCaGGGTGACCCAGGTCCTGCTG	chr2:28011242-28011349	TGGTGCAGTCGGAGAAAAGGtGATATTTGC
ENSMUSG00000026837	Col5a1	protein_coding	chr2:28004042-28004095	CTGCTTCTCaGGGAGCCCTTGGACTCAAAG	chr2:28013460-28013567	TGGCCCCAAAGGCAGCCCTGtGAGTAATGC
ENSMUSG00000026837	Col5a1	protein_coding	chr2:28005179-28005286	CTGCTCTGTaGGGTTCTCCAGGGGAGAGAG	chr2:28014107-28014160	TGGAGAGCCAGGCCCCGCAGtAAGTGTCCA
ENSMUSG00000026837	Col5a1	protein_coding	chr2:28007748-28007855	GTCCTCTCTaGGGCGAGAAAGGTCCACAAG	chr2:28014370-28014423	TGGTGAACCTGGGCAGACGGtGAGTGTGTG
ENSMUSG00000026837	Col5a1	protein_coding	chr2:28009108-28009161	TCCATCCCCaGGGAGAGATCGGAGAGCCAG	chr2:28015854-28015907	TGGGCCTCCAGGAAAGAGGGtAAGTCCTTC
ENSMUSG00000026837	Col5a1	protein_coding	chr2:28010024-28010077	GACACCTACaGGGTCCTCCTGGGCCTACCG	chr2:28017095-28017202	TGGAATCCCTGGTCCTGTGGtAAGTGGCCT
ENSMUSG00000026837	Col5a1	protein_coding	chr2:28010170-28010277	CCTTCCTCCaGGGAGCAGATGGTGAACCTG	chr2:28017281-28017334	TGGTCCACCCGGCCCCATGGtGAGCGGCAT
ENSMUSG00000026837	Col5a1	protein_coding	chr2:28011085-28011138	TCTGTCCACaGGGTTTGCCAGGACCTCCAG	chr2:28017426-28017479	CGGTCCCAAAGGTGAAAAGGtGAGCTGAGA
ENSMUSG00000026837	Col5a1	protein_coding	chr2:28011242-28011349	CTTCTTCCCaGGGCCCTCCTGGTCCACCAG	chr2:28017441-28017479	CGGTCCCAAAGGTGAAAAGGtGAGCTGAGA
ENSMUSG00000026837	Col5a1	protein_coding	chr2:28012675-28012728	TGTCTCCTCaGGGAGAACCTGGTGAAGCTG	chr2:28018441-28018548	TGGTCCTAAAGGAGATCAGGtATATATAGT
ENSMUSG00000026837	Col5a1	protein_coding	chr2:28013460-28013567	TTTCTCCACaGGGACCTAAAGGAGAAAGAG	chr2:28018441-28018632	CATTGCCATGGAATCTCAAGtCTTGCTTTG
ENSMUSG00000026837	Col5a1	protein_coding	chr2:28014107-28014160	TCTCTTCTCaGGGCCCTGTGGGCTTTCCTG	chr2:28019937-28019990	TGGTCCTCCTGGCTTGCCGGtATGTATCTA
ENSMUSG00000026837	Col5a1	protein_coding	chr2:28014370-28014423	TGTTCCCACaGGGTCAAGACGGCCCACCTG	chr2:28020768-28020803	AGGTGCTAAGGGCTCTTCGGtAAGTGACTC
ENSMUSG00000026837	Col5a1	protein_coding	chr2:28015854-28015907	CTCCTAACCaGGGGTCCCCGGGCCCTACTG	chr2:28022281-28022334	AGGACTCCCCGGCCCACCTGtGAGTAGTCT
ENSMUSG00000026837	Col5a1	protein_coding	chr2:28016439-28016492	TGTTTTTCTaGGGTCCCCCAGGCCCTGCAG	chr2:28024605-28024860	CATCCTGACTTCCCAGATGGtGAGGGAGGA
ENSMUSG00000026837	Col5a1	protein_coding	chr2:28017095-28017202	CTCCTCTGCaGGGAGAAGCTGGCTTAGAAG	chr2:28025593-28025705	TGACAAGAAGTCTGAGGGAGtGAGTACCTG
ENSMUSG00000026837	Col5a1	protein_coding	chr2:28017281-28017334	CTCTGTTTCaGGGTGAGCAAGGCCTCCCAG	chr2:28028967-28029035	ATTCAAGCGTGGGAAACTGGtAAGGTGACA
ENSMUSG00000026837	Col5a1	protein_coding	chr2:28017426-28017479	CTGTCCTGCaGGGTCCTCCAGGACTCCCTG	chr2:28032591-28032824	CCTGGTGGATGGCTGTGCTGtGAGTATGCC
ENSMUSG00000026837	Col5a1	protein_coding	chr2:28018441-28018548	TTTCCTCACaGGGCCATCCAGGCCTGATTG
ENSMUSG00000026837	Col5a1	protein_coding	chr2:28018441-28018632	TTTCCTCACaGGGCCATCCAGGCCTGATTG
ENSMUSG00000026837	Col5a1	protein_coding	chr2:28019937-28019990	CTTCCTTCCaGGGCATCACAGGTCCTTCTG
ENSMUSG00000026837	Col5a1	protein_coding	chr2:28020768-28020803	GCTCTCTGCaGGGCCCTCCAGGTCCCAAAG
ENSMUSG00000026837	Col5a1	protein_coding	chr2:28022281-28022334	TTTCCCTCCaGGGTCCCACCGGCCCGAAGG
ENSMUSG00000026837	Col5a1	protein_coding	chr2:28024605-28024860	CTGTACCCTaGGGCCCTCCGGGTGAGGTCA
ENSMUSG00000026837	Col5a1	protein_coding	chr2:28025593-28025705	CTGAAATCCaGGCGAATACTGGGTCGATCC
ENSMUSG00000026837	Col5a1	protein_coding	chr2:28028967-28029035	CCTATGTGTaGGCCAGAATCACTTCTTGGC
ENSMUSG00000026837	Col5a1	protein_coding	chr2:28032591-28032824	CCTACCCCCaGCTCTCCTATGTGGATGCTG
ENSMUSG00000026837	Col5a1	protein_coding	chr2:28036870-28037013	CCCCTTCCTaGACCAAGAAAGGCTACCAGA
ENSMUSG00000021532	Fastkd3	protein_coding	chr13:68591931-68592026	TTCTTCCACaGCTTCCCTATCATGAGCTGG	chr13:68583562-68585002	TTCCTTCAGCGGCTGCAAGGtGAGGCGGTT
ENSMUSG00000021532	Fastkd3	protein_coding	chr13:68585178-68585263	TTTTTCCCCaGGTAAAGAGTCATATTTGGA	chr13:68585178-68585263	AGAGTGTCCGTTCTATAAGGtGAGAACAGA
ENSMUSG00000021532	Fastkd3	protein_coding	chr13:68589320-68589389	TCTTTTGCCaGATGTTGAAGTTAAATTAGA	chr13:68587660-68587834	CCCTATTACTACACTATAGGtAAGTAGCTA
ENSMUSG00000021532	Fastkd3	protein_coding	chr13:68590106-68590220	TGCTTTCTCaGGGTGGCGCTGTGTATTGAT	chr13:68589320-68589389	ATGAGGATATCCACAAAAGGtAAGGAAAGT
ENSMUSG00000021532	Fastkd3	protein_coding			chr13:68590106-68590220	TGGTTACCAGGTTGTTCAGGtATAGTACCA
ENSMUSG00000032123	Dpagt1	protein_coding	chr9:44333057-44333119	ACTTCTCCCaGGTCCTAAGCAGCGCCGCCA	chr9:44327039-44327205	AGCTCAGCCAGCAGCAGATGtGAGTAACCG
ENSMUSG00000032123	Dpagt1	protein_coding	chr9:44327552-44327672	CTGGGCCGCaGCCCAGAGTCCCAGGGAGTG	chr9:44327552-44327672	GGCATTCCCCCACCATGAAGtAAGTGCACC
ENSMUSG00000032123	Dpagt1	protein_coding	chr9:44327953-44328166	TTCTCCCCCaGTTTGTGGCCCTAATAGGTG	chr9:44327953-44328166	GGCCTGCATTTGGACTTGGGtGAGTAACCT
ENSMUSG00000032123	Dpagt1	protein_coding	chr9:44328991-44329137	GTGTCCCCCaGGGATCCTGTACTACGTCTA	chr9:44328991-44329137	AACCTGGTGGAACTGGAAGGtAGGTGAGAT
ENSMUSG00000032123	Dpagt1	protein_coding	chr9:44331118-44331202	TTGCTCCAAaGGTGATTATCGAGATGATCA	chr9:44331118-44331202	GACTGCTTTACCACAACTGGtATGTAGGCC
ENSMUSG00000032123	Dpagt1	protein_coding	chr9:44331904-44332092	CTCCCACACaGGTACCCGTCCCGCGTGTTT	chr9:44331904-44332092	CTCGACACCGGATGCCCAGGtAACCACTCT
ENSMUSG00000032123	Dpagt1	protein_coding	chr9:44332563-44332650	TCCCATTGCaGACTCAACGCAAAGACAGGC	chr9:44332563-44332650	GGGCACCTTTATTTTAAAGGtAACAAGGTA
ENSMUSG00000032123	Dpagt1	protein_coding	chr9:44332816-44332971	GGTCCCTGCaGGTAGCAGAGAACCTCCGGT	chr9:44332816-44332971	GCTCCTGCTGCTCCTGCAGGtACAGCTCAG
ENSMUSG00000047539	Fbxo28	protein_coding	chr1:182341323-182341589	TCGGCCCTCaCCAGGCGGAGCTGGCTAATT	chr1:182316894-182317285	GCTGCGGATGGCCCGGGAACtGTGGAGACA
ENSMUSG00000047539	Fbxo28	protein_coding	chr1:182317810-182318005	AACAGCCATaCCTGGAGGAGAGCCCATGAG	chr1:182317810-182318005	GGTAAATCTCATCAATCACCtACAATATGA
ENSMUSG00000047539	Fbxo28	protein_coding	chr1:182326254-182326392	GCAATGGTTaCCTTTCCTGGGATGAAGCAA	chr1:182326254-182326392	TCTTCTTTCTGACTCTCTCCtAAAATAACA
ENSMUSG00000047539	Fbxo28	protein_coding	chr1:182329874-182329983	CTGGAACATaCCTCGGTAGCTGTGCTTTAA	chr1:182329874-182329983	GGTCCATTCTCTTACAAACCtGTAAGCAGA
ENSMUSG00000021055	Esr2	protein_coding	chr12:76167257-76167675	CAGGGCTTTaCCTGTTTACAGGCAAGGTGT	chr12:76121733-76121916	ATGTTCCATGCCCTTGTTACtATGGGGGGA
ENSMUSG00000021055	Esr2	protein_coding	chr12:76123147-76123327	CGGGTTGGTaCCTGATGTGCCTGACATGAG	chr12:76123147-76123327	GTAGCCAAGGGGTACATACCtAGACAAAGA
ENSMUSG00000021055	Esr2	protein_coding	chr12:76133810-76133943	TGGCTACTCaCTGGAGTTGAGGAGAATCAT	chr12:76133810-76133943	CACGCACTTCCCCTCATCCCtGCAAGAGTT
ENSMUSG00000021055	Esr2	protein_coding	chr12:76140198-76140251	GATGCTGATaCCTTGGGACAGCACTCTTCG	chr12:76133867-76133943	CACGCACTTCCCCTCATCCCtGCAAGAGTT
ENSMUSG00000021055	Esr2	protein_coding	chr12:76141335-76141473	TTTTTTCTCaCCTGTCCAGAACGAGGTCTG	chr12:76140198-76140251	GTGAGGGTCTTCTGAGGACCtAAAGTGGTA
ENSMUSG00000021055	Esr2	protein_coding	chr12:76145244-76145543	GAGAATCCTaCCAGGGATTTTCTTGGCCCA	chr12:76141335-76141473	AGGCTGAGCTCCACAAAGCCtGGGGAGACA
ENSMUSG00000021055	Esr2	protein_coding	chr12:76158602-76158718	CGAACACTCaCCACACTTGACCATTCCTAC	chr12:76145244-76145543	CACCTTTCTCTCCTGGATCCtAAAGAGAGC
ENSMUSG00000021055	Esr2	protein_coding	chr12:76165449-76165621	TAGTCTTGTaCCTTGAATGCTTCTTTTAAA	chr12:76158602-76158718	CAGATATAGTCATTATGTCCtACAGCAAGG
ENSMUSG00000021055	Esr2	protein_coding			chr12:76165449-76165621	CTTCCTCTTCAGGGTCTCTCtGGGGGAGCA
ENSMUSG00000024098	Twsg1	protein_coding	chr17:65948658-65948777	TGAATCCTTaCCTGAATGAGGCATTTGCTC	chr17:65926288-65926466	ACCACTGTGCACATGCGCTCtGAAATGCAA
ENSMUSG00000024098	Twsg1	protein_coding	chr17:65929547-65929813	AGAACGGGTaCCTTTGTCGCTGGGGAAGGG	chr17:65929547-65929813	TTCCGAGGGTTGCACATACCtGGGGAAACA
ENSMUSG00000024098	Twsg1	protein_coding	chr17:65937801-65937900	TGTGGACTCaCCGACACAGTCGCAGCACTC	chr17:65937801-65937900	GCCGGCACTGGCAGAGCTCCtAAGAACAGG
ENSMUSG00000024414	Mrpl27	protein_coding	chr11:94659609-94659812	GTGTGTTGCaGGTGGGGCTTGGGAGGAACA	chr11:94653802-94653841	CTGAGGACGCGGGCAGCAGGtAGCTCAGCA
ENSMUSG00000024414	Mrpl27	protein_coding	chr11:94656487-94656618	TTTCTCTGCaGTGACAGCCCTGCTGAGCCC	chr11:94656487-94656618	GGCATCAAGAAAATGGAAGGtGAGGGCGTG
ENSMUSG00000024414	Mrpl27	protein_coding	chr11:94656983-94657050	TTCTCTTTCaGGTCACTACGTTCACGCTGG	chr11:94656983-94657050	ATGGCACCCGGGAGCCCATGtGAGTTGCTC
ENSMUSG00000015365	Mov10l1	protein_coding	chr15:89054816-89054819	TACTTCGACaGGTAAAGCACCGTGGAGGAA	chr15:88982965-88983061	GGGCGGGAGCTGTCGGAAGGtAAGGGTGCA
ENSMUSG00000015365	Mov10l1	protein_coding	chr15:88985515-88985699	ACTTATCTCaGGTGACACCAGGTTGAAAAC	chr15:88985515-88985699	TGGACTGAAAGCAATCAGAGtAAGTCCTAG
ENSMUSG00000015365	Mov10l1	protein_coding	chr15:88988387-88988549	TTGTCTTACaGGTAGAAGCTGTCTCTGACA	chr15:88985574-88985699	TGGACTGAAAGCAATCAGAGtAAGTCCTAG
ENSMUSG00000015365	Mov10l1	protein_coding	chr15:88993806-88993918	GGCCATTTCaGGTTTCCACCCATGCAAGGG	chr15:88993806-88993918	GTACAAGCGTGTGGACAAGGtAATGCACTG
ENSMUSG00000015365	Mov10l1	protein_coding	chr15:88994841-88995025	TGCACTTGCaGGTTTGCATTTCCAGCCTGT	chr15:88994841-88995025	GCATGACCCCTGTGAAGAGGtGGTATCCAA
ENSMUSG00000015365	Mov10l1	protein_coding	chr15:88996056-88996196	GTCTTCTGCaGAGATGCCACTCTTGGTGAG	chr15:88996056-88996196	CAATCGTGATCTGGATAGAGtGAGTGTGCC
ENSMUSG00000015365	Mov10l1	protein_coding	chr15:88996669-88996895	CTTTCTTCCaGGAATAAAGGGAAGGTCTCT	chr15:88996669-88996895	AGCACAGAAATCTCTCCAGGtAGCTGGTGC
ENSMUSG00000015365	Mov10l1	protein_coding	chr15:88997280-88997403	GTCGTCTCCaGATGGCTGCGCTTGTAAAGA	chr15:88997280-88997403	TGGTCACATGCAGTGCCAAGtATGTGCTTG
ENSMUSG00000015365	Mov10l1	protein_coding	chr15:88998768-88998962	TTTGTTTCAaGAAACCCTGGCCGTTGCAAG	chr15:88998768-88998962	TTGTAACCACACAAAAAAGGtACCTGGAGA
ENSMUSG00000015365	Mov10l1	protein_coding	chr15:89003919-89004033	TATGTTTTAaGGAACTCGAGGCGACAACTT	chr15:89003919-89004033	CCAGCCGCTTCTTGCAGAGGtAGGAGAACA
ENSMUSG00000015365	Mov10l1	protein_coding	chr15:89005252-89005429	CTCTTTTTCaGCTCTTGAACATGTCAAACT	chr15:89005252-89005429	CGGCCTTCCCTCTATGCAGGtGCGCTCTCA
ENSMUSG00000015365	Mov10l1	protein_coding	chr15:89005697-89005767	TTTTAACCTaGGTGACAAACTGATTTTAAA	chr15:89005697-89005767	TATCGGCTATGTCATGGAGGtGAGAAGATA
ENSMUSG00000015365	Mov10l1	protein_coding	chr15:89007582-89007673	TTTTTTTTTaGATTCATGAAGAAGATGTAA	chr15:89007582-89007673	TGGAGTTTACATACAATCGGtAAGGTTTTA
ENSMUSG00000015365	Mov10l1	protein_coding	chr15:89011363-89011421	CTTTCTGGCaGGACCACAAGCAGACGGTGT	chr15:89011363-89011421	ATCCATTTGGGTGTAAAAGGtAGCATTCTG
ENSMUSG00000015365	Mov10l1	protein_coding	chr15:89011900-89012195	TTGTTTCAAaGTATTATTTCCAGAAGAAAT	chr15:89011900-89012195	CGGGCAGCCCATCACCAAGGtAACCAGAAA
ENSMUSG00000015365	Mov10l1	protein_coding	chr15:89018150-89018249	ATCATTTCTaGAACAAGAAAACAGTGAAGG	chr15:89018150-89018249	TCCTCCACTGCAGAGACTAGtGAGTTGGGT
ENSMUSG00000015365	Mov10l1	protein_coding	chr15:89020261-89020439	TTGAAATGCaGTGGATGAAATCCAGATCCC	chr15:89020261-89020439	AATCGAGGCTGTTTTGCAGGtGAGGAGGGT
ENSMUSG00000015365	Mov10l1	protein_coding	chr15:89021164-89021310	TCTTAATGAaGGTACATTATGCTTTGCCGG	chr15:89021164-89021310	CACCTGCAGATTTGAAGAGGtGAGCCCCAG
ENSMUSG00000015365	Mov10l1	protein_coding	chr15:89022001-89022122	CTTTGCCCCaGACTATTATTGATGCCATCA	chr15:89022001-89022122	TTTACCAAATAGGAGTGAGGtAAGCACCAG
ENSMUSG00000015365	Mov10l1	protein_coding	chr15:89024667-89024831	ATATGCTGTaGATCGTGCTTGCTGGAGACC	chr15:89023613-89023712	TTCAGACATCAATGGCCAGGtAAGGCCTGT
ENSMUSG00000015365	Mov10l1	protein_coding	chr15:89026463-89026636	CTTCTCCACaGGTCACAAAGCTTGTGAAGA	chr15:89024667-89024831	TGCATATAACCCATTGTTGGtGAGTTCCAG
ENSMUSG00000015365	Mov10l1	protein_coding	chr15:89046807-89046956	CACTAACTCaGGGGAACGAGGCTCGTGAAG	chr15:89026463-89026636	CATCTTCCATGGAGTGAGGGtAAGTCTGCC
ENSMUSG00000015365	Mov10l1	protein_coding	chr15:89054227-89054364	TGTGTCCCTaGGTGCGGTCAAATGAAGATA	chr15:89046807-89046956	CACACCCTATCGGAAGCAGGtAAGCCCACC
ENSMUSG00000015365	Mov10l1	protein_coding	chr15:89054511-89054602	ACTCTCCTCaGGATCCCTGTTTTGGAGCGC	chr15:89053378-89053485	GGTCATCGTCATCTCCACTGtAAGTGCTCG
ENSMUSG00000015365	Mov10l1	protein_coding	chr15:89054511-89054603	ACTCTCCTCaGGATCCCTGTTTTGGAGCGC	chr15:89054227-89054364	CCCTCATGTGCTTGTCAGAGtAAGTTTGCA
ENSMUSG00000015365	Mov10l1	protein_coding			chr15:89054511-89054602	AACTCCAGGCTCTCCAAAAGtGAGCACTCC
ENSMUSG00000073411	H2-D1	protein_coding	chr17:35266866-35266867	TCATTCTCTaGCGTGAAGACAGCTGCCTGG	chr17:35263114-35263186	CCGACTCAGACCCGCGCGGGtGAGTGCGGG
ENSMUSG00000073411	H2-D1	protein_coding	chr17:35263379-35263648	GCCGTCCCCaGGCCCACACTCGATGCGGTA	chr17:35263379-35263648	TACAACCAGAGCGCGGGCGGtGAGTGACCC
ENSMUSG00000073411	H2-D1	protein_coding	chr17:35263839-35264114	GGGTCCCGCaGGCTCTCACACACTCCAGCA	chr17:35263839-35264114	GCGACGCTGCTGCGCACAGGtGCAGGGGCC
ENSMUSG00000073411	H2-D1	protein_coding	chr17:35265784-35266059	CTTCCACACaGATTCCCCAAAGGCACATGT	chr17:35265784-35266059	CCCCTCACCCTGAGATGGGGtAAGGAGGGT
ENSMUSG00000073411	H2-D1	protein_coding	chr17:35266187-35266303	GTCCTTCCCaGAGCCTCCTCCGTCCACTGA	chr17:35266021-35266059	CCCCTCACCCTGAGATGGGGtAAGGAGGGT
ENSMUSG00000073411	H2-D1	protein_coding	chr17:35266467-35266514	AACTCTCACaGCTTTTCTTTTCACAGGTGG	chr17:35266467-35266514	GACTATGCTCTGGCTCCAGGtTAGTGTGGG
ENSMUSG00000073411	H2-D1	protein_coding	chr17:35266482-35266514	TCTTTTCACaGGTGGAAAAGGAGGGGACTA	chr17:35266482-35266514	GACTATGCTCTGGCTCCAGGtTAGTGTGGG
ENSMUSG00000073411	H2-D1	protein_coding	chr17:35266688-35266726	TTTTACCCTaGGCTCCCAGAGCTCTGAAAT	chr17:35266688-35266726	TCTCTCCGAGATTGTAAAGGtGACACTCTA
ENSMUSG00000073411	H2-D1	protein_coding	chr17:35266688-35266770	TTTTACCCTaGGCTCCCAGAGCTCTGAAAT	chr17:35266688-35266770	AGGGGCAATGTGGACATGATtGGGTTTCAG
ENSMUSG00000051998	Lax1	protein_coding	chr1:133688821-133688906	AAAGCACTCaCCCCTGCAGGCTGCCAAGAG	chr1:133679781-133680635	AACCATTGGCTTGGGGGGCCtGTGAGGAAG
ENSMUSG00000051998	Lax1	protein_coding	chr1:133682983-133683053	TTGGCTCTTaCCTCAGGCTCAGGGCTGTCA	chr1:133682983-133683053	CCACTCAACTGATGTCTCCCtGCAACAACA
ENSMUSG00000051998	Lax1	protein_coding	chr1:133683538-133683642	GAGAAATTTaCCCAGCTCTGTCTGCTGCCG	chr1:133684006-133684109	GATGATCTGGCCTTTCTCTCtAGGAGGAAA
ENSMUSG00000051998	Lax1	protein_coding	chr1:133684006-133684109	CACGGACTCaCGCTTCTTCTGTTTCTTCCA
ENSMUSG00000052056	Zfp217	protein_coding	chr2:170119019-170120405	AGAGTACTCaCCCAAATGGAGCCCGTCAGG	chr2:170112508-170112614	TGTGACACAGGCCTCTTTCCtAGTTGAAGA
ENSMUSG00000052056	Zfp217	protein_coding	chr2:170114061-170115572	TACAGTAATaCCTTCAAGGGCTGGGCTGCC	chr2:170114061-170115572	CATTTGTATGGTTTTTCACCtAAAACGAGA
ENSMUSG00000052056	Zfp217	protein_coding	chr2:170116142-170116258	CAGTCCTTTaCCTGTATGCGTTCTGAGATG	chr2:170116142-170116258	CCTCCATCATCATTTTTATCtTAAAGCAGA
ENSMUSG00000029231	Pdgfra	protein_coding	chr5:75194953-75195097	AATCCCATCaGCTCACAGACTTCGGAAGAG	chr5:75162243-75162291	CTCAGCTGTCTCCTCACAGGtATGTATCCA
ENSMUSG00000029231	Pdgfra	protein_coding	chr5:75163535-75163852	CCTTTCTACaGGGCCGGGCCTCATCTCCTG	chr5:75163535-75163852	ATTTACATCTATGTACCAGGtGAGTTGCAG
ENSMUSG00000029231	Pdgfra	protein_coding	chr5:75166511-75166771	TAAAATCACaGACCCAGACATGGCCTTTGT	chr5:75166511-75166771	AATGTTTATGCCTTGAAAGGtACTTTCACC
ENSMUSG00000029231	Pdgfra	protein_coding	chr5:75167837-75167967	TCTCATCACaGCAACGTCAGAACTGAATCT	chr5:75167837-75167967	GACTTACCCTGGAGAAGTGGtGGGTACCCC
ENSMUSG00000029231	Pdgfra	protein_coding	chr5:75170495-75170666	TGCCACTGCaGAGAAACAAAGGTATCACCA	chr5:75170495-75170666	GTCACCATTTCTGTCCACGGtACCCACTGT
ENSMUSG00000029231	Pdgfra	protein_coding	chr5:75170762-75170951	TGCTTTCACaGAGAAAGGCTTCGTCGAGAT	chr5:75170762-75170951	AGAAGAGTCAGGAAACAAGGtAAAGGGGGC
ENSMUSG00000029231	Pdgfra	protein_coding	chr5:75173389-75173504	TGTCTCTTAaGGTATCAGAGCAAATTAAAG	chr5:75173389-75173504	TTTGAGCTGTCAACCCTAGGtATGTAAAGG
ENSMUSG00000029231	Pdgfra	protein_coding	chr5:75174945-75175071	TCCTTTCCCaGTTCCTGCATCCATTTTGGA	chr5:75174945-75175071	TCTGCAAGCATATTAAGAAGtATGGAAACC
ENSMUSG00000029231	Pdgfra	protein_coding	chr5:75176667-75176860	ATTCTCTCTaGATGTAATAATGACACTTCG	chr5:75176667-75176860	CTGAAGCTGGTGGCTCCCAGtGAGTTTCTC
ENSMUSG00000029231	Pdgfra	protein_coding	chr5:75177645-75177739	TTGCCTTCCaGCTCTGCGATCTGAACTCAC	chr5:75177645-75177739	GGTGGTCATTTGGAAGCAGGtGAGTCTTTG
ENSMUSG00000029231	Pdgfra	protein_coding	chr5:75177930-75178062	GGTCATTACaGAAACCACGGTATGAAATTC	chr5:75177930-75178062	AGAGATGGCCTCGTGCTTGGtAAGTTCTTG
ENSMUSG00000029231	Pdgfra	protein_coding	chr5:75180168-75180272	TTTGCCTACaGGTCGGATTTTGGGATCCGG	chr5:75180168-75180272	GCTGTGAAGATGCTCAAACGtAAGTGTTTC
ENSMUSG00000029231	Pdgfra	protein_coding	chr5:75180999-75181109	TACTTCAACaGCCACAGCCAGGTCTAGTGA	chr5:75180999-75181109	GGAGCCTGCACCAAGTCAGGtAGGCGCCTT
ENSMUSG00000029231	Pdgfra	protein_coding	chr5:75182976-75183142	TTTTTACACaGTTATGTGATTTTGTCTTTT	chr5:75181522-75181675	CAGACGAGAGCACAAGAAGGtAAACATGAG
ENSMUSG00000029231	Pdgfra	protein_coding	chr5:75185514-75185629	CCTTCCCACaGACTCAGAAGTCAAAAACCT	chr5:75182976-75183142	AAGAAGAAATCCATGCTAGGtAAAAGTGCC
ENSMUSG00000029231	Pdgfra	protein_coding	chr5:75185951-75186073	TTCCCACGTaGTGTGTCCACCGGGACCTGG	chr5:75185514-75185629	ATTTTTGGCTTCGAAAAATGtAAGTTCAAG
ENSMUSG00000029231	Pdgfra	protein_coding	chr5:75187863-75187974	CTTTCCCACaGACTTTCCTGCCTGTGAAGT	chr5:75185951-75186073	CTACGTGTCAAAAGGCAGTGtATGTTCCCG
ENSMUSG00000029231	Pdgfra	protein_coding	chr5:75189020-75189119	CTGGCTCGTaGGTGGCACACCCTATCCTGG	chr5:75187863-75187974	TGGGAAATCTTTTCCCTTGGtAAGAGCTCA
ENSMUSG00000029231	Pdgfra	protein_coding	chr5:75189231-75189336	TGCCTCTGCaGCTATGAGATCATGGTGCAG	chr5:75189020-75189119	ACCATGCCACCAGTGAAGTGtGAGCTTCCT
ENSMUSG00000029231	Pdgfra	protein_coding	chr5:75192431-75192672	AATACTTTCaGAGTTATGAAAAGATTCACC	chr5:75189231-75189336	GCCGGGACAATACAAGAAGGtTGGTTCGAG
ENSMUSG00000029231	Pdgfra	protein_coding			chr5:75192431-75192672	GCAAGAGGAACAGACACAGGtAACTACAGC
ENSMUSG00000079284	Fbxw28	protein_coding	chr9:109339533-109339622	GGAGCTTTTaCCTTGTTCACTTGGGCAGCC	chr9:109323168-109323231	AATCACTGAACTCGCCAACCtGTGCTTGGA
ENSMUSG00000079284	Fbxw28	protein_coding	chr9:109326122-109326246	GCAGAGCTTaCCCAGACATTTGCTGATAAT	chr9:109326122-109326246	CAATGACATGAACAGGGTCCtTCAAAGAAC
ENSMUSG00000079284	Fbxw28	protein_coding	chr9:109326533-109326711	TCCAAACATaCCACCCATAGTCTCCAGATC	chr9:109326533-109326711	AAGCTGGCTGTCAAATATCCtGTACCAAAC
ENSMUSG00000079284	Fbxw28	protein_coding	chr9:109328188-109328398	CTAAGGTTTaCCTTGAATAGTTACTTTGTT	chr9:109328188-109328398	AGCTGCTCATGTAAAACACCtGCAGAGAGA
ENSMUSG00000079284	Fbxw28	protein_coding	chr9:109329275-109329433	AACACACCTaCCTTTGTCAAGTCATTTAGG	chr9:109329275-109329433	TACCACAGGCATCACCTACCtGAAATCAGA
ENSMUSG00000079284	Fbxw28	protein_coding	chr9:109330756-109330968	TTGTCACTTaCCAAGACAATCGGGCCATCC	chr9:109330756-109330968	TTTCCCAGGTCATAGCACCCtGGAGAACAA
ENSMUSG00000079284	Fbxw28	protein_coding	chr9:109337271-109337386	GCCAGACTCaCCTCATGAATATCCCAGGTA	chr9:109337271-109337386	CATGGATGTGCCCGAAATTCtGCAAGGAAA
ENSMUSG00000079284	Fbxw28	protein_coding	chr9:109338396-109338559	CAAGCTCATaCCAAACTCCACAGGAAATTC	chr9:109338396-109338559	TCTCTTCTGACACAACTTCCtGCAATTCAC
ENSMUSG00000079284	Fbxw28	protein_coding	chr9:109338750-109338787	CCTCTCCTTaCCTCCACAGGACATCACTGC	chr9:109338750-109338787	TTGCAAGTTCATTCCAGTTCtATGGGAGAG
ENSMUSG00000073774	Kncn	protein_coding	chr4:115887647-115887723	GTCTCTTCCaGGAGCCCGCAGCGGCCTGTC	chr4:115884738-115884888	CTTGGTGCTGCTGGGCTTGGtGAGCAAACA
ENSMUSG00000073774	Kncn	protein_coding	chr4:115885881-115885949	TCCCTCCTCaGGGCTCCTCATCTTCGCCTA	chr4:115885881-115885949	CACATCCTACCTGCCATAGGtGAGCATTTC
ENSMUSG00000073774	Kncn	protein_coding	chr4:115886747-115886821	TCATCCTGCaGGAAACCTGAGAATCCATCC	chr4:115886747-115886821	AACAACAGCAATAAAGAAGGtAAGTGCCCG
ENSMUSG00000021669	Col4a3bp	protein_coding	chr13:96635750-96635874	TTTGTTTACaGTGAACCCAGGAGGATGGGC	chr13:96543164-96543259	CTGCGGGGTCCTCAGCAAGGtGAGCTGCCC
ENSMUSG00000021669	Col4a3bp	protein_coding	chr13:96549197-96549331	TCTATCCCTaGTGGACAAACTATATTCATG	chr13:96549197-96549331	TAGCAAGGCTGTGATCACGGtGAGTACCTG
ENSMUSG00000021669	Col4a3bp	protein_coding	chr13:96571911-96572027	TTTTTCCACaGCCTCACGATTTTGATGAAT	chr13:96571911-96572027	CGCCATTGAACAGCACAAGGtAAGACCACT
ENSMUSG00000021669	Col4a3bp	protein_coding	chr13:96598205-96598312	TACTTTTTTaGACTGAATCGGGATATGGAT	chr13:96598205-96598312	GTCCACCTCTTCTTTCAAGGtTTGTGATCA
ENSMUSG00000021669	Col4a3bp	protein_coding	chr13:96599390-96599528	GTGCTTTGCaGAAAGGCCACAGTTTACGTG	chr13:96599390-96599528	GAGCTTCAGAGGGATAAAGGtTAATTCAGC
ENSMUSG00000021669	Col4a3bp	protein_coding	chr13:96603073-96603156	TTTTTATTTaGTCGTAGAAGATGATGAAGA	chr13:96609774-96609931	GCAAAAAAGACACGATAGGGtAAGACTTTT
ENSMUSG00000021669	Col4a3bp	protein_coding	chr13:96609774-96609931	TTTCTTTTCaGTATTTCCACATGTAACACC	chr13:96612261-96612353	CGGAGGGCCGGATTATGAAGtATGGACTTA
ENSMUSG00000021669	Col4a3bp	protein_coding	chr13:96612261-96612353	CACCTGCCTaGGAAGTGGAAAAGAGGAGAC	chr13:96616457-96616549	GCATAGATTTGTACAAAAGGtAAGAGATGC
ENSMUSG00000021669	Col4a3bp	protein_coding	chr13:96614774-96614860	TTATTATCTaGGAAGGTCCAAACAGTCTGA	chr13:96616994-96617071	TCACAGATTCAGCTCCCAGGtACTGTATAA
ENSMUSG00000021669	Col4a3bp	protein_coding	chr13:96616457-96616549	GTTTTTCTCaGTCACAGAGTGAAAAGGTCA	chr13:96629013-96629145	GTTCGCAATGACTGGGAAAGtAAGCTATCA
ENSMUSG00000021669	Col4a3bp	protein_coding	chr13:96616994-96617071	GTCTCTGGTaGCCCTATAGTCGCTCTTCCT	chr13:96630761-96630831	CGTTTATCAAACGCACAAGGtAATGGTCTT
ENSMUSG00000021669	Col4a3bp	protein_coding	chr13:96624695-96624790	TCCTTTTCAaGGTTGAAGAAATGGTACAGA	chr13:96634073-96634201	GGATCATGATAGTGCTCCTGtGAGTATAGC
ENSMUSG00000021669	Col4a3bp	protein_coding	chr13:96629013-96629145	GTTTTCCTTaGGTATACAGAAGAGAAGTGG	chr13:96634854-96634983	ATCACGTATGTAGCTAATGGtATGTAGTAG
ENSMUSG00000021669	Col4a3bp	protein_coding	chr13:96630761-96630831	CTTCATTTCaGCTACTATAGAAAACTTTCA
ENSMUSG00000021669	Col4a3bp	protein_coding	chr13:96634073-96634201	TTCTTTCACaGAGAGTATGGCCCGCTTCTC
ENSMUSG00000021669	Col4a3bp	protein_coding	chr13:96634854-96634983	TGCTTTGACaGCTGAACAATCGATGTGTCC
ENSMUSG00000032744	Heyl	protein_coding	chr4:123245963-123246627	TTACTTTACaGGGTTCTTTGATGCCCGAGC	chr4:123233867-123233946	GTCAAGAGAACGATCTTAGGtAAGACAGGG
ENSMUSG00000032744	Heyl	protein_coding	chr4:123240131-123240197	TTCCTCTGCaGCCAGATGGCCAGGCCGCTG	chr4:123240131-123240197	CCGGAAGAAGCGCAGAGGGGtGAGTGTGCA
ENSMUSG00000032744	Heyl	protein_coding	chr4:123241363-123241446	TTACTTTTCaGATCATAGAGAAACGGCGCA	chr4:123241363-123241446	CACTGCCTTTGAGAAACAGGtATGTGCCCT
ENSMUSG00000032744	Heyl	protein_coding	chr4:123243024-123243105	CCTACCTGCaGGGCTCCTCCAAGCTGGAGA	chr4:123243024-123243105	CATGCCTCTGGTGGCACAGGtAACTGCACT
ENSMUSG00000095497	Igkv1-122	IG_LV_gene	chr6:68017176-68017488	CATTGTTTCaGCTTCCAGCAGTGATGCTGT	chr6:68016742-68016787	CTGATGTTCTGGATTCCTGGtGAGGAGAGA
ENSMUSG00000054702	Ap1s3	protein_coding	chr1:79671850-79671852	GCCCTACTCaCCATGGTCCCGGGTCCCTAC	chr1:79609170-79609202	TCATGTATTCTTCCATTGTCtGAAAGAGAA
ENSMUSG00000054702	Ap1s3	protein_coding	chr1:79614203-79614340	ACCATACTGaCCTCTTGTAACATATCAGAG	chr1:79614203-79614340	TAATATCCAGCTCACAGACCtGGTAAGAAA
ENSMUSG00000054702	Ap1s3	protein_coding	chr1:79623682-79623790	AGGACACTTaCATTTCCAAAGTATTTATCC	chr1:79614280-79614340	TAATATCCAGCTCACAGACCtGGTAAGAAA
ENSMUSG00000054702	Ap1s3	protein_coding	chr1:79625105-79625285	AAGTTACTCaCACCTTTTATAAACAAGTTT	chr1:79623682-79623790	AAAATATAAACTAGCATACCtTGAAAAGAA
ENSMUSG00000054702	Ap1s3	protein_coding	chr1:79625107-79625285	GTTACTCACaCCTTTTATAAACAAGTTTCA	chr1:79623762-79623790	AAAATATAAACTAGCATACCtTGAAAAGAA
ENSMUSG00000054702	Ap1s3	protein_coding			chr1:79625105-79625285	AGAGCAAGATGAAATGTATCtAGAAGAAAA
ENSMUSG00000054702	Ap1s3	protein_coding			chr1:79625107-79625285	AGAGCAAGATGAAATGTATCtAGAAGAAAA
ENSMUSG00000057614	Gnai1	protein_coding	chr5:18360052-18360169	GCCGCGCTCaCCCAGCAGCAGCAGCTTGAC	chr5:18267022-18267209	TCTTCATATGTGTTTGAGCCtGAGATGGGA
ENSMUSG00000057614	Gnai1	protein_coding	chr5:18271826-18271979	GAGTGAAATaCCTGCATATTCTGGGTAGCA	chr5:18271826-18271979	TGCTCTCGTGCATACGGTTCtGTAATTAAA
ENSMUSG00000057614	Gnai1	protein_coding	chr5:18289524-18289652	AAGTTACTCaCTTAAAATGAAGATCTTTGA	chr5:18273446-18273575	ACCTCCCACGTCAAACATTCtGTAAGAGGA
ENSMUSG00000057614	Gnai1	protein_coding	chr5:18291463-18291620	TGGCTACTTaCTACGCTGCCGAATCGTTCA	chr5:18289524-18289652	GTCCAAGTCATTCAGATAGCtGCATACAAC
ENSMUSG00000057614	Gnai1	protein_coding	chr5:18308553-18308694	GAATGCCTTaCCGCCCGAGCAGAGTCTCCG	chr5:18291463-18291620	AAAGTTGGCGAGCATCATCCtGCACATTTC
ENSMUSG00000057614	Gnai1	protein_coding	chr5:18308783-18308825	CATTTACTTaCTTCATCTGCTTCACAATGG	chr5:18308553-18308694	GCCGGCTTCGTGGATAATCCtACCGAGATC
ENSMUSG00000057614	Gnai1	protein_coding			chr5:18308783-18308825	TTTCCAGATTCCCCAGCACCtAGAAAACAA
ENSMUSG00000020549	Elac2	protein_coding	chr11:65001832-65001864	TCCCCACCCaGGAGAGCGTGGCAAACACTT	chr11:64979111-64979331	TCTTCTCGGAATACAACAGGtCAGAGTGGG
ENSMUSG00000020549	Elac2	protein_coding	chr11:64979718-64979768	TCCTCCTGTaGGTACCTTTTTAACTGCGGA	chr11:64979718-64979768	GACTTATGCAGGAACACAAGtGAGTCAACT
ENSMUSG00000020549	Elac2	protein_coding	chr11:64979907-64979977	TTTTTTCTTaGACTGAAAGTCGCTCGCTTG	chr11:64979907-64979977	AATGTTGGGGGGTTGTGTGGtGAGTATGTG
ENSMUSG00000020549	Elac2	protein_coding	chr11:64981617-64981674	TTATTTTTTaGGAGAAATATCTAGAAGCAA	chr11:64980608-64980672	GTCTGGACCACCACAGCTGGtGAGTGTCTC
ENSMUSG00000020549	Elac2	protein_coding	chr11:64982756-64982824	TTTCCCTGCaGCCGTGCGGCCTCACTCTGC	chr11:64982756-64982824	TACCAGGTCCCTATCCACAGtGAGTCTGAG
ENSMUSG00000020549	Elac2	protein_coding	chr11:64983594-64983725	GTGCTGCGCaGGTGAACGGAGGTGTGGAAA	chr11:64983594-64983725	CCAGAGGACAGCAGTGCAGGtAAGCTGTGG
ENSMUSG00000020549	Elac2	protein_coding	chr11:64985547-64985621	CACCTTGTTaAATGTGCTTTTCCTCAGGTG	chr11:64985547-64985621	GGTAGCTTTTGTCTGCAAGGtAAGACTGGG
ENSMUSG00000020549	Elac2	protein_coding	chr11:64985563-64985621	CTTTTCCTCaGGTGCCAACAGGAAAGCATG	chr11:64985563-64985621	GGTAGCTTTTGTCTGCAAGGtAAGACTGGG
ENSMUSG00000020549	Elac2	protein_coding	chr11:64987271-64987329	CTTTGTCACaGCTTCACTTGAGGAAAGGAA	chr11:64987271-64987329	AGGAGCTGGGCCTTCCTGTGtGAGTGTCAG
ENSMUSG00000020549	Elac2	protein_coding	chr11:64987408-64987480	CTGTCTTTCaGTGGGACGGCCGCCATTGCA	chr11:64987408-64987480	CACTTACGAAGGAAGAGAGGtGAGGCTCCT
ENSMUSG00000020549	Elac2	protein_coding	chr11:64988032-64988144	TAATTTTCTaGATTGCTGCTGAAGAGCTTT	chr11:64988032-64988144	AGAACGACACCTTTAAAAGGtAATGGCTAG
ENSMUSG00000020549	Elac2	protein_coding	chr11:64989353-64989448	CTTCTGCCCaGGTACCAGGCAGAGGCTGAT	chr11:64989353-64989448	ACCAGCAGTGGATGGAGAGGtATGGAGACC
ENSMUSG00000020549	Elac2	protein_coding	chr11:64992221-64992359	TTTCTTCCTaGGTTCGGGCCTGACACACAG	chr11:64992221-64992359	TACCAGCTTCTATAGTAAGGtAGCACGTCC
ENSMUSG00000020549	Elac2	protein_coding	chr11:64992439-64992506	TCACCTTCCaGGAGGAAGGGTCCACCCTCA	chr11:64992439-64992524	CCAAGAGAGAGTGGCAGAGGtGCGTGCAGC
ENSMUSG00000020549	Elac2	protein_coding	chr11:64992439-64992524	TCACCTTCCaGGAGGAAGGGTCCACCCTCA	chr11:64992442-64992524	CCAAGAGAGAGTGGCAGAGGtGCGTGCAGC
ENSMUSG00000020549	Elac2	protein_coding	chr11:64992442-64992524	CCTTCCAGGaGGAAGGGTCCACCCTCAGCG	chr11:64994236-64994354	GAAAACCCAGCCCCAGCAGGtGAGCCAAAG
ENSMUSG00000020549	Elac2	protein_coding	chr11:64994236-64994354	TTTCTCTTCaGGGATACCACACTCGACTGC	chr11:64995306-64995402	CCACACTCGTCAACCTAAGGtACCATGTGT
ENSMUSG00000020549	Elac2	protein_coding	chr11:64995306-64995402	TATTTCAACaGAGAAAAGAAGCCAGTATCC	chr11:64997868-64998006	GCACGCCGACCACCACACGGtGAGTGAGCA
ENSMUSG00000020549	Elac2	protein_coding	chr11:64997868-64998006	GTCTTCTACaGCCCTGACAAGTCAGTGCTC	chr11:64998341-64998379	GCAGAGAGAGCATGCGTTGGtAAGTGAGGC
ENSMUSG00000020549	Elac2	protein_coding	chr11:64998341-64998379	CCCCTCCCCaGGGCTTGCTGAATATCTTGC	chr11:64998508-64998617	AGATTCTGCACCACGTCAGGtGAGCATCAT
ENSMUSG00000020549	Elac2	protein_coding	chr11:64998508-64998617	CTTTTTTTCaGGCATCTCTGGGGAAACCCT	chr11:64999137-64999236	AACATGTGACTTAGAAGAAGtAAGTGGTCC
ENSMUSG00000020549	Elac2	protein_coding	chr11:64999137-64999236	TCTTCTCTCaGTATGATTCCTGCCAAATGC	chr11:64999318-64999438	GAGGCTCTGGTCCAGATGGGtAAGTGAGGG
ENSMUSG00000020549	Elac2	protein_coding	chr11:64999318-64999438	TGCTCCCTCaGTTTCAGACCTGCCTGGTAC	chr11:64999686-64999764	CAGTAGAGAAGACACACAGGtACAAACGCT
ENSMUSG00000020549	Elac2	protein_coding	chr11:64999686-64999764	TTCCTGTCCaGGGAAAGATGCCACCCTCCT	chr11:65000296-65000440	CGCCTTTGACCACATGAAGGtCTGTATGTC
ENSMUSG00000020549	Elac2	protein_coding	chr11:65000296-65000440	CTTTGCTACaGCACCACCTCCCAGGCTATT	chr11:65000995-65001213	CAGCCCACAGAGCAAGAAGGtCAGAGCCCA
ENSMUSG00000020549	Elac2	protein_coding	chr11:65000995-65001213	TGTCCTTCCaGGTCTGCTTTGGAGACTTCC
ENSMUSG00000020549	Elac2	protein_coding	chr11:65000995-65001225	TGTCCTTCCaGGTCTGCTTTGGAGACTTCC
ENSMUSG00000020712	Tcam1	protein_coding	chr11:106286818-106287026	TGCCTACACaGGCCTGCCTGAGGGCATCAG	chr11:106281924-106281978	GCCTTGATCCCTTGTCCAGGtGAGGGTATC
ENSMUSG00000020712	Tcam1	protein_coding	chr11:106282787-106283053	CTTCTTTTCaGGGGCCGCCGAGGAGCTGTT	chr11:106282787-106283053	CTCGCTATCACCATGTACCGtGAGTACGGT
ENSMUSG00000020712	Tcam1	protein_coding	chr11:106284043-106284363	TTGTCTTAAaGAGCCACCAGAGCAGGTGAT	chr11:106284043-106284363	AAGCAACTCCGGATCTTTGGtGAGTCAGAG
ENSMUSG00000020712	Tcam1	protein_coding	chr11:106284556-106284834	TTACTTGGCaGAATTCTCTCAGAATCCCCA	chr11:106284556-106284834	AAACCAGTTTATGTCTACAGtAAGTGACCC
ENSMUSG00000020712	Tcam1	protein_coding	chr11:106285372-106285641	TTTCTTTGTaGGTTTCCCTCCACCAATCCT	chr11:106285372-106285641	AGCCAGCTTCATGTCTTATGtGAGTAGAGG
ENSMUSG00000020712	Tcam1	protein_coding	chr11:106285372-106285646	TTTCTTTGTaGGTTTCCCTCCACCAATCCT	chr11:106286376-106286618	ATCACTATCATTGTCCAAGGtACCCGCTGC
ENSMUSG00000020712	Tcam1	protein_coding	chr11:106286376-106286618	CTCTCTTGCaGACAAGCCAAGGTTTCAGGA
ENSMUSG00000042770	Hebp1	protein_coding	chr6:135168020-135168097	TGCCGGCCTaCCTTGCCCCCGGTGCTTAGA	chr6:135137892-135138063	GGCATAGCCTCCAAATTGCCtAAAGATTGA
ENSMUSG00000042770	Hebp1	protein_coding	chr6:135152821-135153001	TGTCTCCTTaCGTGGAATAGACAGTGATGC	chr6:135152821-135153001	GTCATACCCATGCCGACTCCtGAAGCATCA
ENSMUSG00000042770	Hebp1	protein_coding	chr6:135155151-135155289	GGGACGCTCaCCTTTGTCATTGGTGCCACC	chr6:135155151-135155289	CCTCATAGGAGACATCTTCCtGGAGATGCG
ENSMUSG00000026456	Cyb5r1	protein_coding	chr1:134410907-134411076	CTGTCCTCCaGACTGGACCTACAGCAAGGG	chr1:134406039-134406053	GGTCATGGGGATCCAGCCGGtAAGACCCTC
ENSMUSG00000026456	Cyb5r1	protein_coding	chr1:134406313-134406462	TCTATCCACaGAGCCCGGTCTTGCTAGCCT	chr1:134406313-134406462	GCGATTGCTAGACAAGACGGtAAGTTGTGA
ENSMUSG00000026456	Cyb5r1	protein_coding	chr1:134406409-134406462	GCCGGCCGCaGGTTACTCTCCAGGACCCGG	chr1:134406409-134406462	GCGATTGCTAGACAAGACGGtAAGTTGTGA
ENSMUSG00000026456	Cyb5r1	protein_coding	chr1:134406599-134406671	CTATCCTCTaGACAGTGAGCCACAACACCA	chr1:134406599-134406671	ATTCTGGGGCTGCCTGTGGGtAAGAAAAAA
ENSMUSG00000026456	Cyb5r1	protein_coding	chr1:134406861-134406940	TCTTTCCTTaGGACTTATTATAACCCGCCT	chr1:134407046-134407138	GAAGACCAAGGCTATGTAGAtCTTGTCATC
ENSMUSG00000026456	Cyb5r1	protein_coding	chr1:134407046-134407138	ATGGTTCCCaGGTAAGCACGTCTACCTCTC	chr1:134407046-134407152	TGTAGATCTTGTCATCAAGGtAAGTATATA
ENSMUSG00000026456	Cyb5r1	protein_coding	chr1:134407046-134407152	ATGGTTCCCaGGTAAGCACGTCTACCTCTC	chr1:134407574-134407703	CTCAGTTATGCTGGGAAAGGtGAGTATCTG
ENSMUSG00000026456	Cyb5r1	protein_coding	chr1:134407574-134407703	TGCCTCATCaGGTTTATCTGAAAGGTGTGC	chr1:134408404-134408487	ATGATTGCTGGTGGGACAGGtCTGTATCAC
ENSMUSG00000026456	Cyb5r1	protein_coding	chr1:134407817-134408025	TTTCCCCCCaGAATCTGCATGTGTGCATGG	chr1:134409601-134409665	TGAAGATCCAACCCAGTGCTtTCTGCTTTT
ENSMUSG00000026456	Cyb5r1	protein_coding	chr1:134408404-134408487	TGGCTTCCCaGGGAATTTTAATATTCAGCC	chr1:134409601-134409686	TCTGCTTTTTGCCAACCAGGtTGGTTTCCT
ENSMUSG00000026456	Cyb5r1	protein_coding	chr1:134409601-134409665	TCCTCATTCaGGAATCACCCCAATGCTGCA	chr1:134410493-134410592	CTGGACTCTCCTCCAGAAGGtATCTTGCCA
ENSMUSG00000026456	Cyb5r1	protein_coding	chr1:134409601-134409686	TCCTCATTCaGGAATCACCCCAATGCTGCA
ENSMUSG00000026456	Cyb5r1	protein_coding	chr1:134410493-134410592	TTGCATTTCaGACTGAAAGGGATATAATCC
ENSMUSG00000051323	Pcdh19	protein_coding	chrX:133685118-133687264	CTTGGCTCTaCCTGCAATTGTAGGTCCGGA	chrX:133587988-133588577	TGAAATCCTTCATTCTGGTCtGTAAGAAGA
ENSMUSG00000051323	Pcdh19	protein_coding	chrX:133625269-133625438	CCAGCCCTTaCCATGGTCAGGCATCTGAGA	chrX:133587991-133588577	TGAAATCCTTCATTCTGGTCtGTAAGAAGA
ENSMUSG00000051323	Pcdh19	protein_coding	chrX:133625269-133625441	CCAGCCCTTaCCATGGTCAGGCATCTGAGA	chrX:133625269-133625438	TAGGTCCTTGAAGGTGGAGCtGCTGGGTTG
ENSMUSG00000051323	Pcdh19	protein_coding	chrX:133632895-133632953	AACCAACCTaCCTTTTGATTAAATGGGCAC	chrX:133625269-133625441	GTCCTTGAAGGTGGAGCTGCtGGGTTGAAG
ENSMUSG00000051323	Pcdh19	protein_coding	chrX:133681081-133681408	GCTGCACTCaCCTCAGGCAGGGGCACACCA	chrX:133681081-133681408	ATAGGAGTACTCAGCGATTCtATGTGACAG
ENSMUSG00000051323	Pcdh19	protein_coding	chrX:133682092-133682232	TGCCTTTTTaCCTCTTTCCCCTTAGGCTCA	chrX:133685118-133685893	CCTGTACAATGACTTGGTAGtAAGGCTTGG
ENSMUSG00000051323	Pcdh19	protein_coding	chrX:133685118-133685893	CTTGGCTCTaCCTGCAATTGTAGGTCCGGA
ENSMUSG00000029596	Sdsl	protein_coding	chr5:120463032-120463205	CCCTCCTTCaCCTGCTGGCAGAAATGTCCG	chr5:120458361-120458551	ACCAGCATGCGCTCATCGTCtGTGGGGAGG
ENSMUSG00000029596	Sdsl	protein_coding	chr5:120459445-120459569	GCCTCGCTCaCCCAGGAACCTCTGCACAGC	chr5:120459445-120459569	TCCGAGGCTCTTGGCTACACtGCGGGATGG
ENSMUSG00000029596	Sdsl	protein_coding	chr5:120459756-120459983	CCCAGGCTTaCCTGGTGATGTCTGGCAGGG	chr5:120459756-120459983	TAGGCTGGCATGGCCTTCCCtGTGGGGTGT
ENSMUSG00000029596	Sdsl	protein_coding	chr5:120460607-120460695	CGCAGCCTTaCCATATAAGGGGATGGTCAA	chr5:120460607-120460695	CATTGGCTTCATCCCAGACCtGAAGAGAAG
ENSMUSG00000029596	Sdsl	protein_coding	chr5:120461977-120462116	CACCTCCTTaCTTTCCCAGTCAGCTGGACC	chr5:120460688-120460695	CATTGGCTTCATCCCAGACCtGAAGAGAAG
ENSMUSG00000029596	Sdsl	protein_coding	chr5:120462846-120462885	GATGAGGTCaCCTGAGGAGCACACCAGATG	chr5:120461977-120462116	GCAATGCCCGCATTGCCCCCtGGGAACAGT
ENSMUSG00000029596	Sdsl	protein_coding			chr5:120462846-120462885	TGCATCCCCTCTTGGCCATCtGAAGAGAGA
ENSMUSG00000038538	Ubn2	protein_coding	chr6:38522301-38522339	TTCTGTGTCaGTTTTACCAGAAACCCCAAA	chr6:38434173-38434598	GCTGTGCGGAGAACAACGGGtACAGAGGGT
ENSMUSG00000038538	Ubn2	protein_coding	chr6:38440455-38440547	CTTTGAATCaGAAGAAACTTGTTCATACAG	chr6:38440455-38440547	GAAGTTTGAAATGAAATATGtGAGTACAAT
ENSMUSG00000038538	Ubn2	protein_coding	chr6:38440533-38440547	TGGCTAAGAaGTTTGAAATGAAATATGTGA	chr6:38440533-38440547	GAAGTTTGAAATGAAATATGtGAGTACAAT
ENSMUSG00000038538	Ubn2	protein_coding	chr6:38452870-38452971	CTTCTTTGCaGGGTGGGAAAGCCCGTAAAC	chr6:38452870-38452971	TATTGATAACTCAGAGGCTGtGAGTAATAT
ENSMUSG00000038538	Ubn2	protein_coding	chr6:38461475-38461612	TTTTGCTCTaGTATGACGAATTAGTCCCTG	chr6:38461475-38461612	AAAGCACAAGCCACCCAAGGtGAGTTTGAC
ENSMUSG00000038538	Ubn2	protein_coding	chr6:38462963-38463066	TTATTTTTTaGGTTCCCAAAATAAAAGAAG	chr6:38462963-38463066	AAGTACCCAAGCAACTGGGGtATGCTGAAT
ENSMUSG00000038538	Ubn2	protein_coding	chr6:38463554-38464043	TTCCTTCACaGAGTTGTGGCTCTCAATTCA	chr6:38463554-38464043	CATTGAGGACCTTCGTGTAGtAAGTGTAAT
ENSMUSG00000038538	Ubn2	protein_coding	chr6:38463554-38464049	TTCCTTCACaGAGTTGTGGCTCTCAATTCA	chr6:38463554-38464049	GGACCTTCGTGTAGTAAGTGtAATGATGCT
ENSMUSG00000038538	Ubn2	protein_coding	chr6:38470152-38470222	TGTTTCTCTaGGCTGCCAAACTTTTTGATG	chr6:38470152-38470222	TGAATAATATTCTTCTGGAGtAAGTGATTT
ENSMUSG00000038538	Ubn2	protein_coding	chr6:38479064-38479193	GTTTTGGTCaGCATCGAGTTACAGCTACAA	chr6:38479064-38479193	GTTACACCTTAATGTTCAGGtAAGTGGAAG
ENSMUSG00000038538	Ubn2	protein_coding	chr6:38481804-38481922	CCCCTTCCTaGGATGATCGTTTAAGAGAAC	chr6:38481804-38481922	GTCAAGCCAAATGTGCCAAGtATGTACCTC
ENSMUSG00000038538	Ubn2	protein_coding	chr6:38482503-38482616	TCAATTTTCaGGTTGCAAGCAGATGAAGAA	chr6:38482503-38482616	ACTGGGATGACACCATCAGGtGAGCTCTGT
ENSMUSG00000038538	Ubn2	protein_coding	chr6:38483119-38483262	AATCTATTTaGAACTTTGTTATGTAACCTT	chr6:38483119-38483262	AGGGCTGGATGCAGGCAAGGtAAGACATGT
ENSMUSG00000038538	Ubn2	protein_coding	chr6:38484075-38484125	AATGTTTCCaGAATGCTTTTTAAGGAAAGC	chr6:38484075-38484125	ATCATCTTACTTCTGCTCCGtGAGTAGACC
ENSMUSG00000038538	Ubn2	protein_coding	chr6:38487108-38487150	TTTTATCATaGGGCAAAGAAAAAGGTGATT	chr6:38487108-38487150	ATCAAAACCCAAAGTCAAGGtAAGAGTCCA
ENSMUSG00000038538	Ubn2	protein_coding	chr6:38489254-38489304	TAACACCGTaGGCGGTGCTGGTAAAGACCC	chr6:38489254-38489304	TTTTCCCACTATGCTGAAGGtAAGTGATGT
ENSMUSG00000038538	Ubn2	protein_coding	chr6:38490384-38491931	ACTTATGCTaGGAATGTAGCCCCAAAAAAG	chr6:38490384-38491931	GGTAACAGCCAGTGTGCAGGtATGTATGGA
ENSMUSG00000038538	Ubn2	protein_coding	chr6:38491004-38491931	GCTCTGGGAaCATCAGAGGCCCAAGATGCT	chr6:38491004-38491931	GGTAACAGCCAGTGTGCAGGtATGTATGGA
ENSMUSG00000038538	Ubn2	protein_coding	chr6:38498688-38498919	TTTCTACACaGTCCACAGCAGGAGCATCAT	chr6:38498688-38498919	CATCACAGCCTAACCCAGAGtAAGTGCTGC
ENSMUSG00000038538	Ubn2	protein_coding	chr6:38499187-38499276	TTTCCTCTCaGATTTACTAAAGAGTTTACA	chr6:38499187-38499276	TTACAGCAAGCGTTTAACGGtAAGCAAGCT
ENSMUSG00000038538	Ubn2	protein_coding	chr6:38502238-38502284	TCTTTTCTCaGATGGAGGCCAAAGTAAAGG
ENSMUSG00000038538	Ubn2	protein_coding	chr6:38522160-38522171	TCTCCACACaGCCCAGTTCATAAGGCAAAC
ENSMUSG00000021961	4930578I06Rik	protein_coding	chr14:63987700-63987747	CAGATCTTCaCCTGAAACTGGAAGACTTCC	chr14:63971228-63971464	TGACCAGACGCTCCAGAGCCtGCAAGATAC
ENSMUSG00000021961	4930578I06Rik	protein_coding	chr14:63973121-63973536	CAGAGACTCaCCTCTTTCCTCAGGGTTGGA	chr14:63973121-63973536	GCCTCTGTGATGGAGCAGCCtGTGGGGAAA
ENSMUSG00000021961	4930578I06Rik	protein_coding	chr14:63986085-63986277	ACACTCTTTaCCTTTGGTTTCCTTGAGCAG	chr14:63986085-63986277	GCTGTCGCCCCTGGGGTTTCtGCAGGGTAA
ENSMUSG00000051920	Rspo2	protein_coding	chr15:43169731-43169824	GCGCGACCCaCCTCGCTTATTGCGTCTCCA	chr15:43022530-43022642	GCCTTTGGTGTTCTCTTTCCtAGGATGGAT
ENSMUSG00000051920	Rspo2	protein_coding	chr15:43075777-43075965	TTTAGACCTaCCTCCTGGACAGTGCCTCAT	chr15:43075777-43075965	TGACCAACTTCACAACCTTCtGATAAAGAT
ENSMUSG00000051920	Rspo2	protein_coding	chr15:43078099-43078242	GAACTACTCaCCTACACATTCCATAGTCTC	chr15:43078099-43078242	CAGTTTTCTATTCTGCATCCtACAAACAAT
ENSMUSG00000051920	Rspo2	protein_coding	chr15:43093153-43093341	CAAATACTTaCGTGCACATCTGTTCATATC	chr15:43093153-43093341	GGATTTGATACATAACTAGCtGTAACAGAA
ENSMUSG00000025076	Casp7	protein_coding	chr19:56440866-56441092	TCTGGCTGAaGGTTATTACTCATGGAGGAA	chr19:56404416-56404525	TCATCTCCTCTATTCTCTTGtAAGTTCTCC
ENSMUSG00000025076	Casp7	protein_coding	chr19:56433242-56433378	TGTAACCCAaGGAAGAAGAAGAGAAATGCC	chr19:56433242-56433378	AACTTCGACAAAGCGACAGGtGGGTGAGGG
ENSMUSG00000025076	Casp7	protein_coding	chr19:56433802-56433930	TACCCCCACaGGTATGGACGTCCGGAATGG	chr19:56433802-56433930	CAAGATCTGCTTAGAAAAGGtGAGTGTGAG
ENSMUSG00000025076	Casp7	protein_coding	chr19:56436227-56436402	CTTCCTTACaGCCTCTGAGGAGGACCACAG	chr19:56436227-56436402	CAAACTCTTCTTCATTCAGGtGCTTTTGAG
ENSMUSG00000025076	Casp7	protein_coding	chr19:56436719-56436848	ATATGCTTTaGGCATGCCGAGGGACGGAGC	chr19:56436719-56436848	GCTTACTCCACGGTTCCAGGtACCCTGTCC
ENSMUSG00000054455	Vapb	protein_coding	chr2:173778063-173778218	TGTTCCCCCaGGAAGAAGACGGACTTCGGG	chr2:173737693-173737750	CACGAGCTCAAGTTCCGAGGtAAGCGGCCG
ENSMUSG00000054455	Vapb	protein_coding	chr2:173762117-173762269	TCTCCACGTaGGTCCCTTCACTGATGTTGT	chr2:173762117-173762269	GCCTCTCTCAATGTGTCTGGtAAGTCCTGA
ENSMUSG00000054455	Vapb	protein_coding	chr2:173771521-173771624	TTCTTTCTCaGTGATGTTACAGCCTTTCGA	chr2:173771521-173771624	TTCTGATATGGAGGCAGTAGtAAGTACGAA
ENSMUSG00000054455	Vapb	protein_coding	chr2:173774394-173774474	AATTGTTTTaGTGGAAGGAGGCAAAACCGG	chr2:173774394-173774474	AGCAGAAAATGCTAAACCAGtAAGTATGTC
ENSMUSG00000054455	Vapb	protein_coding	chr2:173776112-173776288	TGTCTGAACaGCATGATGTAGAAATAAATA	chr2:173776112-173776288	GGAGAGCAGGCAGCTCAAGGtAACGCCCAC
ENSMUSG00000025774	Crisp4	protein_coding	chr1:18145844-18145853	GTATAACTTaCCCACATCCATGTATCTCTT	chr1:18115632-18115756	TAATAAATGCAGGGGTTAGCtGGAAAGCAA
ENSMUSG00000025774	Crisp4	protein_coding	chr1:18122738-18122826	AGACAACTCaCTGCACAGTCCATCTTCGCA	chr1:18122738-18122826	TGTATCTTGATGATTTCCCCtTTAAAAAAG
ENSMUSG00000025774	Crisp4	protein_coding	chr1:18124232-18124329	GCATCACATaCTCATGACAATAGTGACACA	chr1:18124232-18124329	AGGTAGAGGCCCAGACCATCtGTAAAGATA
ENSMUSG00000025774	Crisp4	protein_coding	chr1:18128642-18128790	ATACAGATTaCCTGAGTGTAGTGATCAGTT	chr1:18128642-18128790	TTTTCTCCACAAAATGTATCtGAAATGAGG
ENSMUSG00000025774	Crisp4	protein_coding	chr1:18130159-18130249	CCCATACATaCTTGGTAGTCGTCTCTCAAG	chr1:18130159-18130249	CAGCAGCTGAACTCCAACTCtGTAAGGCAA
ENSMUSG00000025774	Crisp4	protein_coding	chr1:18134039-18134173	TCTAGACTTaCCACTTTCAGCATGTTCCTG	chr1:18134039-18134173	CTCTATCCAGTTTGAGAGGCtACCAGAAAA
ENSMUSG00000025774	Crisp4	protein_coding	chr1:18136988-18137050	TATTTACATaCTCTGATAGTCACAACAGGA	chr1:18136988-18137052	ATAAATTTCACTGCCATACCtGAAAAATAT
ENSMUSG00000025774	Crisp4	protein_coding	chr1:18136988-18137052	TATTTACATaCTCTGATAGTCACAACAGGA	chr1:18141416-18141532	CGGGAAAGTGGCTGGATGTCtGGGGCCGGA
ENSMUSG00000025774	Crisp4	protein_coding	chr1:18141416-18141532	TACACTCTTaCCTGTGCAGAATACACTTGG
ENSMUSG00000094948	Gm21286	protein_coding	chr4:60839624-60839646	TCACACTACaGATCACTGTCTCCAGGCCCT	chr4:60838306-60838318	TGGTAATATTCTGTGACATGtGTGTATATA
ENSMUSG00000094948	Gm21286	protein_coding	chr4:60838306-60838318	AAGGCTGGTaATATTCTGTGACATGTGTGT	chr4:60838905-60839015	CAGCTGATGTTGCTTTATGGtAAAGTATTT
ENSMUSG00000094948	Gm21286	protein_coding	chr4:60838905-60839015	TTCCTCCACaGATGATGGATTCAGTACATT	chr4:60839358-60839459	ATTGACCTATCTAATGCCAGtAAGTCAGGA
ENSMUSG00000094948	Gm21286	protein_coding	chr4:60839358-60839459	TCTTCTCACaGACCTAGAACCGGATTTGAG
ENSMUSG00000034883	Lrr1	protein_coding	chr12:69178580-69178817	TTTCCCATTaGGATTCCATATGGCCCTGAT	chr12:69168856-69169062	GCAGGGAACCAGCTACAAGGtACGCGCCCC
ENSMUSG00000034883	Lrr1	protein_coding	chr12:69171862-69171960	TTTCTAATTaGCTAAGAGAGAACATTGAGC	chr12:69171862-69171960	GGACATCTGTCTGAGTAAGGtATGATATTG
ENSMUSG00000034883	Lrr1	protein_coding	chr12:69174392-69175113	TATTTATTCaGGCCAATCCTGGCAATTTAA	chr12:69174392-69175113	AAGCTGTGCTATTCTATAGGtAAGCCTTTC
ENSMUSG00000045463	Slco6b1	protein_coding	chr1:96997122-96997482	CTCCAACTTaCCTTGAGATAGGGATAATAT	chr1:96911869-96911972	GCCAATTTGCAAAAAATACCtGTGTTAAAA
ENSMUSG00000045463	Slco6b1	protein_coding	chr1:96921918-96922055	ATATCACTTaCAGAATCCCATCAGTATGAA	chr1:96921918-96922055	AGTGGCCCAGGGATGGATCCtAGAAAACAG
ENSMUSG00000045463	Slco6b1	protein_coding	chr1:96924289-96924353	AAAATACATaCCAAATAATCTCAAAGTTGT	chr1:96929692-96929879	AAGAACAATTGTAGAATGTCtATGAACAAT
ENSMUSG00000045463	Slco6b1	protein_coding	chr1:96929692-96929879	AACATACTTaCCGGAGGATAATCAAGGTGA	chr1:96941875-96942028	GTTTCCCAAACTACCTGTTCtGTTAAATTG
ENSMUSG00000045463	Slco6b1	protein_coding	chr1:96941875-96942028	AGAAAATTTaCCTTTTCATAGTCTAGGTGT	chr1:96947480-96947675	CCTGGAACTAAAATAATTCCtAAGAAAGAG
ENSMUSG00000045463	Slco6b1	protein_coding	chr1:96947480-96947675	CTTATATTTaCCCTTCATAATTGGCAGTGA	chr1:96953017-96953161	GTGGGTTCCTCAACAGACTCtGAAACAGGA
ENSMUSG00000045463	Slco6b1	protein_coding	chr1:96953017-96953161	GAAAATTCTaCCTGTGAGCAGAGTGGCACG	chr1:96961075-96961184	TGCTTTGGCTTGTGTGCACCtAGAGGTTAT
ENSMUSG00000045463	Slco6b1	protein_coding	chr1:96961075-96961184	TATTACTATaCCCAAAGTGCATGAAACAAA	chr1:96965278-96965393	AAGAAAGTTGTCATTTACCCtTGAATAGAG
ENSMUSG00000045463	Slco6b1	protein_coding	chr1:96965278-96965393	TTGATACTCaCCAGGTAAACGATGTGGAAA	chr1:96987817-96987913	AATGCAGCATCCGCGATACCtTGAAAAGGA
ENSMUSG00000045463	Slco6b1	protein_coding	chr1:96987817-96987913	GTATGACTTaCTCTTCCTCCGAACTGTGAT	chr1:96988542-96988733	TCTTCATCTATGCACAACTCtTTTGAAAGA
ENSMUSG00000045463	Slco6b1	protein_coding	chr1:96995024-96995284	GAAAATCTCaCCTTCACTATCTTCCACTGG	chr1:96988542-96988736	TCATCTATGCACAACTCTTTtGAAAGATAA
ENSMUSG00000045463	Slco6b1	protein_coding			chr1:96995024-96995284	GTGAGACCAGATATAGTACCtAAAAAAGTC
ENSMUSG00000095170	Ighv8-11	IG_LV_gene	chr12:115567546-115567585	TTGGCACTCaCATGCAGGAACAATCAGTAG	chr12:115567165-115567460	GTAATCTGGGAGAGGACATCtGTTGAGAAA
ENSMUSG00000066036	Ubr4	protein_coding	chr4:139489167-139489228	TTGCTTTCCaGGTCTTCTATCAGAAATCAC	chr4:139380687-139380862	TGGCCTCAGTCATCGAGAGGtACCGGGCGG
ENSMUSG00000066036	Ubr4	protein_coding	chr4:139388368-139388465	CTTCTCTACaGTGAGTCAGAAATCCTGCAC	chr4:139388368-139388465	ACCACGGTCTGCAGCCTCAGtGAGTACCCG
ENSMUSG00000066036	Ubr4	protein_coding	chr4:139390840-139390943	TTACTTCCCaGTTCCCCGGAACCAGCTTCA	chr4:139390840-139390943	GGCATGTGCTGTATCCCAGGtGAGAGCAGA
ENSMUSG00000066036	Ubr4	protein_coding	chr4:139391785-139391914	TTTATTTTCaGAAACACTTGATTCTGCTGA	chr4:139391785-139391914	GTGAAGACGCTTTCAGACGGtGAGCGCCCT
ENSMUSG00000066036	Ubr4	protein_coding	chr4:139392020-139392159	GAATTTTATaGTGGAAGATCAGAAAGAGCT	chr4:139392020-139392159	CATCAGTCCACAGGCTCTGGtGAGTTCTTT
ENSMUSG00000066036	Ubr4	protein_coding	chr4:139392784-139392886	TTCCTCTTCaGGTGGAAGGAGAAAATGATG	chr4:139392784-139392886	GCTAGCCTTCAAGAGCTTGGtAAGAGCCTG
ENSMUSG00000066036	Ubr4	protein_coding	chr4:139393017-139393158	TGTTAATCCaGGGGGTTCCGAGAAGCTACT	chr4:139393017-139393158	CCACCGCTGTTCGAAATGGGtAAGGTGCTC
ENSMUSG00000066036	Ubr4	protein_coding	chr4:139393295-139393419	TTGTGTTCCaGTTTTCACTCACTGGTGATT	chr4:139393295-139393419	CTCAGCTGTCTGTATGCAGGtGAGAAGTTA
ENSMUSG00000066036	Ubr4	protein_coding	chr4:139396557-139396681	CTCTTTTCCaGGTGTGAGTGTAGCCACGTG	chr4:139396557-139396681	CACGATTGTTCAGAAATGTGtAAGTCAAGT
ENSMUSG00000066036	Ubr4	protein_coding	chr4:139397153-139397212	TCCTTGGGCaGCTTGAGATCTACGACATGA	chr4:139397153-139397212	CCGCCGCGCAGGTGGTGAGGtAAGAGGCAT
ENSMUSG00000066036	Ubr4	protein_coding	chr4:139397294-139397484	TTTCTCAACaGCACTTCCAGAACTTCCAGC	chr4:139397294-139397484	AACTGGGGCCTGGCAAAGGGtGTGTGTCTG
ENSMUSG00000066036	Ubr4	protein_coding	chr4:139399562-139399661	TATTTGTATaGGCATCAGGGATTTGGGGTA	chr4:139399562-139399661	GGTGGAGGCACTCCACAAGGtGCGGAGGCT
ENSMUSG00000066036	Ubr4	protein_coding	chr4:139399797-139399934	GTTATCATCaGGGCTGGGAGACAGATGGCC	chr4:139399797-139399934	TTCAACTTCATACAGAAAGGtGGGTGGGAG
ENSMUSG00000066036	Ubr4	protein_coding	chr4:139400325-139400442	TGTTTCCCTaGGCGTGTGTCCTGCAGCGGC	chr4:139400325-139400442	GAGGAGGACAGCAGCCAAGGtAGCTAGAGA
ENSMUSG00000066036	Ubr4	protein_coding	chr4:139401281-139401468	TTTCTCTTCaGATGATGACAGTGAGCCTAT	chr4:139401281-139401468	CCGCAAAGACCCTGAGTTGGtAAGACTGGT
ENSMUSG00000066036	Ubr4	protein_coding	chr4:139402509-139402668	TGTTCCTTTaGTTCTCAGGCCTGGCTTCCA	chr4:139402509-139402668	GACAAAGATGGACTCAAGGGtCAGTGGAAA
ENSMUSG00000066036	Ubr4	protein_coding	chr4:139402747-139402832	TCTGTCCAAaGGGTCATCAGATGAGGACTT	chr4:139402747-139402832	ACAGTCCCCAAACCTGCAGGtGGGTGTGCA
ENSMUSG00000066036	Ubr4	protein_coding	chr4:139406479-139406648	CTTTGTTTCaGAATACACTGCTCCAGCAGC	chr4:139406479-139406648	GCCTGAAAGTGTGGGACAGGtAAGGCCCCA
ENSMUSG00000066036	Ubr4	protein_coding	chr4:139407713-139407995	CTCTGCTCTaGGTTTTTAACTACCATGAAG	chr4:139407713-139407995	CGTGTATCTGTTTGAGCAGGtGAAGACCCA
ENSMUSG00000066036	Ubr4	protein_coding	chr4:139408540-139408675	GTGTTTCAAaGGTGCAGCACAATCTGCTAA	chr4:139408540-139408675	TCCAAACATTTTTCATCAGGtCAGAAGGAA
ENSMUSG00000066036	Ubr4	protein_coding	chr4:139408839-139408918	TCCTTTTCCaGATGCGGCCCCACAACCCAG	chr4:139408839-139408918	GAACCGGCTGGATTCTGAGGtACTGGGAAT
ENSMUSG00000066036	Ubr4	protein_coding	chr4:139409673-139409801	GTTGCTATTaGGCATGTGAAGTTCTTTTCT	chr4:139409673-139409801	GAAGAACGTGACAGCCCTGGtAAGATGGTG
ENSMUSG00000066036	Ubr4	protein_coding	chr4:139410088-139410270	CACCTCCTCaGGAGGCCTGCGCCCTGCAGT	chr4:139410088-139410270	CTATGTCAGCTGGATAAAGGtGCCAAAGGG
ENSMUSG00000066036	Ubr4	protein_coding	chr4:139410407-139410529	GCTATCCATaGGATCACCTTATCAAACAAG	chr4:139410407-139410529	GGAGTACTTTGCCCGACAGGtATGCTGTTA
ENSMUSG00000066036	Ubr4	protein_coding	chr4:139410622-139410851	TGTTCTTAAaGATCTCGTCCTTCTGCTCCA	chr4:139410622-139410851	CCTATGCCTCGTTCACCAGGtGTGGAGACC
ENSMUSG00000066036	Ubr4	protein_coding	chr4:139412626-139412747	TTTCCCTTCaGAGCCTATCTGCTGCAGAAC	chr4:139412626-139412747	TGCAAGGCAAACACACTGGGtAAGTGACCA
ENSMUSG00000066036	Ubr4	protein_coding	chr4:139413412-139413509	GTCGCCTGCaGGACCAACTCTAGTGCAGAA	chr4:139413412-139413509	TCCCAACATTGGATCCTGGGtGAGTCCCTT
ENSMUSG00000066036	Ubr4	protein_coding	chr4:139414343-139414500	TTTCCTTTCaGCGCAATGCATTTGCCAACG	chr4:139414343-139414500	TGACTGGGGATCTGATTGTGtGAGTACTCA
ENSMUSG00000066036	Ubr4	protein_coding	chr4:139415000-139415209	CCTGGACTCaGGTGGTCAGATGAGATGAAC	chr4:139414470-139414500	TGACTGGGGATCTGATTGTGtGAGTACTCA
ENSMUSG00000066036	Ubr4	protein_coding	chr4:139416553-139416654	TTGGTCCTCaGTGGGCTGGATGAGTCCATC	chr4:139415000-139415209	ACCATGCAGATCCCAACAGGtGAGCAGGTG
ENSMUSG00000066036	Ubr4	protein_coding	chr4:139416856-139416956	TCACCTTGCaGTGGGGAGCTGGTGCAGATC	chr4:139416553-139416654	AGGAGTTCTTCTCTGATGGGtGAGCACTAA
ENSMUSG00000066036	Ubr4	protein_coding	chr4:139417191-139417389	TCTTGTTCTaGCTGAGAAGAGCCCTAACCC	chr4:139416856-139416956	ACCAAACTCTTCCAGCTGAGtGAGTGACAG
ENSMUSG00000066036	Ubr4	protein_coding	chr4:139418402-139418590	TTTTTAATTaGCCAAGTTGGAGAAGGTGTG	chr4:139417191-139417389	ACATCGTTCGGGAGAACAGGtAGGGAGCCT
ENSMUSG00000066036	Ubr4	protein_coding	chr4:139419168-139419231	CTTTGGGGCaGCAAGAAATACCTGTCACAG	chr4:139418402-139418590	TGGACTGGCTGGGCAGATGGtAAGAGGGAC
ENSMUSG00000066036	Ubr4	protein_coding	chr4:139420379-139420570	CTCTCTTGCaGCATGTGATGGTCTTGGAGT	chr4:139419168-139419231	CAATGTAATGCATGGAAAGGtAAGGCGGGG
ENSMUSG00000066036	Ubr4	protein_coding	chr4:139421081-139421151	AATCTTTGAaGGATGAAGATTCTCTTTGCA	chr4:139420379-139420570	CTCCCAGGCTGAGGACTCTGtAAGTGCTCT
ENSMUSG00000066036	Ubr4	protein_coding	chr4:139421231-139421378	GTTCCCTGTaGGTACCACTGTCATACCTGT	chr4:139421081-139421151	AGTTTATGAACCAGCATTGGtGAGTTCCTT
ENSMUSG00000066036	Ubr4	protein_coding	chr4:139421697-139421924	TCTGTTTCCaGGCCCTGGTGAAGCGAACTC	chr4:139421231-139421378	GGAAGATGGCAGCTGCTTGGtGAGTGATGG
ENSMUSG00000066036	Ubr4	protein_coding	chr4:139422393-139422563	ATTTCTCTCaGGCCAATTTCTCCTTCGCTC	chr4:139421697-139421924	TGAGGAGCTGCAGAATCAGGtGGGGCTTCC
ENSMUSG00000066036	Ubr4	protein_coding	chr4:139423827-139424009	CCTTCTGCCaGGTTCCCACCTTAGGCTCAC	chr4:139422393-139422563	GATGACAGACCAGCTGATGGtATGTCAGGG
ENSMUSG00000066036	Ubr4	protein_coding	chr4:139424760-139424918	TCCCTTTGCaGATCACAGTGCTGCAGCTCT	chr4:139423827-139424009	TAGCCATGAGAAGGGCAAGGtAGGTCCCAT
ENSMUSG00000066036	Ubr4	protein_coding	chr4:139425213-139425365	CTCATGTCCaGGACTGCCACGTGCTCACCT	chr4:139424760-139424918	GGCAGTGTGTGGGCTGAAGGtAAGGACCCA
ENSMUSG00000066036	Ubr4	protein_coding	chr4:139425699-139425926	GTCACCTGCaGATTTACGACCTGTCTATTG	chr4:139425213-139425365	CACCGCAGACTTCGTCAAGGtTTGCTTTCG
ENSMUSG00000066036	Ubr4	protein_coding	chr4:139426778-139426935	TGCTCCTACaGGACAGTAACAGCCAGGTGG	chr4:139425699-139425926	AAATCACGAGGACCTGAAGGtTAGAGTCAC
ENSMUSG00000066036	Ubr4	protein_coding	chr4:139428035-139428206	GGTGTCTGCaGCTCCAATGGTGGCAGTAAG	chr4:139426778-139426935	TCCCCATCAACATCAAAAGGtGAGAGTGAC
ENSMUSG00000066036	Ubr4	protein_coding	chr4:139428490-139428691	TCTCCTCCTaGATCCAAGACATGGTTGCCA	chr4:139428035-139428206	TCTTCCCGCCAAAGCAAAGGtCAGCGCCCT
ENSMUSG00000066036	Ubr4	protein_coding	chr4:139429492-139429655	TGTTCCCACaGCAGCCCGCACATCCAGCCA	chr4:139428490-139428691	CGCAAAACAGCTACCATCAGtAAGGCCCCC
ENSMUSG00000066036	Ubr4	protein_coding	chr4:139430124-139430340	TTTCCCCGCaGCCTGGCGGCTTCACCATCG	chr4:139429492-139429655	GTACGTGGCTAACACCAAGGtGAGCAGCAC
ENSMUSG00000066036	Ubr4	protein_coding	chr4:139431545-139431761	GATTATTGCaGTCGGTGCCTCCGTGGATCC	chr4:139430124-139430340	CGGAAGCTGAGCCTCTTCAGtGAGTCAGCC
ENSMUSG00000066036	Ubr4	protein_coding	chr4:139432482-139432514	TCTCCCCCAaGTTCTGAAACTGAGTCCCTA	chr4:139431545-139431761	GTGGCACTGTCCTGGAGAGGtACCCGTGTT
ENSMUSG00000066036	Ubr4	protein_coding	chr4:139433620-139433683	TGTCTCCCCaGGCTGGTTGTGAGTTCTTTG	chr4:139432482-139432514	CCCTAACCAAGCTGGATCGGtTAGTATGCC
ENSMUSG00000066036	Ubr4	protein_coding	chr4:139433994-139434128	CTTTCTGTCaGGAGAGAAACAAGCATGCCG	chr4:139433994-139434128	GGCCTACCACAGCCATAAGGtAACCGCTCC
ENSMUSG00000066036	Ubr4	protein_coding	chr4:139435010-139435184	CTGTTTTACaGGACCAGGCCTTGTTGAGCA	chr4:139435010-139435184	CTGCCCCAGATGGAAACAGGtGAACTTGGC
ENSMUSG00000066036	Ubr4	protein_coding	chr4:139435949-139436032	TCCTTTCCCaGACTGTTTTTCTCCCAGATG	chr4:139436122-139436259	GCACCTGCCTGCCTGCCAGGtATCACGTTA
ENSMUSG00000066036	Ubr4	protein_coding	chr4:139436122-139436259	TTCCTGCATaGAAGGAGCAGATGAGGGGAA	chr4:139437073-139437194	GCAGATGCTGCTGTGTCCTGtACGTATCAA
ENSMUSG00000066036	Ubr4	protein_coding	chr4:139437073-139437194	CTCCCATTTaGGCCTTACTCATATTGAAGC	chr4:139438050-139438161	CGAAGCAACACTCCAATGGGtAAAATTTGG
ENSMUSG00000066036	Ubr4	protein_coding	chr4:139438050-139438142	TTCAAACCTaGGACCCTGCTGTGAGCTTCT	chr4:139440411-139440541	TGGAGATTTTGAGATGGTGGtGAGTCTGGC
ENSMUSG00000066036	Ubr4	protein_coding	chr4:139438050-139438161	TTCAAACCTaGGACCCTGCTGTGAGCTTCT	chr4:139440645-139440822	CTGCAGCAGGACCAGCAAGGtAGAAGGCAA
ENSMUSG00000066036	Ubr4	protein_coding	chr4:139440411-139440541	CTTTGTCTCaGGAGACAAGGACGACGATGA	chr4:139441192-139441296	TCTGACACCACAGCATCAGGtAACTGTCCA
ENSMUSG00000066036	Ubr4	protein_coding	chr4:139440645-139440822	TCTCTCTGCaGTCTGAGTCGATGGTCCTGG	chr4:139442686-139442823	GTGGCTGGCGAGCACAGTGGtAATGTCCCT
ENSMUSG00000066036	Ubr4	protein_coding	chr4:139441192-139441296	TTGTTTCCCaGGCAGCAGCAGCAGTGCCCT	chr4:139443399-139443573	ATGTGCACACTAGCAACAGGtCAGGACCAG
ENSMUSG00000066036	Ubr4	protein_coding	chr4:139442686-139442823	TACTCTCTCaGCTCCAGCCTCAGATGACGA	chr4:139444595-139444691	GGCCATCCCATACATGCAGGtATCTTCCGT
ENSMUSG00000066036	Ubr4	protein_coding	chr4:139443399-139443573	TTTCCCTCCaGTGTCTGGCCGGAGCAGTGC	chr4:139445244-139445351	GTTGGGCATGGACAAAAAGGtAAGGTGGAG
ENSMUSG00000066036	Ubr4	protein_coding	chr4:139444595-139444691	GGGCCTTGCaGGCTACACATGGTTCGTCTG	chr4:139445859-139445975	CAAATCTTCCATCTGTGAGGtATTTGTGCT
ENSMUSG00000066036	Ubr4	protein_coding	chr4:139445244-139445351	CTGCCTTCTaGGTCATTCTCATGCTCACTA	chr4:139446859-139447068	TCTCCGCCAGTATGTGAAGGtGAGGCCTCT
ENSMUSG00000066036	Ubr4	protein_coding	chr4:139445859-139445975	TCTGCCTGCaGGATGTCTCCAAGAAGAACG	chr4:139448822-139448971	GTTCTACTTCCTCTCTGAGGtAATCGAGGC
ENSMUSG00000066036	Ubr4	protein_coding	chr4:139448822-139448971	TTCTTCCTCaGGGCCATGCCGCTGATGTCT	chr4:139448870-139448971	GTTCTACTTCCTCTCTGAGGtAATCGAGGC
ENSMUSG00000066036	Ubr4	protein_coding	chr4:139448870-139448971	TGCTCACAGaGATGGTACTGAGGCTTCCCT	chr4:139450315-139450542	TGACACGCTCATCAGCCTGGtACGAGGGTT
ENSMUSG00000066036	Ubr4	protein_coding	chr4:139450315-139450542	AATCCCTCCaGTACCTAATGATCCAGCAGA	chr4:139451246-139451324	TTCTGCATCAAAGATGACTGtAAGCGGTCC
ENSMUSG00000066036	Ubr4	protein_coding	chr4:139451246-139451324	TCCTGTTTCaGATGGAGCATCTGAAGGCCT	chr4:139452571-139452739	TGACACTGCACATCTACAGGtGGGCCAGGG
ENSMUSG00000066036	Ubr4	protein_coding	chr4:139451728-139451973	TCTCCTCACaGCTGTCCTGTACTTCCTCCT	chr4:139453135-139453279	TGCACAGACAGAGAAGAAGGtAAAAGAGAA
ENSMUSG00000066036	Ubr4	protein_coding	chr4:139452571-139452739	GGATGTTGCaGGTGAGAGCTCTGGTAGCCA	chr4:139453972-139454057	CCAACTCCAACATCTACAAGtGAGCTGCTG
ENSMUSG00000066036	Ubr4	protein_coding	chr4:139453135-139453279	TTTACCTACaGAAACTCCAACAAGGCTCAG	chr4:139455167-139455254	TCCTGAGGTGCCGTTTTGTGtAAGTAATAT
ENSMUSG00000066036	Ubr4	protein_coding	chr4:139453972-139454057	TTGTGTTTCaGTTGAAGGAGTATTCCCAGA	chr4:139455448-139455641	TCGTGGAGCTGAAAAATAAGtACGGACTGT
ENSMUSG00000066036	Ubr4	protein_coding	chr4:139455167-139455254	TTTCTCCCCaGCACCTTGTCTGGCTTAGTG	chr4:139457532-139457771	ACCAGTGTCACAAGTGCAGGtGACTGGTCC
ENSMUSG00000066036	Ubr4	protein_coding	chr4:139455448-139455641	TTTGTATTTaGTATATCAAGCTGTCTTCCA	chr4:139458095-139458233	CGAAGAAGATCGGAAGAAGGtAAGCCTGCA
ENSMUSG00000066036	Ubr4	protein_coding	chr4:139457532-139457771	ATCTCTCCTaGGCCAGCTCGCTGGCACAAA	chr4:139458799-139458924	AGCTCCAGAAAAGCCACAGGtGCTCCCAGG
ENSMUSG00000066036	Ubr4	protein_coding	chr4:139458095-139458233	TGGTTATTCaGGTCCATCAACTATGATGAA	chr4:139459026-139459154	GCTCTCCAAAATCATCCAGGtAGGCAGCCC
ENSMUSG00000066036	Ubr4	protein_coding	chr4:139458799-139458924	TTTTGGTGTaGGCCGTTTCCAACATCAACA	chr4:139459999-139460342	TCATGTGCCTCCTCACCAGGtCAGAGCTTC
ENSMUSG00000066036	Ubr4	protein_coding	chr4:139459026-139459154	TGGGATTGCaGGAAGACTCAGGAACAGCGG	chr4:139461828-139461918	CTGGGCTAATCCTGACCTGGtAAGCAGACC
ENSMUSG00000066036	Ubr4	protein_coding	chr4:139459999-139460342	TCTATTCTTaGAAAGTTTTTGCTTCACGCA	chr4:139462178-139462262	GAACTCCGCTTACGATGTGGtGAGCTTGGG
ENSMUSG00000066036	Ubr4	protein_coding	chr4:139461828-139461918	TGCTTCCTTaGAGACAACCCAGAGGCCACC	chr4:139462402-139462529	AACCAGCAAGAAGAACAAGGtGCTGTGACA
ENSMUSG00000066036	Ubr4	protein_coding	chr4:139462178-139462262	TGGCTTTCCaGGCTAGCAGCCTTCAGTATG	chr4:139463280-139463409	AAGTGCCTGCCTATCCGAGGtGTGCCTCTT
ENSMUSG00000066036	Ubr4	protein_coding	chr4:139463280-139463409	CCCTTATCCaGGATGTCCCCGTGGAGGCCC	chr4:139463498-139463655	CAACAACTGGCTGCGGCAGGtGCGGCCTCT
ENSMUSG00000066036	Ubr4	protein_coding	chr4:139463498-139463655	TTGCCTTGCaGGGGTGGATGGCAATGGGAA	chr4:139463985-139464094	TCCTTGACCTCCTCACCAGGtACCTTGTAG
ENSMUSG00000066036	Ubr4	protein_coding	chr4:139463985-139464094	GTGTCTGGCaGGTACTCTTTACCCCAGCAA	chr4:139464542-139464683	GGGCAACCTCATCACCAAGGtGCCCTGCCC
ENSMUSG00000066036	Ubr4	protein_coding	chr4:139464542-139464683	GTCCACTGCaGTTACCTGGACGAGCTCAGC	chr4:139464959-139465040	GCCCTCAAGAGTCTCACAGGtAGAGAGCCA
ENSMUSG00000066036	Ubr4	protein_coding	chr4:139464959-139465040	GTTCTGTTTaGGAAATCGCCCGCCTGCTGG	chr4:139465294-139465467	CTGGAGGACATGACCACAGGtAACCCCATC
ENSMUSG00000066036	Ubr4	protein_coding	chr4:139465294-139465467	TGTCCCCGCaGGCCTTCTCTCCTCCTTTGT	chr4:139467213-139467334	GTGCAGCATCATCTACCCTGtAAGCAGTGT
ENSMUSG00000066036	Ubr4	protein_coding	chr4:139467213-139467334	CTTTCTGGCaGGTACAGAGTCTGAAACCAA	chr4:139468006-139468203	GGATGACAGTGGGATGGAGGtAAGAGCTGG
ENSMUSG00000066036	Ubr4	protein_coding	chr4:139468006-139468203	TGATCCTTTaGGAGGAGAATGAAGTCACGG	chr4:139468790-139468870	GTGGTGTGCGACCAATGAGGtATGTGCTTG
ENSMUSG00000066036	Ubr4	protein_coding	chr4:139468790-139468870	CTATTTTCCaGCTCCTGGTGAACAATAAAA	chr4:139469676-139469763	TCCCTGGACTCCACCACAGGtATGGCCCTC
ENSMUSG00000066036	Ubr4	protein_coding	chr4:139469676-139469763	TCTCTGCTTaGGGAGAGCCCATGAGGATTG	chr4:139470199-139470326	GGGACGCCACCTTCTAACAGtGAGTTGTGG
ENSMUSG00000066036	Ubr4	protein_coding	chr4:139470199-139470326	TTTTCTCCCaGATGAAGAAGAAGATGAAGA	chr4:139471305-139471412	GCTGGGGACTCTGAACCTGGtAAGCAGTGT
ENSMUSG00000066036	Ubr4	protein_coding	chr4:139471305-139471412	TTCTCTTGCaGGTGCTGCTGAAGCTCTTCA	chr4:139471732-139471851	GCCCCTGAGTGAGGACAAGGtGAGTGGGGC
ENSMUSG00000066036	Ubr4	protein_coding	chr4:139471732-139471851	CCCCCCTTCaGGCTCTGGTAGCCGAGCAAG	chr4:139472472-139472662	CATACTGCAGCTTCGAGAAGtAGGAGCCTG
ENSMUSG00000066036	Ubr4	protein_coding	chr4:139472472-139472662	TTCCATTGCaGGGCAACCTCCTCCTCACAG	chr4:139473071-139473244	ATATCCCCAGTGCCAAGAAGtAAGGCCCCC
ENSMUSG00000066036	Ubr4	protein_coding	chr4:139473071-139473244	TGCTCTCCTaGGTACGATGAAGACCATAGT	chr4:139473537-139473636	GCAGCACCCTGCCACCCAGGtGAGTGGCCA
ENSMUSG00000066036	Ubr4	protein_coding	chr4:139473537-139473636	CTATCTTGCaGTTTGGATGCTGACATCTGG	chr4:139476131-139476349	GGGAACTCTGGGCATGACGGtAAAGTCCCC
ENSMUSG00000066036	Ubr4	protein_coding	chr4:139476131-139476349	TCTTTTGATaGGTTCTGATTGGAACGGACT	chr4:139477128-139477241	GGAGGGGTACAAGTTCCAGGtATGCTGCTG
ENSMUSG00000066036	Ubr4	protein_coding	chr4:139477128-139477241	TTCTTCTCCaGACAAACGAAAAGGGTCAGG	chr4:139478918-139479060	GTCACCTGGCTGCCGTCAGGtAGGCTTGGC
ENSMUSG00000066036	Ubr4	protein_coding	chr4:139478918-139479060	TGGTCTTGCaGCCCACGAAGGTCTTAGGCA	chr4:139479450-139479575	TCGCCACTTGCTTAGCAAGGtGGGTGTTCA
ENSMUSG00000066036	Ubr4	protein_coding	chr4:139479450-139479575	TCCCCATCCaGGTTGGCTAGAGGCCGGGAA	chr4:139480642-139480836	TGCTTTACGTCCTGAACACGtCAGTACCTT
ENSMUSG00000066036	Ubr4	protein_coding	chr4:139480642-139480836	CTTCTTCGTaGGCACAACACGTACCTCCAG	chr4:139482458-139482682	CTCCAGGAGGAGCCACCAGGtCAGTACCTG
ENSMUSG00000066036	Ubr4	protein_coding	chr4:139482458-139482682	CTCTCTTCCaGGACCCGAGCAACGTCCCGG	chr4:139485285-139485375	CATTTATAACATGTTTAAGGtAAGGAGCTT
ENSMUSG00000066036	Ubr4	protein_coding	chr4:139485285-139485375	TGCTTTTCCaGGTTGACAGACAAGGCGGTG	chr4:139485985-139486147	GAGTTCCTCGACGCAGCAGGtCAGTGCCGG
ENSMUSG00000066036	Ubr4	protein_coding	chr4:139485985-139486147	GATTGTTGTaGAAGGTGCCCACTAGTAACA
ENSMUSG00000029505	Ep400	protein_coding	chr5:110755397-110756731	CTGTTTCTTaCCTCATCGTTGATAACTTCA	chr5:110665805-110666074	TCACCGTCTGTGGAGAAGCCtAAGCCAAGA
ENSMUSG00000029505	Ep400	protein_coding	chr5:110666540-110666617	GCACAGCCTaCCTGCTGAGAAGCTGATGCA	chr5:110666540-110666617	CTTGAGGAAGTTTTGCAACCtTTGACAAGG
ENSMUSG00000029505	Ep400	protein_coding	chr5:110667468-110667614	CTCATGCTTaCCTGGATCTGAGTCTGAACC	chr5:110667468-110667614	TGATCTGTTGGGTGGTCAGCtGAAAAAAAA
ENSMUSG00000029505	Ep400	protein_coding	chr5:110668063-110668190	GGAACCCATaCCTTCTGCTGAACAGCAGCC	chr5:110668063-110668190	TGGGCCACGACCGTCTGCCCtACAACAACA
ENSMUSG00000029505	Ep400	protein_coding	chr5:110668550-110668724	CAGGAAGGTaCCTGCTGTTTTTTGTGGCTG	chr5:110668550-110668724	TCTGCCCTTGTGCCTGCAGCtGAGAAGTAG
ENSMUSG00000029505	Ep400	protein_coding	chr5:110668550-110668745	CAGGAAGGTaCCTGCTGTTTTTTGTGGCTG	chr5:110668550-110668745	GAGAAGTAGGGACTCGGGTCtAAACAGTGG
ENSMUSG00000029505	Ep400	protein_coding	chr5:110670875-110671096	CTAGAACTTaCAAGCCGGGCCACCTGAAGG	chr5:110670875-110671096	GCATCTTGATGATGTGTTCCtGAAATCCAA
ENSMUSG00000029505	Ep400	protein_coding	chr5:110673109-110673293	GATATATTTaCCGGTCCTAGCTTGCTCACA	chr5:110673109-110673293	GGTAGCTGAACCCCTGTGGCtGTAAAGAGG
ENSMUSG00000029505	Ep400	protein_coding	chr5:110673407-110673614	AGCCCCTTTaCCTTGAGACACCTGGGTTAC	chr5:110673407-110673614	GAGCAGAACCTCCAGACGTCtAGAAAGGTA
ENSMUSG00000029505	Ep400	protein_coding	chr5:110674861-110674970	GAACAACTCaCAGTCAAAGTTCCAGGAGCC	chr5:110674861-110674970	ACATTTCCACTTACAGTCCCtAAAGAGGAG
ENSMUSG00000029505	Ep400	protein_coding	chr5:110675044-110675089	ACAATCCTCaCCTGTAGGGATGCTTGTTCC	chr5:110676451-110676747	TCTGCTGATCAGCCAAAGCCtAAAAGGACC
ENSMUSG00000029505	Ep400	protein_coding	chr5:110676451-110676747	GAGGCTCTCaCCAGCACAGCAGCACTGCCC	chr5:110676860-110676938	CTTGTCATAGTTGATTCCACtTAAAAGTAA
ENSMUSG00000029505	Ep400	protein_coding	chr5:110676860-110676938	GAGCACCATaCCTTTTTCTCTTTTGCAATT	chr5:110679964-110680020	AAAGGGATTCATGCCAAGCCtGCAACAGAG
ENSMUSG00000029505	Ep400	protein_coding	chr5:110679964-110680020	GAAGTAAGTaCCTTTCTGCCAGGACAGAGG	chr5:110680142-110680278	GAGGACGATTGTTCTTACTCtGAAACAAAA
ENSMUSG00000029505	Ep400	protein_coding	chr5:110680142-110680278	AGGGGACATaCAGAGGCTTGATTGGGGGGC	chr5:110682799-110682972	CAAGCAACTGCTTTACAGCCtGGAGGTTGG
ENSMUSG00000029505	Ep400	protein_coding	chr5:110682799-110682972	CCCAAGCTCaCCTTCCCCTCCTCCCTGGGA	chr5:110683136-110683377	TTCTTCTTCCGGCCTGCAGCtGAACAGCAG
ENSMUSG00000029505	Ep400	protein_coding	chr5:110683136-110683377	CAGCCACTCaCCTGTAGCAAGGCCCAGTCC	chr5:110684087-110684131	CATCTTCATAGACATACTCCtATGGAACAT
ENSMUSG00000029505	Ep400	protein_coding	chr5:110683846-110683999	GAGGTGCACaCCTGAGGGGTCTGTTTTGTG	chr5:110684533-110684667	TTGACGCCATTACCAAATCCtGCCAGAAAA
ENSMUSG00000029505	Ep400	protein_coding	chr5:110684087-110684131	GGGTCACATaCCGGCATGACTTCTGTTTGT	chr5:110685077-110685160	ATTTTTCAATTGGAGTAAGCtATTTTAAAA
ENSMUSG00000029505	Ep400	protein_coding	chr5:110684533-110684667	TGCTAGTTTaCCATAGTATAGGCGTCCTCC	chr5:110685352-110685510	ACTCGATGCTCTTGAGGGCCtATGGGAAGT
ENSMUSG00000029505	Ep400	protein_coding	chr5:110685077-110685160	GATTCTCTTaCCTCACTGATTCTCTCTTTT	chr5:110687798-110687941	ACAGCTCCTGGATAGTTCGCtAAATACAAA
ENSMUSG00000029505	Ep400	protein_coding	chr5:110685352-110685510	AATCACCAAaCCTGTTCCATAAAGTCAGCC	chr5:110688192-110688303	AGAATTGCCACTGACAAGCCtATAAAATAA
ENSMUSG00000029505	Ep400	protein_coding	chr5:110687798-110687941	TTTCCTCTCaCCTCTATGAAAGGTCTTGCA	chr5:110691619-110691815	TGAAGCTCCTCATCAGCTCCtGAGAAGAAA
ENSMUSG00000029505	Ep400	protein_coding	chr5:110688192-110688303	ATGAAAGCTaCCTGCGTTAAGAAGGCCATT	chr5:110693166-110693335	GCTAAAGCTTCTAACTTCCCtGAGAAAGAG
ENSMUSG00000029505	Ep400	protein_coding	chr5:110691619-110691668	ATTGTTATCaCCTGTATATGTGGATGTCCT	chr5:110693420-110693622	AGGAATCACACAGGCCACCCtGAGGAGCAG
ENSMUSG00000029505	Ep400	protein_coding	chr5:110691619-110691815	ATTGTTATCaCCTGTATATGTGGATGTCCT	chr5:110693571-110693622	AGGAATCACACAGGCCACCCtGAGGAGCAG
ENSMUSG00000029505	Ep400	protein_coding	chr5:110693166-110693335	TTATTTCTTaCCTGTCGTTGTTCACTGTTG	chr5:110695273-110695538	AAAGTCGGCTCTTCTCCTCCtTGATCAAAA
ENSMUSG00000029505	Ep400	protein_coding	chr5:110693420-110693622	GTCTGTCATaCCTGAGTCAAACTGCACCAG	chr5:110695953-110696047	ACTCGACCCGGAACACCAACtACAAATGTA
ENSMUSG00000029505	Ep400	protein_coding	chr5:110695273-110695538	CACTAACTCaCCTGCCAAGAACATCTTGAA	chr5:110697209-110697367	ACGATCTGGAGTACACTACCtGTAATCACA
ENSMUSG00000029505	Ep400	protein_coding	chr5:110695953-110696047	CTAAGCCTTaCCTGGGTTGGCCCTGCAGCA	chr5:110697341-110697367	ACGATCTGGAGTACACTACCtGTAATCACA
ENSMUSG00000029505	Ep400	protein_coding	chr5:110697209-110697367	GAACACCCTaCCTTGTGGGGTCAAGGGTGC	chr5:110698752-110698916	ATTTTCACTACTTCCCCACCtGTTAAAACA
ENSMUSG00000029505	Ep400	protein_coding	chr5:110697341-110697367	GGGCTGTCCaGGGGCTGACACGATCTGGAG	chr5:110700522-110700764	TGAAACGGGGCTGCTGCTGCtGTAATCAAT
ENSMUSG00000029505	Ep400	protein_coding	chr5:110698752-110698916	TTGTCTCTTaCCTTGCAGCTGCAGAGGCTG	chr5:110701621-110701790	TTGCACAGGCTGAAATAACCtAGATGACCA
ENSMUSG00000029505	Ep400	protein_coding	chr5:110700522-110700764	AGGCCACTTaCTGGGCAAGCGGGCCTGGGC	chr5:110703452-110703618	ATATAGAAAGGTCGGTTTCCtAAGAAGAAA
ENSMUSG00000029505	Ep400	protein_coding	chr5:110701621-110701790	ATGTGAGATaCCTTTTGTATCTGGGTTGGC	chr5:110704882-110705068	CTTCAGAGCTTCCTGAGTCCtGCTCATGAA
ENSMUSG00000029505	Ep400	protein_coding	chr5:110703452-110703618	CATGCACATaCCTGCTGGCCTTGAGCTTCA	chr5:110707929-110708065	AAATAAATGGCTGTGTGACCtGGAGAAAAT
ENSMUSG00000029505	Ep400	protein_coding	chr5:110704882-110705068	CTTCTACTTaCCTTCCAGAACTCTCTCTCC	chr5:110708163-110708337	CAGAAGCAGGCGCTGCTGGCtATAAACAAA
ENSMUSG00000029505	Ep400	protein_coding	chr5:110707929-110707943	CCAGCACTTaCCTAGGCTGTAGGATGACAT	chr5:110708774-110708943	TATTGGGCTCGGTCCACTCCtGCAATACAG
ENSMUSG00000029505	Ep400	protein_coding	chr5:110707929-110708065	CCAGCACTTaCCTAGGCTGTAGGATGACAT	chr5:110711031-110711167	AGATGAGGGCCCCAGTTACCtATGAAAGAA
ENSMUSG00000029505	Ep400	protein_coding	chr5:110708163-110708337	AGCAAACATaCCCTGTGTAACCTTATGACC	chr5:110719087-110719264	ATGGAGCACTAAACTTCACCtATAGAGACA
ENSMUSG00000029505	Ep400	protein_coding	chr5:110708774-110708943	TACAGTCAGaCCTCTGCAGCTTGAAGATGG	chr5:110719433-110719623	CTAGGACAGTCTTCTACATCtACAACAACA
ENSMUSG00000029505	Ep400	protein_coding	chr5:110711031-110711167	AATGGCACTaCCTGTCTCTTTGCTTTGAGT	chr5:110720736-110720843	TCGATTAAGGGCAACTCAGCtGGAAAGAAT
ENSMUSG00000029505	Ep400	protein_coding	chr5:110719087-110719264	GAGGATCTTaCCTTCATTACAGGCAAGGTG	chr5:110724422-110724511	GTCTCTTCTTCATCTTCCACtAAAATAGGA
ENSMUSG00000029505	Ep400	protein_coding	chr5:110719433-110719623	GCTTTCCTCaCCGCAGTTGTGACTCGGGCA	chr5:110726891-110726948	TTCCAGATATTCCTAGATCCtGAAAGAGAA
ENSMUSG00000029505	Ep400	protein_coding	chr5:110720736-110720843	TAAAAACCTaCCTTCTTCCCCACTTGACTC	chr5:110727529-110727578	TTTAATCTGGACTCTTTACCtAAAAAGACA
ENSMUSG00000029505	Ep400	protein_coding	chr5:110724422-110724511	TGACAACCTaCCTTCTTTGGCCAGATTAGT	chr5:110729234-110729312	GTAATTTTATTTCCACAACCtAAATACCAA
ENSMUSG00000029505	Ep400	protein_coding	chr5:110726891-110726948	AAGGAACAGaCCTTCATCATCAGTCAAAGA	chr5:110729823-110729963	GGGCTACAGTTCTGACAAGCtGGCAAAGGA
ENSMUSG00000029505	Ep400	protein_coding	chr5:110727529-110727578	CCTGTACTCaCCAGAGAGTGTTCTGGTGAT	chr5:110733719-110733904	GCTGATGGATCTGGTTTTCCtGTAAGATTC
ENSMUSG00000029505	Ep400	protein_coding	chr5:110729234-110729312	TAACATCATaCCTCTTCTGGAAACTTTCTG	chr5:110735350-110735646	GCCTGGTCGATGCCACTGTCtAGTGGGCAG
ENSMUSG00000029505	Ep400	protein_coding	chr5:110729823-110729963	CTAGCACTTaCCTGTTCAATATTTGACCAA	chr5:110739269-110739681	GGAGTTGGGGGCATCCCTCCtGAAAAATAA
ENSMUSG00000029505	Ep400	protein_coding	chr5:110733719-110733904	TTCAAACTTaCCTTCTTAGCAGCAGCCAAC	chr5:110739296-110739681	GGAGTTGGGGGCATCCCTCCtGAAAAATAA
ENSMUSG00000029505	Ep400	protein_coding	chr5:110735350-110735646	TGTATACTTaCCAGTGTTATTTGTTCTGCC	chr5:110740182-110740289	CGAGGTCTCTTAGACTGCTCtAGAATAATT
ENSMUSG00000029505	Ep400	protein_coding	chr5:110739296-110739681	CCACAGAGTaCCTGGGTCTGGGAGGAAAGC	chr5:110741970-110742060	TCCCAGTCAGGGATTGGTGCtGGAAAAAAA
ENSMUSG00000029505	Ep400	protein_coding	chr5:110740182-110740289	CTGGGTCTTaCCTTGGACTGTTGGCATTAA	chr5:110753804-110753914	TGCCTGTCACAACCTTTACCtGAGAGAAAT
ENSMUSG00000029505	Ep400	protein_coding	chr5:110741970-110742060	GCTGGGCATaCCTGTGGGTGGCATCACCTG
ENSMUSG00000029505	Ep400	protein_coding	chr5:110753804-110753914	TCAAAAAGTaCCTGAAACGGTTGCTGCTGG
ENSMUSG00000021646	Mccc2	protein_coding	chr13:100015386-100015514	GCTCAACCTaCCTGGTAGGTGGAGGAGGCC	chr13:99948842-99948956	AATCCCATCGTCCCACAGCCtGTGAAAAGA
ENSMUSG00000021646	Mccc2	protein_coding	chr13:99952156-99952241	CCTGTACCCaCCTTGCACTAGAGTAGTAAG	chr13:99952156-99952241	CCTCCTCTGCACTGGAGAACtGAAAGAAAA
ENSMUSG00000021646	Mccc2	protein_coding	chr13:99954136-99954250	AAGTCGCTTaCCTGCTTCCCCTCGCGTGCT	chr13:99954136-99954250	CATGTAGAGAAACCTTGGACtGGAAGGAAA
ENSMUSG00000021646	Mccc2	protein_coding	chr13:99954615-99954771	CCACTGCCCaCCTGTATGCTCTGCCACACA	chr13:99954615-99954771	TCTCTGCCAACCATGAATCCtAGGAGAAAG
ENSMUSG00000021646	Mccc2	protein_coding	chr13:99958805-99958871	GATGGCCTCaCCGGTGATATTCTGAAGAAA	chr13:99958805-99958871	GCTGGACGAAGTGAGCACCCtGTAAACACA
ENSMUSG00000021646	Mccc2	protein_coding	chr13:99963808-99963880	CGCTTTTGTaCCTGTAACTAGGGTGTCTCC	chr13:99960900-99960976	CCAAATATTCGAGCAAATCCtCAAGAGAAA
ENSMUSG00000021646	Mccc2	protein_coding	chr13:99967641-99967736	CTCCCACATaCCTCTCGGACATCAAAGCTC	chr13:99963808-99963880	CCACGATTCTAGCAATGACCtAAGAGGAAA
ENSMUSG00000021646	Mccc2	protein_coding	chr13:99967834-99967933	TTCCTACTCaCATCCATTTTCTTCTGATAA	chr13:99967641-99967736	CAGAAGGCTCAATGGTAACCtATGGGAATT
ENSMUSG00000021646	Mccc2	protein_coding	chr13:99971779-99971843	TCCTGCTTTaCCTGCAATGCAGGTCGGCAC	chr13:99967834-99967933	GTCAGTGACCCCAGACTTTCtGCAGAGTAA
ENSMUSG00000021646	Mccc2	protein_coding	chr13:99976409-99976522	TACATTCTTaCCAAGGGTGGTCCAGCCAAG	chr13:99971779-99971843	CACCTGTAGCTGCCTTCACCtACAAGGATA
ENSMUSG00000021646	Mccc2	protein_coding	chr13:99988536-99988648	TGAGAAATTaCCTGTGTGATGTTTTTAGAA	chr13:99976409-99976522	AGCCCATGACCACAGCTATCtACAAGGGAG
ENSMUSG00000021646	Mccc2	protein_coding	chr13:99991212-99991313	GGGACACTCaCCCCGACACTCGCCCAATGC	chr13:99988536-99988648	TTGGCCCCTCCTGAGTCAACtGAATAAGGA
ENSMUSG00000021646	Mccc2	protein_coding	chr13:99993567-99993651	GCTAGACCCaCCCTGGGTCTATGAGATTGT	chr13:99990248-99990375	CACAATCATGCATTCTACCCtGAAAGGCAG
ENSMUSG00000021646	Mccc2	protein_coding	chr13:100000250-100000316	GCAGCACTTaCCTAGTCTCACATACTGGGC	chr13:99991212-99991313	GAATTCCAGAAAGGGAGACCtAAGAGGAAA
ENSMUSG00000021646	Mccc2	protein_coding			chr13:99993567-99993651	CGGGCCTTCTCACTCCCTCCtACAATAAAA
ENSMUSG00000021646	Mccc2	protein_coding			chr13:100000250-100000316	TCATCTGCTCATAGTTCTCCtGAAACAGAA
ENSMUSG00000035757	Selo	protein_coding	chr15:89099831-89099983	CTGTTCTCTaGGTGCGGCGTGTCCTGAAGC	chr15:89089109-89089665	GCCCCACGCCCTTCTCCAGGtGCGGAACTC
ENSMUSG00000035757	Selo	protein_coding	chr15:89092704-89092849	TTTGATTTCaGACAAGCCGATGGTCGCAAA	chr15:89092704-89092849	CGAGACGTGTTCTATGATGGtAATCCAAAA
ENSMUSG00000035757	Selo	protein_coding	chr15:89092704-89092907	TTTGATTTCaGACAAGCCGATGGTCGCAAA	chr15:89092704-89092907	TAGCTCCCACTTTCATAAGGtAATGCTGGG
ENSMUSG00000035757	Selo	protein_coding	chr15:89094137-89094323	CTTTCCTACaGATTCGGCTCCTTTGAAATT	chr15:89094137-89094323	CGCGGCCTTTTTCAGAGAGGtAGGCAGAGG
ENSMUSG00000035757	Selo	protein_coding	chr15:89095599-89095599	CTTTGCTCTaGGTGACACAGCGAACAGCAC	chr15:89095599-89095729	CCTTTGGCTTCCTGGACAGGtAAGCTCCCC
ENSMUSG00000035757	Selo	protein_coding	chr15:89095599-89095729	CTTTGCTCTaGGTGACACAGCGAACAGCAC	chr15:89096539-89096819	GAGACCATGCATCTGACTGGtGAGCCACAG
ENSMUSG00000035757	Selo	protein_coding	chr15:89096539-89096819	CTGTATGGCaGGTACGACCCTGACCATATA	chr15:89098632-89098776	GACCACAGATGGATCCCCGGtAAGTACAAG
ENSMUSG00000035757	Selo	protein_coding	chr15:89099263-89099448	CCTCCTTACaGGCAGCTCTCTATGATGCTG	chr15:89099263-89099448	CCTGGCTACAGGAATACAGGtAGGCGGTTC
ENSMUSG00000035757	Selo	protein_coding	chr15:89099587-89099743	TTTGGTTCCaGAGACCGTCTCGACAAGGAG
ENSMUSG00000003153	Slc2a3	protein_coding	chr6:122797802-122797822	TTAATACTCaCATTATGTTTGCTGCTCTCC	chr6:122729934-122730140	CGTAGGCTCCTAAGTAGGCCtAGGAGACAG
ENSMUSG00000003153	Slc2a3	protein_coding	chr6:122731393-122731596	AATTTACTTaCTGCAGCTGAGGGGAAGAGC	chr6:122731393-122731596	TCATGGCTTCATAGTCATCCtGCAAGAGAA
ENSMUSG00000003153	Slc2a3	protein_coding	chr6:122732371-122732472	AGAGTGCTCaCCTTTAGTAACAGCGAAATC	chr6:122732371-122732472	CCCTCTCCACCAGGAACAGCtGGAAGGCAA
ENSMUSG00000003153	Slc2a3	protein_coding	chr6:122732770-122732874	ACTCAACTTaCAGAAACTACAGTGAAGATA	chr6:122732770-122732874	CTGTTGAGTAATAGAACACCtGGAAAGGGA
ENSMUSG00000003153	Slc2a3	protein_coding	chr6:122735423-122735610	CAGATACTCaCAGCATTGATCCCAGAGAGC	chr6:122735423-122735610	CCCCACAAGCGCTGCAGGACtGGGGAAAGA
ENSMUSG00000003153	Slc2a3	protein_coding	chr6:122736579-122736741	GCAGCACTTaCTCTCTGTAGCTTGGTCTTC	chr6:122736579-122736741	TAAAGTCCAAACCAAAGATCtTAGATGCAG
ENSMUSG00000003153	Slc2a3	protein_coding	chr6:122737058-122737298	TGTAAGGGTaCCTGAGCTACCAGAATCCCA	chr6:122737058-122737298	TAGAAGCATAGAGTTGCGTCtGCAAGGTTA
ENSMUSG00000003153	Slc2a3	protein_coding	chr6:122737085-122737298	CCAACAACGaTGCCCAGCTGGTTTAGTGTG	chr6:122737085-122737298	TAGAAGCATAGAGTTGCGTCtGCAAGGTTA
ENSMUSG00000003153	Slc2a3	protein_coding	chr6:122739833-122739993	CTGCTCAGTaCCTGCCAAAGCGGTTGACAA	chr6:122737218-122737298	TAGAAGCATAGAGTTGCGTCtGCAAGGTTA
ENSMUSG00000003153	Slc2a3	protein_coding	chr6:122740388-122740480	GGCACACTCaCTGTCTCAGGTGCATTGATG	chr6:122739833-122739993	TAAGAAAGTCCTTTAGGATCtGCACGAAAA
ENSMUSG00000003153	Slc2a3	protein_coding	chr6:122742099-122742113	CCAAGTCCTaCCCTCTTCGCTCTCATCACA	chr6:122739892-122739993	TAAGAAAGTCCTTTAGGATCtGCACGAAAA
ENSMUSG00000003153	Slc2a3	protein_coding	chr6:122742376-122742390	CCAGCTCTTaCCTTCGTTGTCCCCATGGTC	chr6:122740388-122740480	ACACCAGAGATGGGGTCACCtGGAGAGCAA
ENSMUSG00000003153	Slc2a3	protein_coding	chr6:122779918-122779948	TGCCCACGTaCCTGCACACTTGCAGTTAGA	chr6:122740395-122740480	ACACCAGAGATGGGGTCACCtGGAGAGCAA
ENSMUSG00000027555	Car13	protein_coding	chr3:14661455-14661571	ATTGTCCACaGCTGGCCAGATTCCGAAGCC	chr3:14641809-14641845	GGGTACGGCGAGCACAACGGtGAGCGCGGG
ENSMUSG00000027555	Car13	protein_coding	chr3:14645037-14645234	CTCAATTTCaGGTCCCATTCACTGGAATGA	chr3:14645037-14645234	GACACGGAGGACAAATCAGGtTGGCTCTGT
ENSMUSG00000027555	Car13	protein_coding	chr3:14650659-14650777	GTTGGATTTaGTTCTGCGTGGAGGTCCTCT	chr3:14650659-14650777	AGTGAGGTATGCTGCAGAGGtAAGCCACGC
ENSMUSG00000027555	Car13	protein_coding	chr3:14654884-14654979	TTTCTTTTCaGCTGCATGTTGTCCACTGGA	chr3:14654884-14654979	CCTGGGAGTATTTCTACAGGtGAGAACCCA
ENSMUSG00000027555	Car13	protein_coding	chr3:14656229-14656291	TACACTTTTaGATTGGGGAACACAATCCTC	chr3:14656229-14656291	GGATTCCATAAAGGAAAAGGtAAAATTAAC
ENSMUSG00000027555	Car13	protein_coding	chr3:14656909-14657064	TGTTTTTCCaGGGTAAACAAACACGGTTCA	chr3:14656909-14657064	AAGTATCAGCTCTCAACAGGtATGTTCATT
ENSMUSG00000026027	Stradb	protein_coding	chr1:58994293-58994433	TTCTTTAACaGATGAAAGAAGAAAGCCAGG	chr1:58977054-58977065	CGATTCAATGTCTCTTTTGGtAAGTTTTGT
ENSMUSG00000026027	Stradb	protein_coding	chr1:58979934-58980014	CTGACTTCCaGGATTGTTTCTGTGCTTCAC	chr1:58979934-58980014	CAGTATCCATCAGTACTTGGtAAGAAAATG
ENSMUSG00000026027	Stradb	protein_coding	chr1:58980407-58980573	CTACATGCTaGGATGCTGGCGTTCTCCTTA	chr1:58980407-58980573	GCCACTTTGAAGCCAACCGGtAAAGTCCAA
ENSMUSG00000026027	Stradb	protein_coding	chr1:58985289-58985340	AAACAATGCaGGTTGATGAGTCAGCCATTT	chr1:58985289-58985388	GAACTGCAAGTGGAGATAGGtAATGATGCT
ENSMUSG00000026027	Stradb	protein_coding	chr1:58985289-58985388	AAACAATGCaGGTTGATGAGTCAGCCATTT	chr1:58988506-58988627	ACGTCTGAAAGCTTTACAGGtAATGAGACA
ENSMUSG00000026027	Stradb	protein_coding	chr1:58988506-58988627	TGCGACTGCaGGAAGAGGGTTTGACAACTT	chr1:58989690-58989798	TCTCCATTTATGGCCTACGGtAAGAAAATG
ENSMUSG00000026027	Stradb	protein_coding	chr1:58989690-58989798	ATTTATCCTaGAGAGCAGTGATTCTATCTC	chr1:58991013-58991136	AAAATGGCTGTATCCATAGGtATTTGCTTA
ENSMUSG00000026027	Stradb	protein_coding	chr1:58991013-58991136	CTTTCTTTCaGGTTCAGCAAGTCAGCTCCT	chr1:58991058-58991136	AAAATGGCTGTATCCATAGGtATTTGCTTA
ENSMUSG00000026027	Stradb	protein_coding	chr1:58991013-58991215	CTTTCTTTCaGGTTCAGCAAGTCAGCTCCT	chr1:58992204-58992375	TCCAGAACTACTGAGACAGGtCAGCTGTGG
ENSMUSG00000026027	Stradb	protein_coding	chr1:58992204-58992375	TTTTGTTCTaGGAGTTTTAAAGCCAGCCAT	chr1:58992651-58992755	GGACATGCATAGGACTCAGGtAATGCTCCA
ENSMUSG00000026027	Stradb	protein_coding	chr1:58992651-58992669	TGTGCTTACaGGATTTACATGGATATAATG	chr1:58992893-58993137	AGCAAGATCCTGAGAAAAGGtAATACTAGT
ENSMUSG00000026027	Stradb	protein_coding	chr1:58992651-58992755	TGTGCTTACaGGATTTACATGGATATAATG	chr1:58993561-58993603	CCATGTATTCTTCAAGCAGGtGAGCTGGTC
ENSMUSG00000026027	Stradb	protein_coding	chr1:58992893-58993137	CTTTCTCCTaGATGCTATTACAGAAACTGA
ENSMUSG00000026027	Stradb	protein_coding	chr1:58993099-58993131	GCCTTTTTTaGCTTGGTGCAGCTGTGTTTG
ENSMUSG00000026027	Stradb	protein_coding	chr1:58993561-58993603	AAAAATTTCaGGCCATCAGCAAGCAGTTTG
ENSMUSG00000029838	Ptn	protein_coding	chr6:36741278-36741439	CAGCTTCTTaCCTTGAGGCTTGGGCTTGGT	chr6:36715710-36715762	TTCTTCTTCTTTGACTCCGCtGCAATTTAA
ENSMUSG00000029838	Ptn	protein_coding	chr6:36743327-36743500	GTGAGACTGaCCTCCAAACTGCTTCTTCCA	chr6:36741278-36741439	AACTGGTACTTGCACTCAGCtAAATGACAC
ENSMUSG00000029838	Ptn	protein_coding			chr6:36743327-36743500	GACTTTTTCACCTTTTTTTCtGCAAAGAAG
ENSMUSG00000096569	Amy2a2	protein_coding	chr3:113356336-113356503	AGTTATCTTaCCTGCACCCCTCCAAATCCC	chr3:113347093-113347279	TAAAGTGGCTGACAAAGCCCtGAAAAAAAA
ENSMUSG00000096569	Amy2a2	protein_coding	chr3:113349324-113349449	TATCCACTTaCCAGTCATCATTGTTAAAGA	chr3:113349324-113349449	CCTGAAGGCAACCATGTTCCtAAAAGCACA
ENSMUSG00000096569	Amy2a2	protein_coding	chr3:113349558-113349676	GACATTCCTaCCTGATTTGACGCCATCTGT	chr3:113349558-113349676	CAATCCAGTCATTCTGATCCtTAATTATTG
ENSMUSG00000096569	Amy2a2	protein_coding	chr3:113350839-113350938	CCAAGACTTaCTTTTCCATTCTGGAAATTT	chr3:113350839-113350938	GACAGCCATTTTATACATTCtGAAAGGTTC
ENSMUSG00000096569	Amy2a2	protein_coding	chr3:113351031-113351153	TGTTGTCCTaCCTAGCATCCCAGAATGTCA	chr3:113351031-113351153	CCAACCTTCTCCCCAGTTCCtGCATTTTTA
ENSMUSG00000096569	Amy2a2	protein_coding	chr3:113351831-113351964	TATATATTTaCTTTAAATAGGACATCTTCT	chr3:113351831-113351964	CACCACCCAGATCAATGACCtAGGAGAGAC
ENSMUSG00000096569	Amy2a2	protein_coding	chr3:113353631-113353861	TATTGGTCTaCCTCTTGGAAAATGAAAGGT	chr3:113353631-113353861	TCAGACGACAATTTCTGACCtGTTGGGAGA
ENSMUSG00000096569	Amy2a2	protein_coding	chr3:113354594-113354782	TCTCTCATTaCCTGATAAGCATCATTGTAG	chr3:113354594-113354782	CATCCACATAAATACGGACCtAACAAAGAA
ENSMUSG00000096569	Amy2a2	protein_coding	chr3:113355859-113356005	TCCTCACTTaCACCAACATTGTTGCACCTT	chr3:113355859-113356005	TTTCATTGGGTGGAGAGACCtACAAGTAAA
ENSMUSG00000016554	Eif3d	protein_coding	chr15:77968457-77968579	GGACCCAATaCCTTTCCCAGCCGATCTCCT	chr15:77959112-77959122	CTCATTTAAGTTTCTTCCTCtGAAAGAAAA
ENSMUSG00000016554	Eif3d	protein_coding	chr15:77959954-77960096	AGGAGTCTCaCCCGAGCTTCAGGTACTCAG	chr15:77959512-77959795	GTGGTACCGGGACACATACCtGTTGGGGAG
ENSMUSG00000016554	Eif3d	protein_coding	chr15:77961614-77961743	CGGTGCCTCaCCCTGGAGTCCCATTCATTG	chr15:77959954-77960096	AGTCAACGCCATTACAATGCtGCAGAAGAA
ENSMUSG00000016554	Eif3d	protein_coding	chr15:77961846-77961931	AGCCGACTTaCCGGTAAGCGACGGAGGCGA	chr15:77961614-77961743	AAGCTTCCACCTGCGGTAACtACAAGGACA
ENSMUSG00000016554	Eif3d	protein_coding	chr15:77962440-77962570	TGTGAACTCaCCATTCTCAGGCACTGCTGA	chr15:77961846-77961931	AATTGTATCTTTCTCTTCCCtGTAGAAGAG
ENSMUSG00000016554	Eif3d	protein_coding	chr15:77963178-77963325	CTCATGCCTaCCAAAGTCAGAGTTGTCCCT	chr15:77962440-77962570	TCACTCACAGTCAGGAGGTCtGGAAAAACC
ENSMUSG00000016554	Eif3d	protein_coding	chr15:77964020-77964152	AGGGTGCACaCCTTCCGGATGACAGGGTCG	chr15:77963178-77963325	TGCCCTGCGTTTTTGCCAGCtGAAAGCAGG
ENSMUSG00000016554	Eif3d	protein_coding	chr15:77964903-77965015	AAGCTACTCaCATGTCTTGAGGCTCTGACA	chr15:77964020-77964152	CAGGGCTCCGCAGCACTCGCtGCGGGGAGA
ENSMUSG00000016554	Eif3d	protein_coding	chr15:77966138-77966210	AGGGACACTaCCTGTGACTTCTGGTCCCAT	chr15:77964903-77965015	CTGAGGAGTCTCGGGGTTTCtGCAGAGGAA
ENSMUSG00000016554	Eif3d	protein_coding	chr15:77966682-77966767	GGGACGCTCaCCTCTCTTTCTGCTTGGCAC	chr15:77966138-77966210	CTGCAAGCGAATTCGTTCTCtGAAAAGACA
ENSMUSG00000016554	Eif3d	protein_coding	chr15:77967303-77967439	CCGTGGCCTaCCTGTGCGAATCTCATCCGG	chr15:77966682-77966767	TGTCTCTGCGGAGGTTGCGCtGGGGAGCAG
ENSMUSG00000016554	Eif3d	protein_coding	chr15:77968176-77968221	GGACCACTTaCTTGTGTACCTCTTGTCCTG	chr15:77967303-77967439	AACTGAGAGGAATACTTGTCtGCAGGCAAA
ENSMUSG00000016554	Eif3d	protein_coding			chr15:77968176-77968221	CCCCTGTCCAGTCTGCAACCtGTGAGGGAC
ENSMUSG00000023330	Dtwd1	protein_coding	chr2:126164727-126164971	TTGTTTGGCaGAGTTATTACAAGTTGAACT	chr2:126154597-126154860	GCAGATCCCATGTGTGCAGGtAAGAGGCTC
ENSMUSG00000023330	Dtwd1	protein_coding	chr2:126158410-126158553	TTTTACCTTaGCTTCCATTGAAGATTGATA	chr2:126158410-126158553	CGAAGGGAAGGATCACGAGGtGGGCGCCTT
ENSMUSG00000023330	Dtwd1	protein_coding	chr2:126159770-126160028	CTTTGTTTTaGGTTGTACTTGTTTTTCCTG	chr2:126159770-126160028	TCTGATGAGCGGCTTCGGGGtGAGGATGGA
ENSMUSG00000000701	Tcl1b5	protein_coding	chr12:105179982-105180032	CTCTCCTACaGATGGGCGACACAGTGCAAC	chr12:105176415-105176555	TTCATCACATGGCAACAGGGtGAGTTTCAG
ENSMUSG00000000701	Tcl1b5	protein_coding	chr12:105178920-105179090	GTTCCCTTCaGATTGAAACATGTGTAACTG
ENSMUSG00000031668	Eif2ak3	protein_coding	chr6:70904088-70904285	TTATGTTTCaGCATATGATGGTTCAAGACA	chr6:70844726-70845021	AACTGCGGCCTCGCGGCAGGtGAGAGGTTG
ENSMUSG00000031668	Eif2ak3	protein_coding	chr6:70858387-70858516	TTCATCTACaGGTCCTTGGTAATCATCAGC	chr6:70858387-70858516	TAGCCTCAGCAAGCCAGAGGtAAGGAAAGT
ENSMUSG00000031668	Eif2ak3	protein_coding	chr6:70864498-70864527	CCTGTTGACaGGGCACCCACAAAACTTCCT	chr6:70876678-70876872	CAGTGCTTACAGTGGAAAGGtGAGTGACGG
ENSMUSG00000031668	Eif2ak3	protein_coding	chr6:70876678-70876872	TTCTGTTCTaGGTGTTTGGGAACAAGATGA	chr6:70878835-70878968	CTCGAAGCGGCAGTGAGAAGtGGGTATCCG
ENSMUSG00000031668	Eif2ak3	protein_coding	chr6:70878835-70878968	TGTCTTTTCaGCTGAGGTATATCTGTTCTG	chr6:70881484-70881718	CCTGGAATGGGAGTACCAGGtATCCGAGAC
ENSMUSG00000031668	Eif2ak3	protein_coding	chr6:70881484-70881718	ATAAATTTAaGGTGGAATTTCAGTGTTGGC	chr6:70882265-70882427	GAGAACAGCGTGTACTTAGGtGGGTAGCGT
ENSMUSG00000031668	Eif2ak3	protein_coding	chr6:70882265-70882427	CCTCTGTCTaGTTTTGTACTCCCATCGCGT	chr6:70883595-70883735	AAATGGAAGCCCTTAATCCGtAAGTCACTT
ENSMUSG00000031668	Eif2ak3	protein_coding	chr6:70883595-70883735	GGTTGACCCaGGGATGTACAGAGGCCAGCT	chr6:70884770-70884892	ATCCTCCAGTATCCATACGGtAAGTGTCAT
ENSMUSG00000031668	Eif2ak3	protein_coding	chr6:70884770-70884892	GTTCTCTTTaGATTCTCCTTCTAGGACTCC	chr6:70885161-70885381	CCATCCTCAGCCCCACAGGGtAAGATGCTC
ENSMUSG00000031668	Eif2ak3	protein_coding	chr6:70885161-70885381	TGTTTTCTCaGATAACGGTTACTATCTGCC	chr6:70887800-70887912	ACTCAGGATACGTATCCCGGtAAGAGTCTT
ENSMUSG00000031668	Eif2ak3	protein_coding	chr6:70887800-70887912	TGCCTTCTCaGCAGCGGAAGGAGTCTGAAA	chr6:70889475-70889597	GGATCCGGCTCCCCAACAGGtAACGGGCAA
ENSMUSG00000031668	Eif2ak3	protein_coding	chr6:70889475-70889597	TATTTTTTAaGATATCTAACAGATTTTGAG	chr6:70890065-70890214	TCTGGCTCAAAGACGAAAGGtAACTCTGTT
ENSMUSG00000031668	Eif2ak3	protein_coding	chr6:70890065-70890214	TTATACTTCaGGGAGTTGGCACGGGAGAAG	chr6:70892355-70893141	CATGCACAGGGACCTCAAGGtCTGTAGCCA
ENSMUSG00000031668	Eif2ak3	protein_coding	chr6:70892355-70893141	CCCCCTTTTaGCACAGACTGGCCGCTCAGC	chr6:70896916-70897083	ATACATGAGCCCAGAGCAGGtGAGTCTTTC
ENSMUSG00000031668	Eif2ak3	protein_coding	chr6:70900232-70900333	TGCTATTTCaGATTCATGGAAACAACTACT	chr6:70900232-70900333	CCAGATGGAACGAGTCCGGGtAAGTGCGTC
ENSMUSG00000031668	Eif2ak3	protein_coding	chr6:70901405-70901467	TTTCTTTCTaGATTTTAACTGATGTCAGAA	chr6:70901405-70901467	TCAGAAATATCCCCAAGAGGtATGGATAAT
ENSMUSG00000078881	Gm14434	protein_coding	chr2:176483158-176483160	ACTGCACTTaCCATGTGTGAAGTTCTGAGC	chr2:176473281-176474583	AGAACAACTTCTTTCATGCCtGCAAATAAA
ENSMUSG00000078881	Gm14434	protein_coding	chr2:176475741-176475801	AGTAAAATTaCCTTCCATGACTTCTAGAAG	chr2:176475740-176475801	TGTTCTTCCCAAATGTAACCtAAACCCAGT
ENSMUSG00000078881	Gm14434	protein_coding	chr2:176476007-176476133	CATAATATTaCCTATAGCTGTGAGATTCTT	chr2:176475741-176475801	TGTTCTTCCCAAATGTAACCtAAACCCAGT
ENSMUSG00000078881	Gm14434	protein_coding			chr2:176476007-176476133	CATCATAGGTGACTAAATCCtAAAAGATTC
ENSMUSG00000038453	Srcin1	protein_coding	chr11:97518610-97518756	TCCACCCTCaCCTGCTGCTGGGCCTGGATC	chr11:97518538-97518756	GCACGCTGCTACCACCACTCtGTGGAAAGA
ENSMUSG00000038453	Srcin1	protein_coding	chr11:97523090-97523242	CCGTGACCCaCCTCCAGCTCAGCAATGATC	chr11:97518610-97518756	GCACGCTGCTACCACCACTCtGTGGAAAGA
ENSMUSG00000038453	Srcin1	protein_coding	chr11:97523457-97523611	GAAAGCTGTaCCTTGATGAAGACTGAGTCT	chr11:97523090-97523242	GCTCCTCGGACTCAGCCTTCtGCAAAGCCA
ENSMUSG00000038453	Srcin1	protein_coding	chr11:97526008-97526254	TGGCCCATCaCCTCAACAGACACAGCTTTG	chr11:97523457-97523611	CGGGGCACTGTGAGCTCATCtGCAAACAGT
ENSMUSG00000038453	Srcin1	protein_coding	chr11:97526529-97526676	TAGAGAGTGaCCTTCGGATCTGGGCCAGCG	chr11:97525341-97525575	CCCAGTCTCTCTCCGCAGCCtTGAGAAGGA
ENSMUSG00000038453	Srcin1	protein_coding	chr11:97526782-97526912	GGCAGGCTCaCCCTTGAGCTCCGTCAGCGT	chr11:97526008-97526254	CATACCCTCATCCACTTGCCtAGGGTTGGG
ENSMUSG00000038453	Srcin1	protein_coding	chr11:97531804-97531979	CCCAGCCTCaCTTGAGCTGCTGAGTAATGA	chr11:97526529-97526676	TGCAGGCCTGGGAAATGAGCtGAGAGGGGA
ENSMUSG00000038453	Srcin1	protein_coding	chr11:97533022-97533212	GGGGGCGGTaCCTGGAGCTTGCGCAGCTGC	chr11:97526782-97526912	CACTGACTTCTCGAGGTCACtGCAGGCACA
ENSMUSG00000038453	Srcin1	protein_coding	chr11:97533465-97533508	GAGTCACTCaCGTGCTGAGGGAGTGGCTGC	chr11:97531804-97531979	CCGACTCCTGGTTCTGGAGCtGCGGAACGC
ENSMUSG00000038453	Srcin1	protein_coding	chr11:97533752-97533844	TGGACTCTCaCCTTGGGGTCTCCGGCTCTG	chr11:97533022-97533212	CTGCCTGACCCACACACTGCtGAGAGAGAC
ENSMUSG00000038453	Srcin1	protein_coding	chr11:97534431-97535293	TGTCTCCTCaCCTGGTCTCTGTGTCTTTGG	chr11:97533465-97533508	GGAGCCTTCAACCTTCTCACtGTGAAGGAA
ENSMUSG00000038453	Srcin1	protein_coding	chr11:97535734-97535827	CTCAGACATaCCCGGAGGTCACCGTTGGTG	chr11:97533752-97533844	CATAGCCTCCATGCGTTCCCtGGGGAGGAG
ENSMUSG00000038453	Srcin1	protein_coding	chr11:97536308-97536506	GCCGCGCCCaCCGGACGTCTTCCAGCTCGT	chr11:97534431-97535293	ACGCGTAAACCATTTCTCTCtGAGCAGAAG
ENSMUSG00000038453	Srcin1	protein_coding	chr11:97537044-97537239	CTGGGCAGTaCCTGGTGAGCGCAGCTTGGT	chr11:97534887-97535293	ACGCGTAAACCATTTCTCTCtGAGCAGAAG
ENSMUSG00000038453	Srcin1	protein_coding	chr11:97542534-97542557	CGCGCACTGaCCTTGAAACTCCAGTAGTTT	chr11:97535734-97535827	ACTTCGGTCTTGGATATCCCtGTCAGGTAG
ENSMUSG00000038453	Srcin1	protein_coding	chr11:97548880-97548978	GGGTGGCTCaCCTGGGCAGGCTGGCCAGCC	chr11:97536308-97536506	AACTGCAGGAACAGGACCCCtGCGAAGGAG
ENSMUSG00000038453	Srcin1	protein_coding	chr11:97551677-97551978	ATAACACTCaCCTGTTCTCGCATCCTGTCC	chr11:97537044-97537239	TATGGCGCGAGCTGCGGGTCtGCAGGGGCA
ENSMUSG00000038453	Srcin1	protein_coding	chr11:97573796-97573919	ATCCGGCTCaCCTGGCTCCCCTCGGCCCCC	chr11:97542534-97542557	AACTCCAGTAGTTTGGTTGCtGATGGAAAT
ENSMUSG00000038453	Srcin1	protein_coding			chr11:97548880-97548978	CCACGGTCCAGCCGCCGACCtGTGTGTGTG
ENSMUSG00000038453	Srcin1	protein_coding			chr11:97551677-97551978	GGGCTGCTCCGCTCCGGATCtGCGAGAGGG
ENSMUSG00000028743	Akr7a5	protein_coding	chr4:139318092-139318250	TCCCCTTGCaGGGCACCCGAGGGGACGCAG	chr4:139310755-139311076	GGCAGCGGCGACTGCACAGGtAACCGCTGC
ENSMUSG00000028743	Akr7a5	protein_coding	chr4:139314104-139314291	CTTGCTCCAaGTGAAAATCGCCACCAAGGC	chr4:139314104-139314291	CCACCAGCTGCATCAGGAGGtGAGGGAGGG
ENSMUSG00000028743	Akr7a5	protein_coding	chr4:139314467-139314571	CTCCCCTGCaGGGCAAGTTTGTGGAGCTTG	chr4:139314467-139314571	CCTGCCAACTGTGTACCAGGtGAGGGGAAC
ENSMUSG00000028743	Akr7a5	protein_coding	chr4:139316710-139316806	CTTCCCTGCaGGGCATGTACAACGCCACCA	chr4:139316710-139316806	GCCTACAACCCTTTGGCTGGtATGGGCTGC
ENSMUSG00000028743	Akr7a5	protein_coding	chr4:139316934-139317033	CCTTCCCACaGGGGGCCTGCTGACTGGCAA	chr4:139316934-139317033	CTGAGACCTACAGGAACCGGtGACTGGGGC
ENSMUSG00000028743	Akr7a5	protein_coding	chr4:139317570-139317699	CACTCCCTCaGCTTCTGGAAGGAACACCAC	chr4:139317570-139317699	CCACCACTCGCAGCTCCAGGtAGCCCAGGC
ENSMUSG00000026622	Nek2	protein_coding	chr1:191822147-191822364	TTGTATTTCaGATCCTGGTGTGGAAAGAGC	chr1:191821646-191821741	GAGGAAGAGCGACGGCAAGGtGAGGCGCCG
ENSMUSG00000026622	Nek2	protein_coding	chr1:191822492-191822732	TTTTTCTCCaGACAGTACTTGGAGGAAGAG	chr1:191822147-191822364	CAAAGGGGACCAAGGATAGGtAAGGTGAAA
ENSMUSG00000026622	Nek2	protein_coding	chr1:191825483-191825565	TTCTCCTTTaGGAACAGATGAGCTGCTTAT	chr1:191822492-191822732	ACCCTATTACATGTCTCCTGtGAGTATTTT
ENSMUSG00000026622	Nek2	protein_coding	chr1:191826223-191826349	CTAAATCCTaGGCCTCCCTTTACAGCTTTC	chr1:191825483-191825565	ATGAGCTGTGTGCACTAATGtGAGTGCGTG
ENSMUSG00000026622	Nek2	protein_coding	chr1:191827150-191827369	TGTTTCTCTaGGACTACCATCGACCTTCAG	chr1:191826223-191826349	TCGGATGCTGAATTTAAAGGtAATGGTTGC
ENSMUSG00000026622	Nek2	protein_coding	chr1:191829392-191829517	CCCTTTCCAaGAGAAGGAACGTGAACTTTG	chr1:191827150-191827369	CGGGAGGACATCCTGGAGCGtGAGTGGTGC
ENSMUSG00000026622	Nek2	protein_coding			chr1:191829392-191829517	TGTCTGGCTGGTGGCCCAGGtATGCCCATG
ENSMUSG00000078949	R3hdml	protein_coding	chr2:163502322-163502451	TTCTCTTTTaGGGGCAACTGGATCGGAGAG	chr2:163492492-163492752	TGCCAACATGGAGTATATGGtGAGTCCCAA
ENSMUSG00000078949	R3hdml	protein_coding	chr2:163495689-163495807	TCCTTCATCaGGTTTGGGATGAGCAGCTGG	chr2:163495689-163495807	TCTCTATCCATTCCGGCCGGtGAGTGAACC
ENSMUSG00000078949	R3hdml	protein_coding	chr2:163498295-163498427	GGCCTCCCCaGGTTCCGTTCTGTGGTAGAC	chr2:163498295-163498427	CTGCTCCCACTATACCCAGGtACTCACCTG
ENSMUSG00000078949	R3hdml	protein_coding	chr2:163499815-163499930	TGCTTCTGCaGATGGTGTGGGCATCCTCCA	chr2:163499815-163499930	TCTGCAACTACGCCATTAAGtAAGTACTGC
ENSMUSG00000073876	Gm13305	protein_coding	chr4:42164635-42164734	CATTTTTTTaCCTGGAGGACCCCAAGCTTG	chr4:42159199-42159236	CTCTGCAGGTTTGGAATTCCtAAAGGAACA
ENSMUSG00000073876	Gm13305	protein_coding	chr4:42159749-42159831	GTGCTACTCaCCTGGAAGCTTTTCCACCGG	chr4:42159749-42159831	ACTCCGTCTCAGCCTCAGCCtGAAGCATAA
ENSMUSG00000073876	Gm13305	protein_coding	chr4:42160059-42160155	CACTCACTCaCCAGAGCCCCAGTGCCAGGG	chr4:42160059-42160155	TCCAAGGGATCCCTGTGATCtAAAGAAAAA
ENSMUSG00000073876	Gm13305	protein_coding	chr4:42160253-42160378	ATCAGACTTaCCAAGTGGCCTTGGGTCTGG	chr4:42160253-42160378	ATCTCATCCTGCAGGAGACCtGAAGAAAGA
ENSMUSG00000073876	Gm13305	protein_coding	chr4:42160724-42160865	CTGTCTCTCaCCAGTGCTAGGAGTACCCCA	chr4:42160724-42160865	CCAAGCCAATGGGCTCCACCtGGAGGTAAA
ENSMUSG00000073876	Gm13305	protein_coding	chr4:42162042-42162205	GCAGACCTCaCCGTGGACCAGGCTGGATGC	chr4:42162042-42162205	TGGGGTGGATCGGGACGCACtAGAGACAGC
ENSMUSG00000073876	Gm13305	protein_coding	chr4:42162762-42162928	GGGGTACTCaCAGATGCTCTGTAATCTCAC	chr4:42162762-42162928	CCCGGTGGATGGACTTTCCCtAGAATAGAG
ENSMUSG00000073876	Gm13305	protein_coding	chr4:42163007-42163039	TCATGTCCTaCCTCTGACTCTCAGCTCCTG	chr4:42163007-42163039	TCCTGGCAGCGTCTTCTTCCtGGTAAAAAG
ENSMUSG00000073876	Gm13305	protein_coding	chr4:42163193-42163307	CCCACACATaCCTGTAGGAAGTAAGGTAGC	chr4:42163193-42163307	TCAGGACGTGCTGGGGGAACtGGAGACAGA
ENSMUSG00000073876	Gm13305	protein_coding	chr4:42163436-42163605	CACTAACTCaCAGCCCAGCTTCAGGGTCAC	chr4:42163436-42163605	AAACCAGGACACTGGAGTCCtGGAGGAAAG
ENSMUSG00000073876	Gm13305	protein_coding	chr4:42164431-42164491	TGGACACTTaCCCAGCACTCACTCCGGGGC	chr4:42164431-42164491	GGTTGTCCATACTGGACCCCtATAAAAGGC
ENSMUSG00000025172	Ankrd2	protein_coding	chr19:42044861-42045004	ATTTTCTCCaGGCGGGAAAGACCCCCACGG	chr19:42036048-42036122	CCAGGAGGAAGAGACTGAGGtGGGAGCTGA
ENSMUSG00000025172	Ankrd2	protein_coding	chr19:42039850-42039951	TGGCTTTCTaGAAACTTCGAAGATCCGCTC	chr19:42039850-42039951	TGCTTTACAAAAGGTTAAGGtAAGCGTGGA
ENSMUSG00000025172	Ankrd2	protein_coding	chr19:42040084-42040242	TCTCCACACaGGGCCAAGAGCGCGTGCGCA	chr19:42040084-42040242	TCCAGAGCCAGAGGAGATCGtAAGGCTCCT
ENSMUSG00000025172	Ankrd2	protein_coding	chr19:42040336-42040443	TCTACCTGCaGACCGGCCCTGTGAATGAGG	chr19:42040336-42040443	AGCGGACACCTGTGATGAGGtGATCCCCCG
ENSMUSG00000025172	Ankrd2	protein_coding	chr19:42041952-42042050	TTTGGGGACaGTTCCGTCGGACAGCACTGC	chr19:42041952-42042050	CGTGGACTTCCAGGATCGGGtGAGAGGGCA
ENSMUSG00000025172	Ankrd2	protein_coding	chr19:42042369-42042467	ATCCCTTCCaGCTGGACTGCACAGCCATGC	chr19:42042369-42042467	CACCAACGTGAGAGACAAGGtGAAGCAGTG
ENSMUSG00000025172	Ankrd2	protein_coding	chr19:42043753-42043851	CTCCCGCACaGCTACTGAGCACTCCCCTGC	chr19:42043753-42043851	TATCAATGCCAAAGACAGAGtGAGTCCTTG
ENSMUSG00000025172	Ankrd2	protein_coding	chr19:42044043-42044141	ACTGATTCTaGGAAGGGGACAGTGCCCTAC	chr19:42044043-42044141	CATGATGGCTAAGAACCTGGtGAGTCTGTT
ENSMUSG00000089942	Pira2	protein_coding	chr7:3844990-3845023	TCACATCTCaCCAAGACAGAGCAGGGCTGT	chr7:3838206-3838339	TGATCCTTGTTCTCTGTGGCtGTGGAGTTA
ENSMUSG00000089942	Pira2	protein_coding	chr7:3840634-3840684	GTGATACTTaCGAATTGGTGGGATGGGCCT	chr7:3840634-3840684	GTGGAGGATTCAATGGTTTCtAGGAAACAG
ENSMUSG00000089942	Pira2	protein_coding	chr7:3840917-3841219	GATCACCTTaCCTGAGACTGTGAGCTCCAC	chr7:3841479-3841775	GAGGGCTTCTTGGACAGCCCtAGAGGGAAG
ENSMUSG00000089942	Pira2	protein_coding	chr7:3841479-3841775	AAGTTACTCaCCTGTGATCAGGATGTCCAG	chr7:3842003-3842311	TCATAGTATTCATAGATTCCtAGGAGAGAA
ENSMUSG00000089942	Pira2	protein_coding	chr7:3842003-3842311	TGGGGACTTaCCTGAGATGAGTATTTGTTG	chr7:3842438-3842722	GTTGGTTTTTGGAGATTACCtACATAGAAG
ENSMUSG00000089942	Pira2	protein_coding	chr7:3842438-3842722	TGTCCCCTCaCCTGTCACCACCAGCTCCAG	chr7:3843881-3844186	CTGGGTGTCCAGTAGTCTTCtAGGAGAGAA
ENSMUSG00000089942	Pira2	protein_coding	chr7:3843881-3844186	AGGTTCCTCaCCTGAGACCAGGAGCTCCAC	chr7:3844334-3844618	ATAGGCTTAGGGAGGGACCCtGCAAGTAAC
ENSMUSG00000089942	Pira2	protein_coding	chr7:3844334-3844618	GTGTCTCTCaCCTGTCACCACCAGCTTCAG	chr7:3844800-3844835	CAGAGGCTCAGAGTCAGTCCtGGAAGAGAG
ENSMUSG00000089942	Pira2	protein_coding	chr7:3844800-3844835	GACACACTCaCCTGTCAGCACTGGGATCCA
ENSMUSG00000030678	Maz	protein_coding	chr7:127026228-127026419	CCCCTACTCaCCTGGAATGGACTCTGGGCG	chr7:127023017-127023168	GGACAAACCTCACCAGTACCtATAGGGAGA
ENSMUSG00000030678	Maz	protein_coding	chr7:127024444-127024615	TTAGCATGTaCCTTTGTTGCAGAGCTCACA	chr7:127024444-127024615	CAAAAGCTGCCTCACATTTCtGGGGGAGGG
ENSMUSG00000030678	Maz	protein_coding	chr7:127024876-127024939	TGGCTTCCTaCCTCACATTTGAAGGGCCGC	chr7:127024876-127024939	ACTGTTGAGGTGATCCGGCCtAGGGATATG
ENSMUSG00000030678	Maz	protein_coding	chr7:127025304-127026154	CCCCTGCACaCCGGGAGAAGCTCTTGCCAC	chr7:127025304-127026154	GTGGGGGCGCCGGCGCGGCCtGCGGAGACA
ENSMUSG00000051050	Spink14	protein_coding	chr18:44031863-44031905	CTTTCATATaGGAAATCTGGGGGAAGAATT	chr18:44028759-44028822	CACTTGGTTATCCTGGCTGGtGAGTAATTT
ENSMUSG00000051050	Spink14	protein_coding	chr18:44029545-44029588	ACATTCTGTaGCTCCAGGTGCTCGAGTTTG	chr18:44029545-44029588	TACACATGGACTTATTAAGGtAATTGCCTA
ENSMUSG00000051050	Spink14	protein_coding	chr18:44030875-44031011	CTCAATTTCaGATCAAATGTCCTTATAAGA	chr18:44030875-44031011	TCTTGTGTGTTGAGAGCTTGtGAGTATTCT
ENSMUSG00000074627	Mroh8	protein_coding	chr2:157279192-157279475	CCGCGACTGaCCTTTGCCGGGAGCCCATTC	chr2:157211676-157211821	TGTAACAGTTCTCTCAGATCtATATGGCAA
ENSMUSG00000074627	Mroh8	protein_coding	chr2:157213676-157213741	CTGTGACTTaCCTTTCTCTATCCAGTCAGT	chr2:157213676-157213741	ACATAATGTGATAAGAGCCCtGAACACAAG
ENSMUSG00000074627	Mroh8	protein_coding	chr2:157214900-157214999	TTTTTTTTTaCCTACAAACAAGACAGCTGT	chr2:157214900-157214999	TCCCCTTGCTTTTTTCTCCCtAAGTTGGTG
ENSMUSG00000074627	Mroh8	protein_coding	chr2:157216910-157217032	TTCTCACATaCAAAGAATTTGCAGACCCTT	chr2:157216910-157217032	TTAGGACTCGTCTACTCTCCtGTTGGGGAA
ENSMUSG00000074627	Mroh8	protein_coding	chr2:157221144-157221308	CATTGTCTTaCATCACCAAATAAGGAAAGC	chr2:157220060-157220215	AGTGAACGTCCTGTCTCACCtAAGATGGAG
ENSMUSG00000074627	Mroh8	protein_coding	chr2:157222764-157222904	GGTCCTTTTaCCATCTCCTGGTGTCTGACA	chr2:157221144-157221308	GGCTTTTGATGTCTTCTCTCtGTGTTCAAA
ENSMUSG00000074627	Mroh8	protein_coding	chr2:157223188-157223302	AGGACTCTTaCCTCCACAAAAAAGCCTGCA	chr2:157222764-157222904	CCATCGGACTCTTCAGGAGCtGAAAGAACC
ENSMUSG00000074627	Mroh8	protein_coding	chr2:157223906-157224040	GGAATTCTCaCTTGGCAAGGAGGAACACTC	chr2:157223188-157223302	ACTTCTTTCCATCAAGGCACtGTAAAACCC
ENSMUSG00000074627	Mroh8	protein_coding	chr2:157225438-157225628	ACGGGCAATaCCACAAAGGCGTAACCTCCA	chr2:157223906-157224040	TGTAGCTTGTATGGCGAAGCtAAGGTGAGC
ENSMUSG00000074627	Mroh8	protein_coding	chr2:157228621-157228756	GAAATGCTTaCAGCAACAGCCACGTAGGCC	chr2:157225438-157225628	CATAAAGGGCATCGGTCACCtGTGGCAGAA
ENSMUSG00000074627	Mroh8	protein_coding	chr2:157229911-157230071	GGTTCTGTTaCCTGTCATACGGTACTGGAT	chr2:157228621-157228756	CCACAATTCAGCCAGATGCCtACAAATCCC
ENSMUSG00000074627	Mroh8	protein_coding	chr2:157233063-157233215	TTGGCTTTTaCCCTCTCAAACCGAGCCTCT	chr2:157229911-157230071	CACCTACTATTTCTGGCACCtGAAAAGGAA
ENSMUSG00000074627	Mroh8	protein_coding	chr2:157238316-157238437	GCTCTTATTaCCTGAACAATCTTGTAGGGA	chr2:157233063-157233215	CGAGGAAAACTTCAAAGACCtGAAAGGATT
ENSMUSG00000074627	Mroh8	protein_coding	chr2:157241714-157241849	CAGTGTCTTaCATTTCAGTCTCAGAGTGAT	chr2:157238316-157238437	TCTCTGTCCTGCATGATATCtAGAAAGAAA
ENSMUSG00000074627	Mroh8	protein_coding	chr2:157252964-157253068	AGGCTACTCaCCTTCAGGCTGAGATAACTG	chr2:157241714-157241849	TCTGGAACTGCAGTGGAAGCtGAGTGAGAA
ENSMUSG00000074627	Mroh8	protein_coding	chr2:157254930-157255025	ATTTCATTTaCCTTAAAAATGCTGTCAAAA	chr2:157252964-157253068	GTAACCAGGGGTCTATGTGCtATAAAAGAT
ENSMUSG00000074627	Mroh8	protein_coding	chr2:157256327-157256471	AGGCGAGTTaCCTCTTGCTCGATGGCCTGG	chr2:157254930-157255025	ACGTCTCCCTGTAGAGACACtAAAAAGGTG
ENSMUSG00000074627	Mroh8	protein_coding	chr2:157258028-157258107	GGGGGTGTCaCCTGAGGTCAGTGATGGTGA	chr2:157256327-157256471	CAGGTACACATTTTGGAAACtGGGGAAAGA
ENSMUSG00000074627	Mroh8	protein_coding	chr2:157265073-157265195	ACAGTACTTaCACTTAGAACATGCACTATT	chr2:157258028-157258107	GCTCCTCCTGTACCAACACCtGCAGCGAGA
ENSMUSG00000074627	Mroh8	protein_coding	chr2:157269481-157269626	GCCGTACATaCCTTTAGCTCACCATGTAAA	chr2:157265073-157265195	TCAACTTTTGAGTTTCCCCCtGAATTTGTG
ENSMUSG00000074627	Mroh8	protein_coding	chr2:157271964-157272085	TCCCCTTTCaCCTGTGAATTCAACACTAGC	chr2:157269481-157269626	ATGTCAGCGATGTCCGAATCtAACACCAAA
ENSMUSG00000074627	Mroh8	protein_coding			chr2:157271964-157272085	TTCTTCTGTACCGCTGGCCCtAGGAACAAG
ENSMUSG00000063089	Klk1b8	protein_coding	chr7:43954740-43954892	TCCTTCTTTaGGGTGACTCCGGAGGCCCAT	chr7:43950691-43950736	CTGTCCCTAGGAGGGATTGGtGAGATGAGG
ENSMUSG00000063089	Klk1b8	protein_coding	chr7:43953851-43954137	CTGTCTCCCaGCCAGTATGAGGTTTGGCTG	chr7:43952692-43952851	CTGCCCACTGCTATGTCGAGtGAGTAAGGG
ENSMUSG00000063089	Klk1b8	protein_coding	chr7:43954234-43954370	CTGATCCACaGGGCAAAAGCCAGATGATCT	chr7:43953851-43954137	AGCATTACACCCACGAAATGtGAGTCTTCT
ENSMUSG00000063089	Klk1b8	protein_coding			chr7:43954234-43954370	AGGCAAAAACATTTGCAAGGtGAGACAGCC
ENSMUSG00000058440	Nrf1	protein_coding	chr6:30151514-30151674	TGTCTCTCCaGGCCTGGTCCAGATCCCTGT	chr6:30089924-30090146	GCCCATCTGGCTGCTGCAGGtAATGTTTGT
ENSMUSG00000058440	Nrf1	protein_coding	chr6:30090269-30090304	TTTTTTTTCaGTGCTGGGGATCAAACCCAG	chr6:30095340-30095454	AGCAGACACGTTTGCTTCGGtGAGGGCTGC
ENSMUSG00000058440	Nrf1	protein_coding	chr6:30095340-30095346	TATTATTTCaGGTCCTGTGGGAATGGCCGC	chr6:30098449-30098575	AGCACCTTTGGAGAATGTGGtAAGTAAGAT
ENSMUSG00000058440	Nrf1	protein_coding	chr6:30095340-30095381	TATTATTTCaGGTCCTGTGGGAATGGCCGC	chr6:30102169-30102309	TGTGGACAAAATGACCCAGGtACAAGGCGG
ENSMUSG00000058440	Nrf1	protein_coding	chr6:30095340-30095454	TATTATTTCaGGTCCTGTGGGAATGGCCGC	chr6:30115013-30115171	AGAAGAGCAAAAACAAAGGGtACATTCCTC
ENSMUSG00000058440	Nrf1	protein_coding	chr6:30098449-30098575	GTTCTGTTCaGGAAACTCAGAGCCACGTTG	chr6:30116096-30116293	CACCGTGTCGCTCATCCAGGtATGTAAGCC
ENSMUSG00000058440	Nrf1	protein_coding	chr6:30102169-30102309	ATTCCCTGCaGGTGCGAAAGTACAAGAGCA	chr6:30116115-30116293	CACCGTGTCGCTCATCCAGGtATGTAAGCC
ENSMUSG00000058440	Nrf1	protein_coding	chr6:30115013-30115171	TTGTCTTTCaGGCTCAGCTTCGGGCATTTA	chr6:30117056-30117157	TGCTGTGGCTGATGGAGAGGtAAGAAAAGG
ENSMUSG00000058440	Nrf1	protein_coding	chr6:30116096-30116293	TTTGATGACaGGTTTCATGGACCCAGGCAT	chr6:30118949-30119106	TCACCATGGCCCTCAACAGGtGGAGGCAGG
ENSMUSG00000058440	Nrf1	protein_coding	chr6:30116115-30116293	GACCCAGGCaTTACGGACCATAGTTAAAAA	chr6:30126235-30126359	GGAGTCCAAGATGCTAATGGtAAGAGATCA
ENSMUSG00000058440	Nrf1	protein_coding	chr6:30117056-30117157	GTGTTTCCTaGGTTGGTACAGGGGCAACAG	chr6:30140216-30140271	CCTGGCAAGAAGGCTACAGGtGGGTTCGTC
ENSMUSG00000058440	Nrf1	protein_coding	chr6:30118949-30119106	TTCTGCCTCaGGTGGAACAAAACTGGGCCA
ENSMUSG00000058440	Nrf1	protein_coding	chr6:30126235-30126359	TGTACCCACaGTGAAGCTGCCGCCCATGCT
ENSMUSG00000058440	Nrf1	protein_coding	chr6:30129181-30129389	TTCTCTGCTaGGCCTCGGATCCCCTGTGCT
ENSMUSG00000058440	Nrf1	protein_coding	chr6:30140216-30140271	GTTCTTGTCaGGCCTCTTTATGGCAGACTG
ENSMUSG00000058440	Nrf1	protein_coding	chr6:30140216-30140307	GTTCTTGTCaGGCCTCTTTATGGCAGACTG
ENSMUSG00000058440	Nrf1	protein_coding	chr6:30144581-30144704	TCTCACTGCaGGCCCAGATGGAGTTCATGC
ENSMUSG00000058440	Nrf1	protein_coding	chr6:30144581-30144834	TCTCACTGCaGGCCCAGATGGAGTTCATGC
ENSMUSG00000058440	Nrf1	protein_coding	chr6:30151514-30151531	TGTCTCTCCaGGCCTGGTCCAGATCCCTGT
ENSMUSG00000052776	Oas1a	protein_coding	chr5:120907294-120907476	GGAGGGCTCaCCTTCACCACCTTGGAGACC	chr5:120896995-120897024	ATGTCCAGTTCTCTTCTACCtGAGGATGGA
ENSMUSG00000052776	Oas1a	protein_coding	chr5:120897180-120897206	CAAATGCTAaCCTGCTCAAAAGGTACAGGA	chr5:120897180-120897206	AAGGTACAGGAACCACCGTCtGCAATGAAA
ENSMUSG00000052776	Oas1a	protein_coding	chr5:120898319-120898472	TGGGGTCTCaCCGGCACATCCCAGGAGCTC	chr5:120898319-120898472	TGGGTCCAGGATCACAGGCCtGCAGAGGAG
ENSMUSG00000052776	Oas1a	protein_coding	chr5:120899073-120899305	GTGGACACTaCCTGGCTTTTCTGAGCTGTC	chr5:120899073-120899305	TCCCCAGCTTCTCCTTACACtGAGAAGAGA
ENSMUSG00000052776	Oas1a	protein_coding	chr5:120901870-120902054	AGATGCCTTaCCAGTTGGTACCAGTGCTTG	chr5:120905596-120905884	CTTTGCCTGAGGAGCCACCCtGAAAGACAA
ENSMUSG00000052776	Oas1a	protein_coding	chr5:120905596-120905884	GGCAGGCTTaCCCAGGACATCAAAGGCTGG
ENSMUSG00000074749	Plk1s1	protein_coding	chr2:146969957-146970057	TTCTCTTCCaGCCTTCTGGGGGGAGTCTGA	chr2:146855922-146856043	AGCAGGCTCTGCGGGACAGGtACGGCCGCG
ENSMUSG00000074749	Plk1s1	protein_coding	chr2:146861120-146861182	CTGTATTACaGTGAAAAGAAGAGATTGGAC	chr2:146861120-146861182	ATAAATCTGATAAGTGCAGGtAAGAGATGA
ENSMUSG00000074749	Plk1s1	protein_coding	chr2:146863707-146863869	TTTTTTTAAaGAGCTAAGCTGAAATGTGCA	chr2:146863707-146863869	GAAGCTTCAAAAACTGAAGGtAACATTTTG
ENSMUSG00000074749	Plk1s1	protein_coding	chr2:146870766-146870846	TTTATATTTaGACTGAATATGAGGCTGAAG	chr2:146870766-146870846	TGACGAAGACGGAGCAAAGGtAGCTCAGGG
ENSMUSG00000074749	Plk1s1	protein_coding	chr2:146889021-146889295	CTCTTCTGCaGGATGCAGTGCAGGCAGGAA	chr2:146889021-146889666	GCTTGGGAAGCTTCCTCAGGtGAGATGACA
ENSMUSG00000074749	Plk1s1	protein_coding	chr2:146889021-146889666	CTCTTCTGCaGGATGCAGTGCAGGCAGGAA	chr2:146890981-146891284	CCCCAGATTCACCAAGACAGtAAGCCATTC
ENSMUSG00000074749	Plk1s1	protein_coding	chr2:146890981-146891284	TCCTCTCACaGATGATCTTGACCACGGGGA	chr2:146935803-146935884	TAATTCTCTTAAAGAGGAGGtATATGCTGA
ENSMUSG00000074749	Plk1s1	protein_coding	chr2:146935803-146935884	CTGTTTTACaGACCTGAAAAAGTACCAGAT	chr2:146942010-146942175	GTTCTTACAAGGGAACAAGGtAACTATTGT
ENSMUSG00000074749	Plk1s1	protein_coding	chr2:146942010-146942175	AAACACTGTaGGCAACAACATTATTGAAAA	chr2:146942917-146942979	GCTGCGGCCCCAGGCACAGGtAAAGCTACC
ENSMUSG00000074749	Plk1s1	protein_coding	chr2:146942917-146942979	TAATTTTTTaGAAGTTTCAAGTGGCTGTGG	chr2:146950523-146950588	TTGGGAGCAGCCATGAAAGGtCAGTTACAA
ENSMUSG00000074749	Plk1s1	protein_coding	chr2:146950523-146950588	TGGAACTGAaGGACACAGAGAGGCGGATCT	chr2:146952978-146953064	TTTGAAAGTCAGTTTTCAGGtAAGTTGGGA
ENSMUSG00000074749	Plk1s1	protein_coding	chr2:146952978-146953064	TTCATCTATaGAAACAAAAGCCTACCAGTT	chr2:146956200-146956296	AAGGAAGTCCTTTGTCAAGGtAAAGTCGTG
ENSMUSG00000074749	Plk1s1	protein_coding	chr2:146956200-146956296	GGTTGTCACaGGTCTGGATATTGGTGGCAG	chr2:146969544-146969587	ACCACCATAAAGTCAAATGGtAAGAAATAG
ENSMUSG00000074749	Plk1s1	protein_coding	chr2:146969544-146969587	TTATCTTATaGGCACGAAAGCAAAAGGGAC
ENSMUSG00000026342	Slc35f5	protein_coding	chr1:125591033-125591105	TTTTTCTTTaGAGTTCCAGAAGACAGTGAA	chr1:125561245-125561284	CGAGGGGCAGGAAGGCCAGGtAGGCGGTGG
ENSMUSG00000026342	Slc35f5	protein_coding	chr1:125562275-125562365	TGCTGTTTTaGGTGGGCTGAGTTCTTTACC	chr1:125562275-125562365	GAGAAGCCCTTGCAACAAGGtAAATTCTCA
ENSMUSG00000026342	Slc35f5	protein_coding	chr1:125562500-125562641	TAAACTAACaGACTGCAAATGGTTTATGTG	chr1:125562500-125562641	ATCCTCAGAACTCACCTCGGtATGTATTTC
ENSMUSG00000026342	Slc35f5	protein_coding	chr1:125566468-125566611	TCTCTCTACaGTATGTCTTCACGCAGTACA	chr1:125566468-125566611	AGGGAAGCCTGCTGCTTTTGtAAGTTTTCA
ENSMUSG00000026342	Slc35f5	protein_coding	chr1:125568547-125568609	TCTGTGTTTaGTTTGCAGATGCTGAAGGTT	chr1:125568547-125568609	AAGCATGAGTAGTTCTTTGGtGAGTGCTGC
ENSMUSG00000026342	Slc35f5	protein_coding	chr1:125570547-125570628	TTGCGTTCTaGAGTGAACCTCTTTATGTTC	chr1:125570547-125570628	AACATTGGGACCGAAAAGAGtGAGTTACGG
ENSMUSG00000026342	Slc35f5	protein_coding	chr1:125572313-125572503	TTCTGTTTTaGCTCCCAAGAAGTCCCGTGT	chr1:125572313-125572503	CTTTTTTTTTTGCTTTGTGGtAAGTGTCTT
ENSMUSG00000026342	Slc35f5	protein_coding	chr1:125574666-125574747	TTTTTGTTTaGTGGTTTTTGGCAAATTTGT	chr1:125574666-125574747	ATTTTGTCTTCAACTTCTGGtAAGAAGTGT
ENSMUSG00000026342	Slc35f5	protein_coding	chr1:125579263-125579327	TGCTCTCACaGCATTGGAGGTGTGGTGCTG	chr1:125576172-125576259	TATTAGCTGTAATTTTAAGGtAAGAATAAC
ENSMUSG00000026342	Slc35f5	protein_coding	chr1:125584453-125584557	GGTTTTTACaGGTTCCATTTGGTCCCTTGC	chr1:125579263-125579327	GCTGGAAGAGACACAATAGGtAAGAACCCA
ENSMUSG00000026342	Slc35f5	protein_coding	chr1:125585074-125585233	TTTCTCCTCaGGTTTTGTAGGTCTGTTTAA	chr1:125585074-125585233	CCGAGTTTCTGTGGTTATGGtAGGCTATGT
ENSMUSG00000026342	Slc35f5	protein_coding	chr1:125587365-125587455	CTTCTTTTCaGGGGCTGCTTTCTTACCTCG	chr1:125587365-125587455	CGACATGTGCATGCAAAAGGtAGGTTCATG
ENSMUSG00000026342	Slc35f5	protein_coding	chr1:125589811-125589965	TTTTGTTTTaGGTGCAGTTTTCTTGGTTAT	chr1:125589811-125589965	GAAAACATCGAATTCAGAGGtATGTTTTAT
ENSMUSG00000001751	Naglu	protein_coding	chr11:101076241-101077442	CCCCACTGTaGTGGACCCTGATGCTGTTTG	chr11:101070125-101070501	CCGAAACCACGCCCAACAGGtATTGATGCT
ENSMUSG00000001751	Naglu	protein_coding	chr11:101071080-101071227	CCTACCCGCaGGTACCGCTATTACCAGAAT	chr11:101071080-101071227	GGAGGCCATCTGGCAAAGGGtTTGTGCCAA
ENSMUSG00000001751	Naglu	protein_coding	chr11:101071896-101072042	CTGCTCCACaGGTATACCTGGCCTTGGGCC	chr11:101071896-101072042	CAGTCAAGTCTACCTGCAGGtAAAGAGTGG
ENSMUSG00000001751	Naglu	protein_coding	chr11:101072217-101072302	ATCCCTCCCaGCATCGAATCCTGGACCGGA	chr11:101072217-101072302	TCCCCAAGGCCATCACCAGGtGAGGTCCTC
ENSMUSG00000001751	Naglu	protein_coding	chr11:101073847-101074103	CCCACCCCCaGGGTGTTTCCACAGGTCAAT	chr11:101073847-101074103	TATGAAGCCATGGTCACTGGtACGGTGCTT
ENSMUSG00000021877	Arf4	protein_coding	chr14:26664236-26664244	ATATTTTTCaGACTTACTAACCTAAGAGTA	chr14:26638420-26638486	CAGATGCGCATTTTGATGGGtGAGTGAGGG
ENSMUSG00000021877	Arf4	protein_coding	chr14:26646659-26646739	TTTTCTTCTaGTTGGATTGGATGCTGCTGG	chr14:26646659-26646739	ACCACCATTCCTACCATTGGtAAGAAAATC
ENSMUSG00000021877	Arf4	protein_coding	chr14:26646888-26646931	ATTATGCACaGTGATTATTTTGGTTTTTTT	chr14:26646914-26647023	TTACTTCCAGAATACCCAGGtGAGAAATGC
ENSMUSG00000021877	Arf4	protein_coding	chr14:26646914-26647023	TTTTCTTACaGGTTTTAATGTGGAAACAGT	chr14:26653106-26653177	AGCTGTGCTGCAGAAAATGGtGAGTATAGA
ENSMUSG00000021877	Arf4	protein_coding	chr14:26653106-26653177	ATTTTCCCTaGGGTCTCATTTTTGTGGTAG	chr14:26653131-26653177	AGCTGTGCTGCAGAAAATGGtGAGTATAGA
ENSMUSG00000021877	Arf4	protein_coding	chr14:26653837-26653962	TTTATCCCCaGCTTCTGGAAGATGAGCTGC	chr14:26653837-26653962	GTCTCTCCGAAACAGAACAGtAAGTATTGA
ENSMUSG00000021877	Arf4	protein_coding	chr14:26655896-26655979	TTTTTTCACaGTGGTATGTCCAAGCCACTT
ENSMUSG00000031194	4931400O07Rik	protein_coding	chrX:62468472-62468702	TGTCTTCATaGGTCTGGAAAGTGGTGACAA	chrX:62468117-62468296	GAGCAAGGGAAATAAGAAGGtCAGATGATC
ENSMUSG00000064299	4921528I07Rik	protein_coding	chr9:114316931-114316955	CAATATCATaCCTCTGGTATCACAACAGTT	chr9:114278543-114278587	TACGTTTTTTAGTCTCCTCCtGAAATTTAA
ENSMUSG00000064299	4921528I07Rik	protein_coding	chr9:114279299-114279369	GGGCACCTTaCCTTCATCATCTCTACTGGT	chr9:114279299-114279369	TCAGCATTTTCAGGGACCACtGAAAGGAGA
ENSMUSG00000064299	4921528I07Rik	protein_coding	chr9:114299977-114300090	TCCCACCGTaCCTTCTGTTGTGACAGGTGC	chr9:114299977-114300090	TTCTTTAAGATTGCAGAAACtGGGAATACA
ENSMUSG00000064299	4921528I07Rik	protein_coding	chr9:114301709-114301733	ATAATACATaCCACATCTTCGTTTTTTCGA	chr9:114301709-114301733	TTCGTTTTTTCGATGTTGCCtGTAATTGAA
ENSMUSG00000064299	4921528I07Rik	protein_coding	chr9:114302281-114302351	GGCCTTCTTaCCTCTGCCATTTTCACTGGT	chr9:114302281-114302351	TCAGAGCATTCAGCTACCACtAGGGGGACA
ENSMUSG00000064299	4921528I07Rik	protein_coding	chr9:114304583-114304696	TTCCACTGTaCCTTCTAGGTTGTCTTGTGG	chr9:114304583-114304696	TTTCTCAAGAACGGAATCCCtGGGGATGCA
ENSMUSG00000064299	4921528I07Rik	protein_coding	chr9:114307059-114307083	ACAATACGTaCTATGTCTGCTTCTTTTAGA	chr9:114307059-114307083	TGCTTCTTTTAGAAGCTACCtGCAAATGAG
ENSMUSG00000064299	4921528I07Rik	protein_coding	chr9:114307767-114307831	GCCCGTCTTaCCTTAACCCTACGCAGTGGT	chr9:114307767-114307831	GTACCGTCACCATGTTTAGCtAGCAGTAGG
ENSMUSG00000064299	4921528I07Rik	protein_coding	chr9:114311124-114311237	TTCCTCAGTaCCTTTTGTTTCATTTTGTGG	chr9:114311124-114311237	TTTCTTATGATTCTAAATACtTGGAATGCA
ENSMUSG00000064299	4921528I07Rik	protein_coding	chr9:114313715-114313739	AGGATACATaCTGTTCCGGCGTTTTCTGGA	chr9:114313715-114313739	GGCGTTTTCTGGAGCCCACCtGTAACACAC
ENSMUSG00000064299	4921528I07Rik	protein_coding	chr9:114314579-114314649	GGGCTTCTTaCGGTCAGTGAGGATTTTGTC	chr9:114314579-114314649	GTACATTCTTGAGGTAGGACtAGAGGGACA
ENSMUSG00000030263	Lrmp	protein_coding	chr6:145174437-145174680	CCTCCCCACaGCTGCAGCTCAGTGGCTTCC	chr6:145137537-145137607	ACGTGACAAGAGGGTGCCAGtAAGTGAGGT
ENSMUSG00000030263	Lrmp	protein_coding	chr6:145138046-145138086	TCTGTCCTTaGTAATTTCTCTCTGGAGGAA	chr6:145138046-145138086	GGAACTCTCTTCCTGCTTGGtAAGAAATTG
ENSMUSG00000030263	Lrmp	protein_coding	chr6:145138182-145138225	TCTACCACCaGGTGCCCACTCCCCACGGAA	chr6:145138182-145138263	CGAGGACCAGAGTACAGACGtGAGTACGGA
ENSMUSG00000030263	Lrmp	protein_coding	chr6:145138182-145138263	TCTACCACCaGGTGCCCACTCCCCACGGAA	chr6:145144949-145145008	GCACAGAGTCCAGTTTGAGGtCTGTATAAA
ENSMUSG00000030263	Lrmp	protein_coding	chr6:145144949-145145008	TTCTGTCCCaGGTCAGTAGAACACTGTTCC	chr6:145145474-145145522	AGTGAGCCAGTCTGCTGCAGtAAGTCTCCC
ENSMUSG00000030263	Lrmp	protein_coding	chr6:145145474-145145522	GAGAGGAAAaAGCTGTTCTCCTTCTGGGGT	chr6:145145477-145145522	AGTGAGCCAGTCTGCTGCAGtAAGTCTCCC
ENSMUSG00000030263	Lrmp	protein_coding	chr6:145147636-145147682	GTTCCCTGCaGGAGAATGGTGCTGACCACT	chr6:145147636-145147682	AGAGCCCGTCACAGCTCAGGtCTGCCACAT
ENSMUSG00000030263	Lrmp	protein_coding	chr6:145147780-145147844	CCGTTTGTCaGGGAGTATCTCACACAGCCA	chr6:145147780-145147844	AGCACTGTGACGTCAAGTGGtAAGTAGCTC
ENSMUSG00000030263	Lrmp	protein_coding	chr6:145147979-145148077	CCCGTTGGCaGAGTCTGGATCAGACATTTT	chr6:145147979-145148077	GCCGCCTCTGCCATGCAAGGtACAATGTCG
ENSMUSG00000030263	Lrmp	protein_coding	chr6:145149287-145149357	TCTTCTTACaGGCACCAGCCTAGCTCCTGC	chr6:145149287-145149357	CAAGGCTGCATCCCAGCTGGtGAGGAAACA
ENSMUSG00000030263	Lrmp	protein_coding	chr6:145158644-145158701	TCTAATTTTaGGAAGCAGGAGAGGAACTCA	chr6:145158644-145158701	AAGGGCAGTGCCCCGGGAGGtAAGGCATGC
ENSMUSG00000030263	Lrmp	protein_coding	chr6:145160374-145160415	TCGTTCCACaGAGACGGAGATTTCCATGCC	chr6:145160374-145160415	AAAGCATCTGTGAAGCTCGTtAACTTTCAG
ENSMUSG00000030263	Lrmp	protein_coding	chr6:145160374-145160437	TCGTTCCACaGAGACGGAGATTTCCATGCC	chr6:145160374-145160437	ACTTTCAGCAGAGTGAAAAGtAAGGCCCCG
ENSMUSG00000030263	Lrmp	protein_coding	chr6:145160533-145160560	CTCCCCCACaGCACTTCAGCTAATGAGAAG	chr6:145160877-145161017	CTGTTTAAAGCTTTTAGAGGtGAGCAATAC
ENSMUSG00000030263	Lrmp	protein_coding	chr6:145160877-145160981	TGTGGCCACaGGCAGAGTTCCTCAGGTTAT	chr6:145165197-145165331	GCTGGGCGCCATCAACCAGGtAATGGTGAA
ENSMUSG00000030263	Lrmp	protein_coding	chr6:145160877-145161017	TGTGGCCACaGGCAGAGTTCCTCAGGTTAT	chr6:145167969-145168116	AACTCTCTGCCAGATGAAGGtAACAGCCCT
ENSMUSG00000030263	Lrmp	protein_coding	chr6:145165197-145165331	TTTCCACGCaGTCGCTGACTCCCCTGTGTG	chr6:145169747-145169790	ATCTTCTCTAAATTCCAAGGtAATTACTGA
ENSMUSG00000030263	Lrmp	protein_coding	chr6:145167969-145168116	GGCTCTCGTaGGAAAGCCGGGTGAGTAGAG	chr6:145171504-145171566	TCTTGGAAATGTGGGGCTGGtGAGTACCTG
ENSMUSG00000030263	Lrmp	protein_coding	chr6:145169747-145169790	TTTCCTTTCaGATGACTGTCAGATTAAAAA	chr6:145171655-145171704	GCCGGCGGTCGAGCAGCTGGtAAGTGTGAC
[truncated: 194,763 more rows]
