# Supplementary material for: Effective and precise adenine base editing in mouse zygotes
Source: Protein Cell. 2018 Jul 31;9(9):808–13. doi: 10.1007/s13238-018-0566-z (PMC6107484; doi:10.1007/s13238-018-0566-z)
Supplement: Supplementary file 12 — Supplementary Table 9 (XLSX 16147 kb) [file 13238_2018_566_MOESM12_ESM.xlsx]

## Sheet: hg19_supply
Supplementary Table 9. AI-MAST targetable human protein coding genes by xCas9(3.7)-ABE7.10
Gene ID	Gene name	Gene type	Targetable splicing acceptor		Targetable splicing donor
			Exon position	Target sequence	Exon position	Target sequence
ENSG00000064886	CHI3L2	protein_coding	chr1:111785839-111785844	TTTGTTTCCaGGATTAACTTACAGAGAAGC	chr1:111770352-111770391	CAGAAGTCTCTCTGGGCAGGtGAGCATGGG
ENSG00000064886	CHI3L2	protein_coding	chr1:111772474-111772503	ATCTATTGCaGGTGTAGTGGTCTTGCTGCT	chr1:111772474-111772503	TTGCTGCTTCTCCAGGGAGGtAAGTAGTCA
ENSG00000064886	CHI3L2	protein_coding	chr1:111773364-111773565	CTCTACTCCaGGATCTGCCTACAAACTGGT	chr1:111773364-111773565	TCAACAGTCTCAAAACCAAGtGAGTAAGAT
ENSG00000064886	CHI3L2	protein_coding	chr1:111773860-111773916	TTCTACTTCaGGAATCCCAAACTGAAAATT	chr1:111773388-111773565	TCAACAGTCTCAAAACCAAGtGAGTAAGAT
ENSG00000064886	CHI3L2	protein_coding	chr1:111777529-111777622	CTTCTTTCCaGGTTCCACCCTATGGTGGAT	chr1:111773531-111773565	TCAACAGTCTCAAAACCAAGtGAGTAAGAT
ENSG00000064886	CHI3L2	protein_coding	chr1:111777529-111777679	CTTCTTTCCaGGTTCCACCCTATGGTGGAT	chr1:111773860-111773916	ACCTGTTTGGTTCCAAAGGGtAAGACTACA
ENSG00000064886	CHI3L2	protein_coding	chr1:111777638-111777679	GCTGGATCTaCCCAGATCAGAAAGAAAACA	chr1:111777529-111777622	TAACTTTGATGGACTGGATGtAAGCTGGAT
ENSG00000064886	CHI3L2	protein_coding	chr1:111778261-111778385	GTTTTTCCTaGGAGTTAGCAGAAGCCTTTC	chr1:111777529-111777679	TTTCACTGTGCTGATTCATGtAAGTCATGA
ENSG00000064886	CHI3L2	protein_coding	chr1:111778646-111778702	TGGCACTTTaGAGATCTGGATTTCATCAAC	chr1:111777638-111777679	TTTCACTGTGCTGATTCATGtAAGTCATGA
ENSG00000064886	CHI3L2	protein_coding	chr1:111778646-111778770	TGGCACTTTaGAGATCTGGATTTCATCAAC	chr1:111778261-111778385	AAGTTGAGAAACTGGCAAAGtGAGTACATC
ENSG00000064886	CHI3L2	protein_coding	chr1:111778646-111778775	TGGCACTTTaGAGATCTGGATTTCATCAAC	chr1:111778646-111778770	GGGCCAAGCTCCTACTACAAtGTGGTGAGT
ENSG00000064886	CHI3L2	protein_coding	chr1:111781372-111781381	TCCCATTCTaGGAATATGCTGTGGGGTACT	chr1:111778646-111778775	AAGCTCCTACTACAATGTGGtGAGTAGGCC
ENSG00000064886	CHI3L2	protein_coding	chr1:111781372-111781488	TCCCATTCTaGGAATATGCTGTGGGGTACT	chr1:111781372-111781554	CTTCCTGGCCTATTATGAGGtACCTGGAAA
ENSG00000064886	CHI3L2	protein_coding	chr1:111781372-111781554	TCCCATTCTaGGAATATGCTGTGGGGTACT	chr1:111781549-111781554	CTTCCTGGCCTATTATGAGGtACCTGGAAA
ENSG00000064886	CHI3L2	protein_coding	chr1:111781549-111781554	TCCTGGCCTaTTATGAGGTACCTGGAAACC
ENSG00000064886	CHI3L2	protein_coding	chr1:111783949-111784065	TCCCCTGCCaGATCTGCCAGTTCCTGAAAG
ENSG00000064886	CHI3L2	protein_coding	chr1:111784849-111784983	GTCTCCCATaGGTTCAGTTCTTAAAGAATT
ENSG00000064886	CHI3L2	protein_coding	chr1:111784849-111784986	GTCTCCCATaGGTTCAGTTCTTAAAGAATT
ENSG00000128250	RFPL1	protein_coding	chr22:29837531-29838108	CCTTTTCACaGTGGATATGACCTTGGATGC	chr22:29834781-29835153	AGGATGCGGAAGTTCCAAGGtGAGGGATCT
ENSG00000137055	PLAA	protein_coding	chr9:26946895-26947043	CCAGCGCTCaCCTGTCTGGGGCCCAGAGGC	chr9:26905512-26906074	AGTGCAGGAAAGACAATATCtATTAAAAAA
ENSG00000137055	PLAA	protein_coding	chr9:26907832-26907996	TGTTTATTTaCCTTCAGGACAGTTAATAGC	chr9:26905881-26906074	AGTGCAGGAAAGACAATATCtATTAAAAAA
ENSG00000137055	PLAA	protein_coding	chr9:26910336-26910437	AAGAAACTTaCCTAATATTTGTGTAGGGTT	chr9:26907824-26907996	TTAAGTTCCTTCAGTTTACCtAGAACCCAA
ENSG00000137055	PLAA	protein_coding	chr9:26913877-26913945	AAAGTATGTaCCTGTAAATGGATCAACTCC	chr9:26907827-26907996	TTAAGTTCCTTCAGTTTACCtAGAACCCAA
ENSG00000137055	PLAA	protein_coding	chr9:26917095-26917163	CTACATCCCaCCTGTAAAAGGATCTGCTGT	chr9:26907832-26907996	TTAAGTTCCTTCAGTTTACCtAGAACCCAA
ENSG00000137055	PLAA	protein_coding	chr9:26919308-26919372	CACTAACTTaCCTGTAAATGGATCTGAAAA	chr9:26910336-26910437	GATCGGTAGGCACTATTCCCtATTTAAAGA
ENSG00000137055	PLAA	protein_coding	chr9:26919308-26919527	CACTAACTTaCCTGTAAATGGATCTGAAAA	chr9:26913877-26913945	GGTACATAACGACCAGCACCtACAATACAA
ENSG00000137055	PLAA	protein_coding	chr9:26923176-26923231	AAAATACTTaCCAGGTTCATTAAGATGTTC	chr9:26917095-26917163	GGAACATACCGACCACCACCtGTGCATGCA
ENSG00000137055	PLAA	protein_coding	chr9:26923176-26923345	AAAATACTTaCCAGGTTCATTAAGATGTTC	chr9:26919308-26919372	ACCTTTTGTGTTATCAATAAtAAATTTAGC
ENSG00000137055	PLAA	protein_coding	chr9:26925823-26925958	AATATAAATaCCTCGCACCAACCACAATGT	chr9:26919308-26919527	AGAAAACATAATCAAATTCCtAAAGTAGGA
ENSG00000137055	PLAA	protein_coding	chr9:26926391-26926558	AATAATCTTaCCTCTACAATTTGGAAAAAC	chr9:26920225-26920382	GTCTGTCCTTCTCTAGTACCtTAAAATAAA
ENSG00000137055	PLAA	protein_coding	chr9:26928098-26928218	CCTGATCTTaCCTGAAAAAGTCCTCTCACA	chr9:26923176-26923345	CACTCTAATAATGCCATCACtGTAAGGAAA
ENSG00000137055	PLAA	protein_coding	chr9:26928306-26928406	AACTACTGTaCCTGCAAGGTCATCATGCAC	chr9:26925823-26925958	TCTGCTGTTGTCACAAAGTCtAAAATTAAT
ENSG00000137055	PLAA	protein_coding	chr9:26935011-26935195	ATTATACTCaCCAGTATTTTTGTGGCCTTT	chr9:26925891-26925958	TCTGCTGTTGTCACAAAGTCtAAAATTAAT
ENSG00000137055	PLAA	protein_coding	chr9:26935011-26935204	ATTATACTCaCCAGTATTTTTGTGGCCTTT	chr9:26926391-26926558	CTTACACAGTCTTCATGCCCtGCATTAAAA
ENSG00000137055	PLAA	protein_coding	chr9:26946895-26946981	CCAGCGCTCaCCTGTCTGGGGCCCAGAGGC	chr9:26928098-26928218	ACACTGCAGCTGTATGACCCtGTGAGTAAA
ENSG00000137055	PLAA	protein_coding			chr9:26928306-26928406	CCAGATGATAGACTACAAACtAAGGAAAAA
ENSG00000137055	PLAA	protein_coding			chr9:26935011-26935195	GTGCATTTCTGTAAAGCTCCtGTTTGGACT
ENSG00000137055	PLAA	protein_coding			chr9:26935011-26935204	TGTAAAGCTCCTGTTTGGACtGGAAAGACA
ENSG00000198517	MAFK	protein_coding	chr7:1579577-1580009	TGGCCCCCCaGGTCAAGAAGGAGGCGGGCG	chr7:1578829-1578864	ACCGAATAAGGCATTAAAGGtAAGGCTGGT
ENSG00000198517	MAFK	protein_coding	chr7:1579577-1580008	TGGCCCCCCaGGTCAAGAAGGAGGCGGGCG
ENSG00000116337	AMPD2	protein_coding	chr1:110173565-110173774	GCTCCTTGCaGGTAAAGAGCCACTGGCTGG	chr1:110162891-110162900	TCGGGCATCATGGCCTCAGGtGAGTGTGTG
ENSG00000116337	AMPD2	protein_coding	chr1:110163636-110163888	GCCTAGACAaCATGAGAAATCGTGGCCAGG	chr1:110163636-110163888	GCCTCCACTGCAGCTCCAGGtGAGTGTGTG
ENSG00000116337	AMPD2	protein_coding	chr1:110164807-110164943	TTTCATTGAaGATGACTGGTGCAAGGTCTC	chr1:110163725-110163888	GCCTCCACTGCAGCTCCAGGtGAGTGTGTG
ENSG00000116337	AMPD2	protein_coding	chr1:110167925-110168055	TGTCTCTGCaGAGGCTCGGGGTGGTCTGGG	chr1:110163730-110163888	GCCTCCACTGCAGCTCCAGGtGAGTGTGTG
ENSG00000116337	AMPD2	protein_coding	chr1:110168284-110168414	CCTCCCCCCaGGAGCTGTTCACCCGCTCAC	chr1:110163774-110163888	GCCTCCACTGCAGCTCCAGGtGAGTGTGTG
ENSG00000116337	AMPD2	protein_coding	chr1:110168782-110168820	CTTGCCTCTaGGCTGGAGCCAGACATCCTG	chr1:110163891-110164044	GGGACAGCCGGCTTGGAAGGtGGGGTGAGG
ENSG00000116337	AMPD2	protein_coding	chr1:110168782-110168850	CTTGCCTCTaGGCTGGAGCCAGACATCCTG	chr1:110167925-110168055	ATGCAAGGAGATCGCCGAGGtATCACCTGG
ENSG00000116337	AMPD2	protein_coding	chr1:110168941-110168971	ACCCCCTGCaGGCTCTACAAGGAACAGGGT	chr1:110168026-110168055	ATGCAAGGAGATCGCCGAGGtATCACCTGG
ENSG00000116337	AMPD2	protein_coding	chr1:110168941-110169040	ACCCCCTGCaGGCTCTACAAGGAACAGGGT	chr1:110168257-110168414	AGATCAGCCAGGATGTCAAGtGAGCCCGGC
ENSG00000116337	AMPD2	protein_coding	chr1:110168941-110169049	ACCCCCTGCaGGCTCTACAAGGAACAGGGT	chr1:110168284-110168414	AGATCAGCCAGGATGTCAAGtGAGCCCGGC
ENSG00000116337	AMPD2	protein_coding	chr1:110169348-110169534	CTCATCTCCaGGTGCCGTTCACAGACCTGC	chr1:110168782-110168850	ACAGTGACTCGGACCTACAGtGAGGAGGGC
ENSG00000116337	AMPD2	protein_coding	chr1:110169417-110169420	GGGAGAAGTaCATGGCCCTGTCCCTGCAGA	chr1:110169348-110169534	GACACCCCTGTGTCTGCTGGtGGGACTCCC
ENSG00000116337	AMPD2	protein_coding	chr1:110169797-110169938	CACCCCTGCaGATGCCCCGGTGCACCCCCC	chr1:110169797-110169938	GCAGGGAACCCGACGAGCAGtAAGAGGGGT
ENSG00000116337	AMPD2	protein_coding	chr1:110170051-110170140	CTCCATGCCaGTTGCTCAGAGGTGGAGCTG	chr1:110170051-110170140	TGATTATCAATGGCCCCATGtGAGTCCCCT
ENSG00000116337	AMPD2	protein_coding	chr1:110170396-110170525	CTCATGCCCaGAAAGTCATTCTGCTACCGC	chr1:110170396-110170525	TTTCTACAACATCCGCAAGGtGGGCCCTCA
ENSG00000116337	AMPD2	protein_coding	chr1:110170705-110170899	TTCCATTCCaGGTGGACACCCACATCCATG	chr1:110170705-110170899	CACGCTGGATGTGCATGCGGtCTGTGCCAG
ENSG00000116337	AMPD2	protein_coding	chr1:110171265-110171428	CTCATGTCTaGGAGGTGATGTCAGACCTGG	chr1:110170986-110171117	CTTTGCTCACATCATCAAGGtAAGGAGGCA
ENSG00000116337	AMPD2	protein_coding	chr1:110171731-110171857	CTCACCTGCaGTGATGTGTACCGTACCAAG	chr1:110171265-110171428	TGCAGGTGCCCCGCCTCTTGtGAGTGTCCC
ENSG00000116337	AMPD2	protein_coding	chr1:110171949-110172112	TTCTGTATTaGGTGGATGGTTTTGACAGCG	chr1:110171731-110171857	GCATCTCTTCTTAGAGCACGtGAGCAGGCA
ENSG00000116337	AMPD2	protein_coding	chr1:110172418-110172538	ATGTCCCCCaGGCAGAGGGGCTTCCACACG	chr1:110171832-110171857	GCATCTCTTCTTAGAGCACGtGAGCAGGCA
ENSG00000116337	AMPD2	protein_coding	chr1:110172855-110173028	TGCCTGCCCaGGCCCCCGTCCTGCAGTACC	chr1:110171949-110172112	TGTTGAACCACCTGCGCAGGtGCCTGCACC
ENSG00000116337	AMPD2	protein_coding	chr1:110172855-110173061	TGCCTGCCCaGGCCCCCGTCCTGCAGTACC	chr1:110172418-110172538	CGGGCTCCTTCTGCGCAAGGtCAGGATCTG
ENSG00000116337	AMPD2	protein_coding	chr1:110173305-110173415	GGCCCGTGCaGGAGCCGCTGATGGAGGAGT	chr1:110172855-110173028	GCAGTTCCACTTCACCAAGGtCAGAGCCCA
ENSG00000116337	AMPD2	protein_coding	chr1:110173565-110173771	GCTCCTTGCaGGTAAAGAGCCACTGGCTGG	chr1:110172855-110173061	GGCAGCCAGGCGGGCGGGCGtCCCAGGACG
ENSG00000116337	AMPD2	protein_coding			chr1:110173305-110173415	GAGCGGCTTCTCGCACAAGGtACTACAGCG
ENSG00000139645	ANKRD52	protein_coding	chr12:56652027-56652053	GGAGGGCTGaCCTGGTCCGTGATGCTGAGG	chr12:56636929-56637176	GCCAGTGCTGGGGTGTGACCtGCAGGGCCA
ENSG00000139645	ANKRD52	protein_coding	chr12:56637569-56637660	ACCCCACCCaCCTTCTTCATCCACAGCCAG	chr12:56637569-56637660	GGCAGCAATGTGGAGTGGCCtTGGAAAAAA
ENSG00000139645	ANKRD52	protein_coding	chr12:56637835-56637917	CAGGCACTCaCATCTGCAGCGCACTGTTGG	chr12:56637835-56637917	GGGCACATTTCTCATGGCCCtGAGGGAGGG
ENSG00000139645	ANKRD52	protein_coding	chr12:56638137-56638219	CAGGTAAGTaCCTTGCTACAAGCCAAGTGG	chr12:56638137-56638219	CCTCGATACAGCAGAAATTCtACGAGAGAA
ENSG00000139645	ANKRD52	protein_coding	chr12:56638436-56638581	CCCCTACACaCCCACAGCAGCGGTCTGCCC	chr12:56638436-56638581	AGCGGCGTGAAGGGGGGTCCtGTAAGGCAG
ENSG00000139645	ANKRD52	protein_coding	chr12:56638690-56638773	CCATCACTCaCCGTCCTTTGGCATCTCGGC	chr12:56638690-56638773	GCTGTCTTGGTTATTAATCCtAGAGGAAGA
ENSG00000139645	ANKRD52	protein_coding	chr12:56638887-56638974	AAGGGACTTaCACTGCACAGTGCAAAGGAG	chr12:56638887-56638974	TCCAGACAATCTTCATGTCCtGGGCACGAG
ENSG00000139645	ANKRD52	protein_coding	chr12:56639161-56639380	CAGTCTAGTaCCAGTGTAGGAGGCCCAGTG	chr12:56639161-56639380	CCTCACAGCCAGTCACTGCCtGTGAGTAAC
ENSG00000139645	ANKRD52	protein_coding	chr12:56641277-56641394	AGCTCACTCaCCCCGCGGTGGAGGGCAGTG	chr12:56641277-56641394	GGCCAGCATCAGTGGGGTCCtACAGAAGGG
ENSG00000139645	ANKRD52	protein_coding	chr12:56641471-56641558	CCCACACTCaCTGTCCATAGGCATCCATGA	chr12:56641471-56641558	TCAGTGTGGCCAGAGGCAGCtAGGGGAAAG
ENSG00000139645	ANKRD52	protein_coding	chr12:56641807-56642008	TGGGCACTAaCCAGCAGCGTGCAGGGGTGT	chr12:56641807-56642008	CACAGTGACCGTTGTAGGCCtGGCAAGGTG
ENSG00000139645	ANKRD52	protein_coding	chr12:56642279-56642350	GTGGGACTCaCAGCTAAGTGCAAAGGGCTG	chr12:56642279-56642350	TAAAGGACATTTCTAAGAGCtGCAAAGGAC
ENSG00000139645	ANKRD52	protein_coding	chr12:56642543-56642654	CCAACACATaCCAGTTCGAGGTTCTGTCTG	chr12:56642543-56642654	CAGTAAGAACTCCAGACAGCtGGGGAGCCG
ENSG00000139645	ANKRD52	protein_coding	chr12:56645799-56645879	CTGCTACTCaCAAGAAGGCCTCCTTCCTGC	chr12:56645959-56646099	TGCATAGTGCAGTGGGGTCCtGGGGAAGAA
ENSG00000139645	ANKRD52	protein_coding	chr12:56645959-56646099	GGTAGCCTCaCCTCCTGTAAGTGTCAGAAG	chr12:56646286-56646354	ATTAAGACATTCAACATTCCtAAAAGAAAG
ENSG00000139645	ANKRD52	protein_coding	chr12:56646286-56646354	TATTAGCATaCCTGCCAAATTTGTCCCTCC	chr12:56646564-56646681	ACAATGCTGTACAACTGACCtGGAGGCACA
ENSG00000139645	ANKRD52	protein_coding	chr12:56646564-56646681	AGAGAACTCaCCCTCCGGAAGCAGCAGCAT	chr12:56646788-56646870	CATGTCATGGATGCCACGCCtAGAGAGAAG
ENSG00000139645	ANKRD52	protein_coding	chr12:56646788-56646870	TCAGCACATaCCTGAGGAAAGAAGCTTACG	chr12:56647072-56647186	GCACAATCAATCTCGCTGCCtGTGAGGGGA
ENSG00000139645	ANKRD52	protein_coding	chr12:56647072-56647186	CCCTGACTCaCCGGGCGGTATCTGCGCCAT	chr12:56647506-56647584	GACTTTTCCCTTCTTTGCTCtGTGGAAACA
ENSG00000139645	ANKRD52	protein_coding	chr12:56647506-56647584	CAGGTCCATaCCATTCTGGATGAGGATCTG	chr12:56647851-56648063	AAGCATTGGGTTCATCGATCtGGATATTCA
ENSG00000139645	ANKRD52	protein_coding	chr12:56647851-56648063	CCTTCAGGCaCCTGGTAGTTGACGTCAGCC	chr12:56648362-56648504	TTTAGGACCTCCAAGTGCCCtGAGAAAAGA
ENSG00000139645	ANKRD52	protein_coding	chr12:56648362-56648504	AAAGCCCTGaCCTCCGCTCCCATCCGAAGC	chr12:56648649-56648736	TGAGGAGCAGGTTCACCGTCtGCATCAGGA
ENSG00000139645	ANKRD52	protein_coding	chr12:56648649-56648736	TTCTCTCTCaCCTAGAAAAGCTGCCCAATG	chr12:56649568-56649768	GCAGCAGCCCCAGCACCTTCtGTTGAGGGG
ENSG00000139645	ANKRD52	protein_coding	chr12:56649568-56649768	ACAGTCCTCaCCTCAAGATGCCCACTATGC	chr12:56650799-56650869	TTAGCATTGACATTAGCACCtGTGGGGATA
ENSG00000139645	ANKRD52	protein_coding	chr12:56650799-56650869	GGGGTGCATaCCTCGTTTCGGGAGGCAGCA	chr12:56651067-56651145	GAGTTCGCCTCTCTTGGTCCtGGGAAGGCA
ENSG00000139645	ANKRD52	protein_coding	chr12:56651067-56651145	CCCACTTTCaCCTGACATCAGTAGCAACTG	chr12:56651612-56651695	TGGCCTGGACCAGGGGCGGCtGCAGAGAGA
ENSG00000139645	ANKRD52	protein_coding	chr12:56651612-56651695	TCCCAACTCaCCAGCACATTGATGTTCTCC
ENSG00000167807	CTD-2369P2.10	protein_coding	chr19:10426528-10426672	GCCCCAGGTaCCTGTCGCTTGAAACTTTCT	chr19:10421251-10421281	AGCCCAGCCGCGAGTTCTCCtGGAGGAGGG
ENSG00000167807	CTD-2369P2.10	protein_coding	chr19:10421529-10421616	GACCCACTCaCCTCTCCTCGGGAGGAGGCA	chr19:10421529-10421616	AGGGAGGCTTCACAGGCCCCtAGGGGTGGG
ENSG00000167807	CTD-2369P2.10	protein_coding	chr19:10426062-10426168	CCGGTTCCTaCCTTCCAGGTCCACCCCGTG	chr19:10426062-10426168	TACGAACACCACGTTCACCCtGGGGACAGA
ENSG00000167807	CTD-2369P2.10	protein_coding	chr19:10426381-10426435	CCTGCACTCaCACGTCCCCGGGCCGCTCCG	chr19:10426381-10426435	TCTCCAGCCGGGCGCGAGCCtGGAAAACAC
ENSG00000166266	CUL5	protein_coding	chr11:107974917-107975108	TTTTCTTTTaGGAAGCTATCATACAAATAA	chr11:107880075-107880098	GACGTCTAATCTGTTAAAGGtAAGACCCTC
ENSG00000166266	CUL5	protein_coding	chr11:107904528-107904637	TTTTTTTCAaGAATAAAGGTTCTCTTCAGT	chr11:107904528-107904637	AGTGGTTTGATCTGTTTTCGtAAGTACCCC
ENSG00000166266	CUL5	protein_coding	chr11:107916997-107917096	TATATTCACaGGGATGTGCATGCAGTCTGT	chr11:107916997-107917096	TATTAAGCAAGCACAGGCAGtAAGTTCTAC
ENSG00000166266	CUL5	protein_coding	chr11:107920617-107920623	CTTTTTTTCaGCGAGTACTGAGCCATCAAG	chr11:107920617-107920793	AGACAGTATTGTTCGAAAGGtAAGACTATT
ENSG00000166266	CUL5	protein_coding	chr11:107920617-107920793	CTTTTTTTCaGCGAGTACTGAGCCATCAAG	chr11:107923387-107923528	GGAGTAAGAGAATCCTATGGtATGTTCTGA
ENSG00000166266	CUL5	protein_coding	chr11:107923387-107923528	TGTTTTCCTaGCTTATGCTTGATACATGGA	chr11:107925374-107925519	ACAGAATTATATGAAATATGtAAGTTAGAA
ENSG00000166266	CUL5	protein_coding	chr11:107925374-107925519	CTGTTTTTCaGTTAACCTTTGTTCTAATCC	chr11:107925602-107925682	ATGTAACTCCGTTGAAGCAGtAAGTAATTT
ENSG00000166266	CUL5	protein_coding	chr11:107925602-107925682	CTTCTGGACaGGCAGATGCTAAATTAAAAG	chr11:107943059-107943189	TGCTGAAACTATTACTACTGtAAGTTTTTT
ENSG00000166266	CUL5	protein_coding	chr11:107940823-107940916	ATATATTTCaGCTCATGGAATGCTGTGTAA	chr11:107944117-107944224	TCTTACTGCAAGAGATAAGGtATATATTCC
ENSG00000166266	CUL5	protein_coding	chr11:107943059-107943189	TCTCCTTCCaGAATTACATTTAATGTTTTC	chr11:107948903-107948967	TACCTTTGAAGCAGAAGGGGtAAGTTTTTT
ENSG00000166266	CUL5	protein_coding	chr11:107944117-107944224	TTTGTTTCTaGGACTCTGAGAAATACGTTG	chr11:107959254-107959386	AGCAAAGCTTAAAGAAGTGGtACATGAATT
ENSG00000166266	CUL5	protein_coding	chr11:107948903-107948967	ATTTTTTGCaGGCGTATAAAGCAGTTGTTA	chr11:107965118-107965241	AATAAATTGGCATTACCAGGtATTATTTTA
ENSG00000166266	CUL5	protein_coding	chr11:107959254-107959386	TTGTTTTTTaGGGTGGGATTAAAAACTCAG	chr11:107965539-107965714	TCTCATGTCAAATGGAATTGtAAGTAGATA
ENSG00000166266	CUL5	protein_coding	chr11:107960219-107960350	TTTTCATACaGCTCTTGGTACTTAAGTATG	chr11:107966257-107966418	ACTTAGGAGGACTTTATGGGtTGGTTTATG
ENSG00000166266	CUL5	protein_coding	chr11:107965118-107965241	TATATTTATaGGAAGTTGGTATGCCAGCGG	chr11:107968363-107968481	ACCAGGAGTTCAGTTTAATGtAAGCTCGTT
ENSG00000166266	CUL5	protein_coding	chr11:107965539-107965714	CTTCTCTATaGCTGATTCAGTTAATATAAA	chr11:107969133-107969256	ACGAATACTAAGAACCCAGGtTTGTAATGT
ENSG00000166266	CUL5	protein_coding	chr11:107966257-107966418	ATCTATTATaGATAACATTTAAGAATGAAG
ENSG00000166266	CUL5	protein_coding	chr11:107968363-107968481	ATTCTTCATaGTCTTTAGTAGCTTTCCCAA
ENSG00000166266	CUL5	protein_coding	chr11:107969133-107969256	TCTTTTTGTaGAAAAAATGCAAAGGTTCAG
ENSG00000168447	SCNN1B	protein_coding	chr16:23391742-23392119	GTTCCCCACaGATCGTCTGGCTGCTCTCGA	chr16:23315321-23315422	AGGTGACAAAAATTTTCAGGtTGGTTTTTA
ENSG00000168447	SCNN1B	protein_coding	chr16:23334875-23334899	TCATTTTACaGATGGGGAAACCAGGGCACA	chr16:23334875-23334899	AAACCAGGGCACAGAGAGGGtGAGTAAATT
ENSG00000168447	SCNN1B	protein_coding	chr16:23359913-23360231	CCTCTCTGCaGGTGCCACTATGCACGTGAA	chr16:23359913-23360231	GCAATGCTAGCCCCTTCAAGtAGGTGGCCC
ENSG00000168447	SCNN1B	protein_coding	chr16:23364122-23364395	TCCCCATCCaGGTATTCCAAAATCAAGCAT	chr16:23359921-23360231	GCAATGCTAGCCCCTTCAAGtAGGTGGCCC
ENSG00000168447	SCNN1B	protein_coding	chr16:23366620-23366810	GGCCTCCACaGTGTAGCCTCAACAGGACCC	chr16:23364122-23364395	CAAAATGGCCATGAGACTAGtAAGTGGTCC
ENSG00000168447	SCNN1B	protein_coding	chr16:23366701-23366810	ACATCCTGCaGGCCACCAACATCTTTGCAC	chr16:23366620-23366810	CTGAGCCCTGCAACTACCGGtGAGAGCCAC
ENSG00000168447	SCNN1B	protein_coding	chr16:23379177-23379280	GTTTCTTTTaGGAACTTCACGTCCATCTTC	chr16:23366701-23366810	CTGAGCCCTGCAACTACCGGtGAGAGCCAC
ENSG00000168447	SCNN1B	protein_coding	chr16:23382620-23382731	CCTCCCCACaGGCCTGAAGTTGATCCTGGA	chr16:23379177-23379280	AACCCTGGAACTGAATTCGGtGAGTTTTGG
ENSG00000168447	SCNN1B	protein_coding	chr16:23382620-23382783	CCTCCCCACaGGCCTGAAGTTGATCCTGGA	chr16:23382620-23382783	GTCCATCGGGGTACTCGTGGtATGGCCGGA
ENSG00000168447	SCNN1B	protein_coding	chr16:23383097-23383204	TCTAAACACaGGACAAGCTTCAGCGCATGG	chr16:23383097-23383204	CACGACCTACTCCATCCAGGtGGGAAGGTG
ENSG00000168447	SCNN1B	protein_coding	chr16:23387059-23387176	ACCCTCCCCaGGCCTGTCTTCGCTCCTGCT	chr16:23387059-23387176	CGGGACTTCCCAGACTGGGGtGAGCGGGGG
ENSG00000168447	SCNN1B	protein_coding	chr16:23388486-23388561	CTCCTGCGCaGCCCATTGCTACTCAGATCT	chr16:23388486-23388561	TGTGCAAGGAGTCCTGCAAGtGAGTGCGGG
ENSG00000168447	SCNN1B	protein_coding	chr16:23388650-23388707	TTCTCTTTCaGTGACACCCAGTACAAGATG	chr16:23388650-23388707	GCCTTCTGAGGCCTCCGAGGtGAGACAGTT
ENSG00000168447	SCNN1B	protein_coding	chr16:23390027-23390088	TTGGGTTCCaGGACTGGATTTTCCACGTCT	chr16:23390027-23390088	CCAATATCACCCTGAGCAGGtGAGCCTGAG
ENSG00000168447	SCNN1B	protein_coding	chr16:23391415-23391490	GCCTCCTGCaGGAAGGGAATTGTCAAGCTC	chr16:23391415-23391490	AGAATCAGCAGCCAATAACGtGAGTTTAGG
ENSG00000213316	LTC4S	protein_coding	chr5:179223254-179223392	GCCGCCCGCaGGCTGGCACCGCTGTACGCG	chr5:179221082-179221139	CTGGGAGTCCTGCTGCAAGGtGGGCTGGTT
ENSG00000213316	LTC4S	protein_coding	chr5:179222585-179222684	TCCTCCCCCaGCCTACTTCTCCCTGCAGGT	chr5:179222585-179222684	AGCGCGTCTACCGAGCCCAGtGAGGCGCGG
ENSG00000213316	LTC4S	protein_coding	chr5:179222602-179222684	TCTCCCTGCaGGTGATCTCGGCGCGCAGGG	chr5:179222602-179222684	AGCGCGTCTACCGAGCCCAGtGAGGCGCGG
ENSG00000213316	LTC4S	protein_coding	chr5:179222787-179222852	GCCCACCGCaGGGTGAACTGCAGCGAGTAC	chr5:179222787-179222857	GGCATCTTCTTTCATGAAGGtCGGGGTGTG
ENSG00000213316	LTC4S	protein_coding	chr5:179222787-179222857	GCCCACCGCaGGGTGAACTGCAGCGAGTAC	chr5:179222942-179223023	CGCGCTCCGCGCAGCTCAGGtGAGGGCCGG
ENSG00000213316	LTC4S	protein_coding	chr5:179222942-179223023	ACCTCTCGCaGGGGCGGCGGCCCTGTGCGG
ENSG00000211664	IGLV2-18	IG_V_gene	chr22:23077270-23077584	CCTTTTTCCaGGATCCTGGGCTCAGTCTGC	chr22:23077108-23077153	CTCCTCACTCAGGGCACAGGtGAGGCCTCC
ENSG00000131409	LRRC4B	protein_coding	chr19:51051799-51052095	GCCCCGCATaCCTGGATGCCGTTCTCTTGC	chr19:51020831-51022672	ACGTGTCCGTCCGGATCACCtGGGGAGAGG
ENSG00000131409	LRRC4B	protein_coding			chr19:51022254-51022672	ACGTGTCCGTCCGGATCACCtGGGGAGAGG
ENSG00000165511	C10orf25	protein_coding	chr10:45495978-45496307	CGTCCGCTTaCACACGGTGAACGGAGCACA	chr10:45495829-45495864	AGGATGGCTGAGGAGGAGCCtGGAAGGAAT
ENSG00000108849	PPY	protein_coding	chr17:42018832-42019022	GTGGCACACaCCTAGGCCTGGTCAGCATGT	chr17:42018299-42018320	GTCCAGCGGGCTGAGCTCCCtGTGAGGACA
ENSG00000108849	PPY	protein_coding	chr17:42018511-42018582	GTCAAACTCaCCTGGGGACAGCAGCATGCG	chr17:42018511-42018582	TTTGTGTCTTTTCCCATACCtGGGAGGGAA
ENSG00000108849	PPY	protein_coding	chr17:42018511-42018612	GTCAAACTCaCCTGGGGACAGCAGCATGCG	chr17:42018511-42018612	GAGGCAGCAGGGGCAAGCACtGTGCCCAGG
ENSG00000108849	PPY	protein_coding			chr17:42018643-42018688	AGGGCACATTGGTCTAGGCCtGTTGAGCAC
ENSG00000141560	FN3KRP	protein_coding	chr17:80687200-80687299	TTGTAAGTCaGGGCCCCTCAGCAGAAGGCA	chr17:80674632-80674772	AGTGAACCCCAAGGCGGAGGtCAGGCAGCG
ENSG00000141560	FN3KRP	protein_coding	chr17:80676320-80676346	GGTCTCTTCaGGTGAAAAGTGACCCCAGGT	chr17:80674636-80674772	AGTGAACCCCAAGGCGGAGGtCAGGCAGCG
ENSG00000141560	FN3KRP	protein_coding	chr17:80676782-80676933	TTTTCTGACaGGCCAGAAGAATGTTTGAAG	chr17:80676782-80676933	ACATGAGGCATCTGAGCAGGtGCATCTTCA
ENSG00000141560	FN3KRP	protein_coding	chr17:80678126-80678144	CATCTGTTTaGTTGCTGTCGTTTGATTTGA	chr17:80676791-80676933	ACATGAGGCATCTGAGCAGGtGCATCTTCA
ENSG00000141560	FN3KRP	protein_coding	chr17:80678148-80678239	TGATTTGACaGTCATGCTGCAAAGCTTGGA	chr17:80678148-80678239	AAGGAGGCGGGCACAGTGGGtATGGCACTG
ENSG00000141560	FN3KRP	protein_coding	chr17:80678637-80678686	GACCTTTCCaGAGCATAACGCGCTGTCAGG	chr17:80680680-80680762	CTGTGGATACCTCCCCCAGGtGAGTGCACG
ENSG00000141560	FN3KRP	protein_coding	chr17:80680680-80680762	TTGCTTGCAaGGGAGAGGAGGTGGGCAGGA	chr17:80684356-80684478	GCTTTGGTCTGCTCTGCAGGtGAGTGGGGC
ENSG00000141560	FN3KRP	protein_coding	chr17:80684356-80684478	TTACTGTGCaGGTGAATGACTGGCAGGAGG	chr17:80684416-80684478	GCTTTGGTCTGCTCTGCAGGtGAGTGGGGC
ENSG00000141560	FN3KRP	protein_coding	chr17:80684416-80684478	TTCAGCCCCaGATGGACATGGTGGAGAAGG	chr17:80684925-80684989	ACTTGAACCACTGGAATCATtTTGGATCGG
ENSG00000141560	FN3KRP	protein_coding	chr17:80684709-80685019	CCTCCCTGCaGTTAAAGATCCCTGACCTGT	chr17:80684991-80685043	TCATGAGGAATCTGGTCAAGtGAGCGGGCC
ENSG00000141560	FN3KRP	protein_coding	chr17:80684709-80685044	CCTCCCTGCaGTTAAAGATCCCTGACCTGT
ENSG00000141560	FN3KRP	protein_coding	chr17:80684925-80684989	AAATCCCCAaGGCCCCAGGATTCGAGAAGC
ENSG00000141560	FN3KRP	protein_coding	chr17:80684991-80685043	ACTGGAATCaTTTTGGATCGGGGTACAGAG
ENSG00000156398	SFXN2	protein_coding	chr10:104497420-104497516	TCTCTTTTCaGTGAATTGCCAGTTTCCTAT	chr10:104476085-104476086	ACCTTGATCTTCCTCTGATGtGAGTACCAG
ENSG00000156398	SFXN2	protein_coding	chr10:104484725-104484753	GAAAGCTGGaCATGATGTACCCTGTGAGAG	chr10:104477527-104477537	AAGTTGGAATGCATTTCAGGtAAGCAGTAA
ENSG00000156398	SFXN2	protein_coding	chr10:104486369-104486414	TTGTCCCTTaGGTCCACAGTTTTATGTGTG	chr10:104484725-104484753	CTGTGAGAGGAACTGAGGGGtGAGGTTTTG
ENSG00000156398	SFXN2	protein_coding	chr10:104486369-104486554	TTGTCCCTTaGGTCCACAGTTTTATGTGTG	chr10:104486369-104486414	GGAGGCTGACCTGTCTGGCTtTAACATCGA
ENSG00000156398	SFXN2	protein_coding	chr10:104486394-104486534	GTGTGAGCAaGATGGAGGCTGACCTGTCTG	chr10:104486394-104486534	GGAGCTGGACTGGGCCAAGGtGATGGTGGA
ENSG00000156398	SFXN2	protein_coding	chr10:104486394-104486554	GTGTGAGCAaGATGGAGGCTGACCTGTCTG	chr10:104486744-104486914	TCATGCTCCAGTTCTACAGGtGGGACCTGG
ENSG00000156398	SFXN2	protein_coding	chr10:104486744-104486803	TTGGGTGGCaGGATGGGGGTTGTGCCCCCA	chr10:104488188-104488242	CCAGTCCTTCAATGCCTTAGtCAACTACAC
ENSG00000156398	SFXN2	protein_coding	chr10:104486744-104486914	TTGGGTGGCaGGATGGGGGTTGTGCCCCCA	chr10:104488188-104488286	CTTCCCCCACATCAGTCAGGtAGGAGACCT
ENSG00000156398	SFXN2	protein_coding	chr10:104487432-104487435	GATTGGTTCaGCTATTGAGCTGGGCTTTGG	chr10:104489076-104489151	CATGAACATGTTGACAAAGGtATGGTCTGG
ENSG00000156398	SFXN2	protein_coding	chr10:104488188-104488242	CTCACTGGTaGGACGATGCCGGCGGTGATC	chr10:104489480-104489565	TCCCCATGATGCGACAGCAGtGAGTAAAGG
ENSG00000156398	SFXN2	protein_coding	chr10:104488188-104488260	CTCACTGGTaGGACGATGCCGGCGGTGATC	chr10:104491480-104491540	TGAGATTGGTCATTCCCGGGtGAGCAGAGG
ENSG00000156398	SFXN2	protein_coding	chr10:104488188-104488286	CTCACTGGTaGGACGATGCCGGCGGTGATC	chr10:104491909-104491975	ATGTCAGCTCCTGGGATGAGtAAGATGGGG
ENSG00000156398	SFXN2	protein_coding	chr10:104489076-104489147	TCCTCCCCCaGGCAGATGGCCCTTTCCTAC	chr10:104492616-104492665	GAAATTGCACTTCATGCAGGtATGTAGGGT
ENSG00000156398	SFXN2	protein_coding	chr10:104489076-104489149	TCCTCCCCCaGGCAGATGGCCCTTTCCTAC	chr10:104493311-104493360	TCATGCTGAGCGGGTGCTTGtAAGTATCAT
ENSG00000156398	SFXN2	protein_coding	chr10:104489076-104489151	TCCTCCCCCaGGCAGATGGCCCTTTCCTAC	chr10:104495619-104495666	GGCTTTTCCCACAGAAATGGtATCTGCTGT
ENSG00000156398	SFXN2	protein_coding	chr10:104489480-104489552	TCCCCCAACaGAAAGCGCCGCCCTTGGTGG
ENSG00000156398	SFXN2	protein_coding	chr10:104489480-104489565	TCCCCCAACaGAAAGCGCCGCCCTTGGTGG
ENSG00000156398	SFXN2	protein_coding	chr10:104491480-104491540	TCTGTGTTTaGGGAGCTCATAAAGGGAATC
ENSG00000156398	SFXN2	protein_coding	chr10:104491909-104491975	TCTGCCCTCaGAGAGCTGCGGCCATAGGCA
ENSG00000156398	SFXN2	protein_coding	chr10:104492616-104492643	GTCTCTTCCaGTCTTGCTGCCAGTCATCAT
ENSG00000156398	SFXN2	protein_coding	chr10:104492616-104492665	GTCTCTTCCaGTCTTGCTGCCAGTCATCAT
ENSG00000156398	SFXN2	protein_coding	chr10:104493311-104493360	TTTTTATACaGAAAGTCAAGGTCCTGCACG
ENSG00000156398	SFXN2	protein_coding	chr10:104495619-104495666	CTTTCTTGCaGCCTCATCTTCATGGTGCCA
ENSG00000235896	IGKV3D-7	IG_V_gene	chr2:90273937-90274235	TCCAATCTCaGATACCACCGGAGAAATTGT	chr2:90273704-90273761	CTGCTACTCTGGCTCCCAGGtGAGGGGAAT
ENSG00000248801	RP11-664D7.4	protein_coding	chr8:69243542-69243722	TCCAGGCTTaCCTGGAGAAGAACAAGATCG	chr8:69217008-69217036	TGGGCAACAAAGTGAGACCCtGTCTCAAAA
ENSG00000248801	RP11-664D7.4	protein_coding	chr8:69218753-69218833	TGGGAACCCaCCGTGGGTGATGAGTGCTCC	chr8:69218753-69218833	TGCAAATTAGGTGTCCAACCtGGGTATAGG
ENSG00000166484	MAPK7	protein_coding	chr17:19286391-19286541	TTCCCCTGCaGCCAGGCAGATTCAGCCTCT	chr17:19282214-19282445	GCCCGCCGCCGCCTCACCGGtGAGCTTCCT
ENSG00000166484	MAPK7	protein_coding	chr17:19282906-19282913	CTGCCCCGCaGGGGAGTTGTGAAGGTAACA	chr17:19283095-19283260	ATGGCGAATTCAAATCTGTGtAAGAAGCGG
ENSG00000166484	MAPK7	protein_coding	chr17:19283095-19283260	CTGCTCCTCaGGCCAGCAGGTGGCCATCAA	chr17:19283797-19283814	GCCCCTATGGGGTCCCAGGGtAAGGCTGTT
ENSG00000166484	MAPK7	protein_coding	chr17:19283797-19283814	CATGCCGTCaGCCCCTATGGGGTCCCAGGG	chr17:19283921-19283936	CAGCTACGTGGTCCTGGACCtGATGGAAAG
ENSG00000166484	MAPK7	protein_coding	chr17:19283921-19283936	TCCCCTTCCaGCTACGTGGTCCTGGACCTG	chr17:19283921-19284246	TTGCATGAGTATACACAGGCtATTGACCTC
ENSG00000166484	MAPK7	protein_coding	chr17:19283921-19283993	TCCCCTTCCaGCTACGTGGTCCTGGACCTG	chr17:19283921-19284999	TTGAGGAGCCGGCTCAGAGGtGCCTTGTGG
ENSG00000166484	MAPK7	protein_coding	chr17:19283921-19284246	TCCCCTTCCaGCTACGTGGTCCTGGACCTG	chr17:19283940-19284999	TTGAGGAGCCGGCTCAGAGGtGCCTTGTGG
ENSG00000166484	MAPK7	protein_coding	chr17:19283921-19284999	TCCCCTTCCaGCTACGTGGTCCTGGACCTG	chr17:19285094-19285779	GCAGCTATCTAAGTCACAGGtGAGAGGGAG
ENSG00000166484	MAPK7	protein_coding	chr17:19285094-19285779	CTTCCCCGCaGATGGCCCCAGCGCACCCCT	chr17:19286126-19286259	CTGATGGGCCACAGGATGGGtAAGGTGGCT
ENSG00000166484	MAPK7	protein_coding	chr17:19286126-19286259	ATTCCCTGCaGGTGGAGGACCCCCTGCCCC
ENSG00000141027	NCOR1	protein_coding	chr17:16097776-16097883	CTGTTCCTTaCCTGCTGGTGGCGGGTGTTG	chr17:15935610-15935797	TAAGGAAACTGAGTTGAGCCtGACAAAAGA
ENSG00000141027	NCOR1	protein_coding	chr17:15935787-15935797	TTATAAGGAaACTGAGTTGAGCCTGACAAA	chr17:15935613-15935797	TAAGGAAACTGAGTTGAGCCtGACAAAAGA
ENSG00000141027	NCOR1	protein_coding	chr17:15938079-15938258	AGAATCCTTaCCTGTTGAAGAGGGCCTGTC	chr17:15935787-15935797	TAAGGAAACTGAGTTGAGCCtGACAAAAGA
ENSG00000141027	NCOR1	protein_coding	chr17:15942747-15942968	GAAAGCTGTaCCTGAATGAGGTGATGGGTC	chr17:15938079-15938258	TTTGGTTTGCAAACTCCTCCtGAAAGTGAA
ENSG00000141027	NCOR1	protein_coding	chr17:15943755-15943805	TTCAATCTTaCCTGACGTAGTAACTGCTGG	chr17:15942747-15942968	CCTCTAGAGCTAACTGAGCCtGAAAGAGAA
ENSG00000141027	NCOR1	protein_coding	chr17:15943755-15943808	TTCAATCTTaCCTGACGTAGTAACTGCTGG	chr17:15942831-15942968	CCTCTAGAGCTAACTGAGCCtGAAAGAGAA
ENSG00000141027	NCOR1	protein_coding	chr17:15950265-15950349	ATCCCACTTaCCCATATCAGAGTCACCTCC	chr17:15943755-15943805	TCAGTTCCTGGCTGAGCAGCtGCTATATTT
ENSG00000141027	NCOR1	protein_coding	chr17:15950265-15950407	ATCCCACTTaCCCATATCAGAGTCACCTCC	chr17:15943755-15943808	GTTCCTGGCTGAGCAGCTGCtATATTTAAG
ENSG00000141027	NCOR1	protein_coding	chr17:15950304-15950407	GTTCAACTTaCGAAAAATCTCCTGCTTCTT	chr17:15943759-15943808	GTTCCTGGCTGAGCAGCTGCtATATTTAAG
ENSG00000141027	NCOR1	protein_coding	chr17:15952159-15952299	AGCACACTTaCCTCTGCTCTGCAGGCTCTG	chr17:15950265-15950407	TGGTGAGCGGGCATCATTCCtGTTAGGGCC
ENSG00000141027	NCOR1	protein_coding	chr17:15952159-15952302	AGCACACTTaCCTCTGCTCTGCAGGCTCTG	chr17:15950304-15950407	TGGTGAGCGGGCATCATTCCtGTTAGGGCC
ENSG00000141027	NCOR1	protein_coding	chr17:15960828-15961037	AAAGATCATaCCTTCCCCTGGATTTGTCCA	chr17:15952159-15952299	CTCTGGGGATTTTCCAGGCCtACTATTGTA
ENSG00000141027	NCOR1	protein_coding	chr17:15960828-15961044	AAAGATCATaCCTTCCCCTGGATTTGTCCA	chr17:15952159-15952302	TGGGGATTTTCCAGGCCTACtATTGTAATA
ENSG00000141027	NCOR1	protein_coding	chr17:15960828-15961051	AAAGATCATaCCTTCCCCTGGATTTGTCCA	chr17:15960828-15961051	AATCTTGTGTGATAATTTGCtGTGAATGAG
ENSG00000141027	NCOR1	protein_coding	chr17:15961221-15961378	GAAAAACTTaCACAGATGTGATCAGCAAGT	chr17:15961221-15961378	TATTGTCTGGTAGGATCATCtAGGAGAGAA
ENSG00000141027	NCOR1	protein_coding	chr17:15961785-15961913	AGAAGACATaCTTTCCGCTTGATTTGCCTT	chr17:15961785-15961913	TCATACCTGTGAGAAGATACtTTAAGAAAA
ENSG00000141027	NCOR1	protein_coding	chr17:15964715-15965208	GAGATACATaCAGCTACTAGAAGAGTCTGA	chr17:15964715-15965208	GCCCCCAGCAGGCAGTGGCCtGTAAATAAA
ENSG00000141027	NCOR1	protein_coding	chr17:15965072-15965208	TTCATGCTTaCTCTCTTTTGTTTTGGACAC	chr17:15965072-15965208	GCCCCCAGCAGGCAGTGGCCtGTAAATAAA
ENSG00000141027	NCOR1	protein_coding	chr17:15965419-15965584	AAGAGACTGaCATGATTCGTAGCTGAGCAG	chr17:15965419-15965584	CGGCCAGGCTGTTCTGAGCCtGCAGAGGTG
ENSG00000141027	NCOR1	protein_coding	chr17:15967382-15967501	CTTTCACTGaCCTGGCCGCAGGTAGAGGTC	chr17:15967382-15967501	GCAAGGTGTGTTGGGTGTCCtGTAAAACAT
ENSG00000141027	NCOR1	protein_coding	chr17:15968184-15968333	TACAATCTCaCCTGGAGACATGGAAGCAGA	chr17:15968184-15968333	TTGGTCAGGTCAATGATTCCtATCCAAAAG
ENSG00000141027	NCOR1	protein_coding	chr17:15968799-15969008	AAGACACACaCCTCTCGTTGCTGGGTATGG	chr17:15968799-15969008	AACAGGTAAGCAGCCGCTGCtGATTGAGAG
ENSG00000141027	NCOR1	protein_coding	chr17:15971208-15971435	TTTGTGTTTaCCAGGATCCAAAGCCCTGTG	chr17:15973479-15973839	CAAACTTTATTGGTGTGCCCtAAAGGGAAA
ENSG00000141027	NCOR1	protein_coding	chr17:15973479-15973743	AAGTAACATaCCATCAGAAGTTCTGTTCAT	chr17:15974723-15974979	GTTGTTGCTCTTGGTGTCCCtTGAAAAAGA
ENSG00000141027	NCOR1	protein_coding	chr17:15973479-15973839	AAGTAACATaCCATCAGAAGTTCTGTTCAT	chr17:15975459-15975542	AATGCTCGGCATATCAGCCCtTCCAAAACA
ENSG00000141027	NCOR1	protein_coding	chr17:15974723-15974979	AACTTAGTTaCCTGGGAAATGGAACCCTCA	chr17:15976743-15976883	TCTCGGGCATTCTTAATATCtACAGAATAC
ENSG00000141027	NCOR1	protein_coding	chr17:15975459-15975542	AGAAAGTTTaCCCTGCATTATGGAGCCAGA	chr17:15978848-15979016	GGGGCAGAGCCGGGGTGCCCtGCCATCAAA
ENSG00000141027	NCOR1	protein_coding	chr17:15976743-15976883	CAATGCTTTaCCCTCTAACGGTGCTGATAC	chr17:15983278-15983321	GGAATGCTCTCCACTGAAATtTTGCTGGTT
ENSG00000141027	NCOR1	protein_coding	chr17:15978848-15979016	ACAATACTTaCTATCATATGACAAGATATG	chr17:15983278-15983378	TGTATGGCTCCTGCGGTACCtGAATACAAA
ENSG00000141027	NCOR1	protein_coding	chr17:15983278-15983321	TCGTGACTAaCCTGAGTGATAGAGCCCCGT	chr17:15983722-15983823	TTGATGTAGGGCAAAGTAGCtGTGGAAAGG
ENSG00000141027	NCOR1	protein_coding	chr17:15983278-15983378	TCGTGACTAaCCTGAGTGATAGAGCCCCGT	chr17:15983921-15984041	AATAAGTGCCTGGTGTTCCCtAAGAAAAAA
ENSG00000141027	NCOR1	protein_coding	chr17:15983722-15983823	GCATATTTTaCCTCTGACTACACCTTCATG	chr17:15989596-15989756	TGTGGAGCAGGCTGAAGGACtTTTAAAAGG
ENSG00000141027	NCOR1	protein_coding	chr17:15983921-15984041	AACTCACTGaCCTGATTTGGCAGATTCCTG	chr17:15989713-15989756	TGTGGAGCAGGCTGAAGGACtTTTAAAAGG
ENSG00000141027	NCOR1	protein_coding	chr17:15989596-15989756	AGTCGTTTCaCCTGTGAGATGGAGCCTCCC	chr17:15990486-15990659	ATATAGGCGACTGATTTTCCtATGAAAGTT
ENSG00000141027	NCOR1	protein_coding	chr17:15990486-15990659	GTGATATTTaCCTGGCGGGACACTATAGCG	chr17:15995172-15995372	TACATGGGGTGCAGGATACCtATAGGAAGA
ENSG00000141027	NCOR1	protein_coding	chr17:15995177-15995232	TATCTACCTaCCTTCCCACTCTCTGTTTGG	chr17:15995177-15995372	TACATGGGGTGCAGGATACCtATAGGAAGA
ENSG00000141027	NCOR1	protein_coding	chr17:15995177-15995372	TATCTACCTaCCTTCCCACTCTCTGTTTGG	chr17:16001681-16001810	TGAGTCCATAGGAAACATTCtGCAATTGCA
ENSG00000141027	NCOR1	protein_coding	chr17:16001681-16001810	TAAAAACTTaCCATTGGTGGGATAACAGCA	chr17:16004564-16005071	CTGGGCTTGACAGCTTCAACtGGTGAAGGA
ENSG00000141027	NCOR1	protein_coding	chr17:16004564-16005071	ACGAGCCTCaCCTCTGCCTCTCTGGCTCTC	chr17:16004564-16005119	TCAGAACTATTTTCTGCACCtTAAAGATAA
ENSG00000141027	NCOR1	protein_coding	chr17:16004564-16005119	ACGAGCCTCaCCTCTGCCTCTCTGGCTCTC	chr17:16012100-16012226	CACGAGGTTTTCGTGAAGTCtAAAGGAGGA
ENSG00000141027	NCOR1	protein_coding	chr17:16012100-16012226	TTTTGAGATaCCTTCGCTGTCTTCTGGATT	chr17:16021202-16021341	CGACCATGTTCTACTAGACCtGCATTTTAA
ENSG00000141027	NCOR1	protein_coding	chr17:16021202-16021341	AATATACTCaCTTTCTGTTTATGCTGCTGT	chr17:16022737-16022799	TCCACAGGCTCTGTAGAAACtAAAATAAAG
ENSG00000141027	NCOR1	protein_coding	chr17:16022737-16022799	CTACAATTTaCCTTTTTTAGCAACTTCCAT	chr17:16024366-16024583	CTTTTCCTTGGTATTTTCTCtGGACACAAA
ENSG00000141027	NCOR1	protein_coding	chr17:16024366-16024583	TTTCCACTCaCTGGGTTCTGGTGGCGGTGG	chr17:16029396-16029520	GCGAGGGTCGAGCAATTTGCtGCTAGAATG
ENSG00000141027	NCOR1	protein_coding	chr17:16040625-16040726	AGAAAACACaCCTGGTTTCTGCCTCTGCGT	chr17:16029396-16029523	AGGGTCGAGCAATTTGCTGCtAGAATGAAC
ENSG00000141027	NCOR1	protein_coding	chr17:16041472-16041526	CCATGTCTTaCCTTCCTCTCCAAGTATGAT	chr17:16029421-16029523	AGGGTCGAGCAATTTGCTGCtAGAATGAAC
ENSG00000141027	NCOR1	protein_coding	chr17:16042322-16042500	ATATAAATTaCTTGTCCTTAAAGATCTCCT	chr17:16029446-16029520	GCGAGGGTCGAGCAATTTGCtGCTAGAATG
ENSG00000141027	NCOR1	protein_coding	chr17:16046920-16047010	TATTTTCTTaCCTCCTGCTCAGAGAGCCCA	chr17:16040625-16040726	AAACACAATCAGGAACACTCtGTAAGAAAT
ENSG00000141027	NCOR1	protein_coding	chr17:16049690-16049862	AAACTACTCaCCGCTGAAATCTTTCTTGCT	chr17:16041472-16041526	TTTTGGATGCTGGATAAACCtGAGTGAAAA
ENSG00000141027	NCOR1	protein_coding	chr17:16052765-16052831	TAGGACCTCaCCCTTTGTTTTCTTGCATGA	chr17:16042322-16042500	GCATTTGTTTCTCATTATTCtGGAAAAAAA
ENSG00000141027	NCOR1	protein_coding	chr17:16054904-16054930	CATTATCTTaCTTCATCATGCGCCTTGCAG	chr17:16046920-16047010	AGCTCCCCTCTGCCCAACTCtAAACATGAG
ENSG00000141027	NCOR1	protein_coding	chr17:16055260-16055312	TCAATACTTaCGTCTTGATGTTCTCATGGT	chr17:16049690-16049862	GCTGGCAGATTTTTTGTTCCtATTAAATAT
ENSG00000141027	NCOR1	protein_coding	chr17:16056653-16056709	AATTTACTTaCCAGTTCAACTTTTGGGCCA	chr17:16052765-16052831	TTTCCTCATCACCTGGTTTCtAGAAGAGAA
ENSG00000141027	NCOR1	protein_coding	chr17:16068293-16068475	AAGACATTTaCTTGTTTCTTTTTCAGTTTA	chr17:16054904-16054930	GCGCCTTGCAGGTACTCCACtGAAAAAAAG
ENSG00000141027	NCOR1	protein_coding	chr17:16075117-16075309	CAAATATTTaCCTTCTTAGCATCTGCAGAA	chr17:16055260-16055312	ATGGCTGGTTATACAGTGGCtATAAAAGAA
ENSG00000141027	NCOR1	protein_coding	chr17:16075177-16075309	AAAGGCAAAaCCGCAGCACTGACACGCTGA	chr17:16056653-16056709	GAGCTTCTTCTGCTTTTTTCtAGAGATAAA
ENSG00000141027	NCOR1	protein_coding	chr17:16089868-16090001	AACCTCATTaCCTGTCAGAACCTGGGTGAA	chr17:16062074-16062187	CCTCTTCTTCAAGCTGTTGCtAAGAGATCC
ENSG00000141027	NCOR1	protein_coding			chr17:16068293-16068475	TGCCTCCGAATGCTGGATCCtTTAGAGAAT
ENSG00000141027	NCOR1	protein_coding			chr17:16075117-16075309	AGTTCTCCTTTCTTGAGGCCtAATACATAC
ENSG00000141027	NCOR1	protein_coding			chr17:16075177-16075309	AGTTCTCCTTTCTTGAGGCCtAATACATAC
ENSG00000141027	NCOR1	protein_coding			chr17:16075313-16075334	CATACAAAGAAAATAAACACtTGAAAATTT
ENSG00000141027	NCOR1	protein_coding			chr17:16089868-16090001	AATCAGGGACTGCGAACTCCtAGTATTAAA
ENSG00000256515	CCL3L3	protein_coding	chr17:34523997-34524072	CATGGACTCaCGTGGTGCAGAGAGGACCTG	chr17:34522688-34522775	GCCTCTCTTGGTTAGGAAGCtGTGGAGAAG
ENSG00000256515	CCL3L3	protein_coding	chr17:34523197-34523311	CTGGCACTTaCATGACACTGGGCTTGGAGC	chr17:34522696-34522760	AGCACAGACCTGCCGGCCTCtCTTGGTTAG
ENSG00000256515	CCL3L3	protein_coding			chr17:34523197-34523311	GTCGGCGTGTCAGCAGCAACtGCGGAGAAA
ENSG00000155729	KCTD18	protein_coding	chr2:201371580-201371739	TAGACATTTaCCTGACTCATCTGTTTTTAG	chr2:201354826-201355339	ATTGAACGTTATCAGTCGCCtAGAAATACA
ENSG00000155729	KCTD18	protein_coding	chr2:201357895-201357997	GCATAGATAaCCTCTTTCGAATTGGAGCCA	chr2:201357895-201357997	ACCCGCCAGTAGCTAACACCtGGAAGGTAA
ENSG00000155729	KCTD18	protein_coding	chr2:201362476-201362570	TTGCACTGTaCCTTTTCCTTCCCAAGCATC	chr2:201362476-201362570	AACATTATTTCCCGCCTCTCtAGAAATATT
ENSG00000155729	KCTD18	protein_coding	chr2:201363614-201363807	TTTGGACATaCCTTTTAAAAATGCCTTTGC	chr2:201363614-201363807	CACAGAAGTCTGTTAAAGCCtAAAGCAAAA
ENSG00000155729	KCTD18	protein_coding	chr2:201369471-201369682	AATGCCAAGaCCTTTTTAAGTTCTATATTT	chr2:201369471-201369682	CGGTCAATAACACAAGCCCCtAGAAAACAT
ENSG00000188176	SMTNL2	protein_coding	chr17:4510656-4510779	GTGTGTTTCaGGAATCTGGCCAACTGTGAG	chr17:4487901-4488299	GCTGTCCGGCCGCGGCCAGGtGAGCCCGGG
ENSG00000188176	SMTNL2	protein_coding	chr17:4495656-4495743	TGTCTCTGTaGAGTTTGGATCACGATGAGG	chr17:4495656-4495743	GGGCACCAGCCGGGGGCAGGtAGGGCTGAC
ENSG00000188176	SMTNL2	protein_coding	chr17:4495689-4495743	GTGAGTCGGaGATGAGAAAGACCTCAAACT	chr17:4495689-4495743	GGGCACCAGCCGGGGGCAGGtAGGGCTGAC
ENSG00000188176	SMTNL2	protein_coding	chr17:4496224-4496466	ACATGTTCCaGGTCCAGGCGATGGACCCCC	chr17:4496224-4496466	TGGACTCCCAGTCCTAGCGGtATGAGCTGG
ENSG00000188176	SMTNL2	protein_coding	chr17:4498440-4498555	TCTTTCCTCaGCCCACCGCTGGTGACACCA	chr17:4497117-4497192	CAAGCAAACACAGCAATAGGtGAGTCAGGG
ENSG00000188176	SMTNL2	protein_coding	chr17:4498440-4498622	TCTTTCCTCaGCCCACCGCTGGTGACACCA	chr17:4498440-4498622	AGGAAACGGCGGCCGGCAAGtACGGATGCC
ENSG00000188176	SMTNL2	protein_coding	chr17:4500155-4500272	TCTCTCCGCaGGGGGAAAGGCGAGGCCCGG	chr17:4500155-4500272	CAAGACGCTGGGCTACCAGGtGAGCCCCGG
ENSG00000188176	SMTNL2	protein_coding	chr17:4500467-4500618	CCCTGTTGCaGCACGTGGACCTGCAGAACT	chr17:4500467-4500618	TGGCTTTCACCATGGCCGAGtGAGTATGGT
ENSG00000185339	TCN2	protein_coding	chr22:31022447-31022505	TGTTTCTGCaGGTATTGCTGACTACAGACC	chr22:31003319-31003382	GCCCTCACTGAGATGTGTGGtGAGTAACTC
ENSG00000185339	TCN2	protein_coding	chr22:31006222-31006244	CATTTAAACaGAGATGGCAGGAAAGGCGTT	chr22:31006858-31007050	ACCAGCAGTGCCTCCTAGGGtATTGCCACA
ENSG00000185339	TCN2	protein_coding	chr22:31006858-31007050	TCTTTTCTAaGAAATACCAGAGATGGACAG	chr22:31008860-31008948	CTCGCTCTCAGAGCCAACTGtGAGTTTGTC
ENSG00000185339	TCN2	protein_coding	chr22:31006858-31007101	TCTTTTCTAaGAAATACCAGAGATGGACAG	chr22:31010336-31010488	CAGGGCCACCATTCTGTGGGtGAGTAGGTC
ENSG00000185339	TCN2	protein_coding	chr22:31008860-31008948	CCTTGTCCTaGGTCTGCCTTCAGCGAGGAT	chr22:31011288-31011460	CACCCCATTGGCATTACAGGtGGGAAAGAG
ENSG00000185339	TCN2	protein_coding	chr22:31008860-31009029	CCTTGTCCTaGGTCTGCCTTCAGCGAGGAT	chr22:31011588-31011774	GACTGTCTGGCACCACGAGGtAGCCCAACT
ENSG00000185339	TCN2	protein_coding	chr22:31008872-31009029	TCTGCCTTCaGCGAGGATGACGGTGACTGC	chr22:31018955-31019070	AACACCCCACTGTTGCAAGGtGAGTCATGG
ENSG00000185339	TCN2	protein_coding	chr22:31010336-31010488	TTCCCTCTCaGGGCATGATCACAAGGGCCA
ENSG00000185339	TCN2	protein_coding	chr22:31011288-31011460	CCCACTTCAaGACACAGCAGCCATGGCAGG
ENSG00000185339	TCN2	protein_coding	chr22:31011588-31011774	TCTATCACCaGTTCCTCATGACTTCCCCCA
ENSG00000185339	TCN2	protein_coding	chr22:31013317-31013482	TCCTGGCACaGTCATGTTGGAACCAGCTGC
ENSG00000185339	TCN2	protein_coding	chr22:31018955-31019070	CCCTTCTGTaGATATGAAACACAGGCCTCC
ENSG00000196428	TSC22D2	protein_coding	chr3:150176163-150176423	GTTTTTCACaGGATCTGGTGAAAAGCCATT	chr3:150140836-150140907	CAAAGAGCCTCTGGGATAGGtATGAATACT
ENSG00000196428	TSC22D2	protein_coding	chr3:150128756-150129095	CCAGTCGCAaCAGCTGAGCAGCCATACGCC	chr3:150174863-150174914	CAAAATAGAACAAGCAATGGtAAGTAAAAG
ENSG00000196428	TSC22D2	protein_coding	chr3:150128796-150129095	AGCAGCAGCaTAATCCAGCATGTTGGGCTG
ENSG00000196428	TSC22D2	protein_coding	chr3:150140836-150140907	GGATCTCACaGGAATCCTTCAACTGCTTTC
ENSG00000196428	TSC22D2	protein_coding	chr3:150155985-150156027	CTCTTTGCTaGAATTTTTTTTAGAATTCAG
ENSG00000196428	TSC22D2	protein_coding	chr3:150174863-150174914	ATTTTTTCCaGTGCATCTGGGGGAGGTGTT
ENSG00000196428	TSC22D2	protein_coding	chr3:150176163-150176172	GTTTTTCACaGGATCTGGTGAAAAGCCATT
ENSG00000196428	TSC22D2	protein_coding	chr3:150176163-150176420	GTTTTTCACaGGATCTGGTGAAAAGCCATT
ENSG00000243290	IGKV1-12	IG_V_gene	chr2:89340141-89340195	TCCTTTCTTaCCTGGGAACCAGAGCAGCAG	chr2:89339721-89340016	TGGATGTCGCATCTGGAACCtGAGATTGGA
ENSG00000130590	SAMD10	protein_coding	chr20:62610730-62610820	GCCCCGCTCaCCGTCCACATCCCGGCGCTC	chr20:62606866-62606885	GACATTTTCCCGAAGGAAGCtGTGTGATGG
ENSG00000130590	SAMD10	protein_coding	chr20:62607045-62607185	CTCACACTGaCCTTGGCTGAGCAGCTGCAG	chr20:62607045-62607185	AGCCGCAGCAGTGCCCGGCCtGGGGAGAGG
ENSG00000130590	SAMD10	protein_coding	chr20:62608324-62608495	CGCCACTGTaCCGGTGATGGCATGCTGGGA	chr20:62608324-62608495	GGTCAGAGTACAGCCGGCCCtGCAGGGGAG
ENSG00000130590	SAMD10	protein_coding	chr20:62608578-62608759	TGGGTGGGTaCCTGGGGGGTGTCTGTGCCG	chr20:62608578-62608759	AAGCTGAAGTGGGCAGTGGCtGTGTGTGGG
ENSG00000130590	SAMD10	protein_coding	chr20:62609598-62609714	GCACTGCTGaCCTGAGTCTGGGGAGGCAGG	chr20:62608650-62608759	AAGCTGAAGTGGGCAGTGGCtGTGTGTGGG
ENSG00000130590	SAMD10	protein_coding			chr20:62609598-62609714	ATCTGCAAGTGAACAGAGCCtGTGGGGAGA
ENSG00000100003	SEC14L2	protein_coding	chr22:30818266-30818393	CCTTCCCTCaGATGTCCTGCGGTTTGACAA	chr22:30793106-30793159	GAAGGAGGCATTGGCCAAGGtGAGCTGTAG
ENSG00000100003	SEC14L2	protein_coding	chr22:30794676-30794807	GCCCAGCACaAATGCCATGTTTTATAGGAA	chr22:30793838-30793859	CTCCTCAGAAGGCAAGAAGGtGAGCCTGGC
ENSG00000100003	SEC14L2	protein_coding	chr22:30795632-30795707	TCTCCCTACaGTTTCGGGAGAATGTCCAGG	chr22:30794676-30794807	TGGACTCAGACAGACCCGGGtTTGCATCCC
ENSG00000100003	SEC14L2	protein_coding	chr22:30802331-30802374	CCCTGTTACaGCCAGAAGCTTCGACCTGCA	chr22:30795632-30795707	CTCCTGCGTTGGCTCCGAGGtGAGGGAAGA
ENSG00000100003	SEC14L2	protein_coding	chr22:30803084-30803143	TATCTTTGTaGCATGTGGAGTTCCGAAAGC	chr22:30802331-30802374	GGAGGCCATGCTCCGGAAGGtGAGACACAT
ENSG00000100003	SEC14L2	protein_coding	chr22:30803404-30803404	TCTTTGCCCaGGTGATCCAACAGTATCTGT	chr22:30802363-30802374	GGAGGCCATGCTCCGGAAGGtGAGACACAT
ENSG00000100003	SEC14L2	protein_coding	chr22:30803404-30803466	TCTTTGCCCaGGTGATCCAACAGTATCTGT	chr22:30803084-30803143	TAGCTGGCAGCCTCCAGAGGtGAGCACAAA
ENSG00000100003	SEC14L2	protein_coding	chr22:30803404-30803531	TCTTTGCCCaGGTGATCCAACAGTATCTGT	chr22:30803404-30803592	TGCCCACCAGACCACAAAGGtGAGTGGACC
ENSG00000100003	SEC14L2	protein_coding	chr22:30803404-30803592	TCTTTGCCCaGGTGATCCAACAGTATCTGT	chr22:30805176-30805271	TGTGGAGGCCTATGGAGAGGtGAGGGGCAG
ENSG00000100003	SEC14L2	protein_coding	chr22:30803513-30803530	GCTGTTCTCaGCCTCCAAACAGGACCTGCT	chr22:30805415-30805475	CGTCTTTTTGTTGTTAAAGGtAAGTTGGGA
ENSG00000100003	SEC14L2	protein_coding	chr22:30805176-30805271	GTTCCCTGCaGTTGGGGAGGAAGGTGGAGA	chr22:30806585-30806668	AAGATCATGGTCCTGGGAGGtAAGTGGTCC
ENSG00000100003	SEC14L2	protein_coding	chr22:30805415-30805475	TGTTTCCACaGTTTCTCTGCATGTTTGAGG	chr22:30811748-30811854	CCCCAAGTGCAAATCCAAGGtATGAGCCGC
ENSG00000100003	SEC14L2	protein_coding	chr22:30806585-30806668	CTCTGTTCCaGCCCCCAAACTGTTTCCTGT	chr22:30811937-30812076	TCCCTGGCTGTGTCCTCAGGtAGGGGCCTG
ENSG00000100003	SEC14L2	protein_coding	chr22:30811748-30811854	TCTCCTGCCaGCAAATTGGAAGGAGGTTTT	chr22:30812223-30812392	TGCAGTGATCCTGGCATCTGtAAGTATCTC
ENSG00000100003	SEC14L2	protein_coding	chr22:30811937-30812076	CATGCTTCTaGATCAACTACGGGGGTGACA
ENSG00000100003	SEC14L2	protein_coding	chr22:30812223-30812392	ATCCCCTGCaGGTGGCAGTTTATGTCAGAT
ENSG00000100003	SEC14L2	protein_coding	chr22:30812223-30812487	ATCCCCTGCaGGTGGCAGTTTATGTCAGAT
ENSG00000204486	PRAMEF21	protein_coding	chr1:13526312-13526870	TCTCTCCCCaGCTGTCTAAAGACCTCGTTA	chr1:13521973-13522259	CCCACAGGGTTCGTCTCAGGtGAGGTGGCC
ENSG00000204486	PRAMEF21	protein_coding	chr1:13523737-13524315	TTTTTCCTCaGGAGGTGGAAACTTCAAGTG	chr1:13523737-13524315	ACCTGGACCAGATGCTCAGGtGAGGAAGGG
ENSG00000188305	C19orf35	protein_coding	chr19:2280849-2280930	GAGCTGCTTaCCAAGGTTGCTATACGTGGG	chr19:2275682-2276488	CCGCCCCGGGCTTGGGCACCtGCAAGGCAG
ENSG00000188305	C19orf35	protein_coding	chr19:2278583-2279112	GTGGGGCTCaCCTTGGCGACCAGGATGTGC	chr19:2278583-2279112	AGGTGGGCACGGATCTGACCtGCAGGGAGA
ENSG00000188305	C19orf35	protein_coding			chr19:2280715-2280930	GGGGCTCCGGGCTGCTCATGtTGCTGGGGA
ENSG00000203909	DPPA5	protein_coding	chr6:74063837-74063948	GGCACACTCaCCGAAAATGGCTTTCAGCAG	chr6:74063046-74063101	TCGGCAAGTTTGAGCATCCCtGCACCAGAA
ENSG00000203909	DPPA5	protein_coding	chr6:74063576-74063755	GGGCCTCTCaCCTCGCTCCTGGCGCTGGCG	chr6:74063576-74063755	ATTCGAGATCCGTCCGGGCCtGTTGGGGAA
ENSG00000163918	RFC4	protein_coding	chr3:186522372-186522502	AGTGTTCTTaCTATTTTTCCACCCAGGGAA	chr3:186507761-186507853	CTAGGCATTTGTCAACTTCCtACGAGAAAA
ENSG00000163918	RFC4	protein_coding	chr3:186507931-186508044	TACCTACTTaCGGCAAGTTTTTCTGTGATA	chr3:186507835-186507849	TCTGCTAGGCATTTGTCAACtTCCTACGAG
ENSG00000163918	RFC4	protein_coding	chr3:186508115-186508195	GCTGACTTTaCCTTGACCACAGCTTCTAGT	chr3:186507931-186508044	GACCCTCATCTATTAAATCCtATAATAAAA
ENSG00000163918	RFC4	protein_coding	chr3:186509514-186509639	AGTACTCTTaCCCCGGCAATGTCTGTAATC	chr3:186508115-186508195	TTTTCTCAGCTGGTATTACCtAGGTAATTG
ENSG00000163918	RFC4	protein_coding	chr3:186510279-186510399	TTAGTAATTaCCTCATCACTAATTTTGACA	chr3:186509514-186509639	TAACAAGATAAGCTATTCCCtGAAGAGAAA
ENSG00000163918	RFC4	protein_coding	chr3:186510593-186510736	AATATACATaCCGACTGACATAGTTACAGA	chr3:186510279-186510399	GGTCAGGGGTTCAATTATTCtGTGGAAGAT
ENSG00000163918	RFC4	protein_coding	chr3:186512447-186512566	AATTTACTTaCTCTGAGCGACTTCCTGACA	chr3:186510311-186510399	GGTCAGGGGTTCAATTATTCtGTGGAAGAT
ENSG00000163918	RFC4	protein_coding	chr3:186515324-186515403	TTTCAACGTaCCCAAAGAGTTCTCTAGCTG	chr3:186510593-186510736	AGGCGGACACGGCTTCCCACtGATTCAGAG
ENSG00000163918	RFC4	protein_coding	chr3:186515328-186515403	AACGTACCCaAAGAGTTCTCTAGCTGCTGC	chr3:186510644-186510736	AGGCGGACACGGCTTCCCACtGATTCAGAG
ENSG00000163918	RFC4	protein_coding	chr3:186518906-186518984	TTGCAACTCaCATCTGCTCCTTCTAAAGAT	chr3:186512447-186512566	TAATCGGAAAAGTTCAGGCCtATCTCAAAA
ENSG00000163918	RFC4	protein_coding			chr3:186512488-186512566	TAATCGGAAAAGTTCAGGCCtATCTCAAAA
ENSG00000163918	RFC4	protein_coding			chr3:186512570-186512570	CGGAAAAGTTCAGGCCTATCtCAAAATGAA
ENSG00000163918	RFC4	protein_coding			chr3:186515324-186515403	AAAACAAGAGATTAGGAAGCtGTAGAAATT
ENSG00000163918	RFC4	protein_coding			chr3:186515328-186515403	AAAACAAGAGATTAGGAAGCtGTAGAAATT
ENSG00000163918	RFC4	protein_coding			chr3:186518906-186518984	ATCCACACATTTTGGGCGACtTGCGGGGTG
ENSG00000146918	NCAPG2	protein_coding	chr7:158494513-158494590	ATGAAACTTaCATCAAGTTGAACAAATTGC	chr7:158424358-158424409	TGATGATTCATAGAGAAATCtGAAACACAA
ENSG00000146918	NCAPG2	protein_coding	chr7:158436981-158437080	CTCTCCTTTaCCTTTCAATGCTATCCTCTT	chr7:158424361-158424409	TGATGATTCATAGAGAAATCtGAAACACAA
ENSG00000146918	NCAPG2	protein_coding	chr7:158438211-158438311	ATGTAACCAaCCTGCATTAATAACCAGGAT	chr7:158434159-158434246	ACACAGCAAGTCCTCATATCtTGGAAAAAA
ENSG00000146918	NCAPG2	protein_coding	chr7:158439152-158439255	AAAGTGATTaCCTGACCACATTCGAAGACT	chr7:158436981-158437080	TTTGAGCTTTTATGTTTACCtGGGAAAATT
ENSG00000146918	NCAPG2	protein_coding	chr7:158443524-158443664	AAGCACTTCaCCTTCCGTAGCTGGTGACTT	chr7:158438211-158438311	TAATTCATCCAAAAATGACCtGCAAAAAAA
ENSG00000146918	NCAPG2	protein_coding	chr7:158444985-158445172	GTTCTGAGTaCCCGCAGGCCTTCTTCCGGC	chr7:158439152-158439255	GCTCTTCTACGTCAGAAACCtAAAAAAGTT
ENSG00000146918	NCAPG2	protein_coding	chr7:158447287-158447386	CCTGACTGTaCCTGTTTGCATGATTCCAAG	chr7:158443524-158443664	TCTGAACAGAATAAAGCAGCtACAAGAAAA
ENSG00000146918	NCAPG2	protein_coding	chr7:158447810-158447950	AGACTTCTAaCCTGGATAATTTGCTGATAA	chr7:158444985-158445172	ACATAAAAAAATCCCTTCACtAGAAAGAAA
ENSG00000146918	NCAPG2	protein_coding	chr7:158448031-158448147	AGCAGGCACaCCTTGTGCTGAAGATGGATG	chr7:158447287-158447386	TACACACAGTCAGGTAGGTCtGTAAGAGAC
ENSG00000146918	NCAPG2	protein_coding	chr7:158448952-158449125	CACAGAGTTaCCTTTGACGTTTCAAGGGCT	chr7:158447810-158447950	CCTTTCCTTCTGAGCAGAACtGTCCAAAAA
ENSG00000146918	NCAPG2	protein_coding	chr7:158449244-158449397	TGTCAACCTaCCTTGGCCTGGGCATGCTCT	chr7:158448031-158448147	GAAGTGACTCCAGATCTGCCtGTAATAGAA
ENSG00000146918	NCAPG2	protein_coding	chr7:158451030-158451100	AGAGCAAATaCCTGAATGGGGGGACAGCAG	chr7:158448952-158449125	CTTTAGAAGCTGTGTTGCTCtGAAAGAAGA
ENSG00000146918	NCAPG2	protein_coding	chr7:158454886-158455059	TCAAGACTTaCCTTAAATACTTTCAGATAC	chr7:158449244-158449397	CGTGGAAATCACACCACAGCtGAAAATGTC
ENSG00000146918	NCAPG2	protein_coding	chr7:158457220-158457424	GCACTCCCTaCCTATGTTGGTGCAGGCGGT	chr7:158451030-158451100	GGATCTTGCAGCGATCATCCtAAAAGCGAA
ENSG00000146918	NCAPG2	protein_coding	chr7:158457220-158457442	GCACTCCCTaCCTATGTTGGTGCAGGCGGT	chr7:158454886-158455059	ACAGTGTTTTGTCCAGAACCtAAGATAAAA
ENSG00000146918	NCAPG2	protein_coding	chr7:158464206-158464358	ATTCATCCTaCCTTAGCAGCCCTCACAGCT	chr7:158456876-158456988	ATAACGTGAATCAGCTTTGCtGAAATGTTT
ENSG00000146918	NCAPG2	protein_coding	chr7:158468169-158468348	AAAAATCTTaCCTTAAAGACAGAACAACGA	chr7:158457220-158457442	TGGGACATATTTTCCAAAACtGTGCAAAAA
ENSG00000146918	NCAPG2	protein_coding	chr7:158472652-158472777	GAAGTACGTaCATAGAGCTCTTCAAACTGT	chr7:158464206-158464358	CCAAAATCATTGGCAGACACtGCAACAGAG
ENSG00000146918	NCAPG2	protein_coding	chr7:158473413-158473508	GAAATGTATaCCTTTAATCCTCTCCAAAGG	chr7:158468169-158468348	AAGGATCTTCTAAAAGGCTCtATAAGTAGG
ENSG00000146918	NCAPG2	protein_coding	chr7:158475992-158476078	CACAATCTTaCCTCCCGCACTTTGGAATGC	chr7:158468288-158468308	TTACAAACACCAAGGATCCCtGTGGAACGG
ENSG00000146918	NCAPG2	protein_coding	chr7:158478864-158478933	AATGAAAATaCCTCCAGTATTTTCCCTGAA	chr7:158472652-158472777	GAACTTCAGAGTTTCTGGCCtATAATAATA
ENSG00000146918	NCAPG2	protein_coding	chr7:158480040-158480134	TTAACACTTaCTTTTGTAATCCCTGTAACT	chr7:158473413-158473508	GGTGAAAGTAACTCAGAACCtAAGGACCAA
ENSG00000146918	NCAPG2	protein_coding	chr7:158482511-158482558	TACCTATTTaCCTCTTCTTTCTTGATATAA	chr7:158475992-158476078	TGCAATCATTTTCAATCGCCtGAAATAACA
ENSG00000146918	NCAPG2	protein_coding	chr7:158482511-158482587	TACCTATTTaCCTCTTCTTTCTTGATATAA	chr7:158478864-158478933	AATGTATACCATCAAAGACCtATATAAAAA
ENSG00000146918	NCAPG2	protein_coding	chr7:158482511-158482645	TACCTATTTaCCTCTTCTTTCTTGATATAA	chr7:158480040-158480134	AACTAAGAAATCTTCTTCCCtAGAAATAAA
ENSG00000146918	NCAPG2	protein_coding	chr7:158483260-158483414	AGTGAGCATaCTGTCTTAGTCTCCAGACTC	chr7:158482511-158482558	TGAAGCACTCAAGTAACATAtCTTTAATTT
ENSG00000146918	NCAPG2	protein_coding	chr7:158486001-158486189	ACAAATACTaCCATTTTTGAGCCATGTTCG	chr7:158482511-158482645	GCCGACATACGTCTGCACCCtAGGAATGAC
ENSG00000146918	NCAPG2	protein_coding			chr7:158483260-158483414	GGTAATGCATATAAAATACCtAAAATACAG
ENSG00000146918	NCAPG2	protein_coding			chr7:158485534-158485648	TTATTTCTATGCTTTTTCTCtATAAATGAA
ENSG00000146918	NCAPG2	protein_coding			chr7:158486001-158486189	AAGGATCAGAGGCCTCTTTCtGTAACATAA
ENSG00000044090	CUL7	protein_coding	chr6:43021449-43021596	TTGGGCCCCaCCTGGGCCCCGCGAGGGGGT	chr6:43005429-43005749	TCTGCCAAGCCTCCAGCACCtGGTGTGGGG
ENSG00000044090	CUL7	protein_coding	chr6:43006005-43006210	CCCCTGCCTaCCAGACAGACAAGCTGGTCA	chr6:43006005-43006210	TCTCGAATCTTGAGGACCCCtGAAATAAAT
ENSG00000044090	CUL7	protein_coding	chr6:43006304-43006430	TAAGTGCATaCCTCCTGGTATATCCTTTTG	chr6:43006304-43006430	GACTCTCCACAGAGACCGCCtTCAGAGAAC
ENSG00000044090	CUL7	protein_coding	chr6:43006580-43006725	GGCTGGGCCaCCTTCAGGTCGTTGAGATAC	chr6:43006580-43006725	AGGGCAGGGTGGCTCTGACCtGGACCAGGA
ENSG00000044090	CUL7	protein_coding	chr6:43007894-43008164	TGGCTGCTCaCTCTTGTTGTAGAAGTTGGA	chr6:43007894-43008164	CACTGGCCCCAAGGCCCACCtGAAGGAGCA
ENSG00000044090	CUL7	protein_coding	chr6:43008268-43008484	AAGGCACTCaCCTGTATTTTCTTCTCTGTA	chr6:43008268-43008484	ACGGTCCGCCATGTAGTGCCtGCAGTGCAT
ENSG00000044090	CUL7	protein_coding	chr6:43008653-43008813	TCCACACTCaCTGGTAATAATGCTCAAAAG	chr6:43008653-43008813	GGGCGAACTGCTCACTCACCtGAGCAATGG
ENSG00000044090	CUL7	protein_coding	chr6:43010540-43010722	TAGAGGCTTaCGTGGGCAGCTTTGAGAAAA	chr6:43010540-43010722	AGGTCAGAAAATTGTTCACCtGGAAGGAAG
ENSG00000044090	CUL7	protein_coding	chr6:43010812-43010918	CTCCTGCCCaCCTGCTTCTCCACCACGGCC	chr6:43010812-43010918	TGGCTTCTGTTTCTGCCTTCtGTAGAGACC
ENSG00000044090	CUL7	protein_coding	chr6:43011186-43011368	CCACTACTCaCTGGGCCGAGGAGTGGCCAC	chr6:43011186-43011368	GGGCTAATGCCATCCTCATCtAGAGGGTGA
ENSG00000044090	CUL7	protein_coding	chr6:43012490-43012623	AGGATGGTTaCCAGGGGAGGTGATGTTCTG	chr6:43012490-43012623	GCGCAGAGCACCGTTGAGTCtGGGGGTGAG
ENSG00000044090	CUL7	protein_coding	chr6:43012965-43013140	CTCTCACACaCCTAGAACTCAGGTGCAGGA	chr6:43012965-43013140	TGCGCGTATCAATGCCACCCtGAAACACAC
ENSG00000044090	CUL7	protein_coding	chr6:43013325-43013420	CCTGGCCCCaCCTGCTGGCAGCGCTTTATG	chr6:43013325-43013420	CAGAGGGCATCACATTCACCtGGCAGGGGG
ENSG00000044090	CUL7	protein_coding	chr6:43013724-43013829	TGGGGTCCTaCCGAGTTGAGTTCCGTGTGA	chr6:43013724-43013829	CACAAGCAGAGTCAGTTGCCtGGGAGTGGG
ENSG00000044090	CUL7	protein_coding	chr6:43013974-43014145	GGGAGAGTTaCCTGATGAGGATGCCCCGGC	chr6:43013974-43014145	TTCACTTCCACACTGGAGCCtGGGGGCAAG
ENSG00000044090	CUL7	protein_coding	chr6:43014249-43014339	CAGGCACGAaCCCTGGCACAGGTATCTGAG	chr6:43014249-43014339	CGATCTGGCCCAGCACCATCtGCAGCCAGA
ENSG00000044090	CUL7	protein_coding	chr6:43014618-43014845	TTCCTCCTGaCCTGGATGCAGCCTCCCAGG	chr6:43014618-43014845	AAATCAGTTCCTGGAGCACCtGGGTGGGGA
ENSG00000044090	CUL7	protein_coding	chr6:43015886-43015991	GGCAGGGGTaCCTCTCGATCAGTGTTTGGG	chr6:43015886-43015991	CACCAGCTGCTTCAGGATTCtGGGGGCAGA
ENSG00000044090	CUL7	protein_coding	chr6:43016070-43016307	CATGCTCTCaCCTCAGCACAGTCAGGTGCA	chr6:43016070-43016307	TGAGATGGGGGTTCTTTTGCtACAGGAAGG
ENSG00000044090	CUL7	protein_coding	chr6:43017145-43017400	CTGGCACCCaCCTTCCACTTTGGCTGCATC	chr6:43017145-43017400	GGATCTCATCATCCAGAATCtGCCATCAAG
ENSG00000044090	CUL7	protein_coding	chr6:43017701-43017897	GCTGGCTCTaCCTCCCCATCTAGGTTCTCC	chr6:43017701-43017897	CAGCGCCAGGCAGGCAGGGCtGTGAAAATG
ENSG00000044090	CUL7	protein_coding	chr6:43017998-43018136	CCTGAGCTCaCCTCTACCCAGGACTCTACT	chr6:43017998-43018136	CTGTTGACTCCCAAAATACCtGGAGCATAG
ENSG00000044090	CUL7	protein_coding	chr6:43018706-43019206	GTGCCACTCaCCTGCACAGGAGGCACACCG	chr6:43018706-43019206	AGAGCACCCTTCCTGGGACCtGTGGGATAC
ENSG00000044090	CUL7	protein_coding	chr6:43019350-43019501	CCAAAGGTTaCCTGTGGTAGCTGAATGCCC	chr6:43019350-43019501	AGGATCTGAGTCCGGGTCCCtGTAACCCAC
ENSG00000044090	CUL7	protein_coding	chr6:43019851-43020534	CATTTACGTaCTGATGAGATCAGAGGCTCC	chr6:43019851-43020534	TCTCCCACCATCCTGGCACCtGGAGCACAC
ENSG00000044090	CUL7	protein_coding	chr6:43019947-43020526	CTGCCCCTCaCCAGCGTCATGGGAGGACAG
ENSG00000183605	SFXN4	protein_coding	chr10:120925049-120925159	CCGGGCCGTaCTTGGCGCTCGGTGATCCAG	chr10:120900757-120900831	CAAGACTACAGTACTGTATCtGAAAAATAG
ENSG00000183605	SFXN4	protein_coding	chr10:120905748-120905865	GGGGCACTTaCCTGTCCAATCTGTGGAAAT	chr10:120905748-120905865	TTTCCTGAAATACTGGGTCCtGTAAGAGAC
ENSG00000183605	SFXN4	protein_coding	chr10:120907287-120907372	GTGTCTCTTaCCTTTTAAAAAAGTAGGTGA	chr10:120905802-120905865	TTTCCTGAAATACTGGGTCCtGTAAGAGAC
ENSG00000183605	SFXN4	protein_coding	chr10:120914574-120914689	CTGTCTCTTaCCTTTGTCCCAGCAATTCTG	chr10:120907287-120907372	CTAGCGTTTCTCTAACAGCCtAGCAAAAAT
ENSG00000183605	SFXN4	protein_coding	chr10:120916190-120916268	TTCCTGCTCaCCGAGGAAGATCACAGGTAA	chr10:120914574-120914689	TTCATTCCACTGGCTTGCACtGTAGATGTA
ENSG00000183605	SFXN4	protein_coding	chr10:120917180-120917245	AAAATACCTaCTCCTAAGAAAGTTGAAGAA	chr10:120916190-120916268	GGACAAACTGAGGGATTACCtAGAAAAGAA
ENSG00000183605	SFXN4	protein_coding	chr10:120917383-120917439	ATAATACTCaCGTAACTTCTGTTTCCATTG	chr10:120917180-120917245	TTTCTAGTGGCTTACAAGTCtAAGGAGAAA
ENSG00000183605	SFXN4	protein_coding	chr10:120917521-120917574	AGAATGGCTaCCTGAGGTAAAATCACGGAC	chr10:120917181-120917245	TTTCTAGTGGCTTACAAGTCtAAGGAGAAA
ENSG00000183605	SFXN4	protein_coding	chr10:120919240-120919251	TGCTTGCTCaCCGTGGGTGCCATGAAAGGC	chr10:120917383-120917439	TGTAGGCACAGAGGAAAACCtGCCGAGAGG
ENSG00000183605	SFXN4	protein_coding	chr10:120919240-120919265	TGCTTGCTCaCCGTGGGTGCCATGAAAGGC	chr10:120917521-120917574	GCGTCATTGACAAAAATACCtTTTAAGAAG
ENSG00000183605	SFXN4	protein_coding	chr10:120920427-120920481	AACCAACTCaCCTGCAGGTCGAAAAAGCTT	chr10:120919240-120919265	GCCATGAAAGGCAGGAACGCtGGCAGGAAG
ENSG00000183605	SFXN4	protein_coding	chr10:120920567-120920593	CTGAAACTTaCAAGACTCCGCTTCCAAGCT	chr10:120920427-120920481	TGTCGGGATGCACTGTTGCCtTCAAAAGGA
ENSG00000183605	SFXN4	protein_coding	chr10:120921852-120921926	GTGAAACATaCCCTTTGGTCCGCCGAGGCA	chr10:120920567-120920593	GCTTCCAAGCTTCTTGTATCtTAAAGGAGA
ENSG00000183605	SFXN4	protein_coding	chr10:120923643-120923708	ACAATACTTaCAACTGAAATGAACACATTT	chr10:120921852-120921926	TCGAGTTTTCTATACTTTCCtAAAATCAGA
ENSG00000183605	SFXN4	protein_coding			chr10:120923643-120923708	GAAATCGTCGAATAAAGGACtTAGGAGGGA
ENSG00000185009	AP3M1	protein_coding	chr10:75897865-75898137	AGATAACCAaCCTGAAAAGTGTCAGCAACT	chr10:75883571-75883668	AAACGGTTTACTTTTAAGCCtGTATCAAAA
ENSG00000185009	AP3M1	protein_coding	chr10:75884138-75884282	CTTATCCTTaCCTGAAATAGCAAGCTGCTG	chr10:75884138-75884282	CCACATCCCATGTTAGTACCtTAAAAAGAC
ENSG00000185009	AP3M1	protein_coding	chr10:75885906-75886113	AGTGGCTGTaCCTTGGTGACTGGATCAAAT	chr10:75885906-75886113	CACTGGTATTGCCACTAGACtAAAAAGAGA
ENSG00000185009	AP3M1	protein_coding	chr10:75888866-75888999	CATCAACATaCTTTTGTGAGCTGACACGGT	chr10:75888866-75888999	CATCCAGAAGCCTAGGGTTCtGCCAGAAAA
ENSG00000185009	AP3M1	protein_coding	chr10:75889665-75889750	ATAAAACTTaCCATGAAAGAAAGGGAGAGA	chr10:75889665-75889750	TCTGCAAAGACTGTAGATCCtGAAGAAAGA
ENSG00000185009	AP3M1	protein_coding	chr10:75893785-75893922	CACACAATTaCCTGATTTATCTATAATTGC	chr10:75893785-75893922	TCCCCAACATTACTACTGCCtAGAAACCAA
ENSG00000185009	AP3M1	protein_coding	chr10:75896390-75896561	TTTCATCTTaCCTGTAATAGAGTTGACAAC	chr10:75896390-75896561	AACACTCACCAAAGTAGTCCtGACAAAATA
ENSG00000259471	RP11-321F6.1	protein_coding	chr15:66977608-66977664	CCCCCATCCaGGTTTTGCAGGACTTGCCTA	chr15:66874554-66874586	TCCCCAGCCATGTGGAACTGtAAGTCCAAT
ENSG00000259471	RP11-321F6.1	protein_coding	chr15:66956700-66956790	TTTTTGTACaGGTGGGGTCTCCCTATGTTG	chr15:66956700-66956790	CAAAGTGCTGAGATTACAGGtATGAGCCAC
ENSG00000259471	RP11-321F6.1	protein_coding	chr15:66960679-66960792	TTTTGAGACaGTCTCGCTCTGTTGCCCAGT	chr15:66960679-66960792	CAAGCAGCTGGGATTATAGGtATGTACCAC
ENSG00000259471	RP11-321F6.1	protein_coding	chr15:66976337-66976380	TCTTCTTCTaGGCCCGAGAAGGCAAGGGAG	chr15:66976337-66976380	GGAACCAGAACCAGAGGAGGtAAGAGTATG
ENSG00000124171	PARD6B	protein_coding	chr20:49373222-49373277	CACTTTTGTaGGATGTGTATTGGAACATTC	chr20:49354394-49354616	ATATTTATACAAAAGAAGGGtAAGTATCAC
ENSG00000124171	PARD6B	protein_coding	chr20:49354394-49354616	TACGTTTATaGTTTGGAGCTGAATTTCGTC
ENSG00000124171	PARD6B	protein_coding	chr20:49366196-49367022	TTTTTAAACaGAAGAAGCAGACTACAGTGC
ENSG00000140691	ARMC5	protein_coding	chr16:31477400-31478210	CTTCCCTGTaGGAAGCCCTCTCTGTGGCGC	chr16:31469718-31469822	TGCCATAACCCGGACAACGGtAAGGCTTGT
ENSG00000140691	ARMC5	protein_coding	chr16:31470175-31470297	CCGTTTCCTaGATGCCAGCTCCTGAGCTCA	chr16:31470175-31470297	GCGGCAGCGAACGTTCTCGGtAGGTTTAAC
ENSG00000140691	ARMC5	protein_coding	chr16:31470789-31471320	CTGTCTTCCaGTTCCGCTCCCTGGGATCAG	chr16:31470623-31470661	AGGATGCGCTGCGATTAAGGtACTGCCGCG
ENSG00000140691	ARMC5	protein_coding	chr16:31470846-31471320	CCCGAGCCAaGATGGCGGCTGCGAAGCCAA	chr16:31470789-31471320	GGAGGCATACTCCCTTTGGGtAAGTGCTCC
ENSG00000140691	ARMC5	protein_coding	chr16:31473243-31473350	TGTCGTTGCaGTGACCATTCTTCAGTGCAT	chr16:31470846-31471320	GGAGGCATACTCCCTTTGGGtAAGTGCTCC
ENSG00000140691	ARMC5	protein_coding	chr16:31473452-31473516	CCTGCCCTCaGGTGCTGTTCCCCTGCTTGT	chr16:31471282-31471320	GGAGGCATACTCCCTTTGGGtAAGTGCTCC
ENSG00000140691	ARMC5	protein_coding	chr16:31473452-31474238	CCTGCCCTCaGGTGCTGTTCCCCTGCTTGT	chr16:31473243-31473350	GGGGACATCCACTGTGCTGGtAAGAGGCTG
ENSG00000140691	ARMC5	protein_coding	chr16:31474093-31474238	GCCGGCTGCaGGCTCTGGGACTTGTGCCTC	chr16:31473260-31473350	GGGGACATCCACTGTGCTGGtAAGAGGCTG
ENSG00000140691	ARMC5	protein_coding	chr16:31475715-31476208	GCCCTCCGCaGGTCGTGGCTGATCTCCGAG	chr16:31473452-31473516	GCAGTGCCTACAGAGCGTGGtGCGTGCCCT
ENSG00000140691	ARMC5	protein_coding	chr16:31475715-31476519	GCCCTCCGCaGGTCGTGGCTGATCTCCGAG	chr16:31473452-31474238	GAAGCTTCCGGAGCCTCAGGtGAGTCCCTG
ENSG00000140691	ARMC5	protein_coding	chr16:31477171-31477303	TCCACTCACaGGGGAGAGGCTACTGCAGAA	chr16:31474093-31474238	GAAGCTTCCGGAGCCTCAGGtGAGTCCCTG
ENSG00000140691	ARMC5	protein_coding	chr16:31477400-31478207	CTTCCCTGTaGGAAGCCCTCTCTGTGGCGC	chr16:31475715-31476208	AGCCGGCACCGAGAGCTGGGtGAGTTCCCA
ENSG00000140691	ARMC5	protein_coding			chr16:31477171-31477303	CCCTGCCCTTCATCTGCCGGtGAGTGGGAA
ENSG00000115263	GCG	protein_coding	chr2:163005597-163005688	GGATTTAATaCCTGGATTTCTCCTCTGTGT	chr2:163000418-163000421	AAACATGCATAATTATTTCCtATATAATAA
ENSG00000115263	GCG	protein_coding	chr2:163000537-163000680	AAAGCAGTCaCCTGTCAGTGATTTTGGTCT	chr2:163000537-163000680	GGCGACCTCTTCTGGGAAACtAAGAAAATA
ENSG00000115263	GCG	protein_coding	chr2:163002050-163002187	TACAGACTTaCTCTCGCCTTCCTCGGCCTT	chr2:163002050-163002187	ACGTTTGGCAATGTTATTCCtGAAAGAAAT
ENSG00000115263	GCG	protein_coding	chr2:163003863-163004024	TAGACTCTTaCCTGTTCCTCTTGGTATTCA	chr2:163003863-163004024	CTGGGAAGCTGAGAATGATCtGTGAAGAAC
ENSG00000218739	CEBPZ-AS1	protein_coding	chr2:37428785-37428864	TTTATTTATaGTTTATTACAAATCCACTGA	chr2:37426848-37426962	AAGATGCACACAAGCCAAGGtAATCATAAT
ENSG00000218739	CEBPZ-AS1	protein_coding	chr2:37428191-37428235	TTTTCCATCaGATTTCAGGCAAACAATGAG	chr2:37428191-37428235	TATCCCTTCATCTTGGAAGGtATGTTTTTC
ENSG00000147130	ZMYM3	protein_coding	chrX:70472439-70473105	AGGCAACCTaCCTGGCAAGGAAGGATGTGC	chrX:70460769-70460958	AGTCCGGAGGCTTTCAGGACtGCAACATCG
ENSG00000147130	ZMYM3	protein_coding	chrX:70461077-70461194	CACCAACTCaCCATTTTGAGAGATAGAATT	chrX:70461077-70461194	CGTTTTCCAGGACCCGTGTCtATAGGGGAG
ENSG00000147130	ZMYM3	protein_coding	chrX:70462020-70462274	CAGCCTCGTaCCTCGCCCTTTCCTCTGGCG	chrX:70462020-70462274	ACTCGAGAGAACACCGTATCtACAATGGTC
ENSG00000147130	ZMYM3	protein_coding	chrX:70462820-70462934	CTGTTCCTTaCTGTTGGGGAGGAGTGTGGG	chrX:70462820-70462934	GGTTATTTTCCAGCAAGTACtGGGGAAAGA
ENSG00000147130	ZMYM3	protein_coding	chrX:70463679-70463830	ACAAGAGGTaCCTGCTGGATGCCAAGACAC	chrX:70463679-70463830	TTGATACGCATGGGTTTGGCtGCAGTGATA
ENSG00000147130	ZMYM3	protein_coding	chrX:70464152-70464320	CAAGTACTTaCGGCCAAAGCGCAGCTCATC	chrX:70464152-70464320	GCACCAGCCGCTTTTGACCCtGGAGGGGAA
ENSG00000147130	ZMYM3	protein_coding	chrX:70464173-70464320	CAGCTCATCaCCCTTGCTGGTTTCTCCATT	chrX:70464173-70464320	GCACCAGCCGCTTTTGACCCtGGAGGGGAA
ENSG00000147130	ZMYM3	protein_coding	chrX:70464640-70464743	CCCAGCCCTaCCTTCCTCATGGTTCGGGGA	chrX:70464640-70464743	GGATTAATGTCCAGAGGATCtAATGAAAAG
ENSG00000147130	ZMYM3	protein_coding	chrX:70465189-70465335	ATCTTACTCaCTCTTAGGGAAGTCTGCCTC	chrX:70465189-70465335	CTCTGGTTGCTCACAAGATCtGGGAAGCAG
ENSG00000147130	ZMYM3	protein_coding	chrX:70465518-70465692	CTATGGCATaCCACAAAGGTCAGATGAGGC	chrX:70465518-70465692	AGAACATGGGCACAGGCACCtGGAGGCACG
ENSG00000147130	ZMYM3	protein_coding	chrX:70465836-70465948	GGGAAACTCaCCGGGATAGGCATCGAGAAA	chrX:70465836-70465948	ACCTGTGGCTTCCACTCTTCtGTGGATAAG
ENSG00000147130	ZMYM3	protein_coding	chrX:70466203-70466362	CCCTGGCTCaCCTGTTTGACTTCCTTTGGA	chrX:70466203-70466362	ATCGGGTCTTCACAGGGATCtGCAAAGACA
ENSG00000147130	ZMYM3	protein_coding	chrX:70466445-70466542	TTTGCCCCGaCCTTGCCCAAATTCCCATTT	chrX:70466445-70466542	TTTGACTCAGGAGACTGACCtGTAGATCAA
ENSG00000147130	ZMYM3	protein_coding	chrX:70466481-70466542	GGGGTCCTCaCTGTGTTGCTGTTCTCCACT	chrX:70466481-70466542	TTTGACTCAGGAGACTGACCtGTAGATCAA
ENSG00000147130	ZMYM3	protein_coding	chrX:70467195-70467360	CTGGGACTCaCTGTTCAGGAGGCTCTCGGG	chrX:70467195-70467360	ACGCATGGCACCGGGCAGCCtGAGGATGTC
ENSG00000147130	ZMYM3	protein_coding	chrX:70467584-70467756	ACCCTCCTTaCCTTGCAGTACCACAGCAGG	chrX:70467584-70467756	TTGTACAGCAGCACACAGCCtGGAAAGAGG
ENSG00000147130	ZMYM3	protein_coding	chrX:70468012-70468162	CATCTCCTTaCCTTCGCTGCAGAAGCTTTT	chrX:70468012-70468162	AGAACTGGAACACTTGGTCCtGAGGTGGGG
ENSG00000147130	ZMYM3	protein_coding	chrX:70468288-70468374	GGGGCTCTTaCCTGCCAGTCCAAGACCTCA	chrX:70468288-70468374	CCCCCTCAGGGCTTGTGCGCtGGAGGGAAG
ENSG00000147130	ZMYM3	protein_coding	chrX:70468536-70468651	GTCTGGAGTaCCTGGAACTTGGTCCAGCAG	chrX:70468536-70468651	CTGCAGGGTCGGGGAGGGCCtGGGGCATAG
ENSG00000147130	ZMYM3	protein_coding	chrX:70468869-70469019	TTTGCACCTaCCAGTGAGCCCTGCCTGCTT	chrX:70468869-70469019	GGTACACACGTGTGTTTTTCtGTGAGGATG
ENSG00000147130	ZMYM3	protein_coding	chrX:70469311-70469529	CTCGGCCCCaCCTTCTTGTACGCCCCCAAG	chrX:70469296-70469529	TGCTGACCTCGTGCAGGACCtGCCACACAC
ENSG00000147130	ZMYM3	protein_coding	chrX:70469876-70470053	AGTGTCCTCaCCTCTCCAGTCTTCTGGCAT	chrX:70469311-70469529	TGCTGACCTCGTGCAGGACCtGCCACACAC
ENSG00000147130	ZMYM3	protein_coding	chrX:70470282-70470576	CCCTCACGCaCTTCTTGCAGAAGGTACAGG	chrX:70469445-70469529	TGCTGACCTCGTGCAGGACCtGCCACACAC
ENSG00000147130	ZMYM3	protein_coding	chrX:70471028-70471094	ATCCTACTTaCTGCTCTCAGTGGAATCTAC	chrX:70469876-70470053	CTTGGTGTTCCAGATCTCCCtAGAGGTGGG
ENSG00000147130	ZMYM3	protein_coding	chrX:70471028-70471100	ATCCTACTTaCTGCTCTCAGTGGAATCTAC	chrX:70470282-70470576	TCCTCATCTGACACTGGAACtGAGAAAGTG
ENSG00000147130	ZMYM3	protein_coding	chrX:70471408-70471451	CTCCCCCTCaCCCGTTCAGGCGGCTTCTCA	chrX:70471028-70471094	TAACGCGCTCGCTTCTCTTCtGTACCTCGG
ENSG00000147130	ZMYM3	protein_coding			chrX:70471028-70471100	GCTCGCTTCTCTTCTGTACCtCGGAAAGAT
ENSG00000147130	ZMYM3	protein_coding			chrX:70471408-70471451	TTCGCAGTCAGGCCATCTCCtGCAAAGGAA
ENSG00000139218	SCAF11	protein_coding	chr12:46367973-46367999	TTTAAAAATaCCTTATTGCTAAAAATGCTA	chr12:46315834-46315977	CACTCTTACTATGACAAACCtAAGAAAAAA
ENSG00000139218	SCAF11	protein_coding	chr12:46316246-46316365	CCATAACTTaCTTTATCTACTGCTTTCCGT	chr12:46316246-46316365	TTTCTTGAATTTGCAATTTCtGATGAGAAG
ENSG00000139218	SCAF11	protein_coding	chr12:46318511-46318857	TAAAAACATaCCTGCAATTGCTTTCCATCT	chr12:46316719-46316937	GAGAAGAACTAGGAATACCCtGTTTTAAAG
ENSG00000139218	SCAF11	protein_coding	chr12:46319925-46322538	GAATACATTaCCCTGTCCAGATGTTTCCTC	chr12:46318511-46318857	TGGTCTTTTAGGCTAGAATCtATCAAAAGA
ENSG00000139218	SCAF11	protein_coding	chr12:46319925-46322642	GAATACATTaCCCTGTCCAGATGTTTCCTC	chr12:46319925-46322642	TATCCCTTGCAAGAAGTACCtAATAATATT
ENSG00000139218	SCAF11	protein_coding	chr12:46325289-46325395	ACAAACTTTaCCAAAATGTTCGAAAGATAT	chr12:46320499-46322642	TATCCCTTGCAAGAAGTACCtAATAATATT
ENSG00000139218	SCAF11	protein_coding	chr12:46326914-46327015	TTTATTTTTaCCTTCCAATTCCAGGTAATG	chr12:46325289-46325395	CCAGGGTATAAAACCAATTCtGAAAACATA
ENSG00000139218	SCAF11	protein_coding	chr12:46327959-46328014	AAAATACTAaCCAATAAGCTCTATAGGTAA	chr12:46326914-46327015	GGCTTCTATAAATTCTGTACtAAAAGATAA
ENSG00000139218	SCAF11	protein_coding	chr12:46327959-46328068	AAAATACTAaCCAATAAGCTCTATAGGTAA	chr12:46327959-46328014	GGCTAACAGAAGAAAACATAtTGGAGAAAA
ENSG00000139218	SCAF11	protein_coding	chr12:46328230-46328288	TTTCAACAAaCCTTATTTATCTTTATTGCT	chr12:46327959-46328068	TCCAATTTGATCTCTGAGGCtAGAAAAGTA
ENSG00000139218	SCAF11	protein_coding	chr12:46339032-46339096	AAGTAACTTaCTATGTATCCACTTCAAGTC	chr12:46328230-46328288	TCACTGTATAAAGAGTTTCCtGTACAAAGA
ENSG00000139218	SCAF11	protein_coding	chr12:46342220-46342320	TAATCACTAaCCTTATACAGCTTTTAGAAT	chr12:46339032-46339096	TCTTACGATGGCTTTTCTTCtGTAAACATC
ENSG00000139218	SCAF11	protein_coding	chr12:46345433-46345510	AAAAGACTTaCCTTAACATAACCTTCCAAT	chr12:46342220-46342320	GCTGTTTTTTTACTTGAACCtATGAGAAAA
ENSG00000139218	SCAF11	protein_coding	chr12:46345433-46345535	AAAAGACTTaCCTTAACATAACCTTCCAAT	chr12:46342313-46342320	GCTGTTTTTTTACTTGAACCtATGAGAAAA
ENSG00000139218	SCAF11	protein_coding	chr12:46355479-46355492	ATGTGTCAGaCTTACCTCTGCCCATTTAAG	chr12:46345433-46345510	TAGGACATGAAGCCAGTGTCtGAAAAGTGA
ENSG00000139218	SCAF11	protein_coding	chr12:46355483-46355640	GTCAGACTTaCCTCTGCCCATTTAAGAATA	chr12:46345433-46345535	AGTGATTAACAAATTATATCtTTACAAATG
ENSG00000139218	SCAF11	protein_coding	chr12:46357890-46357950	TGAAAAGTTaCCTTCCATGTCTTCATACTT	chr12:46349964-46349975	CTGCTTATAGATAGCTCCTCtTAGAGAGAG
ENSG00000139218	SCAF11	protein_coding	chr12:46357890-46357971	TGAAAAGTTaCCTTCCATGTCTTCATACTT	chr12:46355094-46355105	TAACCTATGTGAAAAGTCCCtGAAAAATAT
ENSG00000139218	SCAF11	protein_coding			chr12:46355479-46355492	CAGACTTACCTCTGCCCATTtAAGAATACA
ENSG00000139218	SCAF11	protein_coding			chr12:46355483-46355640	TTATCTCCGTTTTCTTCACCtGTTAAAGTA
ENSG00000139218	SCAF11	protein_coding			chr12:46357890-46357950	ATACAGTTTTCTTCTTCATTtCTCTTTGGA
ENSG00000139218	SCAF11	protein_coding			chr12:46357890-46357971	CTCTTTGGAAAAGGGTTTCCtATAAGATAA
ENSG00000126952	NXF5	protein_coding	chrX:101097714-101097764	GAGATACTCaCTGTGACCTTGAACCATTTC	chrX:101087243-101087255	TCCTTAGAGTGGTCTTAGGCtGGTGAAAAG
ENSG00000126952	NXF5	protein_coding	chrX:101091706-101091803	ATAGCACTAaCCTGGAATTGCGGCCAGAGG	chrX:101091164-101091174	ATCATTCATGATGCACAGACtGGAGGAAAG
ENSG00000126952	NXF5	protein_coding	chrX:101092464-101092626	CTCCTACCCaCCTCTGGCTCTCTGGGCCTG	chrX:101091706-101091803	AGACAACAAACACCACCACCtGAGAGTTAC
ENSG00000126952	NXF5	protein_coding	chrX:101092754-101092812	CACACACTTaCAGGGGTCTTTGAGAATTTT	chrX:101091757-101091778	CCCTGAGACCATCCTTCCACtTCAGAGACA
ENSG00000126952	NXF5	protein_coding	chrX:101093172-101093227	GGGATACTCaCTGCTGCAGGAATTGCAGGA	chrX:101092451-101092626	AGCAGCTTCCTCTGCAGGTCtATAGAGAAG
ENSG00000126952	NXF5	protein_coding	chrX:101093314-101093382	TTCTTCCTCaCCTTGCAGGGTTTCATTGTC	chrX:101092464-101092626	AGCAGCTTCCTCTGCAGGTCtATAGAGAAG
ENSG00000126952	NXF5	protein_coding	chrX:101093762-101093798	TACATACTTaCCAGGCGTAACAACTTGGGG	chrX:101092754-101092812	GTACTTGCACAAGTTGCTCCtAGGAGAAAA
ENSG00000126952	NXF5	protein_coding	chrX:101095471-101095580	TTGCCACTGaCCTTACATAGGCAGACTGGT	chrX:101093172-101093227	CAGATCCAGTAAAGTTTTCCtGAAATCAAA
ENSG00000126952	NXF5	protein_coding	chrX:101095760-101095867	CCCCTTCTCaCCTTATTTTTGGAGAGATTC	chrX:101093314-101093382	CGGATAACTCTCGGCCGTCCtGGAGAAGGA
ENSG00000126952	NXF5	protein_coding	chrX:101095988-101096076	TAAGGCTTCaCCTCAGGGAAATTTCTTTCA	chrX:101093762-101093798	GAAACAATCCCGGATGGCACtGTCCAAAAC
ENSG00000126952	NXF5	protein_coding	chrX:101096233-101096302	GTCAGCCTTaCCTGGGTCAAAGCGGAGATT	chrX:101095471-101095580	ACTCCCACGCCGACTCCAGCtAAGAAAGAT
ENSG00000126952	NXF5	protein_coding	chrX:101096450-101096530	GTCTGTATTaCCTTTAGCATCTCCATTTGG	chrX:101095760-101095867	ACAAGTTCAAAGACAACAGCtTTGGGTCAA
ENSG00000126952	NXF5	protein_coding	chrX:101096862-101096945	TCCTCTCTTaCATCAACCGGAGTGAAGGGG	chrX:101095780-101095803	TTGACTTTGGGAGCCTTCTCtGTAATGTCA
ENSG00000126952	NXF5	protein_coding			chrX:101095988-101096076	ATGTCACGGCCCATCAAGTCtTGAAGAAGC
ENSG00000126952	NXF5	protein_coding			chrX:101096233-101096302	ACCGTTTGTTCATGGTCAGCtGCAGAGATA
ENSG00000126952	NXF5	protein_coding			chrX:101096450-101096530	GACTGACAAATATACATATCtGCAGGAAGG
ENSG00000126952	NXF5	protein_coding			chrX:101096646-101096750	GATTTCGGATGTAGTGGAACtACAGGGAGT
ENSG00000126952	NXF5	protein_coding			chrX:101096862-101096945	ACTTTATCCCATAAGGAATCtAAGCATAAA
ENSG00000175727	MLXIP	protein_coding	chr12:122626238-122626356	CTGTCTTGCaGTGGTATTGAGCACGCTGCG	chr12:122516760-122517172	GCATGACTTTGGCCTACAGGtAGGGACCCC
ENSG00000175727	MLXIP	protein_coding	chr12:122611803-122611909	TTGCCTTTCaGTGGGAAGTTGGTGTCTCCA	chr12:122611803-122611909	CGGGCCTGGTACATGCAGTGtAAGTGCCGC
ENSG00000175727	MLXIP	protein_coding	chr12:122612430-122612515	TCTCTGCTCaGATCTGGAGAAGCGCAAGAA	chr12:122612430-122612515	CGAGCACCGCCGGCCGGAGGtACTTGGCAG
ENSG00000175727	MLXIP	protein_coding	chr12:122613684-122613773	CCCTGTCCTaGGCCATCACCACGGAAGGGA	chr12:122613684-122613773	AACCTACTTCAAGAAAAGGGtATCTGGCTG
ENSG00000175727	MLXIP	protein_coding	chr12:122614135-122614176	TTTGCCCACaGCTACAGCAGCACAAGGATG	chr12:122614135-122614176	CCTCTCCAGCCTGGTCCAGGtGGGTGAGCC
ENSG00000175727	MLXIP	protein_coding	chr12:122614488-122614659	TGTTGTGTTaGGACGATGACATGCTGTATT	chr12:122614488-122614659	CCCAATCCCCGGGAAATAGGtAACCCAAAC
ENSG00000175727	MLXIP	protein_coding	chr12:122614497-122614659	AGGACGATGaCATGCTGTATTGGCACAAGC	chr12:122614497-122614659	CCCAATCCCCGGGAAATAGGtAACCCAAAC
ENSG00000175727	MLXIP	protein_coding	chr12:122615391-122615448	GATTCTTGCaGCACATCTGGGAAATGCAGA	chr12:122615391-122615480	ACCTTTGAGCCTTTCCAGGGtGAGGACCAG
ENSG00000175727	MLXIP	protein_coding	chr12:122615391-122615480	GATTCTTGCaGCACATCTGGGAAATGCAGA	chr12:122616839-122616930	CAACAACCCACCTGCACAGGtAGAGGAAGC
ENSG00000175727	MLXIP	protein_coding	chr12:122616839-122616930	TTGTTTTTCaGACCTCTTCTCTTCTAGCCG	chr12:122617895-122618534	AATGCCCGTATCGCCCCAGGtGAGCCAGGC
ENSG00000175727	MLXIP	protein_coding	chr12:122617895-122618534	TCCTTTTTCaGGAGAGCATCCTGCCGACCA	chr12:122617982-122618534	AATGCCCGTATCGCCCCAGGtGAGCCAGGC
ENSG00000175727	MLXIP	protein_coding	chr12:122617982-122618077	CCCTGGCTCaCATGGATGAGCAGGGCTGTG	chr12:122619626-122619892	GCCTGCTGCCATCGCCAGGGtGAGGAGGGC
ENSG00000175727	MLXIP	protein_coding	chr12:122617982-122618534	CCCTGGCTCaCATGGATGAGCAGGGCTGTG	chr12:122619771-122619892	GCCTGCTGCCATCGCCAGGGtGAGGAGGGC
ENSG00000175727	MLXIP	protein_coding	chr12:122619626-122619892	AAGTCACACaAATGGTTTTAGGTGCCTTGG	chr12:122620036-122620213	GTCACTGTCACAGGGCCCAGtGAGTGTTCA
ENSG00000175727	MLXIP	protein_coding	chr12:122619771-122619892	TATCCTGGCaGCTGCCTTTTCAGGCCAACC	chr12:122620175-122620213	GTCACTGTCACAGGGCCCAGtGAGTGTTCA
ENSG00000175727	MLXIP	protein_coding	chr12:122620036-122620213	TGTCACTGCaGGCTCCTGGGGTCCCGGAGT	chr12:122622016-122622137	AAATGTGGCTGCACTAAAGGtACCGCATGT
ENSG00000175727	MLXIP	protein_coding	chr12:122622016-122622137	GTTCTTACCaGGTCGGGACTGCCCAAACTC	chr12:122622741-122622842	CTCCAACAATTCCAAGCTGGtGAGTTGCCA
ENSG00000175727	MLXIP	protein_coding	chr12:122622741-122622842	TTCTCCAGCaGAACCGGCAGATGAAGCACA	chr12:122622971-122623098	AGCTCAATGCCACCATCATGtGAGCTTCTG
ENSG00000175727	MLXIP	protein_coding	chr12:122622971-122623098	CCCTTCTGCaGACCAGTCACGCCATCACAC	chr12:122623362-122623485	GAATTGGAAGTTCTGGATTGtATCTTTGGG
ENSG00000175727	MLXIP	protein_coding	chr12:122623362-122623485	TGTCATTTCaGCTCCTGCCAGCAGCTGCTC	chr12:122625501-122625630	CTGCCCATCCTCAGGCCGAGtGAGTGGGGC
ENSG00000175727	MLXIP	protein_coding	chr12:122623362-122623488	TGTCATTTCaGCTCCTGCCAGCAGCTGCTC
ENSG00000175727	MLXIP	protein_coding	chr12:122625374-122625495	CTTTTCCCCaGTGATCCATTCTCTGTGGGC
ENSG00000175727	MLXIP	protein_coding	chr12:122625501-122625630	ACACACTGCaGTTCAGCATCATCATCAAGC
ENSG00000048707	VPS13D	protein_coding	chr1:12568947-12569078	CTCCTCCTTaGGTCCATGTGAAATCTGAGG	chr1:12294324-12294420	TCAGTTGCACTTCTCAAAGGtGAGTATTTC
ENSG00000048707	VPS13D	protein_coding	chr1:12302570-12302647	TTTATTTTTaGGTGCTGTTGAATTAGAAAA	chr1:12302570-12302647	CCATTTGAAGTCAAAGCTGGtATGTGGAAC
ENSG00000048707	VPS13D	protein_coding	chr1:12304303-12304493	TCTCCTTCCaGGCTTCATTGGGAAAGTAAC	chr1:12304594-12304674	GATTGTGGAGAATATTGAAGtAAGTCCTGC
ENSG00000048707	VPS13D	protein_coding	chr1:12304594-12304674	TGTCTTTGTaGAATGACCGCCAGCAGAAAG	chr1:12309280-12309396	AAATGCTGTGAATGAGCCTGtGAGTATGAA
ENSG00000048707	VPS13D	protein_coding	chr1:12309280-12309396	TCTCTTTGCaGTTAAAAATTCAAGATGTCC	chr1:12313779-12313883	GCCTCAGATGGAGTTACAGGtACGATTTCG
ENSG00000048707	VPS13D	protein_coding	chr1:12313779-12313883	TTTTACCTCaGGTACAGAAACTAATGCGGA	chr1:12316390-12316560	TCCCTTGAAACTCTCTCAGGtATGCCCTTT
ENSG00000048707	VPS13D	protein_coding	chr1:12316390-12316560	GTGACACACaGGAGGCCATGGCCAGGAGCA	chr1:12317044-12317144	AGGTGGCGATATCTAAGAAGtAAGGGCTTC
ENSG00000048707	VPS13D	protein_coding	chr1:12317044-12317144	CTAATACAAaGCTGCAATACCGGCAAATCA	chr1:12317992-12318160	GCTGTCCACAGATGACAAGGtAAGTGGACT
ENSG00000048707	VPS13D	protein_coding	chr1:12317992-12318160	GACTATTTCaGCTGCCGAGAATGGTGGTAT	chr1:12320750-12320851	ACAGGAAGAACTAGCAGAGGtAAGAAATCC
ENSG00000048707	VPS13D	protein_coding	chr1:12320750-12320851	CACCCAAACaGGAGGAAATGTGTCGGATTG	chr1:12321005-12321206	ATTCCTGAAGAGATCCTGGGtACGGTGGGA
ENSG00000048707	VPS13D	protein_coding	chr1:12321005-12321206	GATTGACACaGAGTCTGCGGGAGCCTCAGT	chr1:12321958-12322137	ATGCAGCTCGAGTTTTCAGGtACACTGCCC
ENSG00000048707	VPS13D	protein_coding	chr1:12321958-12322137	TTACCATTTaGGCACTGAGGAGTTTTTTGA	chr1:12326938-12327068	TCTAGTCTTCCCTAATCCAGtATGTACAAC
ENSG00000048707	VPS13D	protein_coding	chr1:12326938-12327068	ATCTTTTATaGATGTAAAACTTCTAGCAGA	chr1:12327902-12327977	AGAAGTGATCATTACCCAGGtAATTTGTCC
ENSG00000048707	VPS13D	protein_coding	chr1:12327902-12327977	TTGTTTAATaGCAAAAAGAAGTTGGCAGAG	chr1:12328763-12328933	GGAAAGGTTCATACCTCAGGtTAACTTTTT
ENSG00000048707	VPS13D	protein_coding	chr1:12328763-12328933	CTTTCCTTTaGCTGCAGATCCAGATGGCCC	chr1:12331051-12331181	GCTAGTGGGTGATTTCATTGtAAGTGGGCA
ENSG00000048707	VPS13D	protein_coding	chr1:12331051-12331181	CAACCTTGCaGGTTTTGGTTATCAGTCTGA	chr1:12333060-12333192	CTTTTGACGAACACCCAAGGtATAGTGTGA
ENSG00000048707	VPS13D	protein_coding	chr1:12333060-12333192	TATTTGTACaGGAGGAGAGTAAACGATGGA	chr1:12335882-12338095	TCTTTGCATAGAGGTCAAGGtGAGGAGCAT
ENSG00000048707	VPS13D	protein_coding	chr1:12335882-12338095	TTTATCTTCaGATAACTCCAGGAGGAAAAG	chr1:12337178-12338095	TCTTTGCATAGAGGTCAAGGtGAGGAGCAT
ENSG00000048707	VPS13D	protein_coding	chr1:12339556-12339707	TTTTATGCCaGCTTTTCACATCCTGAACAA	chr1:12339556-12339707	ATTTGTCAATCCAGTTCAGGtAAATTCATG
ENSG00000048707	VPS13D	protein_coding	chr1:12342762-12343793	TTTCAATACaGGTGGTGTTAGCAAAGCATG	chr1:12342762-12343793	CACCAAACTGGATCTCAAGGtATCCTCAGT
ENSG00000048707	VPS13D	protein_coding	chr1:12348280-12348370	TCTGTTCCTaGGTTCATTCACTTTCTCTAG	chr1:12348280-12348370	GCACACCTGGAAATGATTGGtAAGTGGTGG
ENSG00000048707	VPS13D	protein_coding	chr1:12351055-12351181	ATCATCCCTaGAGGGAGACCTGGCCTTACA	chr1:12351055-12351181	TCATCTTCCAGACTTTTAAGtAAAAATGTC
ENSG00000048707	VPS13D	protein_coding	chr1:12353581-12353761	CTAATTTTTaGATACGGACGGCCTGACCCT	chr1:12353581-12353761	TGCTATTGAGGGGCAGACGGtAGGTAGCCT
ENSG00000048707	VPS13D	protein_coding	chr1:12359259-12359441	TCCTCTTTCaGGTGAGAGATCAAGCCCAGC	chr1:12359259-12359441	CTTTTCCCTACAAGATAAGGtGAGCAATCA
ENSG00000048707	VPS13D	protein_coding	chr1:12364563-12364785	TTCCTTCCCaGGAATCTGTGCCTTCAGCTT	chr1:12364563-12364785	CAAGAGTCCAGTAGTCCAGGtAAAAGAGGA
ENSG00000048707	VPS13D	protein_coding	chr1:12368488-12368698	GGTCCTTGTaGAAGACCATGTCTGCCTGCT	chr1:12368488-12368698	TGGAAAGGAATTTGGACAAGtGAGTGTTTT
ENSG00000048707	VPS13D	protein_coding	chr1:12371511-12371682	CTTTTTCATaGAGAAATAAGTCATACTGTG	chr1:12371511-12371682	ACAAGATCCAAGAATTCATGtGAGTGAGAC
ENSG00000048707	VPS13D	protein_coding	chr1:12371870-12371982	TCCTTTTGTaGACTGTCCTGAGTGGAGAAG	chr1:12371870-12371982	GTGCTGGGTCCCTAGCCAGGtATGCCTTTG
ENSG00000048707	VPS13D	protein_coding	chr1:12374172-12374384	CTCTCTTTTaGATTTGACTTCAAGAAATGC	chr1:12374172-12374384	AGATTGAACTACATTTCAGGtAGCAGGTCC
ENSG00000048707	VPS13D	protein_coding	chr1:12378129-12378394	TCTTTTTATaGATCTACCAAGGATTCCTCC	chr1:12378129-12378394	GTCAAGGTCAATGTAACAGGtGATTATATG
ENSG00000048707	VPS13D	protein_coding	chr1:12379554-12379687	GTCCTTTCCaGGTACGGAGTTTGTGGTCAT	chr1:12379554-12379687	AAGTTTGTTTGGCATTGAGGtAAGAAGTCT
ENSG00000048707	VPS13D	protein_coding	chr1:12381866-12382021	TCATTCTGTaGGTGTTTTCATGCCGACTAG	chr1:12381866-12382021	TTTCCCACCTGTCCTGGAGGtAATGATGCA
ENSG00000048707	VPS13D	protein_coding	chr1:12382593-12382803	CATTTTGTTaGATTCAGTTACAAGCCCTGG	chr1:12382593-12382803	ACCTTAGATCCTGTCTTGGGtAGGTGTTTA
ENSG00000048707	VPS13D	protein_coding	chr1:12383763-12383837	TTGTTTCCTaGAGTTACAGCTGGCTAGGCT	chr1:12383763-12383837	GCTCTTTTGGCGTGTCAAGGtAATTTGAAC
ENSG00000048707	VPS13D	protein_coding	chr1:12387705-12387911	TTTCTTTGAaGGCCAATTGAAAAAGGCAGC	chr1:12387705-12387911	GCTGAACTCACCTTTTCCCGtGAGTGTTGT
ENSG00000048707	VPS13D	protein_coding	chr1:12389886-12389975	TTTCATTGCaGGTCTGAATTTTCTTCAGCG	chr1:12389886-12389975	TATAACCGTGCTCTTTCAGGtCAGTATAAA
ENSG00000048707	VPS13D	protein_coding	chr1:12393283-12393423	TGTTCTTTTaGGCTGGGAGCCATTTATTGA	chr1:12393283-12393423	ATCACTTCTGTGCTAATTGGtGAGTAGAAA
ENSG00000048707	VPS13D	protein_coding	chr1:12395762-12395884	ATTCTTTCTaGACCAGTATGTAAGTACCAA	chr1:12395762-12395884	CCTCCATGTTTTGGACAAAGtAAGAGTTTT
ENSG00000048707	VPS13D	protein_coding	chr1:12398288-12398362	CTGTCTACCaGGCCTCCCCCTTGTCTACCT	chr1:12398288-12398362	CACCAGATCTATGCTAGAGGtACAGTATAG
ENSG00000048707	VPS13D	protein_coding	chr1:12401837-12401942	GTTTGTCGTaGCAGAGGTGAAAACCCCCAA	chr1:12401837-12401942	TGACCACCACACCCACCAGGtAAGCAGTCA
ENSG00000048707	VPS13D	protein_coding	chr1:12401840-12401942	TGTCGTAGCaGAGGTGAAAACCCCCAAGCG	chr1:12401840-12401942	TGACCACCACACCCACCAGGtAAGCAGTCA
ENSG00000048707	VPS13D	protein_coding	chr1:12402956-12403108	TTTGGTTCCaGAGCTGCACTCTCTCACAGT	chr1:12405431-12405566	AAATTCATCTTCCTCTACGGtGTGTGACAT
ENSG00000048707	VPS13D	protein_coding	chr1:12405431-12405566	CTGCCTGACaGACACACCCATGACCTCCGG	chr1:12406662-12406709	TATACATCCCCAGGTTTATGtAAGTATGAT
ENSG00000048707	VPS13D	protein_coding	chr1:12406662-12406709	ATCTTTTTCaGATTGGCAGCCCAAGCAGCA	chr1:12408880-12409030	AGCCCATCAGCTCCAGACAGtATGTTTTGA
ENSG00000048707	VPS13D	protein_coding	chr1:12408880-12409030	CTCTTTCACaGTTCTCTTCACTCCCACCAG	chr1:12409221-12409431	AAAAAAGCCGATTTTTCAGGtATGTAGCAC
ENSG00000048707	VPS13D	protein_coding	chr1:12409221-12409431	TTCTGTGGCaGAGCCAGTGGTGCTTCCTGC	chr1:12414031-12414278	TCCCAGAACATTGAGCTGGGtAAGAATGTA
ENSG00000048707	VPS13D	protein_coding	chr1:12414031-12414278	TATCTTCATaGGTTTTGTGTGGCTATAAAG	chr1:12415956-12416147	TGGCTGATTAACAAAACAGGtACATACAGG
ENSG00000048707	VPS13D	protein_coding	chr1:12415956-12416147	ATCTTCTTTaGGGGTATCACTGGAGAATTT	chr1:12416455-12416581	ACAAAGAGCAGCCAAACCTGtGAGTACAGT
ENSG00000048707	VPS13D	protein_coding	chr1:12416455-12416581	CCTTCCTAAaGGGTTGCCACTGATCTTCAG	chr1:12418515-12418657	GGGCTGATCTATAACATTGGtGGGTTACAT
ENSG00000048707	VPS13D	protein_coding	chr1:12418515-12418657	CTGCCCCACaGCTGCACGATGAGAATCGGA	chr1:12422776-12422906	GGAATTTGCCAGGGGACAGGtGAGCAGTTT
ENSG00000048707	VPS13D	protein_coding	chr1:12422776-12422906	GTTATTTGTaGGTATTGATGTCAAGAAAGG	chr1:12423128-12423303	CCTTCCATATCAACATGAGGtAAGTTTGAG
ENSG00000048707	VPS13D	protein_coding	chr1:12423128-12423303	ATGTGTTTTaGGGAACAGCCAATCCCGAAG	chr1:12428523-12428646	AATTGACAACTTTTCTAAGGtATCAAGTGG
ENSG00000048707	VPS13D	protein_coding	chr1:12428523-12428646	TTGTCCTGCaGGGATACCTTGGGAAAATGC	chr1:12429522-12429757	CTACATATACATTCTCTGGGtAATTCTTGA
ENSG00000048707	VPS13D	protein_coding	chr1:12429522-12429757	CATCACTCTaGGTCCCGGTTGTCTTTACTC	chr1:12433805-12433913	AGTCATTTTAAAAAAGAAGGtAAGAGAGCT
ENSG00000048707	VPS13D	protein_coding	chr1:12433805-12433913	TTAAATTCTaGCTTGCAGGAGGGAACAGGC	chr1:12438482-12438645	CTGCAGTGACTGACAACAGGtAATTTTCTA
ENSG00000048707	VPS13D	protein_coding	chr1:12438482-12438645	CTACTTAACaGGAACCAGGAAAGCGTTCTC	chr1:12439542-12439650	ACATGGGTTGGTCGTCCAGGtCAGTCGTTT
ENSG00000048707	VPS13D	protein_coding	chr1:12439542-12439650	CCGTTTTCCaGATACGAGCCACTGATGCTG	chr1:12443035-12443214	ACCAACTAGAGCACTCCAGGtGATAATTTG
ENSG00000048707	VPS13D	protein_coding	chr1:12443035-12443214	ATGTCTTTTaGGCCAAAGGAGGACTTTCTG	chr1:12445319-12445432	TACAGAGCAGGAATTGGAAGtAAGGTCTAA
ENSG00000048707	VPS13D	protein_coding	chr1:12445319-12445432	TTTGACTTCaGATAACAGATTTCTGCCACC	chr1:12446244-12446393	CAGCATACAGGATGTACAGGtAAGGGGGAA
ENSG00000048707	VPS13D	protein_coding	chr1:12446244-12446393	TTTCCTTTCaGGTGCTTGTGAGGTTAGAAG	chr1:12460238-12460387	ACTGACCAACATCTACAAGGtGGGCTGGTG
ENSG00000048707	VPS13D	protein_coding	chr1:12460238-12460387	CATGGCCGTaGGTGGACAATCAGCTCATTG	chr1:12460367-12460387	ACTGACCAACATCTACAAGGtGGGCTGGTG
ENSG00000048707	VPS13D	protein_coding	chr1:12461661-12461757	TTTATCTCTaGCATCTGATGATCACAGCTC	chr1:12461661-12461757	TACGATCAAGCAGAATCAGGtAATGTTGAA
ENSG00000048707	VPS13D	protein_coding	chr1:12462621-12462640	TTTTATCCCaGATTTAGAATTTAAGCTTTA	chr1:12463878-12464026	GCTCCCATTGGATCTTAAGGtGAGCTGCTA
ENSG00000048707	VPS13D	protein_coding	chr1:12463878-12464026	CTTTGTACCaGAGGTGGAAAAATATGATGA	chr1:12469924-12469947	AGGAGAGAAACTCAGTAAGGtGAGCCCAAC
ENSG00000048707	VPS13D	protein_coding	chr1:12475140-12475274	TCCCTAATTaGGCCCTAAAAAGCACCTTGG	chr1:12475140-12475274	CCTCAAACATTTCCAGGAGGtGAGGCTTGG
ENSG00000048707	VPS13D	protein_coding	chr1:12476713-12476880	CCATTTGGCaGGAACTCCTCAGCCAGGCAG	chr1:12476713-12476880	ATCAAACTCTGCTGCCAAGGtAAGGAAATA
ENSG00000048707	VPS13D	protein_coding	chr1:12516054-12516186	ACTCCTTCTaGTTTGCTGGAACATTATCAG	chr1:12516054-12516186	ATCCATGGCCTGGCTCATGGtAAGTCATGG
ENSG00000048707	VPS13D	protein_coding	chr1:12520256-12520451	TTTTTCACTaGGTATCATTGGTGGACTGAC	chr1:12520256-12520451	CCACACTCAGCGGCCCCAGGtCAGTGGTGT
ENSG00000048707	VPS13D	protein_coding	chr1:12557554-12557685	TACCCATCTaGGACTCAAGCACAGAGGGTT	chr1:12538855-12538928	GGCCGCATCGGTGGCAGAGGtGGGTCAGAT
ENSG00000048707	VPS13D	protein_coding	chr1:12566907-12567147	TCGCTTTGCaGCTTCATCGCTGTGGAGAAC	chr1:12557554-12557685	ACAACATACAGGACGAATTGtAAGTTAGAG
ENSG00000048707	VPS13D	protein_coding	chr1:12568947-12569075	CTCCTCCTTaGGTCCATGTGAAATCTGAGG	chr1:12566907-12567147	CTCCCACCAGAAGCCCATGGtGAGTGCCTG
ENSG00000048707	VPS13D	protein_coding			chr1:12567145-12567147	CTCCCACCAGAAGCCCATGGtGAGTGCCTG
ENSG00000166033	HTRA1	protein_coding	chr10:124273707-124273875	TTGTGTTGCaGTGGTGGTCTCAAGGAAAAC	chr10:124221169-124221640	CGCGGAGCCTGCGGCCAAGGtACTCCGCCG
ENSG00000166033	HTRA1	protein_coding	chr10:124248418-124248517	TTTGTTCTCaGGGCAGGAAGATCCCAACAG	chr10:124248418-124248517	ATATCGAATTGTTTCGCAAGtAAAGAGAGC
ENSG00000166033	HTRA1	protein_coding	chr10:124248938-124249142	TTGGATTTTaGGCTTCCGTTTTCTAAACGA	chr10:124248938-124249142	CATCAAAATTGACCACCAGGtAAGGGTGTT
ENSG00000166033	HTRA1	protein_coding	chr10:124266207-124266401	TGTGGTTTCaGGGCAAGCTGCCTGTCCTGC	chr10:124266207-124266401	GACCGACGCCATCATCAACGtGAGCCTCTG
ENSG00000166033	HTRA1	protein_coding	chr10:124266886-124266918	TTTAATTGCaGTATGGAAACTCGGGAGGCC	chr10:124266886-124266918	AGGCCCGTTAGTAAACCTGGtAAGGTCTTT
ENSG00000166033	HTRA1	protein_coding	chr10:124268172-124268286	TTGCTTTTCaGGACGGTGAAGTGATTGGAA	chr10:124268172-124268286	CATGACCGACAGGCCAAAGGtAGGCAAGGC
ENSG00000166033	HTRA1	protein_coding	chr10:124269612-124269669	TGTCTCACCaGGAAAAGCCATCACCAAGAA	chr10:124269612-124269669	TGATGTCACTCACGTCCAGGtGGGTAAACA
ENSG00000166033	HTRA1	protein_coding	chr10:124271486-124271581	CTCTGGAGCaGCAAAGCCAAAGAGCTGAAG	chr10:124271486-124271581	CTGATACCCCAGCAGAAGCGtGAGTTGGAG
ENSG00000166033	HTRA1	protein_coding	chr10:124273707-124273872	TTGTGTTGCaGTGGTGGTCTCAAGGAAAAC
ENSG00000102908	NFAT5	protein_coding	chr16:69729039-69729274	TGTCTCTGCaGACTGTAGTCAGCTTTTAAC	chr16:69600205-69600277	AAGTCCCTCTACTCGCGAGGtGAGTCAGGC
ENSG00000102908	NFAT5	protein_coding	chr16:69602398-69602451	GTGTTTTTCaGATTCTCTGAAGTTACACCC	chr16:69602398-69602451	AGAGCTGGACTATTGGAAGGtCAGCAAAGT
ENSG00000102908	NFAT5	protein_coding	chr16:69660306-69660431	CCTCCCCACaGAATCTGTCTATGATCTTCT	chr16:69660306-69660431	CCAGCTGTTGTTGCTGCTGGtATGCATTTC
ENSG00000102908	NFAT5	protein_coding	chr16:69678700-69678759	GTCATGAACaGGGATCCCTGAGATGTTCAT	chr16:69678700-69678759	ATCCTTAGATTTAAAAAGGGtGAGTGGGAG
ENSG00000102908	NFAT5	protein_coding	chr16:69680420-69680463	TTTTATTCCaGGATTTGCCTCTGAAGCAGG	chr16:69680931-69681489	ACTCAAAAGCGGGAAATGGGtTGGTATTCA
ENSG00000102908	NFAT5	protein_coding	chr16:69680931-69681489	GTACACTGCaGATGCTTCTTCAGCTCCCTC	chr16:69680960-69681489	ACTCAAAAGCGGGAAATGGGtTGGTATTCA
ENSG00000102908	NFAT5	protein_coding	chr16:69681035-69681070	CCGACAGCAaGGCTATGCAAGTGGAGAGCT	chr16:69681035-69681070	CTGCTCCTCAGCCGTGGGGGtAAGTAACAG
ENSG00000102908	NFAT5	protein_coding	chr16:69687139-69687331	TGATTTCTCaGAACATTGGAAAACCAAAAA	chr16:69687139-69687331	AGGCTTTCCTACAGTAAAGGtATTTACTTT
ENSG00000102908	NFAT5	protein_coding	chr16:69689512-69689702	TCTGGTTTCaGCTGGAAGGCCATAATGAAC	chr16:69689512-69689702	GCAACAACATGACACTGGCGtAAGTACTTA
ENSG00000102908	NFAT5	protein_coding	chr16:69693630-69693802	TTCTGTATTaGGGTGGACTGCGTAGGGATA	chr16:69693630-69693802	TCTTCTCCAATTTTGTGTAGtAAGTAAGAA
ENSG00000102908	NFAT5	protein_coding	chr16:69703880-69703925	TATCTCCACaGCTCAGCCAGCAGGAGTGCC	chr16:69703880-69703925	TAAAGAAAAGCTTGCATAGCtGTTCAGTGA
ENSG00000102908	NFAT5	protein_coding	chr16:69703880-69704014	TATCTCCACaGCTCAGCCAGCAGGAGTGCC	chr16:69703880-69704014	TTCCAAGAAAATGTTTCTGGtAAGTACGCA
ENSG00000102908	NFAT5	protein_coding	chr16:69704139-69704191	ATTTCAATCaGATGAAAACTCTTGGAAGTC	chr16:69704139-69704191	TATGGAACTATTTCATCAGGtAAAATTTAA
ENSG00000102908	NFAT5	protein_coding	chr16:69711106-69711238	CTTTACATTaGAATCATCTTATTGTGAAGG	chr16:69711106-69711238	ACTTACACTCCAGACCCAGGtATGTCAAAA
ENSG00000102908	NFAT5	protein_coding	chr16:69718790-69718873	TTTTTTAATaGCAGCAGCTGGTGCTTTGAA	chr16:69718790-69718873	TTTGAAGAGGCCATGAAAGGtACCAAGTAA
ENSG00000102908	NFAT5	protein_coding	chr16:69718793-69718873	TTTAATAGCaGCAGCTGGTGCTTTGAATGT	chr16:69718793-69718873	TTTGAAGAGGCCATGAAAGGtACCAAGTAA
ENSG00000102908	NFAT5	protein_coding	chr16:69724843-69724991	TGTATATGCaGCAATGAAAACTACTGGATG	chr16:69724843-69724991	ATCTTCCACTATTTTTAAGGtAAGCTGTAT
ENSG00000102908	NFAT5	protein_coding	chr16:69725652-69728142	TTATTTTTTaGACTACAAAGTCTGTTGGAT	chr16:69725652-69728142	TTATTTGGCATTCAAAATAGtAAGAAACTC
ENSG00000102908	NFAT5	protein_coding	chr16:69727989-69728142	ATTCCCCTCaGAACAACATGCCTGGAATTC	chr16:69727989-69728142	TTATTTGGCATTCAAAATAGtAAGAAACTC
ENSG00000102908	NFAT5	protein_coding	chr16:69729039-69729271	TGTCTCTGCaGACTGTAGTCAGCTTTTAAC
ENSG00000185792	NLRP9	protein_coding	chr19:56249461-56249740	CCAGCACTTaCTTCTCATCTCTTCCTGAGC	chr19:56220281-56220410	AAAGCCAGATTTGTGCAGCCtGGGAAAATA
ENSG00000185792	NLRP9	protein_coding	chr19:56223166-56223336	TGTCCACTCaCCCCAGCATCTGCAGGGCAC	chr19:56222799-56222913	GAGGGACTTCTGACAATTTCtGGAGCTCTT
ENSG00000185792	NLRP9	protein_coding	chr19:56226421-56226591	GCCGGTCCTaCCACAGCTCCCGTATGCTGC	chr19:56223166-56223336	GATCGGACACGTTTGCAGCCtGCAAAAGGG
ENSG00000185792	NLRP9	protein_coding	chr19:56228094-56228264	GACCAACTTaCATCAGCCTCTCCAGGGCAC	chr19:56223786-56223956	AAGGAAACAGCCCATCAACCtGGGGAGGTG
ENSG00000185792	NLRP9	protein_coding	chr19:56235346-56235510	CCCGGACTTaCATCAGCTCTTCTATCTTGC	chr19:56226421-56226591	GAGACAGCAGTACATCAACCtGCAAAGAAA
ENSG00000185792	NLRP9	protein_coding	chr19:56241197-56241358	ATAAAACTTaCATGAGTTTTCGGAGTTTAC	chr19:56228094-56228264	GATGTCACACTTTCCCAGTCtACATGTGAA
ENSG00000185792	NLRP9	protein_coding	chr19:56243365-56244916	GACAGACTCaCTCTGAGATGCATCCTGAGT	chr19:56235346-56235510	AAAGTACACAGAAGTAAATCtGCAAAAGAT
ENSG00000185792	NLRP9	protein_coding			chr19:56241197-56241358	GACGAGCTTCTCATTGTAACtATGAGAGAA
ENSG00000138386	NAB1	protein_coding	chr2:191554971-191555059	TTTTTATGTaGAGAGCCTTGGGATTTTAAA	chr2:191523903-191524088	GGGCATGGCTAGCAAGCCCCtTCATGTTAG
ENSG00000138386	NAB1	protein_coding	chr2:191524593-191524721	AGTTGGCCAaAATGATTGGTCACATCTTTG	chr2:191523903-191524721	ACATCTCACACTTCATGAGGtACAAAGCCC
ENSG00000138386	NAB1	protein_coding	chr2:191535052-191535185	TGGATATCCaGCTCACTGTTAATGAAGCGG	chr2:191524556-191524721	ACATCTCACACTTCATGAGGtACAAAGCCC
ENSG00000138386	NAB1	protein_coding	chr2:191537827-191537878	CTTTCCCTTaGGTCAAAATGTGGAGAAAGA	chr2:191524593-191524721	ACATCTCACACTTCATGAGGtACAAAGCCC
ENSG00000138386	NAB1	protein_coding	chr2:191537932-191537937	TTTTGTTTTaAGATCAAGCAAAATCTTAAC	chr2:191535052-191535185	ATACTTACAGAACCACCAAGtAAGTATTTA
ENSG00000138386	NAB1	protein_coding	chr2:191548464-191548553	TTGACCCACaGGATGGGTTTCCAGATTTCC	chr2:191548464-191548553	TGCAGCTCTTAGTTCACAGGtAACATAAAC
ENSG00000138386	NAB1	protein_coding	chr2:191550202-191550364	TTACTTACTaGCAGCCTGAAAAGGTGATGG	chr2:191550202-191550364	GATAACTCAGATGGACAAGGtACATCTTTA
ENSG00000138386	NAB1	protein_coding	chr2:191550205-191550364	CTTACTAGCaGCCTGAAAAGGTGATGGCAA	chr2:191550205-191550364	GATAACTCAGATGGACAAGGtACATCTTTA
ENSG00000138386	NAB1	protein_coding	chr2:191551927-191552043	CTTTTCATTaGGAGAAAGACCTTTGAATCT	chr2:191551927-191552043	GCAAAGTCCCACTCATCAGGtGAGAACGTG
ENSG00000138386	NAB1	protein_coding	chr2:191554971-191555056	TTTTTATGTaGAGAGCCTTGGGATTTTAAA
ENSG00000088325	TPX2	protein_coding	chr20:30388773-30388880	TTACTTTGCaGGTGCATAAGGCAAATCCAA	chr20:30345280-30345385	AACATAGATTCATGGTTTGGtAAGTGCCTG
ENSG00000088325	TPX2	protein_coding	chr20:30347860-30347982	CCTTTTCACaGAGGAGAAGGCCAATTTGGA	chr20:30347860-30347982	GTCACACCTTTGAAACCAGGtAAGAAAACA
ENSG00000088325	TPX2	protein_coding	chr20:30354359-30354485	GTCTTCCGCaGTTGACAACACTTACTACAA	chr20:30354359-30354485	CTCCAGCCCAGCCTCAGAGGtAAGACTTTG
ENSG00000088325	TPX2	protein_coding	chr20:30358146-30358274	CTCTACCATaGAAGATCTCTTAGGCTTTCT	chr20:30358146-30358274	CCTCTAAGAAAATGAAAGTGtGAGTAGCCA
ENSG00000088325	TPX2	protein_coding	chr20:30359363-30359485	TTGAACTCAaGTTCTAACAACAAAAAGAAG	chr20:30359363-30359485	CTTGTATGCCACCTGCAAAGtAAGTTTCTT
ENSG00000088325	TPX2	protein_coding	chr20:30363670-30363791	TTTCTCTTTaGGCAGAAGTTTCTAAAAAGT	chr20:30363670-30363791	CTTGCTCTGGCTGGAATAGGtGAGCTTGGC
ENSG00000088325	TPX2	protein_coding	chr20:30365290-30365441	TCATCTCTCaGGGCAACCTGTGAAGAAATC	chr20:30365290-30365441	AAAGCATCCTTCATCTCCTGtAAGTTGATG
ENSG00000088325	TPX2	protein_coding	chr20:30366616-30366787	TCTCTTTACaGGCCCGAGTGACTAAGGGAT	chr20:30366616-30366787	AGCAAGAAGGATGATATTAGtAAGTTTCCT
ENSG00000088325	TPX2	protein_coding	chr20:30368742-30368849	TTGCTTTTTaGAGACAGGGTCTTGCTCCGT	chr20:30368742-30368849	TCCTGCCTTAGCCTTCCAAGtAATTGGGAC
ENSG00000088325	TPX2	protein_coding	chr20:30370052-30370193	TCTGTTTACaGACCTGTTACCCTCCAAATC	chr20:30370052-30370193	AGCTCGAGAAATTGCAACAGtAAGTCCCAC
ENSG00000088325	TPX2	protein_coding	chr20:30371508-30371724	TCACCTTACaGATACAAATTCAAAGCACGT	chr20:30371508-30371724	GATTTTGGAAGATGTTGTGGtAAGGTTGAG
ENSG00000088325	TPX2	protein_coding	chr20:30380538-30380633	ACTCCTTTCaGGGTGTTCCTGAAAAGAAGG	chr20:30380538-30380633	GCCCACCAAAGAAGATGAGGtGATTCCCTG
ENSG00000088325	TPX2	protein_coding	chr20:30381651-30381827	TTTTTCCCTaGGAAGAGGACGAACCGGTAG	chr20:30381651-30381827	AGAACTGCAGAAAGGGGAGGtAGGTGTTTC
ENSG00000088325	TPX2	protein_coding	chr20:30382205-30382351	TTTTCTGTTaGGTGCCCAAGTTCAAGGCAC	chr20:30382205-30382351	ACAGACTTGGAAGCACCAGGtAGGGGATGG
ENSG00000088325	TPX2	protein_coding	chr20:30385207-30385318	CTCTCTAATaGCTGGAAGAAGAACTGAGAC	chr20:30385207-30385318	GAGAAGAAATCAGTTGCTGGtAGTATTATA
ENSG00000088325	TPX2	protein_coding	chr20:30386168-30386355	TCTGTACTTaGAGGGCCTTTCTGGTTCTCT	chr20:30386168-30386355	CAGGCTACGGAGAGAACTGGtAACTGGGAG
ENSG00000234469	AC002365.1	protein_coding	chrX:9936107-9936134	AATGTTATTaGCATGCTCTACCAAATATTT	chrX:9935392-9936005	TGTTTTACAAATGTCCCCCGtACGGCCAAG
ENSG00000141034	GID4	protein_coding	chr17:17968494-17968557	CCCCCTTGCaGGTATCAGTCCCTCAATCTA	chr17:17948461-17948520	GATTAAAGGCCTTACTGAGGtAAGCACTTG
ENSG00000141034	GID4	protein_coding	chr17:17948461-17948520	TTTCTTTTCaGCACGTGGACACGGGGAACT	chr17:17957441-17957548	TGTTGATCGGAAACACTGGGtGAGTAAATC
ENSG00000141034	GID4	protein_coding	chr17:17957441-17957548	TTTTACCATaGGAGTATCCAACCCTTACAA	chr17:17957450-17957548	TGTTGATCGGAAACACTGGGtGAGTAAATC
ENSG00000141034	GID4	protein_coding	chr17:17960017-17960073	ACTTCCGTTaGAACATTGGAAGATATCTGG	chr17:17957462-17957548	TGTTGATCGGAAACACTGGGtGAGTAAATC
ENSG00000141034	GID4	protein_coding	chr17:17960017-17960337	ACTTCCGTTaGAACATTGGAAGATATCTGG	chr17:17960017-17960073	CTGGACTGAAACATTTTGGGtGAGAGAGGA
ENSG00000141034	GID4	protein_coding	chr17:17962182-17962283	TCTGCTTTCaGGGCAAGTTTCTGGCTTTTT	chr17:17962182-17962283	CGTCTTCATGAGGTGGAAGGtAAGTTCCCA
ENSG00000141034	GID4	protein_coding	chr17:17965159-17965289	TCTGTGTGCaGGAACAGTTTCTGGTCCCAG	chr17:17965159-17965289	ACCATAGGAGTTCAGAATGGtGAGGACCTC
ENSG00000141034	GID4	protein_coding	chr17:17965159-17965293	TCTGTGTGCaGGAACAGTTTCTGGTCCCAG
ENSG00000141034	GID4	protein_coding	chr17:17968494-17968554	CCCCCTTGCaGGTATCAGTCCCTCAATCTA
ENSG00000138629	UBL7	protein_coding	chr15:74751025-74751208	GAGAGACTCaCCAATCAGCTCAGGGTCTGG	chr15:74738431-74738568	GCTGGGGCTGCCACTGGCTCtGTGGAAAGA
ENSG00000138629	UBL7	protein_coding	chr15:74740819-74740899	GGAAGACTGaCCTGAAGGCTGGGCTGCCCA	chr15:74738434-74738568	GCTGGGGCTGCCACTGGCTCtGTGGAAAGA
ENSG00000138629	UBL7	protein_coding	chr15:74740819-74740941	GGAAGACTGaCCTGAAGGCTGGGCTGCCCA	chr15:74740819-74740899	TGGTGATGGGCGTCCCTGACtGGACACCAG
ENSG00000138629	UBL7	protein_coding	chr15:74741527-74741652	CGTCTTCATaCCTGGGTGCCAGGAGTCGGT	chr15:74740819-74740941	AGGTCCCTGAGGAATGACCCtAGAGACAAA
ENSG00000138629	UBL7	protein_coding	chr15:74741527-74741694	CGTCTTCATaCCTGGGTGCCAGGAGTCGGT	chr15:74741527-74741694	AGGGTGTGGACCTGGTGTTCtGGAGAAAGA
ENSG00000138629	UBL7	protein_coding	chr15:74741967-74742016	AGGCCACTTaCTGGGTGAAAGTCATCCTCA	chr15:74741567-74741694	AGGGTGTGGACCTGGTGTTCtGGAGAAAGA
ENSG00000138629	UBL7	protein_coding	chr15:74742277-74742410	CAGGCGCTCaCCTGGCATATCCCGGTATGA	chr15:74741967-74742016	CCTTCAAACAGGAAGCCACCtGGAGGAGGA
ENSG00000138629	UBL7	protein_coding	chr15:74743143-74743200	GGTACACTTaCGTATCAAGCATATTGGGAT	chr15:74742277-74742410	TGGGTGAGCAGGCACCAACCtAGGATAGAA
ENSG00000138629	UBL7	protein_coding	chr15:74743777-74743861	CCTGCACTTaCCAAGAGCAATAGGGTCACT	chr15:74742369-74742410	TGGGTGAGCAGGCACCAACCtAGGATAGAA
ENSG00000138629	UBL7	protein_coding	chr15:74744637-74744719	CACACACTCaCCGCCTCCCTGTAAGAGGAG	chr15:74743143-74743200	TCCTTGTCCTGGAGAACCCCtGAAAAAGAG
ENSG00000138629	UBL7	protein_coding	chr15:74748893-74749012	CCCTCACTCaCCCGGTTTCTGATCAGGTTC	chr15:74743777-74743861	TGCTGAGCATCTTAAAGACCtGCAGGAGAA
ENSG00000138629	UBL7	protein_coding			chr15:74744637-74744719	GCCACTTTGTCCACAGGTTCtGGGGGACAA
ENSG00000138629	UBL7	protein_coding			chr15:74748893-74749012	CGACCACAGTAGATCAGATCtAAAAAAAGA
ENSG00000101945	SUV39H1	protein_coding	chrX:48565828-48565958	TGACTCCACaGTGGACCCCGTGGACATGGA	chrX:48554211-48554262	CTGGCTGACCCACTGACAGGtGGTGTGGAG
ENSG00000101945	SUV39H1	protein_coding	chrX:48555176-48555194	CGTGGGGAAaGATGGCGGAAAATTTAAAAG	chrX:48555176-48555194	ATGGCGGAAAATTTAAAAGGtGAAGCAGTG
ENSG00000101945	SUV39H1	protein_coding	chrX:48557293-48557438	GCTTGATCCaGGCTGCAGCGTGTGTTGCAA	chrX:48557293-48557438	CGATTACAAGAAGATCCGCGtGAGTCTGGG
ENSG00000101945	SUV39H1	protein_coding	chrX:48558482-48559144	ACCCCCAACaGGAACAGGAATATTACCTGG	chrX:48558482-48559144	CATGGAGTACGTGGGAGAGGtAGGGAGATG
ENSG00000101945	SUV39H1	protein_coding	chrX:48558505-48558690	TACCTGGTGaAATGGCGTGGATATCCAGAC	chrX:48558960-48559144	CATGGAGTACGTGGGAGAGGtAGGGAGATG
ENSG00000101945	SUV39H1	protein_coding	chrX:48558960-48559144	GCGGCTTCGaGCCGGGCTGCCCATCTACGA	chrX:48564656-48564802	CCACTTTGTCAACCACAGTGtGGGTACCCC
ENSG00000101945	SUV39H1	protein_coding	chrX:48564656-48564802	CCTTTCCCTaGATCATTACCTCAGAGGAGG	chrX:48564889-48565018	TTTGATTACAACATGCAAGGtGGGGGTGGC
ENSG00000101945	SUV39H1	protein_coding	chrX:48564889-48564922	TTCTCGCCCaGTGTGACCCCAACCTGCAGG
ENSG00000101945	SUV39H1	protein_coding	chrX:48564889-48565018	TTCTCGCCCaGTGTGACCCCAACCTGCAGG
ENSG00000174156	GSTA3	protein_coding	chr6:52770546-52770632	TTAGAACATaCCTCCACTCCAGCTGCAGCC	chr6:52761607-52761726	TGATTCTGGTTTTCAGGGCCtGTAATTCAC
ENSG00000174156	GSTA3	protein_coding	chr6:52762623-52762754	AAATGGGTCaCCTTCAGCAGAGGGAAGTTG	chr6:52762623-52762754	GTCCATGGCTCTGTAACACCtGGAGAATTT
ENSG00000174156	GSTA3	protein_coding	chr6:52764732-52764873	GCTTCACCTaCTTTTTCGAAGGCAGGGAAA	chr6:52762640-52762707	CAGGCTAATGTCAGCCCGGCtCAGCTTGTT
ENSG00000174156	GSTA3	protein_coding	chr6:52767144-52767265	ATATACCGTaCAGGGCTCTCTCCTTTATGT	chr6:52764732-52764873	TTCTGTATACATATCAATTCtGAAAGACAA
ENSG00000174156	GSTA3	protein_coding	chr6:52767144-52767276	ATATACCGTaCAGGGCTCTCTCCTTTATGT	chr6:52764739-52764873	TTCTGTATACATATCAATTCtGAAAGACAA
ENSG00000174156	GSTA3	protein_coding	chr6:52768474-52768525	CTTGATCTTaCCATTTCTTAACTTTCCCAA	chr6:52767144-52767276	TGGAACATCAAACTCCCATCtTTAGAAAGA
ENSG00000174156	GSTA3	protein_coding			chr6:52768474-52768525	CTATAAATTTCTCTTCAAACtGGAAGCAGA
ENSG00000177565	TBL1XR1	protein_coding	chr3:176782708-176782765	AAAGTACTCaCCTGACTCTTGCAAGTATCT	chr3:176743289-176743312	GAAGGTCTAATACACAAACCtGTAAGAAAT
ENSG00000177565	TBL1XR1	protein_coding	chr3:176744161-176744262	ACTATACTTaCTGAACCATCTGATGCACTG	chr3:176744161-176744262	TGTGAACTAGAGCACCTGTCtAAAAGAATG
ENSG00000177565	TBL1XR1	protein_coding	chr3:176750759-176750924	TGAAGACATaCCTGCGTGTTCCAGATGTGT	chr3:176750759-176750924	AGTAGAATCAAAGGATGCACtGAAAAAGGA
ENSG00000177565	TBL1XR1	protein_coding	chr3:176751986-176752113	AGAAGTATCaCCTTGCTAACATAAGGTTGG	chr3:176751986-176752113	CTTGTTTCATACTCCATATCtAAACAAAAA
ENSG00000177565	TBL1XR1	protein_coding	chr3:176755886-176755960	AAGCAAATTaCCTTTAAAGTCATGTCGTCA	chr3:176755886-176755960	TGATAGCATTTACTTCATTCtAAAAATAAT
ENSG00000177565	TBL1XR1	protein_coding	chr3:176756101-176756222	AGGTTTCTTaCCGTATGTCCTTGGAATGTT	chr3:176756101-176756222	TCAACATCCAATGCTGGTGCtGCAAAGGAA
ENSG00000177565	TBL1XR1	protein_coding	chr3:176763917-176763977	AAGAAATTTaCCTGAATGAAAAGGAAACTG	chr3:176763917-176763977	CGTCCCAAATAATTGTAGTCtGAGATTAAA
ENSG00000177565	TBL1XR1	protein_coding	chr3:176765088-176765185	TGAGCTTTTaCCTTGTCTACTCCAGCACTT	chr3:176765088-176765185	AAGGTGCTAGCAAGGTTACCtAAAATGCAA
ENSG00000177565	TBL1XR1	protein_coding	chr3:176765274-176765337	GCTTCATTTaCCATCTTTAGTCCATATTCT	chr3:176765274-176765337	CTAGAAGTGTACCTTCACTCtGCCAGAGAA
ENSG00000177565	TBL1XR1	protein_coding	chr3:176767785-176767926	GTGATACTCaCATTCCAATCTAGAGATGTG	chr3:176767785-176767926	TGCTGTTGAGTCTCCAGACCtATAAAAGTA
ENSG00000177565	TBL1XR1	protein_coding	chr3:176768266-176768398	GAGAAACATaCCCTGATGCTAGGAGATCAC	chr3:176768266-176768398	ATCATATCAGTATGATTATCtGCATCGTGA
ENSG00000177565	TBL1XR1	protein_coding	chr3:176769292-176769457	TCTGAGCTCaCTTGCTATAGTATGTGCTCC	chr3:176768338-176768398	ATCATATCAGTATGATTATCtGCATCGTGA
ENSG00000177565	TBL1XR1	protein_coding	chr3:176769292-176769514	TCTGAGCTCaCTTGCTATAGTATGTGCTCC	chr3:176768346-176768398	ATCATATCAGTATGATTATCtGCATCGTGA
ENSG00000177565	TBL1XR1	protein_coding	chr3:176771666-176771706	GACTGACTGaTATGGCTTTCTATACCAAAG	chr3:176769292-176769514	CATCAAACAAGGTACCATCCtGGATTTGGA
ENSG00000177565	TBL1XR1	protein_coding			chr3:176769359-176769514	CATCAAACAAGGTACCATCCtGGATTTGGA
ENSG00000177565	TBL1XR1	protein_coding			chr3:176769430-176769514	CATCAAACAAGGTACCATCCtGGATTTGGA
ENSG00000177565	TBL1XR1	protein_coding			chr3:176769459-176769514	CATCAAACAAGGTACCATCCtGGATTTGGA
ENSG00000177565	TBL1XR1	protein_coding			chr3:176769475-176769514	CATCAAACAAGGTACCATCCtGGATTTGGA
ENSG00000177565	TBL1XR1	protein_coding			chr3:176771561-176771706	AATGCTGAATGAGAAAATCCtAAAAACAAA
ENSG00000177565	TBL1XR1	protein_coding			chr3:176771580-176771706	AATGCTGAATGAGAAAATCCtAAAAACAAA
ENSG00000177565	TBL1XR1	protein_coding			chr3:176771666-176771706	AATGCTGAATGAGAAAATCCtAAAAACAAA
ENSG00000147926	SPATA31A3	protein_coding	chr9:40702652-40706384	GTCTCCTGCaGCCTCCTGGGGCCACACCTT	chr9:40700320-40700508	ATCGCCTGGGAAGAGAAAGGtAAGGAACCC
ENSG00000147926	SPATA31A3	protein_coding	chr9:40701710-40701767	GTGTCTCCCaGTGTCCAGTAGGGCGGAGGC	chr9:40701710-40701767	AAAAACCACAGTCTGAGAGGtAAGGCTCTG
ENSG00000147926	SPATA31A3	protein_coding	chr9:40702336-40702396	CTGATTTCCaGCTGGTAGAGAGTGCCGGAG	chr9:40702336-40702396	TGCTTTCACAACTGCAGAGGtGAGGCACTT
ENSG00000186562	DEFB105A	protein_coding	chr8:7681291-7681360	TTTTTACTTaCCTGATGGCAGTTGAACCAA	chr8:7679533-7679654	TCACAGACAGCAAACTCACCtGTGCCAAGA
ENSG00000186562	DEFB105A	protein_coding	chr8:7680904-7680945	ATTTAACTTaCCTGATGGAAATGGTTGGGA	chr8:7680904-7680945	TCAAGTCCTGCCTGGCACCCtAAATTCAAA
ENSG00000144749	LRIG1	protein_coding	chr3:66550614-66550831	GCGGCACTCaCAGGCTCCGCGTCCAGGAGG	chr3:66430690-66430913	AAAGTCCAGGAAGAATCCCCtACAAGGAAA
ENSG00000144749	LRIG1	protein_coding	chr3:66431001-66431285	TCAAAAGTTaCCTTTCCCATCTAGAGATGC	chr3:66431001-66431285	ACGACCCGGCCACCGTGTTCtGAAGGACAG
ENSG00000144749	LRIG1	protein_coding	chr3:66431903-66432055	GCATCTCATaCCCATCTTATGTGGCCCAGG	chr3:66431903-66432055	GCATCTCTTGGACACACACCtGCAAGTGGA
ENSG00000144749	LRIG1	protein_coding	chr3:66432697-66432822	TGAGGCCTTaCCATTGCTCTCAATGTGCCC	chr3:66432697-66432822	GGTGGCACGACGGTTTCATCtGCAAGGAGA
ENSG00000144749	LRIG1	protein_coding	chr3:66433406-66433825	CAGGGCCTGaCCTGTGTTGGTGACACTGTA	chr3:66433406-66433825	ACCACCAAGGATGGGGTCTCtACAAGAGAG
ENSG00000144749	LRIG1	protein_coding	chr3:66434415-66434696	AATAGGCAAaCCTAGGACAGTCAGGGTGGC	chr3:66436405-66436725	TGTGGCTTCAGGAAGTCATCtGGGGAGAGA
ENSG00000144749	LRIG1	protein_coding	chr3:66434556-66434696	GCGTCGCTCaCGGGCAGCGGGGAAATCCGT	chr3:66444464-66444627	GCTGTCGCTGCTGATATGGCtGAAAGAAAC
ENSG00000144749	LRIG1	protein_coding	chr3:66436405-66436725	TGTTTCCATaCCATTCACGGTGAGCCTGGC	chr3:66448536-66448607	CGCATTCCCTCCAAGGTTCCtGAAACAGAA
ENSG00000144749	LRIG1	protein_coding	chr3:66444464-66444627	GACAGTCTTaCCGCACACGAAACTCTCTGG	chr3:66449394-66449465	CTTGTTTCCAAACAGAGTCCtGTAGTTTCC
ENSG00000144749	LRIG1	protein_coding	chr3:66448536-66448607	CAGATACTTaCAGCTCTTTAAGATTCTTCA	chr3:66452033-66452104	GGATGGCTCTAATAAAAGGCtGCTGCCAGG
ENSG00000144749	LRIG1	protein_coding	chr3:66449394-66449465	GAGATACTCaCAGGTGCTCCAGGCCTTCCA	chr3:66455622-66455702	CTCGTTATGGTCCAGATCCCtGGGGAGAGG
ENSG00000144749	LRIG1	protein_coding	chr3:66452033-66452104	AGGGTCCTTaCCTTCCCCCAGCAGACATAT	chr3:66457772-66457915	GTTGTTGAAGGACAGGACCCtGAGGAAAGG
ENSG00000144749	LRIG1	protein_coding	chr3:66455622-66455702	CGGATACTCaCAGCTTGCTGAGGCTGTCGA	chr3:66460553-66460696	GCTGTTGTACTCCAGGTGCCtGCAATGACA
ENSG00000144749	LRIG1	protein_coding	chr3:66457772-66457915	GGGAGACGTaCAAGACTCGCAGGCTCCTGA	chr3:66463295-66463438	CCTGTTCCGATTGAGGTCCCtAAAGAGATG
ENSG00000144749	LRIG1	protein_coding	chr3:66460553-66460696	AGGACACTTaCAACTCATGCAGCTTCTGGC	chr3:66465344-66465487	CCGATTGCCTGCCAGGTTGCtGGAATGATT
ENSG00000144749	LRIG1	protein_coding	chr3:66463295-66463438	TCCGCACTTaCAGCACATGCATCTTGGACA	chr3:66467553-66467690	GCGAATCTTGTTGTGCTGCCtGAAACACAA
ENSG00000144749	LRIG1	protein_coding	chr3:66465344-66465487	TCTGTACTCaCAGTTGTGTCAGCCTGGGTA	chr3:66501983-66502057	CTCATTATTATTGAGGTACCtGTAACAACA
ENSG00000144749	LRIG1	protein_coding	chr3:66467553-66467690	GAGGCACTTaCAGCTCCTTTATAGGCGGTC	chr3:66512862-66512933	TTTGTTGTAACTCAGGTTTCtGGTAAAGAC
ENSG00000144749	LRIG1	protein_coding	chr3:66501983-66502057	GCACCACTTaCAGAAAGAGAGAGACGACAT
ENSG00000144749	LRIG1	protein_coding	chr3:66512862-66512933	GGGAGACTCaCACTTCCTGTAGGTTCGGCA
ENSG00000054965	FAM168A	protein_coding	chr11:73179450-73179519	ACACTACTCaCCCGTGTAGGCCATGTTCTT	chr11:73118579-73118688	GGTGTAGTCAGCAGGGTACCtGAGCATCCA
ENSG00000054965	FAM168A	protein_coding	chr11:73120532-73120706	GCTGCCCTCaCCTGCTGACATTGCCATGGT	chr11:73120532-73120706	GCTGTGTGTAGTAGGCTCCCtGGGGGAAAG
ENSG00000054965	FAM168A	protein_coding	chr11:73122439-73122581	CATGTACCTaCCTGGGCATACAGATTCTGC	chr11:73122439-73122581	GGTGTCCCCGCAGTATATCCtGTACCAAGG
ENSG00000054965	FAM168A	protein_coding	chr11:73130919-73131044	GCTGTATTTaCTGAAAGCCGCAGAGGATGC	chr11:73130919-73131044	TGTTTCATCAGCAGAGTTGCtTAAGGGAAG
ENSG00000054965	FAM168A	protein_coding	chr11:73136067-73136093	AGCTTTCCTaCCATAAGCTGAATGCAGGAA	chr11:73136067-73136093	GAATGCAGGAACTGAAACTCtGTTGGATAG
ENSG00000054965	FAM168A	protein_coding	chr11:73141735-73141815	TTCCTCCTTaCCTGGAGCATAACTGGGACT	chr11:73141735-73141815	GGATAGGCTGTGGGGTAACCtACAGAGAGA
ENSG00000197343	ZNF655	protein_coding	chr7:99169868-99171204	TATTGTATCaGATGGAGAGACCAGAGAAGA	chr7:99158183-99158318	GAACAGGGACTCACTGGGGGtAAGGCAGAG
ENSG00000197343	ZNF655	protein_coding	chr7:99159511-99159596	TCCTCCCTCaGCTCCACCTGTTCCTCAGGT	chr7:99159511-99159596	CTTGACAGCCAGGTACCAGGtGAGCTGAGG
ENSG00000197343	ZNF655	protein_coding	chr7:99159967-99160117	TCATTCCTCaGAGCAGCCAGGATGTGTTAT	chr7:99159967-99160117	GGGAACGTGGTCTCACTGGGtAAGGACTTC
ENSG00000197343	ZNF655	protein_coding	chr7:99159972-99160117	CCTCAGAGCaGCCAGGATGTGTTATTTCAG	chr7:99159972-99160117	GGGAACGTGGTCTCACTGGGtAAGGACTTC
ENSG00000197343	ZNF655	protein_coding	chr7:99159991-99160117	TGTTATTTCaGGAGTTTGTGACATTCGAGG	chr7:99159991-99160117	GGGAACGTGGTCTCACTGGGtAAGGACTTC
ENSG00000197343	ZNF655	protein_coding	chr7:99160811-99160830	CATTTTGAAaGGTACAGTGGGAAGCTGGGA	chr7:99169311-99169415	TTAAGAGATGACTGCTCAGGtGAGTAAGGC
ENSG00000197343	ZNF655	protein_coding	chr7:99160817-99160830	GAAAGGTACaGTGGGAAGCTGGGATTAGCC
ENSG00000197343	ZNF655	protein_coding	chr7:99161486-99161646	AATCTTTGTaGGCATACTTCTCCGCCTTCC
ENSG00000197343	ZNF655	protein_coding	chr7:99161486-99161679	AATCTTTGTaGGCATACTTCTCCGCCTTCC
ENSG00000197343	ZNF655	protein_coding	chr7:99168883-99168884	TCTTGCTACaGGTTAGCTAACCATGCAGCA
ENSG00000197343	ZNF655	protein_coding	chr7:99169311-99169329	TCTATGAGCaGGATTTCCAATTTCCAAGCC
ENSG00000197343	ZNF655	protein_coding	chr7:99169311-99169397	TCTATGAGCaGGATTTCCAATTTCCAAGCC
ENSG00000197343	ZNF655	protein_coding	chr7:99169311-99169415	TCTATGAGCaGGATTTCCAATTTCCAAGCC
ENSG00000197343	ZNF655	protein_coding	chr7:99169868-99169955	TATTGTATCaGATGGAGAGACCAGAGAAGA
ENSG00000197343	ZNF655	protein_coding	chr7:99169868-99169963	TATTGTATCaGATGGAGAGACCAGAGAAGA
ENSG00000197343	ZNF655	protein_coding	chr7:99169868-99170173	TATTGTATCaGATGGAGAGACCAGAGAAGA
ENSG00000136527	TRA2B	protein_coding	chr3:185655613-185655648	GCTCTACGTaCCCGCTCGCCGTAGTTCTGC	chr3:185635503-185635513	TTCATGCTTTAATAGCGACCtGGGAAGAAA
ENSG00000136527	TRA2B	protein_coding	chr3:185636153-185636223	TAAAAACTTaCGAGGTGAGTATGATCGAGA	chr3:185635506-185635513	TTCATGCTTTAATAGCGACCtGGGAAGAAA
ENSG00000136527	TRA2B	protein_coding	chr3:185636153-185636226	TAAAAACTTaCGAGGTGAGTATGATCGAGA	chr3:185636153-185636226	AGGAGAAGGTGACCGCCTTCtATAAACAAA
ENSG00000136527	TRA2B	protein_coding	chr3:185637225-185637284	TCCTGGCATaCCTATAAATCTGATCCCTGT	chr3:185637225-185637284	TCCTCCTCCACCTCCTCCTCtGTGAAGACA
ENSG00000136527	TRA2B	protein_coding	chr3:185638892-185638975	TCATAACTTaCCTGTATGATCTGCTATAGT	chr3:185638892-185638975	CCGACGGCGAGAGCTGCCACtATGAAGAAA
ENSG00000136527	TRA2B	protein_coding	chr3:185639799-185639895	AATAAACTTaCTAGGTAGGTCTCCCCATGT	chr3:185639799-185639914	CATTGGCACGTTCTTTAGCCtTCAAAAGGT
ENSG00000136527	TRA2B	protein_coding	chr3:185639799-185639914	AATAAACTTaCTAGGTAGGTCTCCCCATGT	chr3:185641584-185641772	AGTTAGGATCAGGATTTGCCtAGGGAAAAA
ENSG00000136527	TRA2B	protein_coding	chr3:185641584-185641681	CTTTTACTTaCTTCCTTGGCATCATCTACA	chr3:185643252-185643414	GCTTCTTCTGGATCTAGACCtGCAAGACAA
ENSG00000136527	TRA2B	protein_coding	chr3:185641584-185641772	CTTTTACTTaCTTCCTTGGCATCATCTACA	chr3:185644389-185644522	TGGAAGCAGAACGGGATTCCtACACGTAGA
ENSG00000136527	TRA2B	protein_coding	chr3:185643252-185643284	TTTCATCTTaCCCGATTCCCAACATGACGC	chr3:185649563-185649640	TTCCTTCTTCAACATTAACCtTAATAGAAA
ENSG00000136527	TRA2B	protein_coding	chr3:185643252-185643414	TTTCATCTTaCCCGATTCCCAACATGACGC
ENSG00000136527	TRA2B	protein_coding	chr3:185644389-185644522	GTCTTTCTTaCCTAGATTCAGATCGGGACC
ENSG00000157954	WIPI2	protein_coding	chr7:5270466-5270575	TCTCTTTGCaGCCTACACAGACGACCTGGG	chr7:5230051-5230124	ACTTCAACCAGGACAACACGtAAGGCCGGG
ENSG00000157954	WIPI2	protein_coding	chr7:5232749-5232802	TTTTTACCTaGAGAAGTGAAAGGGGCATCA	chr7:5232749-5232802	GCCGTCGCGCTGTTGTCTGGtTAGTTCCAA
ENSG00000157954	WIPI2	protein_coding	chr7:5239207-5239289	CTTTTTTGCaGGTCCCTAGCTGTTGGTAGT	chr7:5239207-5239289	GAACAGATCTATGAATGCAGtAAGTGTTTG
ENSG00000157954	WIPI2	protein_coding	chr7:5254132-5254335	GCCATGTGGaGATGTTCACGCATGTACTTC	chr7:5254132-5254335	TGTGAAGCTCAACAGGCAGGtGAGCGCTGC
ENSG00000157954	WIPI2	protein_coding	chr7:5254166-5254335	TGTGATTTCaGCCGATACGGAAGATGTGTG	chr7:5254166-5254335	TGTGAAGCTCAACAGGCAGGtGAGCGCTGC
ENSG00000157954	WIPI2	protein_coding	chr7:5256194-5256290	CTCTCGCCTaGAGGCTGATAGTATGCCTGG	chr7:5256194-5256290	ACGCCTCCAAACCCTGCAGGtGAGCTAACT
ENSG00000157954	WIPI2	protein_coding	chr7:5256721-5256818	GTCATTTGCaGGCCTGTGTGCGCTGTCAAT	chr7:5256721-5256818	CTTCGATACCATTAATTTGGtGAGATGCCT
ENSG00000157954	WIPI2	protein_coding	chr7:5257553-5257645	CCCTTTTTCaGAGAGCTGCAAACATGATTC	chr7:5257553-5257645	TGCCACGGCTTCGGAGAAGGtGAGTCTGCT
ENSG00000157954	WIPI2	protein_coding	chr7:5262233-5262303	TCCTTCCACaGGGGACCGTGATTAGGGTAT	chr7:5262233-5262303	TTCGGAGAGGAGTAAAGAGGtAAAGTACGT
ENSG00000157954	WIPI2	protein_coding	chr7:5265454-5265561	CGTCTCCCCaGGTGCGTGAGCATCTGCTCC	chr7:5265454-5265561	TCGAGACTGTGAAAGAAAAGtGAGTTGCAA
ENSG00000157954	WIPI2	protein_coding	chr7:5266811-5266975	TTTCCTTCCaGACCCCCAGAGGAGCCCACC	chr7:5266811-5266975	ACATCTGCTCGCTAGCCACGtGAGTAGAGC
ENSG00000157954	WIPI2	protein_coding	chr7:5267735-5267842	ATTCTCCCTaGAATTCAGAAGATCCCGCGG	chr7:5267735-5267842	CCCTGATGAAGCAGCACCGGtGAGTCTGCT
ENSG00000157954	WIPI2	protein_coding	chr7:5269239-5269336	CTTCCCTCCaGGCTGGACGGCAGTCTGGAA	chr7:5269239-5269336	GGCGCAGCTGCAGGAAAAGGtACTTACGTG
ENSG00000157954	WIPI2	protein_coding	chr7:5269239-5269369	CTTCCCTCCaGGCTGGACGGCAGTCTGGAA	chr7:5269239-5269369	TCATCCCCAACGAGACTTGGtAAGGGGCGT
ENSG00000104825	NFKBIB	protein_coding	chr19:39399371-39399469	TTTGCCCCCaGGATGAATACGACGACATTG	chr19:39390673-39390851	TCACTGAGGATGGGGACACGtGAGTGAACC
ENSG00000104825	NFKBIB	protein_coding	chr19:39390713-39390719	TGCCGACGCaGATGAATGGTGCGACAGCGG	chr19:39390713-39390719	CTGCCGACGCAGATGAATGGtGCGACAGCG
ENSG00000104825	NFKBIB	protein_coding	chr19:39390713-39390851	TGCCGACGCaGATGAATGGTGCGACAGCGG	chr19:39390713-39390851	TCACTGAGGATGGGGACACGtGAGTGAACC
ENSG00000104825	NFKBIB	protein_coding	chr19:39395655-39395760	TTTGTCCCCaGGGCACTGCACTTGGCTGTG	chr19:39395655-39395760	GCAGAATGACCTAGGCCAGGtGAGCCACGA
ENSG00000104825	NFKBIB	protein_coding	chr19:39395711-39395726	TTTTCTTCTaGGCTTCTCGGCCGGCACTGA	chr19:39395711-39395760	GCAGAATGACCTAGGCCAGGtGAGCCACGA
ENSG00000104825	NFKBIB	protein_coding	chr19:39395711-39395760	TTTTCTTCTaGGCTTCTCGGCCGGCACTGA	chr19:39395734-39395760	GCAGAATGACCTAGGCCAGGtGAGCCACGA
ENSG00000104825	NFKBIB	protein_coding	chr19:39395734-39395760	GCACTGAGTaCATGGACCTGCAGAATGACC	chr19:39395842-39396175	GAGGCTGAAAACTACGAGGGtGAGGGTCGT
ENSG00000104825	NFKBIB	protein_coding	chr19:39395842-39396175	TGCTTCTGCaGACAGCCCTGCACCTGGCAG	chr19:39397861-39397949	AGCTGACCTTGACAAACCGGtGAGCCCCAA
ENSG00000104825	NFKBIB	protein_coding	chr19:39397861-39397917	TCTGTCCCCaGGCCACACCCCACTCCACGT	chr19:39398039-39398299	CGACAGCGGAGACGAGGGCGtGAGTCAGGA
ENSG00000104825	NFKBIB	protein_coding	chr19:39397861-39397949	TCTGTCCCCaGGCCACACCCCACTCCACGT
ENSG00000104825	NFKBIB	protein_coding	chr19:39398039-39398289	CACCCCCACaGGAGCCCACGTGCGGCCGGA
ENSG00000104825	NFKBIB	protein_coding	chr19:39398039-39398299	CACCCCCACaGGAGCCCACGTGCGGCCGGA
ENSG00000104825	NFKBIB	protein_coding	chr19:39398039-39398344	CACCCCCACaGGAGCCCACGTGCGGCCGGA
ENSG00000151725	CENPU	protein_coding	chr4:185655170-185655216	GCAGTACTTaCCCCTCAGACCTGTGAGGCC	chr4:185616445-185616555	GAAGGCTGGATGAATCATACtGTTGAAAGA
ENSG00000151725	CENPU	protein_coding	chr4:185618801-185618957	ATTGGAGTTaCCGTTTCCTTTACGTTTGGT	chr4:185618801-185618957	TTTCAGCTGTGGCTCTAACCtAAAACAAAA
ENSG00000151725	CENPU	protein_coding	chr4:185621974-185622035	CAGTATCTTaCCGAAGCAGTTCATCCTGGA	chr4:185618922-185618957	TTTCAGCTGTGGCTCTAACCtAAAACAAAA
ENSG00000151725	CENPU	protein_coding	chr4:185623517-185623595	CGTGAGCTTaCCATTTTGATGAATTGTTCT	chr4:185620732-185620756	GCCAGCACCTGTCCAGAGACtCAATTTAGA
ENSG00000151725	CENPU	protein_coding	chr4:185631226-185631334	AAAAGACTTaCTGATGCTCTAGGTGGGTTT	chr4:185621974-185622035	TTTCGATATCTGAAATCATCtAAGTAACAC
ENSG00000151725	CENPU	protein_coding	chr4:185634098-185634167	TCATTCTCTaCCTGAGCCTATGGCTTTACT	chr4:185623243-185623290	ACATCTGGCTTTCTTTAAGCtACACAAAAC
ENSG00000151725	CENPU	protein_coding	chr4:185637551-185637787	GACGTTCTTaCCGATTGACTTTCTATTGCC	chr4:185623517-185623595	TTTAGATTCTATTCTTTGTCtGTAGAGGAA
ENSG00000151725	CENPU	protein_coding	chr4:185638290-185638350	CTCCTACATaCCTTTTTTGCACTAATTTTT	chr4:185631226-185631334	TGCACAATGTCAGAAGTATCtAAAATATTA
ENSG00000151725	CENPU	protein_coding	chr4:185646111-185646216	TACACCAGTaCCTTCTTTTTGCTTCTTTTC	chr4:185634098-185634167	TCCCTTTTTTCTGAGTTTTCtACAAAAAAA
ENSG00000151725	CENPU	protein_coding	chr4:185650072-185650189	AAAGTACTAaCCAAAGGTCTCATAAGTTTC	chr4:185637551-185637787	GCCTGAGCTTTCTTCCTGGCtGTGTGAAAG
ENSG00000151725	CENPU	protein_coding	chr4:185652074-185652082	AGGTAACTTaCATCTTTCATGGAATGTGTT	chr4:185638290-185638350	ATTTCCAGAAGTGTCTGAACtGTAAAAAGT
ENSG00000151725	CENPU	protein_coding	chr4:185652074-185652122	AGGTAACTTaCATCTTTCATGGAATGTGTT	chr4:185646111-185646216	GTGCTATGTAAAGGAGGATCtTTCAAAAGA
ENSG00000151725	CENPU	protein_coding			chr4:185650072-185650189	TGCACTTTTGACCAGCTTTCtAAAAGTGAA
ENSG00000151725	CENPU	protein_coding			chr4:185652074-185652122	GTTCTTTGAACGTCTTGCGCtATTAAACAG
ENSG00000143553	SNAPIN	protein_coding	chr1:153633676-153633774	TTGTCTTGTaGGAACGACTGAGACGGCTAA	chr1:153631220-153631362	CTCACGTACACGCCGTCAGGtGCCCGGGAG
ENSG00000143553	SNAPIN	protein_coding	chr1:153631614-153631660	CCTCTTTGCaGAGAGAGCCAGGTAGAGCTC	chr1:153631614-153631660	ATTGACAACCTAGCCACAGGtGAGTGAGCA
ENSG00000143553	SNAPIN	protein_coding	chr1:153631924-153632042	TCCATCCCCaGAACTGTGCCGCATAAATGA	chr1:153631924-153632042	CATTCTACAGAATGCTCAGGtAAAAGAATA
ENSG00000160321	ZNF208	protein_coding	chr19:22193594-22193596	GGCACACTCaCCATTTCTAGGCTTCCAGGG	chr19:22115964-22116039	ATGATGATGAATCTTGTATCtGGAATCAGC
ENSG00000160321	ZNF208	protein_coding	chr19:22171585-22171618	GTTATTCTCaCCCAGGAAGACCAGGTTTCT	chr19:22124117-22124226	CCACTGGATCCCACCATCCCtAGGACAGTA
ENSG00000160321	ZNF208	protein_coding	chr19:22171585-22171710	GTTATTCTCaCCCAGGAAGACCAGGTTTCT	chr19:22153996-22157609	GCAAAATGAGAACATATAACtGAAAAGAAA
ENSG00000160321	ZNF208	protein_coding	chr19:22171585-22171711	GTTATTCTCaCCCAGGAAGACCAGGTTTCT	chr19:22157531-22157609	GCAAAATGAGAACATATAACtGAAAAGAAA
ENSG00000160321	ZNF208	protein_coding	chr19:22174241-22174270	GCTATATTTaCATCATACAGAATTAATTGT	chr19:22169843-22169865	TGTAAGACCGAAGATGCCCCtGTGTGAGAG
ENSG00000160321	ZNF208	protein_coding			chr19:22170010-22170113	GGCTTAAAGGCAGCAATACCtGTTTTATTA
ENSG00000160321	ZNF208	protein_coding			chr19:22170018-22170113	GGCTTAAAGGCAGCAATACCtGTTTTATTA
ENSG00000160321	ZNF208	protein_coding			chr19:22171585-22171711	CCCTAAATGTCAATGATCCCtGGAAAACAC
ENSG00000160321	ZNF208	protein_coding			chr19:22171627-22171711	CCCTAAATGTCAATGATCCCtGGAAAACAC
ENSG00000168152	THAP9	protein_coding	chr4:83838097-83840074	ATGTATTCTaGGTGGTTATCCAAATGCCAA	chr4:83821956-83822035	GCGGCCTCTCCTTCCACCAGtGCGTATGGG
ENSG00000168152	THAP9	protein_coding	chr4:83822229-83822238	TTCCCGCCCaGTGTTTACCTCTGAATAGCC	chr4:83825889-83826084	TTCTGTTTCTCTATACAAGGtATTTAAATG
ENSG00000168152	THAP9	protein_coding	chr4:83825889-83826084	GATTGTCATaGATTTCCAACTGATACCATA	chr4:83825889-83826094	CTATACAAGGTATTTAAATGtAGGTGTAAG
ENSG00000168152	THAP9	protein_coding	chr4:83825889-83826094	GATTGTCATaGATTTCCAACTGATACCATA	chr4:83827477-83827780	CTACGAGCTCAATTTTCAGGtACTTCCCCC
ENSG00000168152	THAP9	protein_coding	chr4:83827014-83827043	ACATTTTACaGATGAGGACACAAGGGATTG	chr4:83827579-83827780	CTACGAGCTCAATTTTCAGGtACTTCCCCC
ENSG00000168152	THAP9	protein_coding	chr4:83827014-83827054	ACATTTTACaGATGAGGACACAAGGGATTG	chr4:83828938-83829088	ATTCTTCCATCCTCAGAACGtAAGTGAATT
ENSG00000168152	THAP9	protein_coding	chr4:83827477-83827496	ATCTGTCATaGATTCCTCAAGGTGTACATC
ENSG00000168152	THAP9	protein_coding	chr4:83827477-83827780	ATCTGTCATaGATTCCTCAAGGTGTACATC
ENSG00000168152	THAP9	protein_coding	chr4:83827579-83827780	ACCATAACTaTAGTTTAAAGACACCTTTGA
ENSG00000168152	THAP9	protein_coding	chr4:83828938-83829088	TATTTTAACaGATTTTAAGTGGGAGTTATA
ENSG00000168152	THAP9	protein_coding	chr4:83831850-83831862	TTATTGATCaGGAGCGGCCAGTGAGGCAGG
ENSG00000005801	ZNF195	protein_coding	chr11:3400268-3400270	CCTACACTCaCCATCTCCTGGCCTCCAGAG	chr11:3361042-3361052	CCTGTTCAGCCATGTTGACCtGCAAGGCAG
ENSG00000005801	ZNF195	protein_coding	chr11:3381574-3381795	AAAGATTTTaACATATTTATTATATTGAAA	chr11:3381950-3382018	ACCCCAGGTGAGCACAGTGCtAGGAGCCAG
ENSG00000005801	ZNF195	protein_coding	chr11:3381708-3381795	CAAGGCCACaATTTCCATATCCTCTCAGTA	chr11:3382973-3383119	GCATGGTGAAATCCCATCTCtACAGAAAAT
ENSG00000005801	ZNF195	protein_coding	chr11:3381950-3382018	TGTAACAATaCCTAGTGAGAAGATGCATCT	chr11:3383013-3383119	GCATGGTGAAATCCCATCTCtACAGAAAAT
ENSG00000005801	ZNF195	protein_coding	chr11:3382973-3383119	TAGGAGATTaCCAGTGAATTTGTCCACAGA	chr11:3383206-3383262	ACACCACTGCACTTCCAGCCtGAGTGACAG
ENSG00000005801	ZNF195	protein_coding	chr11:3383206-3383262	GGGAGAATCaCCTGAACCTGGGAAGTGGAG	chr11:3383242-3383303	GTCTCAAAAAAAGTACAACCtGAAGCAAGA
ENSG00000005801	ZNF195	protein_coding	chr11:3388074-3388287	GGCGGGTGGaTCACTTGAGCCCAGGAGTCC	chr11:3383801-3383832	GTAACCACAAAGAAAATACCtATAAGACAC
ENSG00000005801	ZNF195	protein_coding	chr11:3392205-3392300	TTCCCACCCaCCTGGATGTCCGTCTGCTGC	chr11:3390051-3390085	GTCTCTTCAACACTTGGTCCtGGAGAAACA
ENSG00000005801	ZNF195	protein_coding	chr11:3392205-3392301	TTCCCACCCaCCTGGATGTCCGTCTGCTGC	chr11:3390719-3390732	AGCTAAACGTTTGCGGATGCtGAATGGATA
ENSG00000005801	ZNF195	protein_coding	chr11:3392807-3392933	GTTATCCTCaCCAACGGAGAACAAGTTTCT	chr11:3392194-3392300	GGCTTACAGACAGTGAGACCtGTTTTATTA
ENSG00000005801	ZNF195	protein_coding	chr11:3394807-3394821	GATGCATTTaCCTGAGCACCAGCCATTTCT	chr11:3392205-3392300	GGCTTACAGACAGTGAGACCtGTTTTATTA
ENSG00000005801	ZNF195	protein_coding	chr11:3398847-3398894	TAAGTGGTTaCCTCTTTAGAGGAAGAGTAG	chr11:3392807-3392933	CCCTGAACGTCAACAGAGTCtGAAGAAGAA
ENSG00000005801	ZNF195	protein_coding			chr11:3394807-3394821	TTACCTGAGCACCAGCCATTtCTTTCTCTT
ENSG00000168496	FEN1	protein_coding	chr11:61564394-61564399	GTCTTGTTCaGCCTTGACCCACCTTGAGAG	chr11:61562834-61563328	AGAGGCCAGCTGTGCTGCCCtGGTGAAGGC
ENSG00000168496	FEN1	protein_coding			chr11:61563412-61563868	CCTGGATGATTTCTTCAAGGtGACCGGCTC
ENSG00000257062	RP11-125O5.2	protein_coding	chr12:21294448-21294451	TTCCTTAATaGGTGATTGTTTCAAACTGAG	chr12:21200113-21200151	AAGACTAACTTTTTGTTGGGtAAGACATAC
ENSG00000257062	RP11-125O5.2	protein_coding	chr12:21207513-21207570	TGTAATTCAaGTCTTAGATGCTTTCCTCTG	chr12:21207513-21207570	ATTCCGTGCTGGTGATTAGGtAAGTATGAT
ENSG00000257062	RP11-125O5.2	protein_coding	chr12:21207521-21207570	AAGTCTTAGaTGCTTTCCTCTGTGCAGTTG	chr12:21207521-21207570	ATTCCGTGCTGGTGATTAGGtAAGTATGAT
ENSG00000257062	RP11-125O5.2	protein_coding	chr12:21220253-21220317	TCATATTACaGGATTGTTCAACCTGAATTG	chr12:21207524-21207570	ATTCCGTGCTGGTGATTAGGtAAGTATGAT
ENSG00000257062	RP11-125O5.2	protein_coding	chr12:21229386-21229503	TCATGTTGCaGGAGGTATTCTAGTTCCAAT	chr12:21207528-21207570	ATTCCGTGCTGGTGATTAGGtAAGTATGAT
ENSG00000257062	RP11-125O5.2	protein_coding	chr12:21242842-21242863	TCTTTTCACaGAAGAGCCTTCTTCGGCTTG	chr12:21220253-21220317	ATGATTATGCGATCGCTAGGtATGATAAAT
ENSG00000257062	RP11-125O5.2	protein_coding	chr12:21272538-21272544	TACAACTTCaGTTACTGAAGAGACATTTTC	chr12:21229386-21229503	ATAATTCCACATATTTGGGGtAAGTTGTCA
ENSG00000257062	RP11-125O5.2	protein_coding	chr12:21279042-21279051	TATTTATTGaGTATCTTCTAGGTATGAGAC	chr12:21242842-21242863	AGCCTTCTTCGGCTTGAAGGtAGCCCTAAT
ENSG00000257062	RP11-125O5.2	protein_coding	chr12:21279042-21279077	TATTTATTGaGTATCTTCTAGGTATGAGAC	chr12:21279042-21279051	TTTATTGAGTATCTTCTAGGtATGAGACAC
ENSG00000257062	RP11-125O5.2	protein_coding	chr12:21279052-21279091	GTATCTTCTaGGTATGAGACACTATTCTTG	chr12:21279042-21279077	ACACTATTCTTGGAACTGAGtATACAGCAG
ENSG00000130305	NSUN5	protein_coding	chr7:72722695-72722787	AGGTCCGCTaCCTGGAAGTTGCTGGAGTAC	chr7:72717398-72717521	GATGCTTTGGCCTGTGAGGCtGAGCTAGAG
ENSG00000130305	NSUN5	protein_coding	chr7:72717597-72717737	CACTCACTCaCCTTGGCACCTCGACCCGTT	chr7:72717415-72717526	TTTGGCCTGTGAGGCTGAGCtAGAGAAGTG
ENSG00000130305	NSUN5	protein_coding	chr7:72717823-72718033	CCGCCCTGTaCCTGAAGGCGCCCGGGTTCT	chr7:72717596-72717737	AGGCAGGGCGGGAGCTAGCCtGCAAGAGAA
ENSG00000130305	NSUN5	protein_coding	chr7:72718227-72718405	CGCCATCTCaCCCGAGCCACTGCAGGAAGG	chr7:72717597-72717737	AGGCAGGGCGGGAGCTAGCCtGCAAGAGAA
ENSG00000130305	NSUN5	protein_coding	chr7:72718744-72718859	GTGGCACTCaCCCTTGGTTCTTCAGAAGAG	chr7:72717823-72718033	AGCTGTCTGCTCGGCATACCtAAGGAAAAG
ENSG00000130305	NSUN5	protein_coding	chr7:72718956-72719094	CTCTTGCCTaCCCTGTCCTGCAGAATGAGG	chr7:72718227-72718405	GTCAAAGGCAAAGATCTTCCtAGGGCAAAG
ENSG00000130305	NSUN5	protein_coding	chr7:72721391-72721499	TAAGCTCTCaCCTGGAAGCCCGACCCTGAT	chr7:72718744-72718859	TGGCTGGGAGACAGCTGGCCtGGCAGGCAG
ENSG00000130305	NSUN5	protein_coding	chr7:72721580-72721640	TTCCAGCTTaCCTGGACCAGGCCTGGATCC	chr7:72718956-72719094	GGCTCGTAAGTCATCGAGGCtGCCAGGGAA
ENSG00000130305	NSUN5	protein_coding	chr7:72721580-72721754	TTCCAGCTTaCCTGGACCAGGCCTGGATCC	chr7:72719042-72719094	GGCTCGTAAGTCATCGAGGCtGCCAGGGAA
ENSG00000130305	NSUN5	protein_coding	chr7:72722428-72722550	CCTCCCCTCaCCTTGGCCAGGTGCGGCCGC	chr7:72721391-72721499	AATCGAGGCAGCTGGGAGGCtACGTAGGAC
ENSG00000130305	NSUN5	protein_coding			chr7:72721580-72721640	GGCTCACACCCCGATGAACCtTGAGCCGAG
ENSG00000130305	NSUN5	protein_coding			chr7:72721580-72721754	ACAACTCATACACTAGCACCtGGGAATGAG
ENSG00000130305	NSUN5	protein_coding			chr7:72722428-72722550	CGTACAGCTGCTTCACGTTCtGTGTGGCCG
ENSG00000130766	SESN2	protein_coding	chr1:28607227-28607310	CTGTGCCCCaGGTCCACGTGAACTTGCTGC	chr1:28586359-28586448	CGACTCGGGCCCCGGAGAGGtAAGCGGCGG
ENSG00000130766	SESN2	protein_coding	chr1:28595694-28595759	TTTCCTCCCaGGAGCAGAGGGAGAGCCGGG	chr1:28595694-28595759	CTTCATCCCCGTGGAGGAGGtAAGCTTGGA
ENSG00000130766	SESN2	protein_coding	chr1:28598185-28598382	TTGGTTGGCaGGTCCTTCGGGAGGGGGCTG	chr1:28598185-28598382	CCACTACATTGCCATCATGGtGAGCCTCTC
ENSG00000130766	SESN2	protein_coding	chr1:28598795-28598977	TACCTCCGCaGGCTGCCGCCCGCCATCAGT	chr1:28598795-28598977	CACCAAGGAACACATCCAGGtGCAGGGGGC
ENSG00000130766	SESN2	protein_coding	chr1:28599092-28599304	GTCCCTTCCaGGCCTTGCTGAAGACCGGCG	chr1:28599092-28599304	CCCGTTGAACAACTCTGGGGtAAGTCACGG
ENSG00000130766	SESN2	protein_coding	chr1:28599869-28600019	CTCTCCTGCaGGGCTTTGAGTCTGCCCGCG	chr1:28599869-28600019	CTGCTGGTGACCCCCTCAGGtACAGGGTCA
ENSG00000130766	SESN2	protein_coding	chr1:28600551-28600669	CTGGTCCTCaGCTGACATCCTGGAGCCCTC	chr1:28600551-28600669	CCCTACCTTCCGGGCCCAGGtAGGGCTCTC
ENSG00000130766	SESN2	protein_coding	chr1:28601336-28601526	ACCTACCTAaGGATTATACCTGGGAAGACC	chr1:28601336-28601526	ACTGCGTCTTTGGCATCAGGtGAGCTCATA
ENSG00000130766	SESN2	protein_coding	chr1:28605608-28605752	TTTCCATCCaGATATGATGACTATGATTAT	chr1:28605608-28605752	CTTCCGCCACTCAGAGAAGGtATGACCTAT
ENSG00000090776	EFNB1	protein_coding	chrX:68060085-68060494	CCCTTCCTCaGAGACTGTGAACCAGGAAGA	chrX:68049620-68049747	GGAGCTCCCTCAACCCCAAGtGAGTAACTT
ENSG00000090776	EFNB1	protein_coding	chrX:68058460-68058737	CTTCTGGGCaGGTTCCTGAGTGGGAAGGGC	chrX:68058460-68058737	CATGATTACTACATTACCTGtGAGTCCCGC
ENSG00000090776	EFNB1	protein_coding	chrX:68059507-68059599	TCTTCCTGCaGCAACATCCAATGGAAGCCT	chrX:68059507-68059599	ATCATGAAGGTTGGGCAAGGtGAGTGCCTA
ENSG00000090776	EFNB1	protein_coding	chrX:68059803-68059931	TCCATTCTTaGATCCCAATGCTGTGACGCC	chrX:68059803-68059931	GACTCTGATGGCAAGCATGGtAAGTGTATG
ENSG00000204147	ASAH2B	protein_coding	chr10:52514311-52514497	TTTATCAACaGTTTTTATTGGCACAAGGGA	chr10:52502685-52502770	TGCTAAGGCTATTGCTACGGtAATCAAATA
ENSG00000204147	ASAH2B	protein_coding	chr10:52504891-52505034	TGTTCCAGGaCATGGTAGCCAACCTGAGCA	chr10:52504891-52505034	AAAACCTGAATACAGAGTGGtAAGACTCAT
ENSG00000204147	ASAH2B	protein_coding	chr10:52504962-52505034	TTAATTCCTaGTATTGTGGATAGAGCACCA	chr10:52504962-52505034	AAAACCTGAATACAGAGTGGtAAGACTCAT
ENSG00000204147	ASAH2B	protein_coding	chr10:52509103-52509162	TTTACTTTCaGGGGGAAGTTGCTGAAGTTA	chr10:52509103-52509162	GAATTCAGTACAAAACCAGGtAGGTATCAA
ENSG00000204147	ASAH2B	protein_coding	chr10:52512228-52512316	TTGCATTTCaGACCCATCAGACCTTCCTCA	chr10:52512228-52512316	ATGCCTCCTGGGAGACTCGGtGAGCACATT
ENSG00000135541	AHI1	protein_coding	chr6:135813366-135813375	AGAAGTCTTaCCTGTAGGCATCTCTCAGCT	chr6:135606764-135606785	ACTTTTCTTCAATTCTTTACtGGAAAGAAA
ENSG00000135541	AHI1	protein_coding	chr6:135611561-135611663	TTTCCCCTTaCCTCTATTAGAGTGACTTTT	chr6:135611561-135611663	TTCTTTTCTCATTTCAGAACtATAGGAGGG
ENSG00000135541	AHI1	protein_coding	chr6:135618576-135618630	CTTACCTTTaTCTAGAGGCCTTCTCTAGCT	chr6:135618576-135618630	CTTCTCATTCAGCTCTCTTCtGTAATTACA
ENSG00000135541	AHI1	protein_coding	chr6:135621638-135621670	AAGTTGCTTaCTGTGTCATAGATTCTGAGC	chr6:135621638-135621696	TGTTCTTATTGATTGATTGCtGTGGAAGAA
ENSG00000135541	AHI1	protein_coding	chr6:135621638-135621696	AAGTTGCTTaCTGTGTCATAGATTCTGAGC	chr6:135623947-135623955	CTGTTTTGTTTTATTTTACCtTTAAACGAA
ENSG00000135541	AHI1	protein_coding	chr6:135639657-135639754	AAAACATTTaCCTTTTGAGGAGCTGGAGAT	chr6:135623950-135623955	CTGTTTTGTTTTATTTTACCtTTAAACGAA
ENSG00000135541	AHI1	protein_coding	chr6:135644300-135644462	ATAAAACTTaCTTTCACTAGCCACATGATT	chr6:135639657-135639754	GGCAGTTCTTGATACAGTGCtGAAATTGGA
ENSG00000135541	AHI1	protein_coding	chr6:135679270-135679325	GACTGTCTTaCCGTTGGTGCTGTATCTACC	chr6:135644300-135644462	AGTCATAAAGAGCCACTACCtAAGAGAGAG
ENSG00000135541	AHI1	protein_coding	chr6:135715914-135716034	AAGGGGCTCaCCGGTCTGAGTGAAACCAAA	chr6:135679270-135679325	CTTTCTATGCTGATAATCCCtGTGGAAAGA
ENSG00000135541	AHI1	protein_coding	chr6:135726089-135726115	AAACTACTTaCTTTTGCAGCACAGGAACGT	chr6:135709122-135709171	AATTCAGCAAAGTGACTGTCtGGAAAACAA
ENSG00000135541	AHI1	protein_coding	chr6:135732486-135732646	AATAAACTTaCTGTGACAGTTTCAAGCCTC	chr6:135715834-135716034	ATGAGAGATTTTTGTTGACCtGTATTAGGA
ENSG00000135541	AHI1	protein_coding	chr6:135732486-135732682	AATAAACTTaCTGTGACAGTTTCAAGCCTC	chr6:135715914-135716034	ATGAGAGATTTTTGTTGACCtGTATTAGGA
ENSG00000135541	AHI1	protein_coding	chr6:135748305-135748445	GGTAGACTTaCCATGGAAATCGTAAATATA	chr6:135726089-135726115	CACAGGAACGTATCACCTCCtAAAAGAAAT
ENSG00000135541	AHI1	protein_coding	chr6:135749767-135749897	TAAACATTCaCCTGTTTCTGGGTTCCAAAC	chr6:135732486-135732682	TCAGCCTCCTGCTGGGCAACtGAAGAAATG
ENSG00000135541	AHI1	protein_coding	chr6:135751020-135751138	AATATACTTaCATCCGGAGATCCATAATTC	chr6:135748305-135748445	TACATGGCTACTTGTTCTCCtAAATAAAAA
ENSG00000135541	AHI1	protein_coding	chr6:135752346-135752452	TGATTTTATaCCTTATTTATAGTCCAGTGG	chr6:135749767-135749897	AAACTTCCTTGCTACTAATCtACAAGCAAA
ENSG00000135541	AHI1	protein_coding	chr6:135754165-135754394	CTCTGACATaCCTTCAGTATCAAAACAAAG	chr6:135751020-135751138	ACTCAGTTTCTTTAATTTCCtAAAATGATT
ENSG00000135541	AHI1	protein_coding	chr6:135759513-135759610	AGGATACTAaCCTGGCAGTGCCATCAGATG	chr6:135752346-135752452	CCTGAATACATATGATGACCtATTTAAAAA
ENSG00000135541	AHI1	protein_coding	chr6:135759513-135759636	AGGATACTAaCCTGGCAGTGCCATCAGATG	chr6:135754165-135754394	TATTTCATTTTTCCATATCCtGGAAAAGGA
ENSG00000135541	AHI1	protein_coding	chr6:135763720-135763823	TTATTACTCaCAAATAATTGGATATCCATC	chr6:135759513-135759636	CCAGAAGGAATTTCATATACtAATGAAAAT
ENSG00000135541	AHI1	protein_coding	chr6:135763720-135763852	TTATTACTCaCAAATAATTGGATATCCATC	chr6:135763720-135763852	TGTTTGGGATACGGCAAGCCtAAAAAACAT
ENSG00000135541	AHI1	protein_coding	chr6:135768146-135768298	AAACACTTCaCCTGCCCAGGGAGTCGTTTC	chr6:135763762-135763809	CAAAAACATCCTCGTTCTCCtGCATTTAGT
ENSG00000135541	AHI1	protein_coding	chr6:135769428-135769552	TATTAACTTaCACAGTCTGGAACTTTCAGT	chr6:135768146-135768298	AGCGGTAAGATGGCTTTATCtAAATATGCA
ENSG00000135541	AHI1	protein_coding	chr6:135769428-135769613	TATTAACTTaCACAGTCTGGAACTTTCAGT	chr6:135769428-135769613	TTCCATTGGCTCCCAGAAGCtTAAAATAAG
ENSG00000135541	AHI1	protein_coding	chr6:135774479-135774574	GAAAAACATaCCTTAAGAAATGCCCAGGCA	chr6:135774479-135774574	CGCTTAAGAAATCAAGAATCtGCAAATAAA
ENSG00000135541	AHI1	protein_coding	chr6:135776872-135777064	TCAATTCATaCCTCAAAGAACAGGATGACT	chr6:135776872-135777064	AGATGAAACAGGCCGTCCACtGTACAAAAA
ENSG00000135541	AHI1	protein_coding	chr6:135778632-135778851	AAAAAAATTaCCTATCATCTTTCTTGACAT	chr6:135778632-135778851	TCTTCATTATTATCTGCAACtACACGCATG
ENSG00000135541	AHI1	protein_coding	chr6:135784263-135784444	GTATAGCAAaCCTGCTTTAGTCTTCTTTTT	chr6:135784263-135784444	ACCAGAGATGGTCAATGTACtACAAATATA
ENSG00000135541	AHI1	protein_coding	chr6:135786952-135787511	TGCAAAAATaCCTTGTTTCAGCTTTAGAGA	chr6:135784275-135784444	ACCAGAGATGGTCAATGTACtACAAATATA
ENSG00000135541	AHI1	protein_coding	chr6:135788719-135788772	GCAGTACTTaCATCATCACTTGTAGTTTCT	chr6:135786952-135787511	TGCTTCTAATAGTGTCGGGCtAGGAAAAGA
ENSG00000135541	AHI1	protein_coding	chr6:135811761-135811885	CATTTACTTaCTGAGATGTTTTCTTCAGAC	chr6:135788719-135788772	TGCTTCTAATAGTGTCAGGCtAAAAAGGAA
ENSG00000135541	AHI1	protein_coding			chr6:135811337-135811363	CCATTGATTTCTCCTGGTTCtGTTGGGTAG
ENSG00000135541	AHI1	protein_coding			chr6:135811752-135811885	ACTTTTGCTTCACTCTCAGCtACAAAAGAT
ENSG00000135541	AHI1	protein_coding			chr6:135811761-135811885	ACTTTTGCTTCACTCTCAGCtACAAAAGAT
ENSG00000082213	C5orf22	protein_coding	chr5:31552880-31553006	GTTGGTTCTaGGTCAAGTCTGGATGATTAC	chr5:31532500-31532580	GGTGGAGGATCATCAGGAGGtGAGCGGACG
ENSG00000082213	C5orf22	protein_coding	chr5:31535066-31535158	TGCCTTTATaGAGACCATTGGATTCTCACG	chr5:31534379-31534432	GCATCTTCCTGCCAGTAATGtAAGTTTTTT
ENSG00000082213	C5orf22	protein_coding	chr5:31535851-31535862	TTCTTTTCCaGAGAATTAAGTATTGAAAAT	chr5:31534379-31534524	ATAAGGAAACACTCTTTGGGtAATATGTGA
ENSG00000082213	C5orf22	protein_coding	chr5:31535851-31536000	TTCTTTTCCaGAGAATTAAGTATTGAAAAT	chr5:31535851-31536000	CTTCTACCACAACAATCAGGtAATTTCCTC
ENSG00000082213	C5orf22	protein_coding	chr5:31538367-31538796	CTCTGATTCaGGGTTACAAGTACAGATCAT	chr5:31538367-31538796	CAAAGAAATGTTCACTCAGGtAAATAATTG
ENSG00000082213	C5orf22	protein_coding	chr5:31538591-31538621	TTCTTCAGAaGGACTGGAAAAGGACACAGC	chr5:31541056-31541118	TGGCACCAACCTAACAGAGGtATCCTCCAT
ENSG00000082213	C5orf22	protein_coding	chr5:31541056-31541118	TTGTTTTCCaGGAAGAGTACAAAATCTTAC	chr5:31541388-31541509	GATGGGCTTCAAACCCTGGGtAAGACTCTC
ENSG00000082213	C5orf22	protein_coding	chr5:31541388-31541509	TGTATTTAAaGGAAGATTTGGTAGATATTG	chr5:31545753-31545819	AGTACCAGACTATGAAATGGtAAATATTTT
ENSG00000082213	C5orf22	protein_coding	chr5:31545753-31545819	CTTTTTTCCaGAATGGAATCACTAGTTCCC	chr5:31545796-31545819	AGTACCAGACTATGAAATGGtAAATATTTT
ENSG00000082213	C5orf22	protein_coding	chr5:31548597-31548794	CTTTGTTCCaGTTCCCAGCAAGTTCTTCAT	chr5:31548597-31548794	GTTGCTTCCACATTTTCAGGtATCTTTTCA
ENSG00000082213	C5orf22	protein_coding	chr5:31551400-31551539	CTTATTTTCaGGTTCACCAGGCTGGTTTAA	chr5:31551400-31551539	CTCTTGTGACAATTGCAAGGtAAGTGTGTT
ENSG00000174946	GPR171	protein_coding			chr3:150916217-150917173	AGAACGAACTGTTTGTCATCtTGAGGGAAA
ENSG00000011405	PIK3C2A	protein_coding	chr11:17190899-17191288	CTAAAATAGaGCTGTGCTGAAAAGGAAGGG	chr11:17111288-17111467	TATATCCACTGTATACAAGCtACAACAAAG
ENSG00000011405	PIK3C2A	protein_coding	chr11:17112881-17113006	TTTTAACTTaCCATTTCATTGAATGTCGGA	chr11:17112881-17113006	CAGCTCCATCTTCAGTAACCtAAAAAGAAA
ENSG00000011405	PIK3C2A	protein_coding	chr11:17113094-17113203	TAATCACTCaCAAGATCTTTGATATGCATC	chr11:17113094-17113203	GGACTGAAGGAACCTGCATCtGAAAATACA
ENSG00000011405	PIK3C2A	protein_coding	chr11:17113543-17113615	AATAATCTCaCCTGCAGACCTAGCTATCCC	chr11:17113543-17113615	AAGTACAAACAAGATCACACtAAGAATAAA
ENSG00000011405	PIK3C2A	protein_coding	chr11:17113706-17113823	AGTAAGGTTaCCTCTGCTACATCCGTTGAA	chr11:17113706-17113823	AACCATCCTATTAGGAAAGCtACAAAAGAA
ENSG00000011405	PIK3C2A	protein_coding	chr11:17115808-17115932	TGAATACATaCCCTGGTAACTTCCAAAGTG	chr11:17115808-17115932	AAATTCGGACTACATAAATCtGAAAAGAAA
ENSG00000011405	PIK3C2A	protein_coding	chr11:17118604-17118811	ATCAAACTTaCATAATGTTTATCTGGGTTG	chr11:17118604-17118811	CAAACTTGATTCAATAAGCCtACAAAATAA
ENSG00000011405	PIK3C2A	protein_coding	chr11:17121407-17121516	ATATGCTTTaCCTAGTAAAGAAAATTGTAG	chr11:17121407-17121516	GTAACCCTGAAGGAATCATCtGTAGAAGAA
ENSG00000011405	PIK3C2A	protein_coding	chr11:17122825-17122981	AGAATAGTTaCCAGTGAAAGGAGGTTAAGA	chr11:17122825-17122981	CACAAAAGGAGCCCGATCCCtATTTAAAAT
ENSG00000011405	PIK3C2A	protein_coding	chr11:17124209-17124378	TAACATTATaCCTTTTGAAGCTGCCAAACA	chr11:17124209-17124378	AGATAAAGTTCTCTGAAGCCtATAAAAAAC
ENSG00000011405	PIK3C2A	protein_coding	chr11:17131979-17132108	AATAAACTTaCCTCGATCTCTGCCAGTTGA	chr11:17126716-17126852	GGAACCAGCTCCACCATGCCtTTAATGATA
ENSG00000011405	PIK3C2A	protein_coding	chr11:17134121-17134213	TATTTACTCaCCTTAAACATGACATTAATT	chr11:17131979-17132108	GCCGAAGATCTTCACCAACCtTGAAATCAA
ENSG00000011405	PIK3C2A	protein_coding	chr11:17139038-17139218	TGGGTACATaCCTGTCTGGCTGATCCACTA	chr11:17134121-17134213	AACTGAAGAAGGAACACGACtGCAAATACA
ENSG00000011405	PIK3C2A	protein_coding	chr11:17140192-17140286	TTAAATCTTaCCAATATAAATTGTGTGCTA	chr11:17135908-17136012	TACTTCTTTGGAGAACAACCtATAGAAAGA
ENSG00000011405	PIK3C2A	protein_coding	chr11:17140767-17140860	AAAAAACTCaCTTGTACAAACTGTGGAAGA	chr11:17139038-17139218	CAGGGCATCTTTGAGAAGCCtAATACAGCA
ENSG00000011405	PIK3C2A	protein_coding	chr11:17141333-17141521	ATTTGACTTaCTTTGAATCAAGAAGTTCCA	chr11:17140192-17140286	AAATTTCATATTTCAAAGCCtACAGTAAAA
ENSG00000011405	PIK3C2A	protein_coding	chr11:17143735-17143880	ACAGAACATaCCCAAGTGATGAGTCTTTAT	chr11:17140767-17140860	TACTTCCTGATCAGCAAATCtAGAAGATTA
ENSG00000011405	PIK3C2A	protein_coding	chr11:17150847-17151014	GTAATACTTaCCGTTTAAAGTCAAAAAGAG	chr11:17141333-17141521	TTTATCTTCTTTAGAAAGTCtGCATATATA
ENSG00000011405	PIK3C2A	protein_coding	chr11:17156366-17156576	CAGTTACTTaCTTTGATACCCAATTACTTG	chr11:17144249-17144360	AGTTCCACATGTTAAAAACCtTCACGGATG
ENSG00000011405	PIK3C2A	protein_coding	chr11:17156658-17156706	TAAACACATaCCCCTAGTTGAACTCCTGCT	chr11:17156366-17156576	TTTTCAGGATTAAGTGAGCCtAGATTAAAG
ENSG00000011405	PIK3C2A	protein_coding	chr11:17158029-17158172	AAAATACTCaCATCAGCAGTTTTACTCCTT	chr11:17156658-17156706	CTCCAAACAAAGAAGTCACCtACACATGCA
ENSG00000011405	PIK3C2A	protein_coding	chr11:17167215-17167278	TTAAGACTTaCTTCAATTTGAAGAGCCAGT	chr11:17158029-17158172	CTACTGCTCGGTGTTGGTTCtTTAAAAATA
ENSG00000011405	PIK3C2A	protein_coding	chr11:17167410-17167489	AGATGATATaCCTCGTCATGGCTTCTTTGC	chr11:17167215-17167278	GAGTTCTTCAACAGGGTGTCtGAAAGAAAC
ENSG00000011405	PIK3C2A	protein_coding	chr11:17169064-17169175	TACACACTTaCTGTTCGGGCCAGATTTTGA	chr11:17167410-17167489	GTGTTTCATCATCTTCTGCCtAAACAAACA
ENSG00000011405	PIK3C2A	protein_coding	chr11:17170214-17170334	AATAAACTTaCTTCTGCAGCACTTCCTCTT	chr11:17169064-17169175	ACTTCCAAGGCAATGATTACtGTTAAGATA
ENSG00000011405	PIK3C2A	protein_coding	chr11:17172045-17172202	CATAAACCTaCCATCACACGTAAAAGTAAC	chr11:17170213-17170334	ATTTCTACAGTAGAACTCACtGTAAAAGAG
ENSG00000011405	PIK3C2A	protein_coding	chr11:17177073-17177101	AAATTCCTTaCTTTGTAATGGATCGACAAA	chr11:17170214-17170334	ATTTCTACAGTAGAACTCACtGTAAAAGAG
ENSG00000011405	PIK3C2A	protein_coding	chr11:17177073-17177176	AAATTCCTTaCTTTGTAATGGATCGACAAA	chr11:17172045-17172202	TGGAAATTTGGTCTTCAATCtGTTCACAAG
ENSG00000011405	PIK3C2A	protein_coding	chr11:17190224-17191288	AAAGACTATaCCTGAGATATATGGCCCTGG	chr11:17177073-17177101	ATCGACAAAAAGCTGCCATCtCCTCATTCT
ENSG00000011405	PIK3C2A	protein_coding			chr11:17177073-17177176	TGGTCCCATTTGGGTCTTTCtGTAATTAAA
ENSG00000011405	PIK3C2A	protein_coding			chr11:17190224-17191288	TGCTAGATATCTGAGCCATGtCCACTAAAA
ENSG00000138722	MMRN1	protein_coding	chr4:90874148-90874566	TCCTCTAACaGATTTTTCCAAAGGATCTTA	chr4:90816123-90816745	TCGAAACAACTAGAGGAAAGtAAGAAATCT
ENSG00000138722	MMRN1	protein_coding	chr4:90816123-90816745	AAACTACTGaGATGAAGGGGGCAAGATTAT	chr4:90816435-90816745	TCGAAACAACTAGAGGAAAGtAAGAAATCT
ENSG00000138722	MMRN1	protein_coding	chr4:90816435-90816745	CATCCACAGaGAAAGCAGAAGGAGTGGTCA	chr4:90830427-90830546	GTGGATCCTGTCCTCAGAGGtATGTAATAT
ENSG00000138722	MMRN1	protein_coding	chr4:90830427-90830546	ATCTTCTTTaGGAATTGGTGTGCTTATGTA	chr4:90833095-90833201	CCGAAATGTCAACTAAGAGGtACACTCTAA
ENSG00000138722	MMRN1	protein_coding	chr4:90833095-90833201	CAACTCTCTaGATCTCAGAAGATATCCAAT	chr4:90833126-90833201	CCGAAATGTCAACTAAGAGGtACACTCTAA
ENSG00000138722	MMRN1	protein_coding	chr4:90844319-90844423	CTTCCTTCTaGCCCAGGAACAGCAAAGTTT	chr4:90844319-90844423	CAAGGCTGTGGTGACCCAGGtCATAGATTG
ENSG00000138722	MMRN1	protein_coding	chr4:90848946-90849119	TCTATATGCaGAAGTGATGCAAAAAATGAC	chr4:90848946-90849119	TTTCAATCTCTTCTAAAAGGtAAAAATGAA
ENSG00000138722	MMRN1	protein_coding	chr4:90855961-90857949	TCTTTCTCTaGGTCTAAAATCCAAAAGCAT	chr4:90855961-90857949	GACAACATAATATATCCTGGtAAGCTGTTA
ENSG00000138722	MMRN1	protein_coding	chr4:90872756-90872902	TTCCGTAACaGAGGAGTATTCAAGCTGTAG	chr4:90872756-90872902	GAAAATGCTTTAGCTCCAGGtAAAAAAAAA
ENSG00000144152	FBLN7	protein_coding	chr2:112944964-112945114	TCCTTGTGCaGAACCTGGAGGGGCCTCAGA	chr2:112896233-112896307	CGAGCCGCGGGCTTCCCAGGtCAGTGTCCC
ENSG00000144152	FBLN7	protein_coding	chr2:112917253-112917412	TCTCTCCGCaGAACTGTCTCAGCAAACAGC	chr2:112917253-112917412	GGCCCAGATGCCCTTCCAGGtGGGTCCCCA
ENSG00000144152	FBLN7	protein_coding	chr2:112922578-112922748	TCTCCTTACaGTTTCCTGCCCGGCTCTGAA	chr2:112917325-112917412	GGCCCAGATGCCCTTCCAGGtGGGTCCCCA
ENSG00000144152	FBLN7	protein_coding	chr2:112933291-112933416	TATCTTCCTaGGTATCAGTGAATGCTCCAG	chr2:112922578-112922748	GAGCAGCCCCACTGTAGAGGtATCGTCTCT
ENSG00000144152	FBLN7	protein_coding	chr2:112939316-112939453	TCTCCCCGCaGCCGCCCCCGAGGGCAGCGT	chr2:112933291-112933416	CAGCATCAGGCCCAGACTGGtATGTAGCCA
ENSG00000144152	FBLN7	protein_coding	chr2:112940368-112940505	TCTGTCTGCaGACGTGAACGAGTGTGAGCT	chr2:112939316-112939453	GGCGACAGCGTCTGCCAGGGtAGGCGCGGG
ENSG00000144152	FBLN7	protein_coding	chr2:112942778-112942916	CTGTATCTCaGATGTGGATGAATGTGTGGG	chr2:112939460-112939595	TGGCCACTTTGCATTATAGGtAAGTGTTGA
ENSG00000144152	FBLN7	protein_coding	chr2:112944711-112944900	CTCCGCTCCaGCCAGTGTGAGCGGAACCCC	chr2:112940368-112940505	GACGGGAAGAGCTGTGAGGGtGAGTGAGGC
ENSG00000144152	FBLN7	protein_coding	chr2:112944711-112945080	CTCCGCTCCaGCCAGTGTGAGCGGAACCCC	chr2:112942778-112942916	ACGTGAAGACGTCTCCATTGtGAGTATCTC
ENSG00000144152	FBLN7	protein_coding	chr2:112944711-112945083	CTCCGCTCCaGCCAGTGTGAGCGGAACCCC
ENSG00000143631	FLG	protein_coding	chr1:152287795-152287932	GAGACTCTTaCCTTCAGGATTTGCCGAAAT	chr1:152275179-152287223	TATCTGGGTCATCTGGATTCtGTACAGAGG
ENSG00000106829	TLE4	protein_coding	chr9:82339952-82340056	TTCTTTCCTaGTCCAAAGAATCCTCATCGG	chr9:82187706-82187750	CCCGCAGACCAGACACCCAGtGAGTGCGGG
ENSG00000106829	TLE4	protein_coding	chr9:82188604-82188701	TTGTTCTTCaGGCACCGCATCAGCCTGCTC	chr9:82188247-82188285	GGGCCAGTTTCGATTCCGGGtGAGGAGGGA
ENSG00000106829	TLE4	protein_coding	chr9:82189788-82189851	GTCTTGAACaGTCTGAAGCTGGAATGTGAG	chr9:82188604-82188701	TACAGGCTCAATACCACAGGtAACGATATT
ENSG00000106829	TLE4	protein_coding	chr9:82191048-82191092	TTCTTTGACaGTATTATGAAATGTCCTATG	chr9:82189788-82189851	GCAGCGGCATTATGTCATGGtAAGAAAACC
ENSG00000106829	TLE4	protein_coding	chr9:82191048-82191143	TTCTTTGACaGTATTATGAAATGTCCTATG	chr9:82191048-82191092	TATAGAAATGCACAAGCAGGtAAGTTATTT
ENSG00000106829	TLE4	protein_coding	chr9:82216330-82216347	GTGCTTCACaGAGACTGTTTTTCACAAATT	chr9:82227571-82227633	TCCTTTCCTGTCCCAAGAGGtAAGGTAGTT
ENSG00000106829	TLE4	protein_coding	chr9:82227571-82227633	ATTTTTTGCaGGCAGAGATTGTCAAGAGGC	chr9:82242289-82242363	ACTGAACGCCATCATTGGGGtACGTGGCCT
ENSG00000106829	TLE4	protein_coding	chr9:82242289-82242363	TTCATTTATaGCACCAGCAACAAGTGGTGC	chr9:82264735-82264773	CACACCTGGATCATTAAAGGtATTGGGCTT
ENSG00000106829	TLE4	protein_coding	chr9:82264735-82264773	TTATCCTGTaGGAGAAAAAGAATAAAAGTG	chr9:82267505-82267544	CATTTATCACATGGACATGGtCTCCCCGTA
ENSG00000106829	TLE4	protein_coding	chr9:82267505-82267544	ATTTTTCACaGCAGCAACAACTCCAGGCCC	chr9:82267508-82267709	GACAATGATCACCAAAGAGGtGAGTAACTC
ENSG00000106829	TLE4	protein_coding	chr9:82267505-82267714	ATTTTTCACaGCAGCAACAACTCCAGGCCC	chr9:82268974-82268990	AGACAGAGACTCCATCAAGGtAGGACTCAA
ENSG00000106829	TLE4	protein_coding	chr9:82267508-82267709	TTTCACAGCaGCAACAACTCCAGGCCCAGC	chr9:82286124-82286253	GTGTTGTGTGCTTCTACTGGtAGGAAAAGC
ENSG00000106829	TLE4	protein_coding	chr9:82268974-82268990	TTTGCATATaGACAGAGACTCCATCAAGGT	chr9:82308549-82308575	AAACTCAACCACAAAAGTTGtACCTCTGCT
ENSG00000106829	TLE4	protein_coding	chr9:82286124-82286253	GTATTTTACaGCAAAACTACTTGCTGCTCA	chr9:82319698-82319817	GGAAATTGCAGCTCGTTATGtAAGTTCATT
ENSG00000106829	TLE4	protein_coding	chr9:82308549-82308575	TGCATGGAAaGAGAGAGACAAACTCAACCA	chr9:82319708-82319817	GGAAATTGCAGCTCGTTATGtAAGTTCATT
ENSG00000106829	TLE4	protein_coding	chr9:82319698-82319735	TCTAATTCCaGAGCTCTTCAGTATCCCCAT	chr9:82319718-82319817	GGAAATTGCAGCTCGTTATGtAAGTTCATT
ENSG00000106829	TLE4	protein_coding	chr9:82319698-82319817	TCTAATTCCaGAGCTCTTCAGTATCCCCAT	chr9:82320804-82320857	GGTTGACGTTTCCAATGAGGtATGTTTGTG
ENSG00000106829	TLE4	protein_coding	chr9:82319708-82319817	GAGCTCTTCaGTATCCCCATCAGCCAGTTT	chr9:82321662-82321814	ATCCAAAGAACTTAGCCTTGtAAGCAGCTC
ENSG00000106829	TLE4	protein_coding	chr9:82320804-82320857	TGTCAATGCaGGACAGCGATGGTGAGAAAA	chr9:82321681-82321814	ATCCAAAGAACTTAGCCTTGtAAGCAGCTC
ENSG00000106829	TLE4	protein_coding	chr9:82321662-82321814	TTCCTTTGTaGGATCCATCTTCCCCTCGAG	chr9:82322038-82322133	TTGTCGCCTGTGGTTTATGGtAAATTTAGT
ENSG00000106829	TLE4	protein_coding	chr9:82321681-82321814	TTCCCCTCGaGGGAGCCCAGCACATTCCCC	chr9:82323033-82323165	CCAGGAGTTGACCCTTTGGGtTAGTAAGAA
ENSG00000106829	TLE4	protein_coding	chr9:82322038-82322133	TGCAAGGATaGAAGAGGGATATGGGGAAAT	chr9:82323508-82323698	TGCCTATGGGAGATCACCAGtGGTGCGTTT
ENSG00000106829	TLE4	protein_coding	chr9:82323508-82323698	TTGGTTTGCaGCCTCAAGCCTAAGGACCCC	chr9:82323508-82323701	CTATGGGAGATCACCAGTGGtGCGTTTGTG
ENSG00000106829	TLE4	protein_coding	chr9:82323508-82323701	TTGGTTTGCaGCCTCAAGCCTAAGGACCCC	chr9:82323528-82323701	CTATGGGAGATCACCAGTGGtGCGTTTGTG
ENSG00000106829	TLE4	protein_coding	chr9:82324538-82324587	AAAAATTCTaGGTGGGATTTGATCCACACC	chr9:82324538-82324614	GCATTCCAGGAGGAAAACCGtGAGTACCTT
ENSG00000106829	TLE4	protein_coding	chr9:82324538-82324612	AAAAATTCTaGGTGGGATTTGATCCACACC	chr9:82332912-82332986	TGCCAAGAGATACTCACAGGtAGGCCTTTG
ENSG00000106829	TLE4	protein_coding	chr9:82324538-82324614	AAAAATTCTaGGTGGGATTTGATCCACACC	chr9:82333637-82333886	CTCCCAGCTCGACTGTCTGGtGAGTGAACA
ENSG00000106829	TLE4	protein_coding	chr9:82332912-82332986	TTGCATTTTaGGACCAAATGCTTTTACCAC	chr9:82334961-82335208	ACAACCAGACCTTGGTGAGGtAGGTTAGCA
ENSG00000106829	TLE4	protein_coding	chr9:82333637-82333878	CATTGCCTTaGAGCATACTCCTTCCATGTT	chr9:82336656-82336803	GCACGACTTCACCTCCCAGGtATGATCCGT
ENSG00000106829	TLE4	protein_coding	chr9:82333637-82333886	CATTGCCTTaGAGCATACTCCTTCCATGTT	chr9:82337366-82337516	CTCAAGTTTGCCCATTGTGGtAAGCAAGCA
ENSG00000106829	TLE4	protein_coding	chr9:82334961-82335208	TGTCTCTACaGAACAGGGATAACTACATCC	chr9:82337874-82337950	TGGGGCCAGTATATTCCAGGtAACATGGAA
ENSG00000106829	TLE4	protein_coding	chr9:82336656-82336803	GACATTTTCaGGCAATTCCAGGGCCACACA
ENSG00000106829	TLE4	protein_coding	chr9:82337366-82337516	TTTAATTCTaGATCTTTTCTCTGGGCTACT
ENSG00000106829	TLE4	protein_coding	chr9:82337874-82337950	TTTACCTATaGGCAAATGGTTTGTAAGCAC
ENSG00000244414	CFHR1	protein_coding	chr1:196800927-196801126	TTTATTTTCaGATCCGTGTGTAATATCCCG	chr1:196788975-196789032	TCCTCTGTTGGGGGAGAAGGtAAGTTCAAA
ENSG00000244414	CFHR1	protein_coding	chr1:196794607-196794801	TATTTTCCCaGCAACATTTTGTGATTTTCC	chr1:196794607-196794801	CCAACACCAAAGTGTCTCAGtGAGTAAATG
ENSG00000244414	CFHR1	protein_coding	chr1:196797200-196797376	TTTCTACTCaGACACTTCCTGTGTGAATCC	chr1:196795959-196796135	CCCAAATGCAGGTCCACTGGtAAGTACAAT
ENSG00000244414	CFHR1	protein_coding	chr1:196799630-196799812	ATGTTTTTTaGATTCTACGGGAAAATGTGG	chr1:196797200-196797376	GAACCACCTCAATGCAAAGGtAGAGTATTA
ENSG00000244414	CFHR1	protein_coding			chr1:196799630-196799812	GAACCACCAAAATGCTTACGtAAGTACTTT
ENSG00000170044	ZPLD1	protein_coding	chr3:102196287-102196459	ATTATTTGCaGGTTCTCCAAGTATGCCTCC	chr3:102153959-102153998	TGCAGGGGAAATGATGAAGGtAAGGTTGAG
ENSG00000170044	ZPLD1	protein_coding	chr3:102157324-102157437	CTCTTTTCCaGGTTTTGCAATGGAACAAAT	chr3:102157324-102157437	CTCCACAGTAGATTTCCTGGtAAGTGTAAG
ENSG00000170044	ZPLD1	protein_coding	chr3:102171763-102171983	TTTTATTTCaGCTGAAAGAGACATCAGTGT	chr3:102157332-102157437	CTCCACAGTAGATTTCCTGGtAAGTGTAAG
ENSG00000170044	ZPLD1	protein_coding	chr3:102175037-102175218	CATTCTAACaGGTATCCACAATTCCTGGAG	chr3:102171763-102171983	CTGTGGAAACAACCTGGTGGtAAGATTAGT
ENSG00000170044	ZPLD1	protein_coding	chr3:102176625-102176697	ATGTGTTTTaGGTCCTCAGCGGCTATTTCT	chr3:102175037-102175218	ATAATACCCAGCTTGCTTCGtAAGTTTGCA
ENSG00000170044	ZPLD1	protein_coding	chr3:102181125-102181222	TTCATCATTaGGATTCAACCTACAACCAGC	chr3:102176625-102176697	GAACCTGCTCCTTTATAACGtAAGTTGATG
ENSG00000170044	ZPLD1	protein_coding	chr3:102183015-102183095	CATTCTTTCaGATGGAATGTTTTAATGGAT	chr3:102181125-102181222	CCACTAATTTGGATGGCAGGtAATTTCAAA
ENSG00000170044	ZPLD1	protein_coding	chr3:102187808-102187979	CTAAAATTTaGCTGTGACAAGGACCCTCAG	chr3:102183015-102183095	GATATGATCTTTTCCTTAGGtAAGACTTAG
ENSG00000170044	ZPLD1	protein_coding	chr3:102189238-102189346	TAACACCTCaGATTTGCAGCCACAGAGAAA	chr3:102187808-102187979	CTGCCCCTTCCTTATGCCGGtATGTTTTTA
ENSG00000170044	ZPLD1	protein_coding	chr3:102195856-102195885	TTTCCCCTCaGATGAGACTCCAACCAACAA	chr3:102189238-102189346	CCCATCATTACTCGGAGTGGtAAGTGTGCT
ENSG00000170044	ZPLD1	protein_coding			chr3:102195856-102195885	ACCAACAATTCGCAACTTGGtAAGATAATT
ENSG00000163993	S100P	protein_coding	chr4:6698620-6698766	CTCTCCTCTaGAGTGGAAAAGACAAGGATG	chr4:6695660-6695797	GCTACCAGGCTTCCTGCAGGtGAGCCAGGC
ENSG00000091527	CDV3	protein_coding	chr3:133307197-133307200	TTTATGTTCaGATACTGAGCCTTCATAAGG	chr3:133292889-133293128	CACCAAGGCTGTGACGAAGGtGAGGGGCCG
ENSG00000091527	CDV3	protein_coding	chr3:133293883-133293959	TTGTTTTACaGGACGAAGATGAATGGAAAG	chr3:133292924-133293024	GGAAGCAGTGGAGCCGCGGGtGCGGCGGGC
ENSG00000091527	CDV3	protein_coding	chr3:133302846-133302994	TGCTTTTCCaGCAGTGAAAAGGAAGAAGAC	chr3:133293883-133293959	TTCAGGCAATGCAAATAAGGtATAGTCTGG
ENSG00000091527	CDV3	protein_coding	chr3:133302849-133302994	TTTTCCAGCaGTGAAAAGGAAGAAGACGAT	chr3:133293949-133293959	TTCAGGCAATGCAAATAAGGtATAGTCTGG
ENSG00000091527	CDV3	protein_coding	chr3:133305407-133305526	TAAAATATTaGTTACAGAAACCCCAGAACC	chr3:133302846-133302994	CCTCCTGCTCCAGTAATTGGtAATTTTACT
ENSG00000091527	CDV3	protein_coding	chr3:133305407-133305566	TAAAATATTaGTTACAGAAACCCCAGAACC	chr3:133302849-133302994	CCTCCTGCTCCAGTAATTGGtAATTTTACT
ENSG00000091527	CDV3	protein_coding	chr3:133305413-133305566	ATTAGTTACaGAAACCCCAGAACCAGCGAT	chr3:133305407-133305566	AGCATGTAGAAAGCCGGAAGtAAGTACTAT
ENSG00000091527	CDV3	protein_coding	chr3:133306003-133306015	TCTTATTTCaGCAGGTACTTAAAATGAATG	chr3:133305413-133305566	AGCATGTAGAAAGCCGGAAGtAAGTACTAT
ENSG00000091527	CDV3	protein_coding	chr3:133306006-133306015	TATTTCAGCaGGTACTTAAAATGAATGCTA
ENSG00000091527	CDV3	protein_coding	chr3:133306740-133306815	TTTTCCCTTaGGGATAAAGAAATGGAGAAG
ENSG00000091527	CDV3	protein_coding	chr3:133306740-133306887	TTTTCCCTTaGGGATAAAGAAATGGAGAAG
ENSG00000188280	FAM230A	protein_coding	chr22:20708630-20710983	TGTTCTTCTaGCTCCCTATGAGGACACTGT	chr22:20692622-20692649	CTGTGTGGCTGCATTCAAGGtATGTTCATA
ENSG00000188280	FAM230A	protein_coding	chr22:20695279-20695337	ACATCCCCTaGGTGACTCGAAGAAGCCTTC	chr22:20695279-20695337	GCCCTACTCTACCACCAAGGtAAAGTAGCC
ENSG00000188280	FAM230A	protein_coding	chr22:20695806-20695830	TCTAATTACaGGTGACTTCAGGGAGCACAT	chr22:20695806-20695830	TCAGGGAGCACATTCAATGGtACGTATTCT
ENSG00000188280	FAM230A	protein_coding	chr22:20698777-20698863	TTCTCTGATaGAGAATATAAGAAGATATGC	chr22:20698777-20698863	AAGAGGTACCCACAAGAAGGtACTGTGGAA
ENSG00000188280	FAM230A	protein_coding	chr22:20703776-20703841	TCCCAATGCaGATGACTTCCATCATACAGT	chr22:20703776-20703841	CTTCAGCCCACTCTTGAAGGtAAAGGAAGG
ENSG00000188280	FAM230A	protein_coding	chr22:20703829-20703841	ACAAGCTTCaGCCCACTCTTGAAGGTAAAG	chr22:20703829-20703841	CTTCAGCCCACTCTTGAAGGtAAAGGAAGG
ENSG00000188280	FAM230A	protein_coding	chr22:20705845-20705906	TGTCCTCTTaGCCTCTGAGGAGTCTCTAGT	chr22:20705845-20705906	GAGGCCAGTCAACGTGAGGGtAAGGTTGCC
ENSG00000188280	FAM230A	protein_coding	chr22:20706372-20706405	CTGTATTGCaGGTGGTGCAGGTGGCCCCTC	chr22:20706372-20706405	CCTCTGAGGCATGAATCTAGtAAGTATTCT
ENSG00000188280	FAM230A	protein_coding	chr22:20706372-20706545	CTGTATTGCaGGTGGTGCAGGTGGCCCCTC
ENSG00000125815	CST8	protein_coding	chr20:23476468-23476548	ATCTTTTTCaGAAATTAAGCTGCAGCTTTT	chr20:23472305-23472535	ACTGCAAGCCCAGCTTCAGGtAAAGGTGTC
ENSG00000125815	CST8	protein_coding	chr20:23473595-23473708	CTAACCAACaGGTCACAAATCTTCTGGAAT	chr20:23473595-23473708	AAACTCCAAGCTGAAAAGGGtAGGTGATGA
ENSG00000125815	CST8	protein_coding	chr20:23476468-23476526	ATCTTTTTCaGAAATTAAGCTGCAGCTTTT
ENSG00000050555	LAMC3	protein_coding	chr9:133966924-133967174	CCCCACCACaGGGTCGCTGGACACCCATCA	chr9:133884602-133884974	AACATCACCCTCCGCCTAGGtAAGCGCGGG
ENSG00000050555	LAMC3	protein_coding	chr9:133901672-133901976	CCTGGCTGCaGGGAAGGCTTATGAGATCAC	chr9:133901672-133901976	GGAGAGCCCTGGGCTGCAGGtCAGGGAGGA
ENSG00000050555	LAMC3	protein_coding	chr9:133907432-133907562	CTCTGCCCCaGGAGTGGGTCACCAGCACCG	chr9:133907432-133907562	ACTTCTCTGTGGGCGGCAGGtAGGAGGGAG
ENSG00000050555	LAMC3	protein_coding	chr9:133911553-133911719	TCTTTTCCCaGGTGCAAGTGCAACGGGCAT	chr9:133911553-133911719	GCTGCCCACGAGTGTCTGCGtGAGTGTCTG
ENSG00000050555	LAMC3	protein_coding	chr9:133914251-133914439	CCTGCCCATaGCCTGCAACTGCAGTGGCCG	chr9:133914251-133914439	TGTGACTGCCAGTCGGCAGGtGAGTGGACT
ENSG00000050555	LAMC3	protein_coding	chr9:133914518-133914635	TCCTCTCCCaGGCTCCCTACACCTCCAGTG	chr9:133914518-133914635	TCAGTGAGGGAGGCTGCAGGtGAGGGCGAG
ENSG00000050555	LAMC3	protein_coding	chr9:133917024-133917122	CTCATTGGCaGACCCTGCACTTGCAATCCC	chr9:133917024-133917122	AAGGCAACCTATGTGACAGGtTTGTGAGCT
ENSG00000050555	LAMC3	protein_coding	chr9:133920911-133921047	CTCCATTTCaGATGTCGCCCGGGGACCTTT	chr9:133920911-133921047	CTCAGCGATTTCCACCAGGGtAAGAGATGC
ENSG00000050555	LAMC3	protein_coding	chr9:133924407-133924517	TTGCTGTCTaGGAGCCGAAGGCTGGTGGGC	chr9:133924407-133924517	GAGGAGCTCACAGCACCAGGtACCTCCAGC
ENSG00000050555	LAMC3	protein_coding	chr9:133927878-133928070	CTTGTCTTCaGAGAAGTTCCTGGGAGACCA	chr9:133927878-133928070	AGGTAGAGCTCAGGTTCCAGtAAGTATCCC
ENSG00000050555	LAMC3	protein_coding	chr9:133928237-133928352	TCTCTCGCCaGCCTGCAGGAGACCTCCGAG	chr9:133928237-133928352	CCCGGCCCCAGCCCTGCCGGtCAGTAAAGA
ENSG00000050555	LAMC3	protein_coding	chr9:133932316-133932534	TCGCTCTGCaGGTCCAGTGTTCCTGACTGA	chr9:133932316-133932534	ACCTGTGACCCCAACACAGGtGAGTCTCCT
ENSG00000050555	LAMC3	protein_coding	chr9:133936422-133936610	TTGCCCCTCaGGGATCTGTGTCTGCAGCCA	chr9:133936422-133936610	TGCCCCCCGGGCCAGAGAGGtAAGTGACTC
ENSG00000050555	LAMC3	protein_coding	chr9:133942347-133942592	TCTACACACaGGGCGGCGCTGTGAGGTCTG	chr9:133942347-133942592	CCCGCAGACAAATGCATGCGtGAGTACCTA
ENSG00000050555	LAMC3	protein_coding	chr9:133943465-133943618	CCTGCCCCCaGCTTGCAGCTGTCACCCACA	chr9:133943465-133943618	CTGGGAGGGGCTGCCGGAGGtAGGTAGGGT
ENSG00000050555	LAMC3	protein_coding	chr9:133944295-133944437	CCTGATCACaGCTGCAAGTGTCACCCACTG	chr9:133944295-133944437	TCCATCAAGGGCTGCCGGGGtAAGGAGGCT
ENSG00000050555	LAMC3	protein_coding	chr9:133945059-133945237	GGCCCCTCTaGCCTGCAGGTGCTCCCCACT	chr9:133945059-133945237	CGCCCTGGTGAAGGAGGAGGtGAGTCGGCC
ENSG00000050555	LAMC3	protein_coding	chr9:133946871-133947012	GTCCTCTCCaGGCAGCCAAGCTGAAGGCCA	chr9:133946871-133947012	GGCCATCACCTGCTTCCAGGtACAGCAGGA
ENSG00000050555	LAMC3	protein_coding	chr9:133948017-133948222	GCTTCCCATaGGGGCTCGGGAAGCCTTCCT	chr9:133948017-133948222	TGCCATTCTCGCGTCTCTGGtATCCCAGGG
ENSG00000050555	LAMC3	protein_coding	chr9:133948632-133948708	TCTTTCTACaGGAGATTCCTCAGGAAGGTC	chr9:133948632-133948708	CCCGTGCCCTCGCCAGGAGGtGAGTCCCAA
ENSG00000050555	LAMC3	protein_coding	chr9:133951218-133951352	TCCTCACACaGCCACAGAGACACCGCCACC	chr9:133951218-133951352	AGCGGGACCTGGAGGACAGGtGAGGCCTCC
ENSG00000050555	LAMC3	protein_coding	chr9:133952574-133952721	CTTCCTCCCaGGTACCAGGAGGTCCAGGCG	chr9:133952574-133952721	GGCTTCCCCGGGAGCTCTGGtCAGCTCAGT
ENSG00000050555	LAMC3	protein_coding	chr9:133954536-133954685	TCTCCCTGCaGCCTCAGAAGTCCCGGGCTG	chr9:133954536-133954685	AACAGAACCCCTCACAAAGGtCAGCTCTTG
ENSG00000050555	LAMC3	protein_coding	chr9:133957446-133957548	TCTCTCTCCaGCTGCACCAGGAGGCCAGAG	chr9:133954630-133954685	AACAGAACCCCTCACAAAGGtCAGCTCTTG
ENSG00000050555	LAMC3	protein_coding	chr9:133960911-133961110	CGGGTTTGCaGGAATGAAGCTGCAGTTTCC	chr9:133957446-133957548	CTGCTGGCTGATCTGGAAGGtACGTGAGTC
ENSG00000050555	LAMC3	protein_coding	chr9:133960995-133961110	ACTCCTTGCaGACACGAGAAAGAAGACCAA	chr9:133960911-133961110	GGCCAAGGACAGTGCCAAGGtCAGGGTGGT
ENSG00000050555	LAMC3	protein_coding	chr9:133962863-133963009	CCATCCCATaGCTTGCCAAGGCCTTGCTGA	chr9:133960995-133961110	GGCCAAGGACAGTGCCAAGGtCAGGGTGGT
ENSG00000050555	LAMC3	protein_coding	chr9:133963105-133963204	CCCCCTGAAaGGTGGGTGCTGGGCTGAGCG	chr9:133962863-133963009	GCTGGAGGAAGCTGAGCGGGtACGTTTGCC
ENSG00000050555	LAMC3	protein_coding	chr9:133966924-133967171	CCCCACCACaGGGTCGCTGGACACCCATCA	chr9:133963105-133963204	GAGCTGCTTGCCAGGCTGGGtAAGGAGGCC
ENSG00000109654	TRIM2	protein_coding	chr4:154255966-154256115	TTTGTTTACaGGTTTTTGATGGGAGTGGAT	chr4:154125683-154125712	TGGCCGTTATGGAACGCAGGtAAGGACGCT
ENSG00000109654	TRIM2	protein_coding	chr4:154191487-154191671	CTGTCTGACaGCAGCAGCGTGCAGGGTCAA	chr4:154191487-154191671	TGCACACTTTCTGCGAGAGGtAAGCCTCCT
ENSG00000109654	TRIM2	protein_coding	chr4:154197045-154197282	TTCTGCAACaGGTGCCTGCAGAACTACATT	chr4:154191538-154191671	TGCACACTTTCTGCGAGAGGtAAGCCTCCT
ENSG00000109654	TRIM2	protein_coding	chr4:154214134-154214176	GTCATCCACaGGTGATGGAATTTTACTGCC	chr4:154197045-154197282	CCCAAACCACGATGGGAATGtAAGTGGCTG
ENSG00000109654	TRIM2	protein_coding	chr4:154214134-154214285	GTCATCCACaGGTGATGGAATTTTACTGCC	chr4:154197169-154197282	CCCAAACCACGATGGGAATGtAAGTGGCTG
ENSG00000109654	TRIM2	protein_coding	chr4:154215457-154215522	CTGTCCACCaGGCTCCCAGAAATAGATTCT	chr4:154214134-154214285	TGGATGCTGTCAACAAAAGGtGGGGGACCC
ENSG00000109654	TRIM2	protein_coding	chr4:154215457-154215637	CTGTCCACCaGGCTCCCAGAAATAGATTCT	chr4:154215457-154215637	CTATGGCCTCAAACACAAAGtAAGACCAGA
ENSG00000109654	TRIM2	protein_coding	chr4:154216465-154217188	TTTTCCCGCaGGTCCTCCAGTCGCAGCTGG	chr4:154216465-154217188	GATTTGATCTTTCGAGTGGGtAAGGAGAGG
ENSG00000109654	TRIM2	protein_coding	chr4:154236637-154236740	ATTTATTTTaGGTACCAAAGGAAGAAATAA	chr4:154236637-154236740	TAACAACCAATGTGTGCAGGtATAGCCCCT
ENSG00000109654	TRIM2	protein_coding	chr4:154236984-154237151	TTATCTTACaGATATTTTCCAATGATGGCC	chr4:154236984-154237151	CTCCGATGGGAAATTTAAGGtAAGATTAAC
ENSG00000109654	TRIM2	protein_coding	chr4:154243800-154243968	GTTTCAAACaGACAAAAATTGGATCAGGAA	chr4:154243800-154243968	GGGGACAGGCAGTTTGCAGGtACACTCGAT
ENSG00000109654	TRIM2	protein_coding	chr4:154245230-154245300	CTTTATTGCaGGTCCCCATTTTGCAGCTGT	chr4:154245230-154245300	CCATAATCATTCTGTCAAGGtACTACAAGC
ENSG00000109654	TRIM2	protein_coding	chr4:154249682-154249822	ATTTCATACaGGTGTTTAATCAGGAAGGAG	chr4:154249682-154249822	GGGAAACAGCAGGATCCAGGtAGATCAATG
ENSG00000183346	C10orf107	protein_coding	chr10:63525697-63525768	TGTCTTCACaGACCGAGATAAACGAAAAAC	chr10:63441001-63441070	TCACTTCAAAATCTTAAAAGtAAGTACACT
ENSG00000183346	C10orf107	protein_coding	chr10:63445799-63445943	TTTTATTTCaGCACTACATATGTCCTTAGA	chr10:63445799-63445943	TTGATTACTTAAAAATCAGGtATGGATTAT
ENSG00000183346	C10orf107	protein_coding	chr10:63445807-63445943	CAGCACTACaTATGTCCTTAGAGGAAAGCA	chr10:63445807-63445943	TTGATTACTTAAAAATCAGGtATGGATTAT
ENSG00000183346	C10orf107	protein_coding	chr10:63450307-63450378	TTATATTTCaGCTTATTTCAACACTACAAG	chr10:63450307-63450379	AATTGTGATAGGAACTGAGGtAAGTAATTT
ENSG00000183346	C10orf107	protein_coding	chr10:63450307-63450379	TTATATTTCaGCTTATTTCAACACTACAAG	chr10:63519817-63519939	ATTGGATACGGAAATGAAGGtATATTTCTT
ENSG00000183346	C10orf107	protein_coding	chr10:63519817-63519939	CTTCCCATCaGCAAGTGATAGAGGTTGTCA	chr10:63520621-63520761	CATTTTAATCGGCATTCAGGtACTCAGTAT
ENSG00000183346	C10orf107	protein_coding	chr10:63520621-63520761	CAATATTCTaGAGGTTGGATCAAGAACAAG
ENSG00000136488	CSH1	protein_coding	chr17:61973862-61973871	GGGGCGCTTaCCTGGAGCCATTGCCACTAG	chr17:61972385-61972579	GGCTGCCGTCTTCCAGCCTCtGCAAAGTGA
ENSG00000136488	CSH1	protein_coding	chr17:61972833-61972997	GCCACCCTCaCCCCCATCAGCGTTTGGATG	chr17:61972521-61972997	TGCGGAGCAGCTCTAGATTCtGCAGGGGAA
ENSG00000136488	CSH1	protein_coding	chr17:61973091-61973210	CATCCACTCaCGGATTTCTGTTGCGTTTCC	chr17:61972833-61972997	TGCGGAGCAGCTCTAGATTCtGCAGGGGAA
ENSG00000136488	CSH1	protein_coding	chr17:61973435-61973595	CAAGAACTTaCAAACTCCTGGTAGGTGTCA	chr17:61973435-61973595	AGCAGGGACGTCCGGGAGCCtGGGGAGAAA
ENSG00000166411	IDH3A	protein_coding	chr15:78461264-78461347	CCTTTTCTCaGAGCTTGACAAAAGATTTGG	chr15:78441746-78441772	GCCCGCGTGGATCTCTAAGGtGAGCGCTGG
ENSG00000166411	IDH3A	protein_coding	chr15:78447555-78447617	TATTAATATaGGTCTCTCGGCTGCTGGGGG	chr15:78441751-78441772	GCCCGCGTGGATCTCTAAGGtGAGCGCTGG
ENSG00000166411	IDH3A	protein_coding	chr15:78449250-78449270	TTTGGTTGCaGATCAACTTTGCCAAGCTTA	chr15:78447555-78447617	CAGAGGTTTTACTGGTGGTGtGAGTATAAT
ENSG00000166411	IDH3A	protein_coding	chr15:78449250-78449273	TTTGGTTGCaGATCAACTTTGCCAAGCTTA	chr15:78449250-78449273	CTTTGCCAAGCTTATGTAGAtTACTCTTAG
ENSG00000166411	IDH3A	protein_coding	chr15:78449890-78449973	CTTATGTTCaGGTTCAGACAGTAACTTTAA	chr15:78449890-78449973	GATTTTTGATGCTGCCAAAGtAAGTGGGCT
ENSG00000166411	IDH3A	protein_coding	chr15:78449915-78449950	TTTAATTCCaGGAGATGGTATTGGCCCAGA	chr15:78449950-78449973	GATTTTTGATGCTGCCAAAGtAAGTGGGCT
ENSG00000166411	IDH3A	protein_coding	chr15:78452434-78452548	GTGGCATCTaGGCACCTATTCAGTGGGAGG	chr15:78452434-78452548	AACAAGATGGGCTTGAAAGGtAGCACTGAA
ENSG00000166411	IDH3A	protein_coding	chr15:78453923-78453928	CTGTATAACaGGCCCTTTGAAGACCCCAAT	chr15:78453923-78454110	CAGTGGAATTGAGCATGTGGtATGTTCACT
ENSG00000166411	IDH3A	protein_coding	chr15:78453923-78454110	CTGTATAACaGGCCCTTTGAAGACCCCAAT	chr15:78453961-78454110	CAGTGGAATTGAGCATGTGGtATGTTCACT
ENSG00000166411	IDH3A	protein_coding	chr15:78454576-78454652	CTGTCTTGCaGATTGTTGATGGAGTCGTGC	chr15:78454028-78454110	CAGTGGAATTGAGCATGTGGtATGTTCACT
ENSG00000166411	IDH3A	protein_coding	chr15:78454576-78454709	CTGTCTTGCaGATTGTTGATGGAGTCGTGC	chr15:78454576-78454652	TTGCTGAGTTTGCCTTTGAGtATGCCCGGA
ENSG00000166411	IDH3A	protein_coding	chr15:78455849-78455951	ATTAAATACaGGCGGATGTCAGATGGGCTT	chr15:78454576-78454709	TGCACAAAGCCAACATCATGtGAGCTCCTT
ENSG00000166411	IDH3A	protein_coding	chr15:78456058-78456122	ATTCCTTGTaGATGGTACAAGATCCTTCCC	chr15:78455849-78455951	TGATACAGTATGTTTGAATGtAAGTATATA
ENSG00000166411	IDH3A	protein_coding	chr15:78457334-78457418	TCTTCCGCTaGTGACTTGTGTGCAGGATTG	chr15:78456058-78456122	TGTATGGAGACATCCTTAGGtGAGTCTGGC
ENSG00000166411	IDH3A	protein_coding	chr15:78458492-78458561	CCGATGTGTaGGTTCATGGGACGGCTCCAG	chr15:78457334-78457418	GGTTGCAATTTTTGAGTCGGtAAGGACCCT
ENSG00000166411	IDH3A	protein_coding	chr15:78458492-78458644	CCGATGTGTaGGTTCATGGGACGGCTCCAG	chr15:78458492-78458644	TACAATTAAGGACGGAAAGGtAACAGGAAT
ENSG00000166411	IDH3A	protein_coding	chr15:78461264-78461344	CCTTTTCTCaGAGCTTGACAAAAGATTTGG	chr15:78458583-78458644	TACAATTAAGGACGGAAAGGtAACAGGAAT
ENSG00000172508	CARNS1	protein_coding	chr11:67190846-67192069	GGCTTCTGCaGCTGCACCTCGTGGAGTCAG	chr11:67183671-67183673	CCACTCCACCCACGAGATGGtGAGTCTTCT
ENSG00000172508	CARNS1	protein_coding	chr11:67184878-67185148	TGCCCTCTCaGCTCTCCCTGGATCCATCGG	chr11:67184878-67185148	GGCCAGGTGCCCCGCACAGGtGCCCAAGGG
ENSG00000172508	CARNS1	protein_coding	chr11:67185902-67185991	TCTTTCCCGaGGCTGTCCTGGGGCGGAGGT	chr11:67185902-67185991	GGTGGGGTCCAGAGCCCGGGtGAGTGTATG
ENSG00000172508	CARNS1	protein_coding	chr11:67186227-67186714	TCTGCCCACaGGAAACATGCTCCTTTGCCT	chr11:67186227-67186714	CCTGGGTGATATCCTGCAGGtAACAGACTC
ENSG00000172508	CARNS1	protein_coding	chr11:67186232-67186714	CCACAGGAAaCATGCTCCTTTGCCTGTCCC	chr11:67186232-67186714	CCTGGGTGATATCCTGCAGGtAACAGACTC
ENSG00000172508	CARNS1	protein_coding	chr11:67186958-67187132	CCTTGCTGCaGGTAGCTGTGAAGCTCAGTG	chr11:67186958-67187132	GCCCAGCTGCCCTGCTCAGGtGAGAGCCAC
ENSG00000172508	CARNS1	protein_coding	chr11:67187224-67187309	TCTTCCCCCaGATGGTCCTTCACCCGGCCC	chr11:67187224-67187309	TAGGCCACTGCTGAGCAAGGtGAGCGTGGC
ENSG00000172508	CARNS1	protein_coding	chr11:67188080-67188148	CCCCTGCCCaGGTGGTGTGCGGCGTGGGCC	chr11:67188080-67188148	CCTGCCGAGGACGCTGGAGGtGGCGCTGGC
ENSG00000172508	CARNS1	protein_coding	chr11:67188080-67188311	CCCCTGCCCaGGTGGTGTGCGGCGTGGGCC	chr11:67188080-67188311	GCGCACACGGACTTCCTGGGtGAGTGAGGG
ENSG00000172508	CARNS1	protein_coding	chr11:67188227-67188311	CGGCGGCCGaGGCCGCGCTGGCCGCCGTGC	chr11:67188227-67188311	GCGCACACGGACTTCCTGGGtGAGTGAGGG
ENSG00000172508	CARNS1	protein_coding	chr11:67188410-67188690	GCCCGGCGCaGGCGTGGATTTCGCGCTGAC	chr11:67188410-67188690	GCGCGACTACGGGCTCCAGGtGGGCGGGGC
ENSG00000158813	EDA	protein_coding	chrX:69255208-69255456	CTCTCACTCaGGTATACTACATCAACTTCA	chrX:68836153-68836548	CTCCCAGGACGGGCACCAGGtGAGTCACCT
ENSG00000158813	EDA	protein_coding	chrX:69080688-69080696	ATCTCTTTCaGGGACACCAATGAGTTGTGT	chrX:69176877-69176982	AGCAATGAAGGAGCAGATGGtAAGTCTACT
ENSG00000158813	EDA	protein_coding	chrX:69176877-69176982	AATTTTTACaGATGGCCCTATTGAATTTCT	chrX:69243068-69243091	GTTAAAAACAAGAAAAAGGGtAAGTTCCTG
ENSG00000158813	EDA	protein_coding	chrX:69243068-69243091	TTTTCTTATaGGCCCAGTTAAAAACAAGAA	chrX:69247707-69247886	GGCCTCCAGGGACCTTCTGGtGAGTTCCCC
ENSG00000158813	EDA	protein_coding	chrX:69247707-69247886	CTATTTTTCaGGAAAGAAAGCAGGACCTCC	chrX:69249354-69249388	TGGAACTCGAGAAAACCAGGtTGGCTGGGG
ENSG00000158813	EDA	protein_coding	chrX:69249354-69249388	CTATTTTGCaGGTGCTGCTGATAAAGCTGG	chrX:69250319-69250370	GCAATTCAAGTCAAGAATGGtAAGAATCAA
ENSG00000158813	EDA	protein_coding	chrX:69250319-69250370	CATCCTGCCaGCCAGCTGTGGTGCATCTAC	chrX:69253248-69253372	CTACTTCATCTATAGTCAGGtAGAAGTGAG
ENSG00000158813	EDA	protein_coding	chrX:69253248-69253260	CTCATACTGaGATCTTTCAGGTGGAGTGCT	chrX:69253248-69253378	CATCTATAGTCAGGTAGAAGtGAGTACGGT
ENSG00000158813	EDA	protein_coding	chrX:69253248-69253372	CTCATACTGaGATCTTTCAGGTGGAGTGCT	chrX:69253257-69253372	CTACTTCATCTATAGTCAGGtAGAAGTGAG
ENSG00000158813	EDA	protein_coding	chrX:69253248-69253378	CTCATACTGaGATCTTTCAGGTGGAGTGCT
ENSG00000158813	EDA	protein_coding	chrX:69253257-69253372	AGATCTTTCaGGTGGAGTGCTCAATGACTG
ENSG00000105392	CRX	protein_coding	chr19:48342577-48343221	TTATCCCCCaGGTTTGGTTCAAGAACCGGA	chr19:48337701-48337800	CAGGCTGTGCCCTACCCAAGtGAGTACAGT
ENSG00000105392	CRX	protein_coding	chr19:48339500-48339564	TCCCACCCCaGGCGCCCCCAGGAAGCAGCG	chr19:48339500-48339651	GCCTGAGTCCAGGGTTCAGGtGGGGTGGTG
ENSG00000105392	CRX	protein_coding	chr19:48339500-48339651	TCCCACCCCaGGCGCCCCCAGGAAGCAGCG
ENSG00000099999	RNF215	protein_coding	chr22:30783018-30783302	GCAGCGCTCaCCAGCAGCAGACGACCGCCC	chr22:30774091-30774131	GCCATGGGGCTCCCTCCATCtTCAAGTCAA
ENSG00000099999	RNF215	protein_coding	chr22:30775593-30775802	TGGGCAGCTaATCATCGGAGTAGCGGTTCC	chr22:30775592-30775611	TCATCGGAGTAGCGGTTCCCtGCAGGGGAG
ENSG00000099999	RNF215	protein_coding	chr22:30775700-30775763	CTGGTGCTCaCCCAGGACGTTGAATTTGCA	chr22:30775593-30775802	AGGGCAGCACCCGGAGCCACtACAGGGGTG
ENSG00000099999	RNF215	protein_coding	chr22:30775700-30775802	CTGGTGCTCaCCCAGGACGTTGAATTTGCA	chr22:30775700-30775802	AGGGCAGCACCCGGAGCCACtACAGGGGTG
ENSG00000099999	RNF215	protein_coding	chr22:30776271-30776390	CTGGCTCCCaCCTGGCCTCCGAGCTCCCGC	chr22:30776051-30776194	GGCGCTTAAACAGGTCCACCtGTGGGGAGA
ENSG00000099999	RNF215	protein_coding	chr22:30780328-30780484	CTAGCACCCaCCTGCTCCTGGGCACGACTG	chr22:30776271-30776390	ACAGCTGCTGCAGGGGTTTCtGGGGAGGGA
ENSG00000099999	RNF215	protein_coding	chr22:30781893-30781978	TACCAACTCaCTGCAGCAATGCATCCAACA	chr22:30780328-30780484	AGCCGTGGCCTGGGTCCTCCtGGGAGGGGA
ENSG00000099999	RNF215	protein_coding	chr22:30782059-30782130	GTCCGATTTaCCTCTCGGACCACGTTGTGG	chr22:30781893-30781978	GAAGCTGGGATATGTCCAGCtGCAGGGAGA
ENSG00000099999	RNF215	protein_coding	chr22:30782605-30782748	ATCCCCTGCaCCTGCTGGACCAGGGCCTTG	chr22:30781896-30781978	GAAGCTGGGATATGTCCAGCtGCAGGGAGA
ENSG00000099999	RNF215	protein_coding	chr22:30783018-30783114	GCAGCGCTCaCCAGCAGCAGACGACCGCCC	chr22:30782059-30782130	GGAAGAGGGCCCGCCGCATCtGCAGAGGGA
ENSG00000099999	RNF215	protein_coding			chr22:30782605-30782748	CGGCATCCACGATGTCCATCtGTGTGGCAA
ENSG00000099994	SUSD2	protein_coding	chr22:24584380-24584401	TTCTGTTGCaGGCACGTCTGGGGTGCACAG	chr22:24577488-24577563	GGCCCCGGACCCACAGCAGGtATGCCTCCC
ENSG00000099994	SUSD2	protein_coding	chr22:24579025-24579235	CTCTCCTCCaGATGCCCAAGAGAGCTGCTC	chr22:24579025-24579235	ACGCCAGTGTGATCTGCAGGtTGGGAGGCC
ENSG00000099994	SUSD2	protein_coding	chr22:24579463-24579614	CACGCCCACaGGTTTAAGGACAGCATCCAG	chr22:24579463-24579614	GCGGGCACCTGGCTGGCTGGtGAGCCCTCC
ENSG00000099994	SUSD2	protein_coding	chr22:24580104-24580271	CCCCTGCCCaGTGCACCCCAACAAAGTGTC	chr22:24580104-24580271	TGGGGCTACGAGGAGACAGGtGAGGCCAGC
ENSG00000099994	SUSD2	protein_coding	chr22:24580734-24580908	CTCTCCCTCaGGAATGCCCTACTCACAGGA	chr22:24580734-24580908	AAAATTACGCAGGGCAGAAGtAAGAAGGCA
ENSG00000099994	SUSD2	protein_coding	chr22:24581062-24581263	CACCTCCACaGGGACGTGCAGGCGCTCTGG	chr22:24581062-24581263	TGACTCCGGCCGCTTCTTCGtGAGCCTCCC
ENSG00000099994	SUSD2	protein_coding	chr22:24581454-24581539	CTGCTCTGCaGACGGACTACGGCTGTGACA	chr22:24581454-24581539	TGCGTTCTGTGCAGGCCAGGtGAGCCCCCA
ENSG00000099994	SUSD2	protein_coding	chr22:24581629-24581897	GGCTCCTGCaGCCTCCGGTACGGCTCAGGT	chr22:24581629-24581897	TACCGGCCCCCAAGACTGGGtGGGTGCCAT
ENSG00000099994	SUSD2	protein_coding	chr22:24581984-24582127	TCTCACCCTaGCCTCCGCCTTCGGAGACCC	chr22:24581984-24582127	CCCGGGACGATGTCCAACGGtGAGGCCAGG
ENSG00000099994	SUSD2	protein_coding	chr22:24582225-24582383	CACCACCGCaGGCACGGAGACCCGTGGCAC	chr22:24582225-24582383	AGCTGGATGGACCTGAAAGGtGAGCAGTCC
ENSG00000099994	SUSD2	protein_coding	chr22:24583170-24583418	CTTGAGCCCaGGAATGTTCCTGTCGGTGGC	chr22:24583170-24583418	TTCCTGTTTGGGGCCAACTGtGAGTGACCG
ENSG00000099994	SUSD2	protein_coding	chr22:24583539-24583811	GTATCTTCCaGGGACCGTGCACAATGCGTC	chr22:24583539-24583811	ATGCAGAGCCTGCAGCCAGGtGAGGGCGGG
ENSG00000099994	SUSD2	protein_coding	chr22:24583927-24584103	CCCCATCCCaGTGGTGTCCTGTGGCTGGCT	chr22:24583927-24584103	ACCCCGAAGTGCCAGCCAGGtGAGGACACT
ENSG00000099994	SUSD2	protein_coding	chr22:24584193-24584295	TCCCTCACCaGGACGCAGCTACGCGGTGCT	chr22:24584193-24584295	GCCGCAGGAAGGGCAACACGtGAGACCCCC
ENSG00000232869	TRBV29-1	TR_V_gene	chr7:142448441-142448741	TCTGGAACTaGGCTCTGTGTTCAGTGCTGT	chr7:142448120-142448153	CTCCTTCTCCTGGGACTAGGtATGAGCCTT
ENSG00000124160	NCOA5	protein_coding	chr20:44708026-44708063	GGGTACTTTaCCTTCGTGTGGGGCTGGGTC	chr20:44690942-44691528	GGTTGGCGGGAAATCGGGCCtGGAAGACAG
ENSG00000124160	NCOA5	protein_coding	chr20:44691999-44692319	ACGTAGCTCaCCAGGCAGAGAGTCGGTGCT	chr20:44691999-44692319	TGGGGCATGTTGCGATGCTCtGTAGGAGGA
ENSG00000124160	NCOA5	protein_coding	chr20:44693668-44693867	TGACTCTGTaCCTTGCGGGGTTCCAAACAT	chr20:44693668-44693867	CACAGACTCAGCATAGTCTCtGTAAAAATA
ENSG00000124160	NCOA5	protein_coding	chr20:44695694-44695820	AGGGTTCTTaCTTTGTCTGTTTGTTGACCA	chr20:44695694-44695820	TCCTCACGTTTCAAACGCTCtGCAAAACAC
ENSG00000124160	NCOA5	protein_coding	chr20:44697141-44697277	AGCTACTTTaCCTTTTGCACGAGACTGACT	chr20:44697141-44697277	GTCATAAGAGCCTTCTCTCCtGAAAAGTTA
ENSG00000124160	NCOA5	protein_coding	chr20:44698849-44698898	TACGTATGTaCCTGTACATAGGATCTCGGG	chr20:44698849-44699175	TCCAAAGCCATATGGATCCCtGTGGGAGGT
ENSG00000124160	NCOA5	protein_coding	chr20:44698849-44699175	TACGTATGTaCCTGTACATAGGATCTCGGG
ENSG00000156313	RPGR	protein_coding	chrX:38186593-38186620	GCGCAACTCaCCGGGCATCAGCTCTTCCGG	chrX:38128882-38129085	CTCTTTTGAACAGAAAAATCtAGGAAAAAA
ENSG00000156313	RPGR	protein_coding	chrX:38132639-38132730	ATTTCACTTaCCTTCTTTGTTTTTTTCATG	chrX:38132639-38132730	GCATCATCAAGCATGTATCCtACAATTGGA
ENSG00000156313	RPGR	protein_coding	chrX:38134342-38134399	TGTGCTCATaCCTTTTGGGTTTTCATTGTA	chrX:38132688-38132730	GCATCATCAAGCATGTATCCtACAATTGGA
ENSG00000156313	RPGR	protein_coding	chrX:38135840-38136025	TATCATCATaCCTTTTCAATAGTTTCAGCT	chrX:38134342-38134399	CTAGGTTGGCTTTTTCTTTCtATAAACAAT
ENSG00000156313	RPGR	protein_coding	chrX:38146347-38146498	CCTTCACTCaCCTCTGCTTTGTCTGTAAGG	chrX:38135840-38136025	TTTTAGAAAATTCATGATCCtGTGACAAAA
ENSG00000156313	RPGR	protein_coding	chrX:38146347-38147294	CCTTCACTCaCCTCTGCTTTGTCTGTAAGG	chrX:38138426-38138458	GGGAGTGACTGGCAGAATACtGTCATTTTA
ENSG00000156313	RPGR	protein_coding	chrX:38147114-38147294	TGTGTCATTaCCTACTTCCTCATCTGAAAA	chrX:38144796-38146498	TCCTTCTCCTCTGGGATCTCtGACAAGCGA
ENSG00000156313	RPGR	protein_coding	chrX:38150212-38150277	TCATATTATaCCTTTTGTTTCTGAACTGGT	chrX:38146347-38146498	TCCTTCTCCTCTGGGATCTCtGACAAGCGA
ENSG00000156313	RPGR	protein_coding	chrX:38150646-38150718	GAAATCATTaCCATGTTTAAGATATCAGTA	chrX:38146347-38147294	CCCCAATTGTTTGTTGTTTCtGTAAATTTT
ENSG00000156313	RPGR	protein_coding	chrX:38150646-38150737	GAAATCATTaCCATGTTTAAGATATCAGTA	chrX:38147114-38147294	CCCCAATTGTTTGTTGTTTCtGTAAATTTT
ENSG00000156313	RPGR	protein_coding	chrX:38156537-38156705	GCAAATGTTaCCTGGTTCCTCTGGCTGCAT	chrX:38150212-38150277	TCAGGCTCATGATGTGTGTCtGAAATAAAT
ENSG00000156313	RPGR	protein_coding	chrX:38158209-38158394	CACAATTGTaCCCTCTCTCTTCGCCGCATA	chrX:38150252-38150277	TCAGGCTCATGATGTGTGTCtGAAATAAAT
ENSG00000156313	RPGR	protein_coding	chrX:38163888-38164043	CTAATCCATaCCTGTTATCAAAGCTGTGTG	chrX:38150646-38150718	TATCTCTGCTTCTTTGGTCAtTTCATCTAG
ENSG00000156313	RPGR	protein_coding	chrX:38169868-38170026	TCCACACATaCCCGTGAGAACCACAGTATG	chrX:38150646-38150737	ATTTCATCTAGCAAATAATCtGAATGATTA
ENSG00000156313	RPGR	protein_coding	chrX:38176569-38176718	ATGTGTCTTaCTTGTTACAAAAGCTGAATG	chrX:38156537-38156705	AAGAATCTGGAGACCTCTCCtTTAAAATAA
ENSG00000156313	RPGR	protein_coding	chrX:38178082-38178240	ACAAGTCTCaCCAGTTAGGGCAGCTGAAGT	chrX:38157623-38157700	CACTGCTCATGAGGCTTAACtGAAAGACAA
ENSG00000156313	RPGR	protein_coding	chrX:38180280-38180342	GAGCACTATaCCTGTTGACACCAGGGTGTG	chrX:38158209-38158394	GACATCCACCACAAGCAACCtGCAGCATAA
ENSG00000156313	RPGR	protein_coding	chrX:38182106-38182198	AGATCCCAAaCCTTTGACACATGTTGGCTT	chrX:38160500-38160624	GTATACATAAGGCCGATATCtAAAATGCAA
ENSG00000156313	RPGR	protein_coding	chrX:38182652-38182777	GTAATACTAaCCGGTAACAACAGCAGAATG	chrX:38163888-38164043	AAGGTATACACAGCATTCTCtGAAAGGAAA
ENSG00000156313	RPGR	protein_coding			chrX:38169868-38170026	ACATATAGCTCACCATCTGCtATTGAAGGA
ENSG00000156313	RPGR	protein_coding			chrX:38176569-38176718	ATAAAAAGTCTTCCATCCTCtATAAAGAAA
ENSG00000156313	RPGR	protein_coding			chrX:38178082-38178240	GCATATACATTGCCTCCTTCtGCACATGGA
ENSG00000156313	RPGR	protein_coding			chrX:38180280-38180342	ACTTTTTCAGGTTTTAGAGCtAAAAATATT
ENSG00000156313	RPGR	protein_coding			chrX:38182652-38182777	GTAAACACAGCACCCGAATCtGCAAATATA
ENSG00000103569	AQP9	protein_coding	chr15:58476160-58476331	TTTGATTTCaGAGCTGGAAACAACTTCTGG	chr15:58430765-58430875	GGGCACGTTCATCTTGATTGtAAGTATTTC
ENSG00000103569	AQP9	protein_coding	chr15:58458872-58458998	TCTCATTCCaGGTCCTTGGATGTGGCTGTG	chr15:58458872-58458998	GTGGCTGGCGGTGTCTCTGGtAAGCAGTAG
ENSG00000103569	AQP9	protein_coding	chr15:58465267-58465404	TTCCCTTGCaGGTGGTCACATCAACCCAGC	chr15:58458956-58458998	GTGGCTGGCGGTGTCTCTGGtAAGCAGTAG
ENSG00000103569	AQP9	protein_coding	chr15:58467117-58467235	CTCTTTCATaGATGGACTTATGTCCTTTGC	chr15:58465267-58465404	GTCTTTGGCATTTACTATGGtGAGTAAAGT
ENSG00000103569	AQP9	protein_coding	chr15:58471327-58471544	TCCCTCTCCaGGTGGTGGCCACCATGATAC	chr15:58467117-58467235	GAACGCATTTGCAGATCAAGtAAGTGTAGA
ENSG00000103569	AQP9	protein_coding			chr15:58471327-58471544	GGGGGTTTGAAGTCTTCAGGtAAGTAACAG
ENSG00000160886	LY6K	protein_coding	chr8:143784541-143784638	TGGTTGCGAaGCAGTGCTCCGCTGGTTGTG	chr8:143781772-143782048	GAGGACTCCCAGCGAACGGGtGAGCCTGGC
ENSG00000160886	LY6K	protein_coding	chr8:143783018-143783131	CCTCCTTTCaGACGAGGGTGACAATAGAGT	chr8:143781946-143782048	GAGGACTCCCAGCGAACGGGtGAGCCTGGC
ENSG00000160886	LY6K	protein_coding	chr8:143783018-143783169	CCTCCTTTCaGACGAGGGTGACAATAGAGT	chr8:143783018-143783131	TGCGTTATAGCGGCCGTGAGtGAGTATCTT
ENSG00000160886	LY6K	protein_coding	chr8:143783918-143784000	TCTGCCCACaGGGAGATCTTCAGGGCTCGT
ENSG00000160886	LY6K	protein_coding	chr8:143784509-143784786	TTTCCTATTaGAAATATTTCCACGTTTTTT
ENSG00000130167	TSPAN16	protein_coding	chr19:11437470-11437517	TTCTTTTGTaGAGGTGGGGGTCTCGCTATG	chr19:11406974-11407042	ACTCAATGGCTTCGTGGCTGtAAGTATGTC
ENSG00000130167	TSPAN16	protein_coding	chr19:11408818-11409015	CTGTTCTAAaGGTGTCTGGCATCATCCTAG	chr19:11408818-11409015	CAGAGGCACGCTCTTGTTTGtAAGTTGGAT
ENSG00000130167	TSPAN16	protein_coding	chr19:11409548-11409622	GTGTCTTTTaGTGCATCCTGTCAATGGTTA	chr19:11409548-11409622	CCTTCTTTTCTTTCCAATTGtAAGTACAGC
ENSG00000130167	TSPAN16	protein_coding	chr19:11411877-11411984	CTCTCTGTGaGGTTGGAGATGTGGCCTTGG	chr19:11411877-11411984	GAACTTGGTCATGGAGAAGGtGAGGCTTAC
ENSG00000130167	TSPAN16	protein_coding	chr19:11417247-11417276	TTATTTGAAaGGGACTCTCCAAGTATTTCT	chr19:11417280-11417432	AAACGTCATCCACCAGAAGGtAACTGGAGA
ENSG00000130167	TSPAN16	protein_coding	chr19:11417280-11417432	CCTCTCTATaGCTAAAGTGCTGTGGGGTGA	chr19:11417400-11417432	AAACGTCATCCACCAGAAGGtAACTGGAGA
ENSG00000130167	TSPAN16	protein_coding	chr19:11418538-11418621	CCTTCTCTCaGAAACTGAGGCTCGGGGAGG	chr19:11418538-11418621	TGAAGCCCCATTGGCCTGAGtCCATTGCCG
ENSG00000130167	TSPAN16	protein_coding	chr19:11426467-11426511	ACGCATTTCaGTTGCCAGGAATTCTTGCCA	chr19:11422815-11422898	GGGAGCTGCAGTGATACAGGtAAGACCCAG
ENSG00000152782	PANK1	protein_coding	chr10:91404357-91405059	GCGGGACTTaCGCGGCCTGTTCTTTCTCCC	chr10:91344166-91344222	CAACGGCTCCAAAATAACCCtACGAAAACA
ENSG00000152782	PANK1	protein_coding	chr10:91348409-91348534	GCTCAACCTaCCTCATGTTCCAAAAACAGA	chr10:91348409-91348534	ACACAACTCTGTCTATGTTCtGGAAAAAAT
ENSG00000152782	PANK1	protein_coding	chr10:91352954-91353077	TAAGGCCTTaCCTCATTCAACGCGCACATC	chr10:91352954-91353077	ACTCATCATGTTGCCAAAGCtATGTTGGAA
ENSG00000152782	PANK1	protein_coding	chr10:91353570-91353746	TTAATCTCTaCCTTGATGCTACAGCAGATC	chr10:91353570-91353746	GAATGTTCCACCTCCAAGACtGAAGGAATA
ENSG00000152782	PANK1	protein_coding	chr10:91359009-91359262	AACATGTTTaCCTGGTCCCTGTAACTCTTT	chr10:91359009-91359262	GCAGCTGCAGGTCAGCAATCtAAAACAAAA
ENSG00000152782	PANK1	protein_coding	chr10:91371453-91371805	ACCCGACCTaCCATTCTGAAGTCCTCTTCG	chr10:91371453-91371805	ATGCCAAACCATGGGAATGCtAAAGGACAG
ENSG00000152782	PANK1	protein_coding	chr10:91398906-91398999	ATTTGGCTTaCAGTTCTGGAGGCTGAGAAG	chr10:91398906-91398999	AGAAAGGCAAAAGAGCATGCtTGAGAAAGG
ENSG00000152782	PANK1	protein_coding	chr10:91403454-91403468	ACTGTACTTaCTTTGCTTTTTGCCATTTAT	chr10:91403454-91403468	TTACTTTGCTTTTTGCCATTtATAAGCTTC
ENSG00000152782	PANK1	protein_coding	chr10:91403454-91403481	ACTGTACTTaCTTTGCTTTTTGCCATTTAT
ENSG00000269018	AP001362.1	protein_coding	chr11:65359470-65359561	CGTCCGCTCaGCAGCACCGAGAGCAGCTCC	chr11:65359470-65359561	TGGACCACAAGGAGCGGATGtGAGTGGCGC
ENSG00000269018	AP001362.1	protein_coding	chr11:65359674-65359730	GTTCTCCCCaGCGCCCTGGAGGAGGACGAG	chr11:65359735-65359806	GTGGCCCATAACTTCTCGCGtCCCCGGCGT
ENSG00000142798	HSPG2	protein_coding	chr1:22263648-22263710	CGCACACTCaCCGCCAGCAGCCGCCCGTGC	chr1:22149812-22149981	GCCACGTCAGGGGCTCCGCCtGCCGGGAGG
ENSG00000142798	HSPG2	protein_coding	chr1:22150109-22150212	CCCAGACTTaCCGATGTAGACGCTGCCCTT	chr1:22150109-22150212	GGAACCTCTGCGGCCCTCCCtGCAGTGGAA
ENSG00000142798	HSPG2	protein_coding	chr1:22150614-22150697	GGGTCCCTTaCCGCAGTGCTGTCACCCGGT	chr1:22150614-22150697	CCCACTACCCAGCTGGTACCtGCAGTCATC
ENSG00000142798	HSPG2	protein_coding	chr1:22150799-22150869	CCAGGACCTaCCTGAAGACAAGGTGCCCGT	chr1:22150799-22150869	GGCCGGCCTCTCCCACCTCCtGCCAGGGAA
ENSG00000142798	HSPG2	protein_coding	chr1:22151030-22151108	CCCACACTCaCCACACCCTGCCAGAGCAGG	chr1:22151030-22151108	CTCGGGCACCTCGGGCAGGCtGCGGAGGAA
ENSG00000142798	HSPG2	protein_coding	chr1:22151197-22151272	GCCAGTCTCaCCTCCTGGAGAAGACATGGC	chr1:22151197-22151272	CCGTACTGCCCAGGGGCATCtGTGGGAGAG
ENSG00000142798	HSPG2	protein_coding	chr1:22154356-22154412	CAAGTACTCaCCATTGCCCCCGCTGCCTTC	chr1:22154356-22154412	GCTATGCCATGTCCAGAGCCtATGGAGAAG
ENSG00000142798	HSPG2	protein_coding	chr1:22154523-22154645	GGCCTGGGTaCCTTGTTGGCAGCGTGGGCC	chr1:22154523-22154645	TCGTGCTCACACAGGTCTCCtGTGGGCCAG
ENSG00000142798	HSPG2	protein_coding	chr1:22154748-22154919	GGCTTTCCCaCCTTTGAATCCATCTCGACA	chr1:22154748-22154919	GTTTGCCATTCACTGACACCtGTGGGGACA
ENSG00000142798	HSPG2	protein_coding	chr1:22155328-22155572	GCTGCTCTTaCCTCGCCCACACAGCCGCGG	chr1:22155328-22155572	CTCCGCAGAACGGCCAGCCCtGGGGAGGAT
ENSG00000142798	HSPG2	protein_coding	chr1:22155876-22156097	TGGGTGCTTaCCTGACCCCAACTCATAGCG	chr1:22155876-22156097	GGGGTGGTCACTGTCACACCtGCAGCAGCC
ENSG00000142798	HSPG2	protein_coding	chr1:22156486-22156584	GCTCCCCTCaCCTTCCTCACACCGCAACCC	chr1:22156486-22156584	GCGTCGGGCCCACAGGCCTCtGGGGGGCAC
ENSG00000142798	HSPG2	protein_coding	chr1:22157475-22157583	GGGGTGCGTaCCTGGATGGCAGTGCAGGGC	chr1:22157475-22157583	CATGGCACTGACCGCCATTCtGCAAAGCAG
ENSG00000142798	HSPG2	protein_coding	chr1:22157708-22157817	TGTGGGGTCaCCTGGCAGGGCCGGTCCCGA	chr1:22157708-22157817	CGCAGCTCCCGGACACAGCCtGGGAGGTGA
ENSG00000142798	HSPG2	protein_coding	chr1:22157956-22158055	AGGGGGCTCaCCTATGAAGCCGCTGCTCAG	chr1:22157956-22158055	CCAGGCCCTGGAACTTGCCCtGGGGAGGTG
ENSG00000142798	HSPG2	protein_coding	chr1:22158145-22158289	TTGGGTCTCaCCTGGGAGGTCCCATTGACC	chr1:22158145-22158289	GCCTGAGCCTGCATCGAACCtGCTCCGTGG
ENSG00000142798	HSPG2	protein_coding	chr1:22158988-22159099	GGGGGTCTCaCCGGAACTCGGGCCTTCCCC	chr1:22158988-22159099	CCATTGTACAGCAGCATCCCtGGGTGGGCA
ENSG00000142798	HSPG2	protein_coding	chr1:22159761-22159877	CTCCTGCTCaCCATCGGCTGAGTCGGGCCG	chr1:22159761-22159877	AAGTAGGGCACCACCCGCTCtGCCAGCAGA
ENSG00000142798	HSPG2	protein_coding	chr1:22159960-22160107	TGGTGTCTTaCCTGGCACCTGCAGGTGGGC	chr1:22159960-22160107	GTGGCAGGCTGCCATCCAGCtGCAAATGCA
ENSG00000142798	HSPG2	protein_coding	chr1:22160309-22160418	CCAGCACTTaCCTTGCTCCAGCTGATGTCA	chr1:22160031-22160107	GTGGCAGGCTGCCATCCAGCtGCAAATGCA
ENSG00000142798	HSPG2	protein_coding	chr1:22161172-22161438	CTGGCCTTCaCCTTGCACAAGCAGCAGGAC	chr1:22160309-22160418	ATTGAGATCTGGGGCAAGGCtGAGAGGCAT
ENSG00000142798	HSPG2	protein_coding	chr1:22161172-22161547	CTGGCCTTCaCCTTGCACAAGCAGCAGGAC	chr1:22161172-22161438	ATGAGCACCGAGGGCAGGGCtGGGGAGGAG
ENSG00000142798	HSPG2	protein_coding	chr1:22162033-22162130	CACCCTCCTaCCTTGGATAACCAGCTGGGC	chr1:22162029-22162130	CTGGTCCAAGTTCTGGATTCtATAAAGAAA
ENSG00000142798	HSPG2	protein_coding	chr1:22163295-22163499	GCCCCACTCaCCGGAGCACCCCATCCTGCA	chr1:22162033-22162130	CTGGTCCAAGTTCTGGATTCtATAAAGAAA
ENSG00000142798	HSPG2	protein_coding	chr1:22165318-22165499	GGGCTGCTTaCCTTGGACGAGCAGCTGGGC	chr1:22163295-22163499	GGGAGAGAGCCGGGAGGGCCtGCGGGGACA
ENSG00000142798	HSPG2	protein_coding	chr1:22165318-22165578	GGGCTGCTTaCCTTGGACGAGCAGCTGGGC	chr1:22165318-22165578	GTGGTGGCATATGGTGGGCCtGAGTGGGGG
ENSG00000142798	HSPG2	protein_coding	chr1:22165864-22166043	TGAGGCCTTaCTCTCCACGTGCAGGATGAT	chr1:22165864-22166043	ATGGTGGGCGCGGGGCTGCCtGTGGAGTCG
ENSG00000142798	HSPG2	protein_coding	chr1:22166315-22166510	CTTGGTCACaCCTGTGGCTGAGCAGCGCAA	chr1:22166315-22166510	ATGGTTTAGCTGATGAAATCtGGGAGAAAG
ENSG00000142798	HSPG2	protein_coding	chr1:22167594-22167778	CCCGGCTTCaCCTGCAGCACCGCGTGGCTG	chr1:22167594-22167778	ACGGACACTGTAGGGGGCCCtGTGCGGAGG
ENSG00000142798	HSPG2	protein_coding	chr1:22168032-22168166	CGTCCCCTCaCCGTGCACACTGAGGTTCAC	chr1:22168032-22168166	GGACTGATGTGGACGTTGTCtGTGAGGTTG
ENSG00000142798	HSPG2	protein_coding	chr1:22168495-22168635	GCCTGGCTCaCCCTCCAGCTCCTGGTTCCG	chr1:22168495-22168635	ATGACCGGGCTCCTAAGGCCtGGGGCCAAA
ENSG00000142798	HSPG2	protein_coding	chr1:22168732-22168873	GCCATACTCaCGGTAGGAAGACCCCTCACT	chr1:22168732-22168873	GCAGCTGGGAGCCATGGGTCtGTCAGAGCA
ENSG00000142798	HSPG2	protein_coding	chr1:22169263-22169414	GGCCCCTGTaCCTGGTGCCGGGCGGGGAGG	chr1:22169263-22169414	GGCTGGGCCAGTCCTGGAGCtGTGGGCACA
ENSG00000142798	HSPG2	protein_coding	chr1:22169790-22169931	CTATCACTCaCCAGGAATGGGTCCTGGGCT	chr1:22169790-22169931	TCAGCAGTGGGCCGTGGACCtGGCCAAGGT
ENSG00000142798	HSPG2	protein_coding	chr1:22170641-22170792	AGCTCCTTTaCCTGGTGCCGGGCAGGGAGG	chr1:22170641-22170792	GGTGGGGCTCCACCTGGGGCtGGGGCACAG
ENSG00000142798	HSPG2	protein_coding	chr1:22172601-22172748	GGGACCCTCaCCGGGGACGTGGACAGCACT	chr1:22172601-22172748	GCAGCCGTGAGCCGCGGGTCtGAATAGGGG
ENSG00000142798	HSPG2	protein_coding	chr1:22172941-22173092	CAGCTGCATaCCTGATGGTGACTGGGGAGG	chr1:22172689-22172748	GCAGCCGTGAGCCGCGGGTCtGAATAGGGG
ENSG00000142798	HSPG2	protein_coding	chr1:22173847-22173985	GGCAGACTCaCCGGAGGGGCTGCCGGCGCT	chr1:22172941-22173092	GGCATGGAGCTGCCAGGGGCtGGGGGAACA
ENSG00000142798	HSPG2	protein_coding	chr1:22174182-22174333	CCACTCTGTaCCTGGTGTCGGGAGGGAAGG	chr1:22173847-22173985	GCAGGTGGGAGCCATGGGTCtGGACGTGCG
ENSG00000142798	HSPG2	protein_coding	chr1:22174182-22174451	CCACTCTGTaCCTGGTGTCGGGAGGGAAGG	chr1:22174182-22174333	GGTGGGGAGACGCTGGGCACtGGGGACAGA
ENSG00000142798	HSPG2	protein_coding	chr1:22174451-22174586	TCTGCTCTCaCCGTGGGAGGAACCGCTGCC	chr1:22174182-22174451	TGCCCTCTCTGCTCTCACCGtGGGAGGAAC
ENSG00000142798	HSPG2	protein_coding	chr1:22175136-22175287	TGGCCCTGTaCCTGGTGCCGGCTGGGTAAG	chr1:22174451-22174586	GCAGCCGGGAGCCCACGATCtGCAGGAAGC
ENSG00000142798	HSPG2	protein_coding	chr1:22175386-22175524	GAGACACTCaCAGTGGGAGCCACTAAGGCG	chr1:22175136-22175287	GGGTACGCCACACCCTGGGCtGGGAGGGTG
ENSG00000142798	HSPG2	protein_coding	chr1:22176534-22176685	CTGCCTCCTaCCTGGTGCCGGGCCGGGAGG	chr1:22175386-22175524	GTAGCCTCGAGCCATGCACCtGGGAGGGTC
ENSG00000142798	HSPG2	protein_coding	chr1:22176856-22176991	GAGCTACTCaCCAGGCACTGAGCCCGCAGG	chr1:22176534-22176685	GTGGGGGTGACCCCAAGTGCtGGGGACAGA
ENSG00000142798	HSPG2	protein_coding	chr1:22178039-22178190	CAGTCCCATaCCTGGTGCCGGACAGGGAGG	chr1:22176856-22176991	TCAGCAGGGAGCCGTGGGTCtGGCCAGAAT
ENSG00000142798	HSPG2	protein_coding	chr1:22178284-22178419	GCCCCACTCaCGGTAGGCTAAGTTGGCCCC	chr1:22178039-22178190	GGCTGGGTGCTGCCGGCAGCtGAGGGATAA
ENSG00000142798	HSPG2	protein_coding	chr1:22178581-22178726	GTGCCCTGTaCCTGGTGCCGGGCAGGGAGG	chr1:22178284-22178419	ACAGGCGGGAGCCACGAACCtGGGCAGCCG
ENSG00000142798	HSPG2	protein_coding	chr1:22179193-22179325	GAGTCACTCaCCAGGGATGACAGAGGCTTC	chr1:22178581-22178726	CTGACAGGTGGGATGGGTCCtGCAGCAGTG
ENSG00000142798	HSPG2	protein_coding	chr1:22179412-22179563	GGCTGCCATaCCTGGTGCCGGGCAGGGAGG	chr1:22179193-22179325	GCAGCAGCGAGCCGTGGGTCtGTGTGCAAA
ENSG00000142798	HSPG2	protein_coding	chr1:22180301-22180328	AATAAAAAAaCCACACCATGACCAAGCAGG	chr1:22179266-22179325	GCAGCAGCGAGCCGTGGGTCtGTGTGCAAA
ENSG00000142798	HSPG2	protein_coding	chr1:22180686-22180836	TGGCTCCTCaCCTGGGGTGTAGCTGGGGCC	chr1:22179412-22179563	GGCCGGGTGCTGCCGGGCACtGGACACAGA
ENSG00000142798	HSPG2	protein_coding	chr1:22180726-22180836	CCGTGGAGCaCAGACACAGTAATGGAGGCC	chr1:22180301-22180328	ACCAAGCAGGTGGGCAGTACtGCTCCATTT
ENSG00000142798	HSPG2	protein_coding	chr1:22181104-22181241	GGCCCACATaCCTGGGTGTGGGGAGGCAGG	chr1:22180686-22180836	GCAGACGGGAGCCGTGCACCtGGGCCAGGA
ENSG00000142798	HSPG2	protein_coding	chr1:22181104-22181258	GGCCCACATaCCTGGGTGTGGGGAGGCAGG	chr1:22180726-22180836	GCAGACGGGAGCCGTGCACCtGGGCCAGGA
ENSG00000142798	HSPG2	protein_coding	chr1:22181341-22181476	AGAGTCCGTaCCTGAAAGGACAACCACTTG	chr1:22181104-22181258	GGTGGGCTGGCATCTGAGGCtGGGGCCAGA
ENSG00000142798	HSPG2	protein_coding	chr1:22181797-22181939	CATCTCCTCaCCTGTGGTGGGAGGCTGCCC	chr1:22181341-22181476	CTGTGCGCTCTGACCGGGCCtGCCGTGGGT
ENSG00000142798	HSPG2	protein_coding	chr1:22182016-22182168	CGGCCTCTCaCCATGCACGTGGAGCACAGC	chr1:22181797-22181939	ACTCTGGGCCCACCGCCCCCtGCAGACAGA
ENSG00000142798	HSPG2	protein_coding	chr1:22182280-22182405	CACGGCCTCaCCTGTCCACTCGAGGGTGGG	chr1:22182016-22182168	AGCTGGCCGCCGGGGCCCCCtGACGAGTAG
ENSG00000142798	HSPG2	protein_coding	chr1:22183508-22183688	GGGAGGTGTaCCCTGCACATGTAGAGTGGC	chr1:22182280-22182405	GCGGACAAGGTGCCCGAGGCtGACAAGGGA
ENSG00000142798	HSPG2	protein_coding	chr1:22183778-22183878	GACCTGCACaCCTTGCTTTTGGCTGTGCAG	chr1:22183508-22183688	CCAGGGTATAGGCTGGGGACtGCAGGGCAA
ENSG00000142798	HSPG2	protein_coding	chr1:22186059-22186169	TAGGGACTCaCCAGTGACCAGCAGCTCTGC	chr1:22183778-22183878	ATGGGCTTGCTTGGAGCCTCtGCAGGGACG
ENSG00000142798	HSPG2	protein_coding	chr1:22186328-22186495	GCCATGGGTaCCTTGATGTCGCTGCTGGGT	chr1:22186059-22186169	GGGAAGTGGAGCTCGGAGCCtGGTGGGGAG
ENSG00000142798	HSPG2	protein_coding	chr1:22186670-22186728	GTCCCACTTaCTCTCTGGCAGGCACTGGCC	chr1:22186328-22186495	ACCAGTGGGGCTTGGTTTGCtGGGGGTGGG
ENSG00000142798	HSPG2	protein_coding	chr1:22188250-22188336	TACAAACTTaCTGCTCACAGTACTGGCCAG	chr1:22186670-22186728	CACGTAACCTGGGCCACACCtGTAAGGGGG
ENSG00000142798	HSPG2	protein_coding	chr1:22188481-22188608	AGGGTACCCaCATGTTCTCTGGGTTGGTCA	chr1:22188250-22188336	CTCACAGGTGCGGGAAAACCtGGGATCGGG
ENSG00000142798	HSPG2	protein_coding	chr1:22190593-22190706	TTGCAGCTCaCCGAGCAGGCCCCAGTCTCT	chr1:22188481-22188608	CGGCGTTGTGCTGGCATTGCtGCAGGGCAC
ENSG00000142798	HSPG2	protein_coding	chr1:22191336-22191566	CACACACTCaCCTGGCAGGACAGACCGATG	chr1:22190593-22190706	TGTAGCCGGGGGCACAGTCCtAGGGGCAGA
ENSG00000142798	HSPG2	protein_coding	chr1:22191778-22191858	GTGCCCCTTaCCTCTCGGAACATGATCTCG	chr1:22191336-22191566	CGGGCCGGCGCCAGAATTCCtGGGTTGGGG
ENSG00000142798	HSPG2	protein_coding	chr1:22192210-22192302	CAAATGCTCaCCGTGATCTGCACATCGGGG	chr1:22191778-22191858	CTAGCATGATGTTGTTGCCCtGGAAAGACA
ENSG00000142798	HSPG2	protein_coding	chr1:22198679-22198870	CTGGGGCCCaCCTTGTCTCCCTGGTATGTC	chr1:22192210-22192302	TCCCACCGTAGGCCGCCACCtGCAAAGAGG
ENSG00000142798	HSPG2	protein_coding	chr1:22199113-22199253	CAGGCTCTCaCCAGGTGGCGTGTGTAGGCA	chr1:22198679-22198870	GGGCAAAGTGGGTGGAGATCtGGCAGGGGA
ENSG00000142798	HSPG2	protein_coding	chr1:22199490-22199584	TTCGGACTGaCCTTGCACTGGCACTGACCA	chr1:22199113-22199253	TGAGGCCTTCCACCTGGGCCtGGGTAGACG
ENSG00000142798	HSPG2	protein_coding	chr1:22199868-22199917	ATCCTACTCaCTCTGGCATGGCTGGCCCTG	chr1:22199352-22199584	CCTGGCACCTGGCTGTCTCCtGAGGTGGAA
ENSG00000142798	HSPG2	protein_coding	chr1:22200418-22200504	CCCTGCCTCaCCTCTCACAGTGACGCCCAC	chr1:22199490-22199584	CCTGGCACCTGGCTGTCTCCtGAGGTGGAA
ENSG00000142798	HSPG2	protein_coding	chr1:22200899-22201026	ACTGGACGCaCTGGCCGGCAGCAGGGTCTC	chr1:22199868-22199917	ATAGTAGCCAGGGGCGCACCtGCAGAGAGA
ENSG00000142798	HSPG2	protein_coding	chr1:22201109-22201199	GCGGGACTTaCCTGGCAGGCACCTGTTTCT	chr1:22200418-22200504	AAAACAAGTGTGGGCAGCCCtGAGTGTGGG
ENSG00000142798	HSPG2	protein_coding	chr1:22201109-22201222	GCGGGACTTaCCTGGCAGGCACCTGTTTCT	chr1:22200899-22201026	CCGTGTGATGCTGGCAGCCCtGGAGGAGCA
ENSG00000142798	HSPG2	protein_coding	chr1:22201384-22201495	CCAGGACTCaCCTGGCAGGACGGCCCACGG	chr1:22201109-22201222	TGTAGCCTGTGTCACAGTCCtGGGGGCAGA
ENSG00000142798	HSPG2	protein_coding	chr1:22202122-22202240	GCTCCAGACaCCTGCTCTCAGCGGGCTGCT	chr1:22201384-22201495	CATGCTGATGCCAGAGACCCtGGGCGTGAC
ENSG00000142798	HSPG2	protein_coding	chr1:22202356-22202535	GTATTGCTCaCCTCCCGGAAAGGCACAATG	chr1:22202122-22202240	CGGGCCGCTGCCATGCTTGCtGCCAAGGAG
ENSG00000142798	HSPG2	protein_coding	chr1:22202722-22202898	CCACTACCCaCCTTGTCCCCCAGGAAGCGT	chr1:22202356-22202535	CTCCTCCATAGGAGGTCACCtGGGACCAGG
ENSG00000142798	HSPG2	protein_coding	chr1:22203005-22203145	TGCAGAGGTaCCTGGGCACGGCTCCATGAA	chr1:22202722-22202898	CCTCAGAGGCCCCATGCAACtGGGAGGAGG
ENSG00000142798	HSPG2	protein_coding	chr1:22204679-22204746	GGCACGCGTaCCTTACAGCGGCAGGCCTCC	chr1:22203005-22203145	AGCGCCCCACCACATTGTTCtGCAGGCACA
ENSG00000142798	HSPG2	protein_coding	chr1:22204926-22204984	GCCATACTCaCTGACGGGCCTGCACTTCCC	chr1:22204679-22204746	CAGCGCACAATCTCCTGGTCtGGGACACAA
ENSG00000142798	HSPG2	protein_coding	chr1:22205070-22205156	CTCTCCCTCaCCTCTCACAGCGGCGGCCAG	chr1:22204926-22204984	CTCGTATCCGGGGGCACAGCtAGGGGAGAG
ENSG00000142798	HSPG2	protein_coding	chr1:22205487-22205614	CTGGGGCTGaCCTGCGGGAGGCATCGATGT	chr1:22205070-22205156	GAAGCAAGTGTCTGAGAATCtGCAGGTATC
ENSG00000142798	HSPG2	protein_coding	chr1:22206600-22206747	GCACTACTCaCCAGGCAGTGGCCATACACA	chr1:22205487-22205614	CCGTGTTGTGCTGGCAATTCtAGAAGAAGG
ENSG00000142798	HSPG2	protein_coding	chr1:22206856-22207052	GGCTCAGGCaCCTGCACTCCTCCACACTGT	chr1:22206600-22206747	AGAATAGCCAATGGGGCATCtGTGGGGACA
ENSG00000142798	HSPG2	protein_coding	chr1:22207149-22207328	GCGCCACCCaCCTCAGAGAACTGGACCTGG	chr1:22206856-22207052	ACTCATGGACCCAGTGCTCCtGGGTATGGG
ENSG00000142798	HSPG2	protein_coding	chr1:22207832-22207995	AGGCCCCTCaCCTTGTTGCCCAGGAACTGT	chr1:22207149-22207328	AGCCGCCATAGGAGTCCACCtGGCACAACA
ENSG00000142798	HSPG2	protein_coding	chr1:22211021-22211167	CGCCAACGCaCCCTTGAAGTCATCGGGTTG	chr1:22207832-22207995	GGCATTGTCACATTCACACCtGTGGGTGGC
ENSG00000142798	HSPG2	protein_coding	chr1:22211260-22211411	TCCGGCAGTaCCTCGTTGTGGGACGAGCTC	chr1:22211021-22211167	TGGCCGTCAGGGCAGGGGCCtGCTGGGCGG
ENSG00000142798	HSPG2	protein_coding	chr1:22211506-22211650	CAGAGCCGCaCCTGGGATGAGAGGGGATGT	chr1:22211260-22211411	CTCGCTGGTCACTGTCACCCtGGTGAGCCC
ENSG00000142798	HSPG2	protein_coding	chr1:22211813-22211944	TCCCTGCTCaCTGCAGCCAAACTCGTCGCT	chr1:22211506-22211650	GTCACCACCTGGGGGGGCACtGAGGAGACC
ENSG00000142798	HSPG2	protein_coding	chr1:22213708-22213827	CGGATACTCaCGGCAGTTGGCTTCATCAGT	chr1:22211813-22211944	TCCTCAGGACGCTTGGTGGCtGGGGACAAA
ENSG00000142798	HSPG2	protein_coding	chr1:22213913-22214167	CCGGTGCGCaCCACAGTCTAGCTCATCGCT	chr1:22213708-22213827	TCACAGGGTGGCGGGGGGCCtAGGAGACCG
ENSG00000142798	HSPG2	protein_coding	chr1:22214431-22214559	CATCCCCTCaCCACAATTGAGCTCATCAGA	chr1:22213728-22213827	TCACAGGGTGGCGGGGGGCCtAGGAGACCG
ENSG00000142798	HSPG2	protein_coding	chr1:22215161-22215214	TACACTCTCaCCTGGTGTCACTGCGACCGC	chr1:22213913-22214167	ATACCCAGGACTGGCTCCTCtGTGGATAGA
ENSG00000142798	HSPG2	protein_coding	chr1:22216474-22216634	GATAGGCTCaCCTGTGCCCAGGCGTCGGAA	chr1:22213919-22214167	ATACCCAGGACTGGCTCCTCtGTGGATAGA
ENSG00000142798	HSPG2	protein_coding	chr1:22216920-22216978	CCCCTTCTCaCTTGATGAACACCACACTGA	chr1:22214431-22214559	GCTCTTGGGAACTGGGGCACtGCAGGTGGA
ENSG00000142798	HSPG2	protein_coding	chr1:22217078-22217187	CTTCACCTCaCCGTGTCTACCACAGCCTCG	chr1:22216373-22216634	AACCCAGCCATCCAGCTCCCtGGGGATGGA
ENSG00000142798	HSPG2	protein_coding	chr1:22222415-22222459	CAGCAACTTaCCCATCTGGAAGTCCCCGCT	chr1:22216474-22216634	AACCCAGCCATCCAGCTCCCtGGGGATGGA
ENSG00000142798	HSPG2	protein_coding	chr1:22222668-22222764	CCTTGGCTCaCCTCCTGAGATGCTGTCAGC	chr1:22216920-22216978	TCAAGTACTCCGACTCCAGCtGGGGAGGGA
ENSG00000142798	HSPG2	protein_coding	chr1:22222668-22222803	CCTTGGCTCaCCTCCTGAGATGCTGTCAGC	chr1:22217078-22217187	ACCAGGGCTCGGAAATAAACtGGAAAATCG
ENSG00000142798	HSPG2	protein_coding			chr1:22222415-22222459	TCCCCACTGCCCAGGTCGTCtATAAGCAAA
ENSG00000142798	HSPG2	protein_coding			chr1:22222668-22222803	CCCTCAGCCCATGGGTCACCtGTAAGCAAA
ENSG00000108379	WNT3	protein_coding	chr17:44895884-44895963	GCGAGTCTTaCCACCAAATTGGGTAGCCAG	chr17:44845689-44846165	GCATGTGGTCCAGGATAGTCtGGGGGAGAG
ENSG00000108379	WNT3	protein_coding	chr17:44847149-44847414	GCCGGGCTCaCCGTGCGGCCCGCCTCGTTG	chr17:44847149-44847414	AAGGCCGACTCGCGGGTGGCtGCGGGGAGG
ENSG00000108379	WNT3	protein_coding	chr17:44851034-44851275	CAAGGCAGTaCCTTTGTCGAGGACGGGCCC	chr17:44851034-44851275	CTGGCCCAGGGCCAGGGACCtGCAGGCAGA
ENSG00000130844	ZNF331	protein_coding	chr19:54080698-54080698	AATTCACACaGGTGAGAAACCCTATGAATG	chr19:54072631-54072639	TTCTAAAACAATGGCCCAGGtAAGTGTATA
ENSG00000130844	ZNF331	protein_coding	chr19:54074858-54074984	TTCTGTTTCaGGGTTTGGTGACGTTCGCCG	chr19:54074858-54074984	AGTAACTTGGTCTCACTGGGtGAGTTGCAC
ENSG00000130844	ZNF331	protein_coding	chr19:54079951-54079955	TTTTTTCCCaGATTTGGAGTCAGCATATGA	chr19:54079951-54080013	AACATTCATGAAATAAGGGCtTCCAAAAGG
ENSG00000130844	ZNF331	protein_coding	chr19:54079951-54080004	TTTTTTCCCaGATTTGGAGTCAGCATATGA	chr19:54079951-54080107	CACAGCGCTCCAGAGGGAGGtATGTCAATC
ENSG00000130844	ZNF331	protein_coding	chr19:54079951-54080007	TTTTTTCCCaGATTTGGAGTCAGCATATGA
ENSG00000130844	ZNF331	protein_coding	chr19:54079951-54080013	TTTTTTCCCaGATTTGGAGTCAGCATATGA
ENSG00000130844	ZNF331	protein_coding	chr19:54079951-54080071	TTTTTTCCCaGATTTGGAGTCAGCATATGA
ENSG00000130844	ZNF331	protein_coding	chr19:54079951-54080074	TTTTTTCCCaGATTTGGAGTCAGCATATGA
ENSG00000130844	ZNF331	protein_coding	chr19:54079951-54080107	TTTTTTCCCaGATTTGGAGTCAGCATATGA
ENSG00000130844	ZNF331	protein_coding	chr19:54079951-54080113	TTTTTTCCCaGATTTGGAGTCAGCATATGA
ENSG00000130844	ZNF331	protein_coding	chr19:54079951-54080129	TTTTTTCCCaGATTTGGAGTCAGCATATGA
ENSG00000130844	ZNF331	protein_coding	chr19:54079951-54080314	TTTTTTCCCaGATTTGGAGTCAGCATATGA
ENSG00000130844	ZNF331	protein_coding	chr19:54079951-54080346	TTTTTTCCCaGATTTGGAGTCAGCATATGA
ENSG00000130844	ZNF331	protein_coding	chr19:54079951-54081203	TTTTTTCCCaGATTTGGAGTCAGCATATGA
ENSG00000117643	MAN1C1	protein_coding	chr1:26110154-26110277	GTGGGGCACaGGTATCTCTATCTTCTGTTC	chr1:25944289-25944828	GCGGGAGAAAATCAAGGAGGtATGGACTCA
ENSG00000117643	MAN1C1	protein_coding	chr1:26012931-26013027	TTTTCTTGCaGATGATGCAGTTTGCTTGGC	chr1:26012931-26013027	TACGAGGGTAACATGTTCGGtGAGTCGATT
ENSG00000117643	MAN1C1	protein_coding	chr1:26073159-26073274	TGTGCCTGCaGGAGGCCTCAGCGGGGCAAC	chr1:26073159-26073274	GAGCTTCCACCTGAACGTGGtGAGTCAGAG
ENSG00000117643	MAN1C1	protein_coding	chr1:26075746-26075826	CTGTCCTGCaGAGCGGAGAAGCATCCTTGT	chr1:26073209-26073274	GAGCTTCCACCTGAACGTGGtGAGTCAGAG
ENSG00000117643	MAN1C1	protein_coding	chr1:26079975-26080069	CTCCTTTACaGGTGTTCCGAATAAAGGCCA	chr1:26075746-26075826	CTACCTGACAGGAGAAGAGGtGGGTTGGCC
ENSG00000117643	MAN1C1	protein_coding	chr1:26085083-26085200	TGTCTTTTCaGTGGGAACTGGGGCTGGGCC	chr1:26079975-26080069	GCGTGGTGAGCTTCAAAAGGtAGGGCGCCA
ENSG00000117643	MAN1C1	protein_coding	chr1:26090365-26090458	TCTCTCGGCaGGTCAGGAACATCCGCAAGG	chr1:26090365-26090458	AGTGGGAACTGGGTGCAACGtGAGTACAGA
ENSG00000117643	MAN1C1	protein_coding	chr1:26098148-26098263	TCCCTTCACaGACCATGTCTCAGTTGGAGG	chr1:26098148-26098263	GTACTACGAAGCCTTGGAGGtAAGACAAGC
ENSG00000117643	MAN1C1	protein_coding	chr1:26104596-26104815	CTTGCTCCCaGGCGATAGAGACCTACTTGC	chr1:26104596-26104815	GAGTCATACGCCCGCTCAGGtAACCCTGCA
ENSG00000117643	MAN1C1	protein_coding	chr1:26107431-26107603	TGTTTCCCCaGACACCAAACTTGGGCCTGA	chr1:26107431-26107603	GGGCTGGGAGGTGGTGCTGGtGAGTGGGCC
ENSG00000117643	MAN1C1	protein_coding	chr1:26109076-26109191	CCCTTCCTCaGGCCTTGGAGAAATACTGTC	chr1:26109076-26109191	TTCTAGCGGAGACACTAAAGtGAGCAGTGT
ENSG00000104998	IL27RA	protein_coding	chr19:14162908-14163099	TCTCTTCCCaGCAAGTACCTGAGGCCCAGC	chr19:14142685-14142784	CAGCGGACGCGTCCCCAGGGtGAGTGCTGG
ENSG00000104998	IL27RA	protein_coding	chr19:14143198-14143315	TCCCTCTCCaGGCAGCGCCGGGCCACTGCA	chr19:14143198-14143315	ACCTCCAGAGCCAAAAGTAGtGAGTACAGG
ENSG00000104998	IL27RA	protein_coding	chr19:14150320-14150477	TCTCCTCACaGCCGTTCCAACAAAACCCAG	chr19:14150320-14150477	GTGAACCTAGAAACCCAAAGtAACGTGGCA
ENSG00000104998	IL27RA	protein_coding	chr19:14150565-14150722	CCCTTCCCCaGTGAAGCCAAACGCCCCCCG	chr19:14150565-14150722	GGAGGCGGCCTGGACCCTGGtGAGTGCTGG
ENSG00000104998	IL27RA	protein_coding	chr19:14153265-14153424	CTCTCCCCCaGCTGGAACCGGAGCTGAAGA	chr19:14153265-14153424	TTCCAGACACCGCCTTCTGGtGAGGATATC
ENSG00000104998	IL27RA	protein_coding	chr19:14153528-14153601	ATCCTTGCCaGCTCCAAAAGATGTGTGGGT	chr19:14153528-14153601	ACCTTTGCTTCTATGGAAGGtGAGCTTCAG
ENSG00000104998	IL27RA	protein_coding	chr19:14156966-14157149	TCATCTCTCaGGCCCCAGGGCCCTGTGTGC	chr19:14156966-14157149	CTCTCTTTGGTCTGCTTGGGtAAGAGACTG
ENSG00000104998	IL27RA	protein_coding	chr19:14157242-14157430	CCACCCTCCaGATTCAGCCTCTGCCCCCCG	chr19:14157242-14157430	CTCAGTGCTCTGTTACCAGGtGAGGCCCTG
ENSG00000104998	IL27RA	protein_coding	chr19:14159793-14159894	TTGTCACTCaGGGAATTTCACTGTCGGGGT	chr19:14159793-14159894	GGGTTCAGGGAGGAATTAGGtAAGAGTGGG
ENSG00000104998	IL27RA	protein_coding	chr19:14159968-14160126	TTCCTCCCCaGCACCCCTAGTGGGGCCAAC	chr19:14159968-14160126	CCCTCCGTCTGCATGAATGGtGAGCTTCCC
ENSG00000104998	IL27RA	protein_coding	chr19:14161570-14161695	GTGTTCTCCaGTGAGTGGCAACACACAGAG	chr19:14161570-14161695	CTCCGGCTTCATCTACCAGGtAGGGGGGTT
ENSG00000104998	IL27RA	protein_coding	chr19:14162419-14162512	TACCCTACCaGATAACACCCTGAGGTGGAA	chr19:14162419-14162512	GCCTGGCCACCTCTGGAAGGtGAGGCTGTC
ENSG00000104998	IL27RA	protein_coding	chr19:14162692-14162785	TGTCTTGCCaGGTGCTACCACCTAAGGCAC	chr19:14162692-14162785	AGGCCAGCCCCACATGGAGGtGAGTCAAAG
ENSG00000159733	ZFYVE28	protein_coding	chr4:2420012-2420050	GGGCCGCTCaCCTTGGGTTTGTAGAGCCAC	chr4:2272455-2272583	AGCAGCGCGAGCAGAAGATCtGGAATGGGG
ENSG00000159733	ZFYVE28	protein_coding	chr4:2273038-2273141	GTCTCACCCaCCTTCCCACAGCTGCGGCAG	chr4:2273038-2273141	GGCACCCACTCCGGGGGGTCtGTCACAACA
ENSG00000159733	ZFYVE28	protein_coding	chr4:2273402-2273506	CTCCCACACaCCTTCAAAGTCCCCATCGCG	chr4:2273402-2273506	CTCCGCAGAGTCTGGGTGACtAGTGGAGAA
ENSG00000159733	ZFYVE28	protein_coding	chr4:2275789-2275909	TGACATGACaCCTGAAATGCAGACGAACAG	chr4:2274900-2275016	TGCAGCTGGTCAGCCACACCtGAGGAAGGA
ENSG00000159733	ZFYVE28	protein_coding	chr4:2275789-2275943	TGACATGACaCCTGAAATGCAGACGAACAG	chr4:2275789-2275909	GGGCCGCCTCTGGCCCCATCtTGTCTGAGG
ENSG00000159733	ZFYVE28	protein_coding	chr4:2306016-2307263	CTGGCTCTTaCCTGGAGCCCGACAGGGCCT	chr4:2275789-2275943	GGACCCAGCTGTGGAGCTGCtGCATGGAGA
ENSG00000159733	ZFYVE28	protein_coding	chr4:2321897-2321998	TCCATCCCCaCCTTATTTTCCGCAGCAACG	chr4:2306016-2307263	CAGCGTCTGCAGCAAATCCCtACGAATCAA
ENSG00000159733	ZFYVE28	protein_coding	chr4:2337432-2337521	GAGGCACTCaCCACACGATGGCCAGCCTGG	chr4:2321897-2321998	CGCATAGACCACGAGGCCACtGCATTTGAG
ENSG00000159733	ZFYVE28	protein_coding	chr4:2339134-2339223	CCTGTGCTCaCCTCTCCACCGTCTCGCAGA	chr4:2330824-2330869	TAGAACACCTTTTCCATTTCtGCAAAACAA
ENSG00000159733	ZFYVE28	protein_coding	chr4:2341180-2341382	AGCTGCAGTaCCTGAGCTCAAACTCTGCGA	chr4:2330869-2330869	TAGAACACCTTTTCCATTTCtGCAAAACAA
ENSG00000159733	ZFYVE28	protein_coding	chr4:2343205-2343312	CCACCCGCTaCCTCGGCACCGAACCACAGC	chr4:2332616-2332775	ATGGGCTGGAAGGAGGGGGCtGGGGAGGAA
ENSG00000159733	ZFYVE28	protein_coding	chr4:2343205-2343342	CCACCCGCTaCCTCGGCACCGAACCACAGC	chr4:2337432-2337521	GTACCCGAAGTCCAGGGCCCtGTCCGGGGA
ENSG00000159733	ZFYVE28	protein_coding	chr4:2355660-2355800	CCGTGGCTCaCCTGACAGGAGCGGAACTGG	chr4:2337434-2337521	GTACCCGAAGTCCAGGGCCCtGTCCGGGGA
ENSG00000159733	ZFYVE28	protein_coding			chr4:2339134-2339223	CACCATGGCCGAGACGTAGCtGCAAACACA
ENSG00000159733	ZFYVE28	protein_coding			chr4:2341180-2341382	TGGAGCCGGCGGCCAGGCACtGCGGGAGGG
ENSG00000159733	ZFYVE28	protein_coding			chr4:2341244-2341382	TGGAGCCGGCGGCCAGGCACtGCGGGAGGG
ENSG00000159733	ZFYVE28	protein_coding			chr4:2343205-2343342	TGATGTTCAACACATTGTCCtGAAACAGAA
ENSG00000159733	ZFYVE28	protein_coding			chr4:2355660-2355800	GCAGCTGCGGATCCGACCTCtGCAGGAGAG
ENSG00000143119	CD53	protein_coding	chr1:111441746-111441814	TCTTTTCACaGGTGTTGGGGATGTCCTTTG	chr1:111434031-111434093	CTTCAACTTGCTCTTTTGGGtAAGTGTATC
ENSG00000143119	CD53	protein_coding	chr1:111434967-111435155	CTTCCTTTCaGATCTGTGGCTGCTGCATTT	chr1:111434967-111435155	CAAGTGTCTGCTTATGTCGGtGAGTCCTTA
ENSG00000143119	CD53	protein_coding	chr1:111436949-111437023	CTTTGTCCCaGTTCTTCATCCTGCTGCTGA	chr1:111436949-111437023	CTTTGTATATGAACAGAAGGtAAGTTATAA
ENSG00000143119	CD53	protein_coding	chr1:111437582-111437677	TGCCTGCCCaGCTGAATGAGTATGTGGCTA	chr1:111437582-111437677	GGACTCCATCCAGTCATTTGtGAGTACAGG
ENSG00000143119	CD53	protein_coding	chr1:111439275-111439355	TTGGCTTTTaGCTGCAGTGTTGTGGTATAA	chr1:111439275-111439355	CTCAGATCGAAAAGTGGAGGtAATTTTGTC
ENSG00000143119	CD53	protein_coding	chr1:111440431-111440514	ATGTCTTCTaGGGTTGCTATGCGAAAGCAA
ENSG00000165672	PRDX3	protein_coding	chr10:120938267-120938302	CAGCCACTCaCCGACGCTCGGAGCAACCGT	chr10:120927995-120928045	CAGCTGGACTTGGCTTGATCtGAAAATACA
ENSG00000165672	PRDX3	protein_coding	chr10:120928689-120928854	AAAAAACCTaCCGTAGGAGAATCCGGTGTC	chr10:120928689-120928854	GTCAATTATGAAGAGACCTCtGCATGATCA
ENSG00000165672	PRDX3	protein_coding	chr10:120931894-120931997	CAGGATCTTaCCTTAGTGCAAGACCAGAAC	chr10:120931894-120931997	TGTGGCCCAAACCACCATTCtAATCAAAAT
ENSG00000165672	PRDX3	protein_coding	chr10:120933249-120933384	CAATGCCATaCCTTTCTTGGTGTATTTATC	chr10:120933249-120933384	TGTAGGACACACAAAGGTGCtGGAAAAAAA
ENSG00000165672	PRDX3	protein_coding	chr10:120933963-120934069	ATTACACTTaCAAATCCAAAGGATAGAAGA	chr10:120933963-120934069	TACCCTTAAAATAGGGTGCAtGCTGGGTGA
ENSG00000165672	PRDX3	protein_coding	chr10:120933963-120934104	ATTACACTTaCAAATCCAAAGGATAGAAGA	chr10:120933963-120934104	GGTGCATGGCATGAGGAACCtGAAAAAAAA
ENSG00000165672	PRDX3	protein_coding	chr10:120936533-120936665	ATAACACTTaCTGGTGCTGAATAATTTTGC	chr10:120936533-120936665	CACTCACATGTCGGGCAACCtGGAAAGAGA
ENSG00000165672	PRDX3	protein_coding			chr10:120936552-120936665	CACTCACATGTCGGGCAACCtGGAAAGAGA
ENSG00000082068	WDR70	protein_coding	chr5:37752588-37752672	TTTTCTTTTaGGACTCAGCCCAAAACCATG	chr5:37379470-37379494	CGCTCTGGGCCCAGCGAAGGtGGGTTTCAT
ENSG00000082068	WDR70	protein_coding	chr5:37379591-37379656	TCTTGCTCCaGTGACAGGCTCAGACGCGTC	chr5:37379591-37379656	ATGGGCTTCACGGGGTTCGGtGAGTGACTG
ENSG00000082068	WDR70	protein_coding	chr5:37381704-37381787	TCATGTTTTaGGTAAAAAAGCTCGCACATT	chr5:37381704-37381787	AGAAGTCGCAAAACACTGGGtAAGAAGCTC
ENSG00000082068	WDR70	protein_coding	chr5:37392102-37392222	AATCTTTTCaGAAGCAAGAGAAAAAGAGGA	chr5:37392102-37392222	GCTCCAAATCATCTTCCAGGtGCCTGATTT
ENSG00000082068	WDR70	protein_coding	chr5:37396477-37396672	TGTATTTTCaGGGATACGAGCAGCAGTGAA	chr5:37438024-37438083	GAAGCATGGCACTAAAACAGtAAGTTTAAA
ENSG00000082068	WDR70	protein_coding	chr5:37438024-37438083	TCTTGTTTCaGAATCCTGTTCACAAGATTC	chr5:37443341-37443474	CCCTTCAGCCCTGTGAGTGGtATGTATTCA
ENSG00000082068	WDR70	protein_coding	chr5:37443341-37443474	TTTAAAACCaGGTGTCTGCTTTGGGTCTGG	chr5:37479936-37480089	GGACATGGCCAACACCAAGGtAAGCATTAA
ENSG00000082068	WDR70	protein_coding	chr5:37479936-37480089	TTTTCGTACaGCCATCAGATCAAGTCATTA	chr5:37516616-37516692	TGACTTGCTCAAATGATGCGtGAGTATTGT
ENSG00000082068	WDR70	protein_coding	chr5:37516616-37516692	TTATTTTTAaGGGTCATACAGCAATGCTTC	chr5:37605166-37605340	CTGGGACCGAAATTTGACTGtAAGTTAAAT
ENSG00000082068	WDR70	protein_coding	chr5:37605166-37605340	ATCATTTTTaGGACTGTGAGGACGTGGGAA	chr5:37697757-37697856	GTCCTTGCCTCTCGTGGAGGtAGGTTAAAA
ENSG00000082068	WDR70	protein_coding	chr5:37688012-37688080	TTCTTCTCCaGAGCAACAAGTTAAGACTGT	chr5:37701160-37701244	TTCCCACCATGTTCCCAATGtAAGTAGCAT
ENSG00000082068	WDR70	protein_coding	chr5:37697757-37697856	TTTGTGAATaGGTTCATCCTAAGTTCCACT	chr5:37703051-37703189	AATAGACATCACAGATGCGGtACGTATATT
ENSG00000082068	WDR70	protein_coding	chr5:37703051-37703189	TTTTTCTGTaGGACTGACTGCTGTTTCAGT	chr5:37721217-37721317	ACCCCAACAAGAGTCAGAGGtATTTCATAA
ENSG00000082068	WDR70	protein_coding	chr5:37721217-37721317	TTCCTTTGCaGAGTGTTGTTCGCTGCCTGT	chr5:37722957-37723036	CAGGACTACATCATCACCCGtAAGTCGTTA
ENSG00000082068	WDR70	protein_coding	chr5:37722957-37723036	ACACCCGTTaGGGGAGCAAAATTATGTGTG	chr5:37725036-37725152	CCTCCTGTAGCAGGCCCAGGtGACTGTGAT
ENSG00000082068	WDR70	protein_coding	chr5:37725036-37725152	ACTTCTTGTaGCTCATGCCTTGCCTATGTT	chr5:37726985-37727147	TTTCTCCAGCATATTCCAAGtGAGAATATA
ENSG00000082068	WDR70	protein_coding	chr5:37726985-37727147	TTTTGCAATaGGTCGTGGTGGCCGAGTTGG
ENSG00000169567	HINT1	protein_coding	chr5:130500788-130500898	CCAGTACCTaCCCGGTCATCCTCAAAAATG	chr5:130495143-130495304	TCATTAAGTGTCCAAGAAGCtGGAAAAGGA
ENSG00000169567	HINT1	protein_coding	chr5:130498171-130498196	TTAGTAATGaCCTTAGGAAGATGAAAATGT	chr5:130496520-130496537	ACATGAGATATTCAACACTCtGTTACAGAA
ENSG00000169567	HINT1	protein_coding	chr5:130500753-130500898	ACGATACCCaCCTCAGCAGGCGAGAGAGGT	chr5:130498078-130498170	GTTTTTCCTTAGTAATGACCtTAGGAAGAT
ENSG00000169567	HINT1	protein_coding			chr5:130498247-130498369	TGTCATGGAAAGCAAGGCACtAGGGAAAAG
ENSG00000169567	HINT1	protein_coding			chr5:130498265-130498369	TGTCATGGAAAGCAAGGCACtAGGGAAAAG
ENSG00000169567	HINT1	protein_coding			chr5:130498321-130498369	TGTCATGGAAAGCAAGGCACtAGGGAAAAG
ENSG00000169567	HINT1	protein_coding			chr5:130500753-130500898	TGGCAATCTCATCTGCCATCtCGGCCTCTC
ENSG00000256966	RP11-613M10.8	protein_coding	chr9:37592307-37592466	CTCCCCGCTaCCGTTCAGCTCAGTTCGAAG	chr9:37588895-37588929	TTCTTTAAGATAAATGGAGCtGAAAGAAAA
ENSG00000136717	BIN1	protein_coding	chr2:127864436-127864519	GGCTCGCTCaCCTTCTCCTGCGCGCGGGTG	chr2:127806105-127806209	CCATGAGCCAGCCTTCATCCtGAGGGGCAG
ENSG00000136717	BIN1	protein_coding	chr2:127807997-127808098	CCAGCCCTCaCCTGCTCTTCAGGGTTCTGG	chr2:127807997-127808098	AGTCGTGCTGGGCCTGTACCtGCAGAGGAT
ENSG00000136717	BIN1	protein_coding	chr2:127808378-127808488	TGTGGGCTCaCCTTGAACATGAAACCTGGG	chr2:127808378-127808488	CGACAGCAGGAAGAGAGCTCtGGTGGCAGA
ENSG00000136717	BIN1	protein_coding	chr2:127808730-127808819	TGCTGTCTTaCGGAGGCTGCTTCACTTGCC	chr2:127808730-127808819	CCTCCGAGGCCTCTGCTGGCtGCAACATAA
ENSG00000136717	BIN1	protein_coding	chr2:127809831-127809938	TGGGCACTTaCTTGGGCAGGCCCCGGCTCG	chr2:127809831-127809938	CGGCTGGACTCTCTGTGGGCtGGTAACAGG
ENSG00000136717	BIN1	protein_coding	chr2:127810998-127811021	GTGCAGCTTaCCTCCCAGAGGTCCCATGGA	chr2:127810998-127811021	AGAGGTCCCATGGAATTGACtGAGCGCAGC
ENSG00000136717	BIN1	protein_coding	chr2:127811481-127811588	GCACAACCAaCCTGACCAGAGGGCGTGGGT	chr2:127811481-127811588	AAGGCCCCGGGGCCTCAAACtTGGCAGCAG
ENSG00000136717	BIN1	protein_coding	chr2:127815049-127815177	CCGCGGCTGaCCTGGGAGGGGGTGGTCACG	chr2:127815049-127815177	CTGGTGGGCCTTTCCGGAGCtGTGGGTCGG
ENSG00000136717	BIN1	protein_coding	chr2:127816587-127816731	ATCACTCCTaCCTGAGATGGGGACTTGGGG	chr2:127816587-127816731	TTTTGCAGGCGCGTTGTCACtGTGGGGGAG
ENSG00000136717	BIN1	protein_coding	chr2:127818172-127818216	ACTGCCGGTaCCTGTTCTTCTTTCTGCGCA	chr2:127818172-127818216	AAACAGTTTACTTTTCTTTCtGTGGGGACG
ENSG00000136717	BIN1	protein_coding	chr2:127819691-127819773	CCCGCACGCaCCTGGGCTGGGCCTTGACCG	chr2:127819691-127819773	CATTGAGGTTCTGGTTGAGCtGCAGGAGAG
ENSG00000136717	BIN1	protein_coding	chr2:127821147-127821222	CCATGGCCTaCCTTGCTCATCTCCTTGTGG	chr2:127821147-127821222	GACGTAGAAACCTACGCGGCtACAGAAGGG
ENSG00000136717	BIN1	protein_coding	chr2:127821509-127821594	CTGGGCCTCaCCTGTTCCACAGGGACGGCA	chr2:127821509-127821594	TGATGAGCTCCTCCTCGGCCtGGGGGGCAG
ENSG00000136717	BIN1	protein_coding	chr2:127825739-127825831	GCCAGTGTCaCCTGATTTCGGAGCAGGTTA	chr2:127825739-127825831	TCTCAAGCAGCGAGACAGGCtGGGGTGGGG
ENSG00000136717	BIN1	protein_coding	chr2:127826500-127826607	CCAGCCCTTaCCTTGGCAATTTTGGCTTCA	chr2:127826500-127826607	CCCGCTTGGCAATGCGTGACtGGGGCAGAC
ENSG00000136717	BIN1	protein_coding	chr2:127827571-127827666	GGGTCTCTCaCCTTGATGTCGGGGAACTGG	chr2:127827571-127827666	TCCACAGCAGGTCGTTGTTCtGAGACAGGC
ENSG00000136717	BIN1	protein_coding	chr2:127828129-127828223	CCCATGCTCaCCTCTGCGATCTTGTTTGCC	chr2:127828129-127828223	TTGGAAGCCTCGTGCATGGCtGTGGGGCAG
ENSG00000136717	BIN1	protein_coding	chr2:127828338-127828392	CTGCCTCCTaCCTTTGACGGAGGCCAGGTA	chr2:127828338-127828392	GCAGCCGGGTGCCCTCCGTCtGCAAAGAGA
ENSG00000136717	BIN1	protein_coding	chr2:127834202-127834282	CCCACACTCaCCAGCTGCTTGTTGAAATTC	chr2:127834202-127834282	TCCCCAGCTTCTGGAGAACCtGCCGAAGCC
ENSG00000162819	BROX	protein_coding	chr1:222905970-222906053	TTTCTCCCTaGACTAAACCCAAACCAGAAG	chr1:222889042-222889142	CTGCTTCAAAAATATGCAAGtAAGTTTATT
ENSG00000162819	BROX	protein_coding	chr1:222892267-222892373	TCTCTTATAaGTGACTTGAGGTCATCCAGG	chr1:222892267-222892373	TATTTCTCACTTTTACAAGGtTAGTTATTT
ENSG00000162819	BROX	protein_coding	chr1:222892605-222892701	CTTTTCTATaGGTTTCATAAATTCTTTGGA	chr1:222892605-222892701	TGCAAGGACAGGTTCCAAGGtAAGCAACAC
ENSG00000162819	BROX	protein_coding	chr1:222895761-222895856	TATAATTCCaGTGCCCAGCAGGATGCTGTT	chr1:222895761-222895856	GACTGGCTGGAAAAGAAAAGtAAGTTAATA
ENSG00000162819	BROX	protein_coding	chr1:222897434-222897506	CTATCTTTAaGTATAACAGAAGATGAAGCA	chr1:222897434-222897506	GATTTTTAAACATTTAAAGGtAAAACAAAC
ENSG00000162819	BROX	protein_coding	chr1:222898792-222898897	GTTGTTCTCaGGAAAGTCATCTCCCAAAAC	chr1:222898792-222898897	CAGGCTGAAGCTCAAGAAGGtATCCTAAAT
ENSG00000162819	BROX	protein_coding	chr1:222900510-222900574	TTTGGTTACaGTAACAATTGCTCGAGCAAT	chr1:222900510-222900599	AATTTCTATCAAAAAGCTGGtAAGCTTCTA
ENSG00000162819	BROX	protein_coding	chr1:222900510-222900599	TTTGGTTACaGTAACAATTGCTCGAGCAAT	chr1:222902085-222902170	GTGTTTCTACACAGCTTATGtAAGTATTCA
ENSG00000162819	BROX	protein_coding	chr1:222902085-222902170	TGTAACTTTaGATCATACTTTATCCAGTTT	chr1:222902962-222903043	CTCCAAGAAGCAGAAAAATGtAAGTTTTCC
ENSG00000162819	BROX	protein_coding	chr1:222902962-222903043	TATTTCATCaGGCTTACTGTTACCATGGTG	chr1:222904699-222904858	AAGACCCAAGGATGACAGTGtATGAGATTG
ENSG00000162819	BROX	protein_coding	chr1:222903369-222903519	TTCACATGCaGTGTATGCAAAGGCAGAAGC
ENSG00000162819	BROX	protein_coding	chr1:222904699-222904858	ATTTTTTGCaGTTACTTTCAAAAAATTCCA
ENSG00000162819	BROX	protein_coding	chr1:222905970-222905994	TTTCTCCCTaGACTAAACCCAAACCAGAAG
ENSG00000196628	TCF4	protein_coding	chr18:53331906-53331989	ATTGAAAGTaCCTCTGTTTGGTCCCCTCCT	chr18:52895459-52895592	TTCGGATTCAGATTCCTTTCtGTGGAGGAT
ENSG00000196628	TCF4	protein_coding	chr18:52896078-52896307	CCTGCACTGaCCTCGGACTTGCTGCTCCAG	chr18:52896078-52896307	GTCCTCATCGTCATTATTGCtGTGGGACAA
ENSG00000196628	TCF4	protein_coding	chr18:52899740-52899902	TATACTGTTaCCTAGATCTTGACCTAGTAA	chr18:52899740-52899902	TGTAGTCCTGGTGGCATGCCtGCCGAAAAA
ENSG00000196628	TCF4	protein_coding	chr18:52899752-52899902	TAGATCTTGaCCTAGTAATTGATTTGATAT	chr18:52899752-52899902	TGTAGTCCTGGTGGCATGCCtGCCGAAAAA
ENSG00000196628	TCF4	protein_coding	chr18:52901779-52901914	GGCCAACCTaCCTCTGTAAGGGTCCTGGGG	chr18:52901779-52901914	CTTCACGATGGGTCCCCACCtGAAAGGGCG
ENSG00000196628	TCF4	protein_coding	chr18:52921728-52921931	TCATCACTTaCCATGAGTGAATGTCTGTTG	chr18:52921728-52921931	GATCTTCAATTCGGCTTTGCtGTTGGTTAA
ENSG00000196628	TCF4	protein_coding	chr18:52924546-52924619	ATGAGACATaCCAAAGAGTGTAAGGGTCCT	chr18:52924546-52924619	CTAGACCAAACAGCTGTGCCtGCTGATATT
ENSG00000196628	TCF4	protein_coding	chr18:52924546-52924622	ATGAGACATaCCAAAGAGTGTAAGGGTCCT	chr18:52924546-52924622	GACCAAACAGCTGTGCCTGCtGATATTAAA
ENSG00000196628	TCF4	protein_coding	chr18:52927180-52927258	AAATACACTaCCTGAGAGAGATGGAGGAGA	chr18:52927013-52927258	TGTGATCTGGAGAATAGATCtTAAAACAAT
ENSG00000196628	TCF4	protein_coding	chr18:52928697-52928764	TATTTCCTCaCCGAAGCAAGTGCTTTCCCC	chr18:52927180-52927258	TGTGATCTGGAGAATAGATCtTAAAACAAT
ENSG00000196628	TCF4	protein_coding	chr18:52937062-52937194	CTGTGACTCaCCCATTATACTGTCTGTCCC	chr18:52928697-52928764	GCCCCGCTTCCTCTATTTGCtGCAAAAACA
ENSG00000196628	TCF4	protein_coding	chr18:52937106-52937194	TACAGGAAGaGGTGCTGTAATGGTTTGTAC	chr18:52942850-52942983	TCACTGCTGTGATGGCCATCtGTAAAGGAC
ENSG00000196628	TCF4	protein_coding	chr18:52937115-52937194	AGGTGCTGTaATGGTTTGTACCACTACGAT	chr18:52942879-52942983	TCACTGCTGTGATGGCCATCtGTAAAGGAC
ENSG00000196628	TCF4	protein_coding	chr18:52937155-52937194	CATCGGAGGaAGACTGGAATTGATGTCTGC	chr18:52942891-52942983	TCACTGCTGTGATGGCCATCtGTAAAGGAC
ENSG00000196628	TCF4	protein_coding	chr18:52942850-52942902	GTCTGCCTTaCCAAACGTTCATGTGGATGC	chr18:52942893-52942983	TCACTGCTGTGATGGCCATCtGTAAAGGAC
ENSG00000196628	TCF4	protein_coding	chr18:52942850-52942983	GTCTGCCTTaCCAAACGTTCATGTGGATGC	chr18:52942911-52942983	TCACTGCTGTGATGGCCATCtGTAAAGGAC
ENSG00000196628	TCF4	protein_coding	chr18:52946782-52946887	CAGCATCTTaCCTTGCATGAAGAAGGAGCT	chr18:52942938-52942983	TCACTGCTGTGATGGCCATCtGTAAAGGAC
ENSG00000196628	TCF4	protein_coding	chr18:52946782-52946905	CAGCATCTTaCCTTGCATGAAGAAGGAGCT	chr18:52946782-52946887	TTGCTGATGGAGCATAGACCtGAGGAGAAA
ENSG00000196628	TCF4	protein_coding	chr18:52969647-52969715	TCTGACCTTaCCTCTGCTTTCCCTTCGTGG	chr18:52946782-52946905	CCTGAGGAGAAAGAACCAACtGAGTTTTGC
ENSG00000196628	TCF4	protein_coding	chr18:52988901-52988969	CATTCGCTTaCCGCTTTCCCATTATAGTAG	chr18:53017588-53017639	ACTTTCTTTGTCTGTACCTCtGAAAGAAAA
ENSG00000196628	TCF4	protein_coding	chr18:53017590-53017639	GCAGTACTTaCTGAAGATGGCAAACCTGGA	chr18:53017590-53017639	ACTTTCTTTGTCTGTACCTCtGAAAGAAAA
ENSG00000196628	TCF4	protein_coding	chr18:53017595-53017639	ACTTACTGAaGATGGCAAACCTGGAGGAAC	chr18:53017595-53017639	ACTTTCTTTGTCTGTACCTCtGAAAGAAAA
ENSG00000196628	TCF4	protein_coding	chr18:53018105-53018213	GAATACCTTaCCCATGGCACTACTGTGAAG	chr18:53017607-53017639	ACTTTCTTTGTCTGTACCTCtGAAAGAAAA
ENSG00000196628	TCF4	protein_coding	chr18:53018105-53018231	GAATACCTTaCCCATGGCACTACTGTGAAG	chr18:53017627-53017639	ACTTTCTTTGTCTGTACCTCtGAAAGAAAA
ENSG00000196628	TCF4	protein_coding	chr18:53018105-53018234	GAATACCTTaCCCATGGCACTACTGTGAAG	chr18:53017633-53017639	ACTTTCTTTGTCTGTACCTCtGAAAGAAAA
ENSG00000196628	TCF4	protein_coding	chr18:53070685-53070749	TTCTCACTTaCCTGGTGGCAACCCTGTAAG	chr18:53018105-53018213	CTGGGTTGCCCATATCCATGtCACCTCCAA
ENSG00000196628	TCF4	protein_coding	chr18:53070852-53070945	TGTTTACATaCGTAAAGTAGGCACTACTGG	chr18:53018105-53018231	TGTCACCTCCAAGGAGACTCtGCTAAAAGG
ENSG00000196628	TCF4	protein_coding	chr18:53128250-53128316	ATGGGTCTTaCTTTGTATTCTGGAATTGAC	chr18:53018105-53018234	CACCTCCAAGGAGACTCTGCtAAAAGGTTA
ENSG00000196628	TCF4	protein_coding	chr18:53128250-53128346	ATGGGTCTTaCTTTGTATTCTGGAATTGAC	chr18:53018127-53018234	CACCTCCAAGGAGACTCTGCtAAAAGGTTA
ENSG00000196628	TCF4	protein_coding	chr18:53131307-53131368	GATATACTTaCCCTGGACGGGCTTGGATGT	chr18:53018186-53018234	CACCTCCAAGGAGACTCTGCtAAAAGGTTA
ENSG00000196628	TCF4	protein_coding	chr18:53177810-53177828	TAAATATTTaCCTCTGCTGTCCTCTTCCAT	chr18:53018198-53018234	CACCTCCAAGGAGACTCTGCtAAAAGGTTA
ENSG00000196628	TCF4	protein_coding	chr18:53252511-53252583	AATTTACATaCTTGAGCCAGTAAAATGTCC	chr18:53070685-53070749	GAGCCCCTTTCTGTTTTACCtGCCAAGAGA
ENSG00000196628	TCF4	protein_coding	chr18:53254276-53254347	TTCTTTCTTaCCGCACTGAAATCCAGTAAA	chr18:53128250-53128316	CAAGGTCCCTGCTGGTCATGtGGTCATAGG
ENSG00000196628	TCF4	protein_coding	chr18:53254276-53254367	TTCTTTCTTaCCGCACTGAAATCCAGTAAA	chr18:53128250-53128346	GAGTCCCATCTCCATAGTTCtGTAAATAAA
ENSG00000196628	TCF4	protein_coding	chr18:53255701-53255766	TCATCGAGCaCCTCATTTTTCCTCAGATCG	chr18:53131307-53131368	CTACTTCTGTCTTCTACATCtAGGGACAAG
ENSG00000196628	TCF4	protein_coding	chr18:53263337-53263457	TGATGACTCaCGCCTATCCCGGGTACTCAG	chr18:53177810-53177828	CTCTGCTGTCCTCTTCCATAtGAATAGGAA
ENSG00000196628	TCF4	protein_coding	chr18:53298529-53298593	GATCCACCTaCCTTGGCCTCCCAAAGTGCT	chr18:53252511-53252583	TCACAGGAGGTGAAAACATCtAAAAGAAAC
ENSG00000196628	TCF4	protein_coding	chr18:53298529-53298619	GATCCACCTaCCTTGGCCTCCCAAAGTGCT	chr18:53252548-53252583	TCACAGGAGGTGAAAACATCtAAAAGAAAC
ENSG00000196628	TCF4	protein_coding	chr18:53302934-53303128	CTGGTTCCTaCCTCCAAGGGCCTCCTGGAG	chr18:53254276-53254347	TTCGCTGTTGGTGATGCATTtTAGCAAAAT
ENSG00000196628	TCF4	protein_coding			chr18:53254276-53254367	TTAGCAAAATCACACAAACCtAGAAACATG
ENSG00000196628	TCF4	protein_coding			chr18:53263337-53263457	TGACAGAATGAGACTCCATCtGGAAAAAAA
ENSG00000196628	TCF4	protein_coding			chr18:53298529-53298593	CGTCCAAGAGATAATGTTCTtAGATTGGTG
ENSG00000196628	TCF4	protein_coding			chr18:53298529-53298619	GGTGTTTACAAAACATTTGCtGCAGGGTGG
ENSG00000211673	IGLV3-1	IG_V_gene	chr22:23223277-23223576	CTCTCCTGTaGGATCCGTGGCCTCCTATGA	chr22:23222938-23222983	GTCCTTGCTTACTGCACAGGtGCTGCCCCT
ENSG00000180884	ZNF792	protein_coding	chr19:35454534-35454566	CAAGCACTCaCCTGCGCGGGGTCCCGCAGC	chr19:35448863-35450475	TCTGTTCCATGGCAAAAATCtGAAAGCAGA
ENSG00000180884	ZNF792	protein_coding	chr19:35451139-35451220	TCGCTGCTTaCCAGAGCCAGGCCTGCCATA	chr19:35451139-35451220	CCCAGGGCTCTTTCCCCATCtCCAACTGGG
ENSG00000180884	ZNF792	protein_coding	chr19:35451139-35451261	TCGCTGCTTaCCAGAGCCAGGCCTGCCATA	chr19:35451139-35451261	GACCTGAAAGATATAAGTCCtAAGGGAAAG
ENSG00000180884	ZNF792	protein_coding	chr19:35451772-35451898	GACAGCCTTaCCCAGCGAGGCTATAAGTGC	chr19:35451772-35451898	CCTCAAAGGTCACGCAGCCCtGCCATGATG
ENSG00000178904	DPY19L3	protein_coding	chr19:32972985-32973143	TTTGGTTTTaGATGATGGATGGCCCAGGAG	chr19:32899160-32899262	GAAAATAAATTGCCATCTGGtAGGTGATTT
ENSG00000178904	DPY19L3	protein_coding	chr19:32902145-32902278	TTTTCCAAAaGGTTGTACCAGTAGAAGATT	chr19:32902145-32902278	ATGGTTTTCTAATATTAAGGtATGGAGTTT
ENSG00000178904	DPY19L3	protein_coding	chr19:32902145-32902347	TTTTCCAAAaGGTTGTACCAGTAGAAGATT	chr19:32923622-32923712	GCTCCAACCCTCGTGCAAGGtAATTACAAC
ENSG00000178904	DPY19L3	protein_coding	chr19:32923622-32923712	CTCTGTTTTaGGAAGTGGAGCGAGAAATCT	chr19:32927352-32927473	TAGAGTTCTACCCATACAGGtATGTTTTGT
ENSG00000178904	DPY19L3	protein_coding	chr19:32927352-32927401	CATATCTATaGGTTTTCATGGCCTAATATA	chr19:32928100-32928245	TCTGGTATGTCACAAATAGGtGAGTTGGAG
ENSG00000178904	DPY19L3	protein_coding	chr19:32927352-32927473	CATATCTATaGGTTTTCATGGCCTAATATA	chr19:32930018-32930141	CTTACAGCCTCTTTCTGAAGtAAGTGTTTA
ENSG00000178904	DPY19L3	protein_coding	chr19:32928100-32928245	CCCTTTTACaGAAATATTTAGAGCCAGTTT	chr19:32930123-32930141	CTTACAGCCTCTTTCTGAAGtAAGTGTTTA
ENSG00000178904	DPY19L3	protein_coding	chr19:32930018-32930141	CTTTTGTGCaGAATAGATACCACAAGAGTT	chr19:32930682-32930816	CATGCTGCCAGCAGTGAAGGtGAGCTTTGC
ENSG00000178904	DPY19L3	protein_coding	chr19:32930123-32930141	CTGAGACCAaACTTACAGCCTCTTTCTGAA	chr19:32944051-32944182	CATTGCAAGAAAACTTCAGGtAGGACTTTT
ENSG00000178904	DPY19L3	protein_coding	chr19:32930682-32930816	TCTTTTTACaGAGGCTGACACTTCTTGCCA	chr19:32945845-32945946	TCTCAACAACATAATTAAGGtAAGTTAATA
ENSG00000178904	DPY19L3	protein_coding	chr19:32944051-32944182	GGTTCTTGCaGGCGACATGGCTGTATGGAA	chr19:32949006-32949079	TTGGGCTTGGAGCAACAAGGtATAACTGAA
ENSG00000178904	DPY19L3	protein_coding	chr19:32945845-32945946	TTAATTTCTaGAAAAATCTGAAAACTGGAA	chr19:32949257-32949415	TTGCCTTTCATAATCTCAGGtATGGTATAT
ENSG00000178904	DPY19L3	protein_coding	chr19:32949006-32949079	TTCCCCGATaGAAAATTCTTAACCTGAAGT	chr19:32949310-32949415	TTGCCTTTCATAATCTCAGGtATGGTATAT
ENSG00000178904	DPY19L3	protein_coding	chr19:32949257-32949415	TTGTTCCCTaGGGATTTTGATGCAAATCTC	chr19:32954272-32954394	TGGCATTGAGTACAATGAGGtATTTTTGTC
ENSG00000178904	DPY19L3	protein_coding	chr19:32954272-32954394	GTTTTACTCaGTGATTCTACAAATCAACAA	chr19:32954775-32954886	TCTTTATAACCCAAAGAGGGtCAGTGTCAT
ENSG00000178904	DPY19L3	protein_coding	chr19:32954775-32954886	TGTTCTTGCaGAATGAAGTACCTCTGGACG	chr19:32955634-32955690	GCTGTATCTATGCTATAAGGtAAGACTGAT
ENSG00000178904	DPY19L3	protein_coding	chr19:32955634-32955690	TTCTTATATaGATATGTATAATGCGATATT	chr19:32959637-32959719	AGCTGATGAACTGGATTAAGtAAGAGGATT
ENSG00000178904	DPY19L3	protein_coding	chr19:32958380-32958394	CCAAAAACTaGAACCAGAAGTCCTGACACC	chr19:32968428-32968560	GAGAGAGCGGACCAGAGCGGtGAGGCTCCC
ENSG00000178904	DPY19L3	protein_coding	chr19:32959637-32959719	TTTAATTTCaGTTCTGGCCAGGAATGATGG	chr19:32971305-32971463	GGACATTGCCAACGGCCACGtGAGCATGCT
ENSG00000178904	DPY19L3	protein_coding	chr19:32968428-32968433	AAATCTTTCaGCTCTAACACTCCAAGAAAG	chr19:32971611-32971662	GGGGCTGGGCAAGGGAGAGGtGAGAGGGGA
ENSG00000178904	DPY19L3	protein_coding	chr19:32968428-32968560	AAATCTTTCaGCTCTAACACTCCAAGAAAG
ENSG00000178904	DPY19L3	protein_coding	chr19:32971305-32971463	TCTTTTTGAaGGTTTATCAGATATATGCCA
ENSG00000178904	DPY19L3	protein_coding	chr19:32971611-32971662	GCTTCCTACaGAAGCCCTCTCTTGGCACTT
ENSG00000178904	DPY19L3	protein_coding	chr19:32972985-32973007	TTTGGTTTTaGATGATGGATGGCCCAGGAG
ENSG00000104059	FAM189A1	protein_coding	chr15:29862709-29862927	CGGACACTCaCCGAGAAGCCTGCCCAGAAG	chr15:29415545-29415858	GCAGAGCGAGACATGGAAGCtAAAAATCAA
ENSG00000104059	FAM189A1	protein_coding	chr15:29416890-29416964	AAGCGTCTCaCCGCTCCCAGGCACAGCCTC	chr15:29418470-29418694	CTTGTGCTGTCAGCTGGTACtGCAAGAGAA
ENSG00000104059	FAM189A1	protein_coding	chr15:29418470-29418694	GGCCAACCTaCCTGCCATGCTAGATGTGCA	chr15:29420992-29421067	GCTGACCTATACTTGTAACCtACAGTAAGA
ENSG00000104059	FAM189A1	protein_coding	chr15:29420992-29421067	GGTAAGCTTaCCTGGAGTGCTGAAGCCAGC	chr15:29428569-29428704	AAAGTCCAGGTGGAGGCCCCtGAAAAGACA
ENSG00000104059	FAM189A1	protein_coding	chr15:29428569-29428704	CCAGGCCTCaCCTGGCTGGCAGGGGGCTGG	chr15:29429237-29429397	GTGACCTCTGCGGAAGGAACtGGAAAACAG
ENSG00000104059	FAM189A1	protein_coding	chr15:29429237-29429397	GGGAGACCAaCCTCTGGGCCTCAGTGGACG	chr15:29443937-29444044	ACACGCTGAAGAGGAGATCCtGCGAGGAAA
ENSG00000104059	FAM189A1	protein_coding	chr15:29443937-29444044	AGGCCACTCaCCATCTGCAGGACATCGGAG	chr15:29488634-29488768	CCACACTGTCAAACTTAATCtAGACAGAGG
ENSG00000104059	FAM189A1	protein_coding	chr15:29488634-29488768	AGCGGGGTCaCCTTCAAGGTCAGCCTCACA	chr15:29544572-29544682	GCAGCATGAAAAAGGTTATCtGGAAACAAA
ENSG00000104059	FAM189A1	protein_coding	chr15:29544572-29544670	TCATTACTTaCCAACTGGCAGCCTTCTAGG	chr15:29673979-29674035	TGAGTCCCGACAGCAGCACCtGGAAGGACA
ENSG00000104059	FAM189A1	protein_coding	chr15:29544572-29544682	TCATTACTTaCCAACTGGCAGCCTTCTAGG
ENSG00000104059	FAM189A1	protein_coding	chr15:29673979-29674035	GTGCCACTTaCCACAAGGGAGAGAGGCCTC
ENSG00000116690	PRG4	protein_coding	chr1:186282813-186282907	CTTCCATTTaGATCAATACTATAACATTGA	chr1:186266008-186266083	CAGCAAGTTTCATCTCAAGGtAGCTTAACC
ENSG00000116690	PRG4	protein_coding	chr1:186269223-186269345	TATAATTTTaGATTTATCAAGCTGTGCAGG	chr1:186269223-186269345	AAGAGAGTCTGCACTGCGGGtAAGTCCTGA
ENSG00000116690	PRG4	protein_coding	chr1:186270724-186270843	GCTCTGGGTaGAGCTTTCCTGTAAAGGCCG	chr1:186270724-186270843	GAGAGTTTCTGTGCAGAAGGtAAGCATCAC
ENSG00000116690	PRG4	protein_coding	chr1:186273926-186274054	TTGATTTATaGAACATTCTGTTTCTGAAAA	chr1:186273240-186273389	TCAGAGGAAATAACAGAAGGtAGGAAGATG
ENSG00000116690	PRG4	protein_coding	chr1:186275450-186275610	TTTTTCTCCaGTAAAAGATAACAAGAAGAA	chr1:186273926-186274054	TTACAGAAGAAACTCAAAGGtTTGAGCATT
ENSG00000116690	PRG4	protein_coding	chr1:186275450-186276057	TTTTTCTCCaGTAAAAGATAACAAGAAGAA	chr1:186275450-186278272	ATCAATCCCATGCTTTCCGGtATTAAGAAT
ENSG00000116690	PRG4	protein_coding	chr1:186275450-186277814	TTTTTCTCCaGTAAAAGATAACAAGAAGAA	chr1:186277348-186278272	ATCAATCCCATGCTTTCCGGtATTAAGAAT
ENSG00000116690	PRG4	protein_coding	chr1:186275450-186278272	TTTTTCTCCaGTAAAAGATAACAAGAAGAA	chr1:186278925-186279002	ACATTAGTTGCATTCCGAGGtGAGCTATGT
ENSG00000116690	PRG4	protein_coding	chr1:186278925-186279002	AATTTGTTTaGATGAGACCAATATATGCAA	chr1:186280166-186280302	AAAAACTTTCTTCTTTAAGGtAACACAAAT
ENSG00000116690	PRG4	protein_coding	chr1:186280166-186280302	TTAAATTTTaGGTCATTATTTCTGGATGCT	chr1:186280572-186280728	GTGTATTTTTTCAAGAGAGGtATGTGTTAC
ENSG00000116690	PRG4	protein_coding	chr1:186280572-186280728	TAAATTATCaGGATTCTCAGTACTGGCGTT	chr1:186281307-186281504	CTGGCTTATCAAGACAAAGGtAACATTTTT
ENSG00000116690	PRG4	protein_coding	chr1:186281307-186281504	ATACATAACaGGTGGCAGCATTCAGCAGTA	chr1:186281901-186282026	TACTATGCCTTTTCTAAAGGtAAGGTATTA
ENSG00000116690	PRG4	protein_coding	chr1:186281901-186282026	GCCACTTACaGGTGTCCTTCATAATGAAGT
ENSG00000196923	PDLIM7	protein_coding	chr5:176923418-176923513	CCTAGGCTCaCCCGGGAAATGGAGAGGGGC	chr5:176910648-176910731	CCAGGTTGATCTGACATATCtAAGGACAGC
ENSG00000196923	PDLIM7	protein_coding	chr5:176910868-176910983	GGGGCTCTCaCCGCACAGACGAAGCAGGTG	chr5:176910868-176910983	CCAAACATCTTCTCATAGTCtGAGAATGGG
ENSG00000196923	PDLIM7	protein_coding	chr5:176911071-176911191	CCAGTGGGTaCCTCGCTCGCAATAGGGCAC	chr5:176911071-176911191	TCAGGGCGTGCATGATCTCCtGGAAGGAGG
ENSG00000196923	PDLIM7	protein_coding	chr5:176915069-176915249	GCCCTACTCaCGCCTGTAATCTTCTTCTTG	chr5:176915069-176915249	CGCCACCAGGTAGCGGCCCCtGCAGGGAGG
ENSG00000196923	PDLIM7	protein_coding	chr5:176916394-176916628	AGGCCACCCaCCGGATGACCTTGTGGCACT	chr5:176915196-176915249	CGCCACCAGGTAGCGGCCCCtGCAGGGAGG
ENSG00000196923	PDLIM7	protein_coding	chr5:176916772-176916833	CTCCCTCTCaCCAGGCCAGGGCTCCTGGGG	chr5:176916394-176916628	GGGCTGGGGGCGGTAGGGCCtGCCGGGGAA
ENSG00000196923	PDLIM7	protein_coding	chr5:176917871-176917907	CGTCCCTGTaCCTTGATTTCTTCAGGTGCT	chr5:176916772-176916833	TTCTGTCCTGGGCACCTGGCtGCAAGATCT
ENSG00000196923	PDLIM7	protein_coding	chr5:176918011-176918147	CTGGCACTTaCTGAACTCGGTGCCTGTGAG	chr5:176916812-176917100	CCTCATGCCAGGAAGCCATCtGTGATGGCA
ENSG00000196923	PDLIM7	protein_coding	chr5:176918405-176918421	GGCTCACTGaCTTGTCAGGGGTCTGCACCT	chr5:176917032-176917032	GCTGGTGTGCGGTCTCTAGCtGGGAGACGA
ENSG00000196923	PDLIM7	protein_coding	chr5:176918808-176918926	GGCCGACGTaCCCATTCTGCTGCGGGGCGC	chr5:176917501-176917594	CTCCAGGACATACTTTTCCCtGAGGGGCAG
ENSG00000196923	PDLIM7	protein_coding	chr5:176918808-176918977	GGCCGACGTaCCCATTCTGCTGCGGGGCGC	chr5:176917871-176917907	TCCTCATCCGGGTCTTGCACtGAGAGGGCA
ENSG00000196923	PDLIM7	protein_coding	chr5:176919406-176919436	CAGCCTCGTaCCTTCTGCGGTTTGCTCTGA	chr5:176918011-176918147	CAGCGGTCGGAGCGGCTGTCtGTGGGGAGG
ENSG00000196923	PDLIM7	protein_coding	chr5:176919527-176919678	CACCCGCATaCCTGCTGAGGCCCAGGCTGA	chr5:176918026-176918147	CAGCGGTCGGAGCGGCTGTCtGTGGGGAGG
ENSG00000196923	PDLIM7	protein_coding	chr5:176923418-176923428	CCTAGGCTCaCCCGGGAAATGGAGAGGGGC	chr5:176918104-176918147	CAGCGGTCGGAGCGGCTGTCtGTGGGGAGG
ENSG00000196923	PDLIM7	protein_coding			chr5:176918405-176918421	ACTTGTCAGGGGTCTGCACCtGTGAAGGAA
ENSG00000196923	PDLIM7	protein_coding			chr5:176918808-176918926	CCGCGGCGGGGGCGGAGGCCtGGGCAGAGA
ENSG00000196923	PDLIM7	protein_coding			chr5:176918808-176918977	GGCAGGGTAAGGTGGGGGCCtGGGTGGAAG
ENSG00000196923	PDLIM7	protein_coding			chr5:176919406-176919436	GCTCTGAACCGGCTGGGCCCtGGAGGAGAA
ENSG00000196923	PDLIM7	protein_coding			chr5:176919414-176919436	GCTCTGAACCGGCTGGGCCCtGGAGGAGAA
ENSG00000196923	PDLIM7	protein_coding			chr5:176919527-176919678	CTTTGCCCCCAGGAGTGAGCtGTGGAGAGA
ENSG00000135077	HAVCR2	protein_coding	chr5:156535937-156535994	CCGAGACTTaCTTGTAAGTAGTAGCAGCAG	chr5:156514116-156514305	GTTGGCCAAAGAGATGAGGCtGTGGAAATA
ENSG00000135077	HAVCR2	protein_coding	chr5:156515952-156515988	ATTATTCTTaCCTTAAATTCTGTATCTTCT	chr5:156515952-156515988	TCTTTGCTATGAGAATACCCtAGTAAGGGG
ENSG00000135077	HAVCR2	protein_coding	chr5:156522317-156522470	AAAACACTTaCATTTGAAAATTAAAGCGCC	chr5:156522317-156522470	TGGCCAATGTGGATATTTGCtATGGAAACA
ENSG00000135077	HAVCR2	protein_coding	chr5:156525869-156525912	AAGTTACTTaCTGTTAGATTTATATCAGGG	chr5:156522419-156522470	TGGCCAATGTGGATATTTGCtATGGAAACA
ENSG00000135077	HAVCR2	protein_coding	chr5:156531677-156531760	TGCATAGTTaCCTGGGCCATGTCCCCTGGT	chr5:156525869-156525912	CCCAGTGTCTGTGTCTCTGCtATAAAAAGA
ENSG00000135077	HAVCR2	protein_coding	chr5:156533638-156533680	TGTCCACTCaCCTGGTTTGATGACCAACTT	chr5:156531677-156531760	GGTGCAGGGGTGACCTTGGCtAATGTCAGA
ENSG00000135077	HAVCR2	protein_coding	chr5:156533638-156533973	TGTCCACTCaCCTGGTTTGATGACCAACTT	chr5:156533638-156533973	TATTCCACTTCTGAGGACCCtGCATAGAGA
ENSG00000196968	FUT11	protein_coding	chr10:75535299-75535440	TGATATTTCaGTTGGAAAGAGATGTGGCTG	chr10:75532092-75532799	GCTCATGCGCCACATCCCGGtGAGTGAGGG
ENSG00000196968	FUT11	protein_coding	chr10:75532948-75533573	ACCCGGTCTaGGTAGACTCCTACGGGAAAT	chr10:75532948-75533573	AGATTCCTGAGAATGACAGGtAAGAGTGCT
ENSG00000196968	FUT11	protein_coding	chr10:75535177-75535270	TCCTTTCACaGCAGTCTTGTCCAAGTTAGA
ENSG00000213465	ARL2	protein_coding	chr11:64789193-64789324	TGTCCTCCCaGGTCCTGGAGCTGGACTCCA	chr11:64781680-64781744	AGCTGCGACTGCTCATGCTGtATCCTACCG
ENSG00000213465	ARL2	protein_coding	chr11:64785836-64785946	CTGCGCCCCaGTGGCCTGGACAATGCTGGA	chr11:64785836-64785946	AGACCCTGGAGCACCGAGGGtGAGCAGGGG
ENSG00000213465	ARL2	protein_coding	chr11:64786043-64786205	TCCTTGCCCaGATTCAAGCTGAACATCTGG	chr11:64786043-64786205	GAGCCTGCTGGTGGAGGAGGtGGGCAGCTC
ENSG00000213465	ARL2	protein_coding	chr11:64787891-64787971	TTCTCCCCCaGCGCCTGGCCGGAGCAACCC	chr11:64787891-64787971	CTCTAACGCCATCCGCGAGGtGAGTCCAGG
ENSG00000205045	SLFN12L	protein_coding	chr17:33849298-33849398	CAACTGCTTaCCTGATGAAATTCCTCAGAA	chr17:33801945-33802504	GTTATCTTTTCTGATAGCCCtAGATGGGGA
ENSG00000205045	SLFN12L	protein_coding	chr17:33805094-33805204	AATTAAATTaCCTGGAAGGTGATATCTCAG	chr17:33805094-33805204	GAGGGCAGTTCCTCACATACtATGGAATAA
ENSG00000205045	SLFN12L	protein_coding	chr17:33806136-33807214	CCTTCCTCAaCCTGGTTCTGAATCCACCAT	chr17:33806136-33807214	TCCACGCAGAAATTCTTTTCtGTAAAATAG
ENSG00000205045	SLFN12L	protein_coding	chr17:33814745-33814758	AGAGAACGAaCCTGGCGAGGTCCATGTCTG	chr17:33814745-33814758	CGAACCTGGCGAGGTCCATGtCTGCGCACT
ENSG00000205045	SLFN12L	protein_coding	chr17:33814745-33814821	AGAGAACGAaCCTGGCGAGGTCCATGTCTG	chr17:33814824-33814853	GCCCCTCGCTCAGCTGCATTtCTATCGGGC
ENSG00000143199	ADCY10	protein_coding	chr1:167779962-167780150	ATGATACATaCTTTGTTCATGTTCAGCCAG	chr1:167778918-167779076	AGGTTGAGTACCATGATTCCtGAGAGGAAA
ENSG00000143199	ADCY10	protein_coding	chr1:167787310-167787505	ATAGGCCTCaCCTTGAGTAGCTCCTCCCCA	chr1:167779962-167780150	CCACCAGATTCTCCAAGTTCtAAAGAAAAA
ENSG00000143199	ADCY10	protein_coding	chr1:167791262-167791379	CACATTGTTaCCAGATAGCTACAGAGGAAT	chr1:167787310-167787505	TTCCTGAAGTCTGGCATACCtGCATTACCA
ENSG00000143199	ADCY10	protein_coding	chr1:167792246-167792361	CCCACACTTaCCAGAATAAAGCAGGATGTC	chr1:167791262-167791379	AATGTTCTATAAACAAAACCtAAGAGAGAG
ENSG00000143199	ADCY10	protein_coding	chr1:167793714-167793810	AAGATAAATaCCTGCTGTTCAGAAGGAGAC	chr1:167792246-167792361	CTGGATCAATTGCGGGTATCtATGGAAAAG
ENSG00000143199	ADCY10	protein_coding	chr1:167793889-167794093	CCAGCCCTTaCCTAACTCAATGGCCAAATC	chr1:167793714-167793810	ATCTGAAGGGCTCGGGAGCCtGGGAAGAAA
ENSG00000143199	ADCY10	protein_coding	chr1:167798505-167798661	AAATCCCCTaCCTGGAAACAATTTTGAGTT	chr1:167793889-167794093	CTAGGTAAGCCTTAATGATCtGAAATGGCA
ENSG00000143199	ADCY10	protein_coding	chr1:167802225-167802400	CCTTCCCTTaCCCTGGAGGTGGGCTCTCTT	chr1:167798505-167798661	TTGTGCCAGCCTCTTCTTCCtATTGGATAA
ENSG00000143199	ADCY10	protein_coding	chr1:167803208-167803315	TGGTTTCTTaCCTCACCTTTGAGGCTGTAA	chr1:167802225-167802400	GGCCCATATTGAAACAGACCtACAGGGAGG
ENSG00000143199	ADCY10	protein_coding	chr1:167805547-167805778	AAACAGCTTaCCATGTAGTTATCACAAAAG	chr1:167803208-167803315	CATTCAAATACATGTATGCCtGTAACCAGC
ENSG00000143199	ADCY10	protein_coding	chr1:167806487-167806556	TATGCCTCTaCCTGCGATTTTCAGGAAAAA	chr1:167803880-167803932	TCTCCCAGTCTCATGCATCCtGTTGGGTAT
ENSG00000143199	ADCY10	protein_coding	chr1:167814801-167815091	AAGTAGGTTaCTTTTAAATCCATGAGACAT	chr1:167805547-167805778	TTCTCTTATTTCTTCAGGACtGTCCATATG
ENSG00000143199	ADCY10	protein_coding	chr1:167815223-167815501	GTGCTACTCaCCCATCCCTTCACTGGGCTT	chr1:167806487-167806556	AAGATAAGCTTTTCTTCAGCtAGAAAATAA
ENSG00000143199	ADCY10	protein_coding	chr1:167817599-167817727	GATTTTCTTaCCTTTTAATGACGTTGGAGG	chr1:167814801-167815091	TGTTCCTCTTCACCGTGATCtGGAGAGAGC
ENSG00000143199	ADCY10	protein_coding	chr1:167823591-167823727	GCAGGACTTaCTGAACAGGTTATTCCAGGT	chr1:167815223-167815501	AGCTGGATCAGAGAGATTTCtGCAGGTAGA
ENSG00000143199	ADCY10	protein_coding	chr1:167825403-167825677	AGGTTACTTaCGAGTCCAGTTCTTTGGAGA	chr1:167817599-167817727	GTTAGCTTAATGGAATACTCtACAGGGGTA
ENSG00000143199	ADCY10	protein_coding	chr1:167829045-167829131	GATGCTCTTaCCAGCTTCAAGATCTTCATA	chr1:167823591-167823727	GCTTCCCTCCCCCAGGTACCtGTAGTGAAA
ENSG00000143199	ADCY10	protein_coding	chr1:167830109-167830301	TAGCTAGTTaCCTGAACATGGAAAATGTCA	chr1:167825403-167825677	TCCTTTCCTCTTTCACTATCtGGACAAGAT
ENSG00000143199	ADCY10	protein_coding	chr1:167839495-167839648	AAGACACTCaCCTGTGATTCTTACCTTGGG	chr1:167829045-167829131	TCTCCCGAGAAATAGGGAACtGTACAAAGA
ENSG00000143199	ADCY10	protein_coding	chr1:167844369-167844424	CTACTACCTaCCCAGCAAAGGGTAATCCTC	chr1:167830109-167830301	CAATGAAATGGCAATAATCCtGTTTGTGAG
ENSG00000143199	ADCY10	protein_coding	chr1:167847684-167847873	TCCACACTCaCACTTTCTCAGTACGGCCCC	chr1:167839495-167839648	TTGATCTCTTTATTACGTCCtGTTATTTTT
ENSG00000143199	ADCY10	protein_coding	chr1:167849353-167849429	ACCCAGCACaCCTGTGTACTCGTGTCTCAC	chr1:167844369-167844424	GCACGCCATACCAAACATGCtGAAGAGAAG
ENSG00000143199	ADCY10	protein_coding	chr1:167849729-167849847	TCAATACTCaCTGGATTTTGTGGACTTGAG	chr1:167847684-167847873	TTGACTTTTTGACCAATGACtATAGCAAGA
ENSG00000143199	ADCY10	protein_coding	chr1:167852675-167852866	TTCACACTTaCCTTGTCAAACATGAAGACT	chr1:167849353-167849429	AACACCGATGGATACAGTTCtGGTGCAGGG
ENSG00000143199	ADCY10	protein_coding	chr1:167863091-167863179	TTTGAAAATaCCTGCTTCAAAATGCTTTCC	chr1:167849729-167849847	CACAGAGGAAAGAGCAGCCCtGTGAGGGAG
ENSG00000143199	ADCY10	protein_coding	chr1:167865833-167865929	TGGGTACTTaCTTTTGTGCTCACCAGAAGG	chr1:167852675-167852866	GAAGCTGTTTGTTATCAATCtGCAAAGTAG
ENSG00000143199	ADCY10	protein_coding	chr1:167868661-167868843	ATCACACCCaCCTTAACTGCTCTCTGATCT	chr1:167863091-167863179	CATGCAAGCCTCAGGAGGTCtAAGAAGGCA
ENSG00000143199	ADCY10	protein_coding	chr1:167868661-167868866	ATCACACCCaCCTTAACTGCTCTCTGATCT	chr1:167868661-167868866	ATGTGGCCAGCAGCCAGTCCtGGCAAGAAG
ENSG00000143199	ADCY10	protein_coding	chr1:167870900-167871043	CAAATGCTTaCCTATCTTGACTCGGATGTC	chr1:167870900-167871043	AGGGCTAGCAGTGCATCACCtTCAGAGAGA
ENSG00000143199	ADCY10	protein_coding	chr1:167870900-167871059	CAAATGCTTaCCTATCTTGACTCGGATGTC	chr1:167871254-167871292	CCTCCAAAAATCAACACTTCtGAGAAAAAA
ENSG00000143199	ADCY10	protein_coding	chr1:167871254-167871292	AGCCCCCATaCCTGCAAATTTCAGGATGTC	chr1:167873125-167873229	TCAGTCATTGCAGTAAAACCtGGAATAAAT
ENSG00000143199	ADCY10	protein_coding	chr1:167873125-167873229	GGAACACTTaCTCTCCACTATTGCACTTAT	chr1:167874160-167874378	CTTCTTTTGGAGTGTTCATGtTCAAGACAA
ENSG00000137547	MRPL15	protein_coding	chr8:55049071-55049225	TTTCCTTGCaGGAGAGAAGACCAAGAGGTC	chr8:55047844-55047951	TCCCGGCTCCAAGAAACCGGtAAATGGGTG
ENSG00000137547	MRPL15	protein_coding	chr8:55049828-55049993	TTGTTTTACaGTTTCAGACGCCAGTATAAG	chr8:55049071-55049225	GGTTTAACGAAGGACATAGGtAAGGTTGCT
ENSG00000137547	MRPL15	protein_coding	chr8:55055223-55055346	ACATATTTCaGGGTGCTGACACCTTTACGG	chr8:55049828-55049993	TGTCCAGCTGGTTGAGGAGGtAAGTCTTGA
ENSG00000137547	MRPL15	protein_coding	chr8:55055223-55055387	ACATATTTCaGGGTGCTGACACCTTTACGG	chr8:55055223-55055346	TATGATCCAAGAAGTCTGGGtAAGTTTGTT
ENSG00000137547	MRPL15	protein_coding	chr8:55059942-55060276	TTTTCTTTTaGACATTGTATGCAAACCTGT	chr8:55055223-55055387	TTCTTCTTTCTCTCTTTGTCtCATGTTGGC
ENSG00000224689	ZNF812	protein_coding	chr19:9806770-9806794	CAAGGACTTaCCATGGGACAAATCAGTGAC	chr19:9800817-9801937	TTTCCATCCACTGTAGCTTCtTGTCTGCTG
ENSG00000224689	ZNF812	protein_coding	chr19:9804370-9804496	GTTACTCTTaCCCACAGAGGCCAGGTTCAC	chr19:9801770-9801866	CTCCATTCTGAGCTCTCATGtGTGTTTTAA
ENSG00000224689	ZNF812	protein_coding	chr19:9805455-9805543	TTTCTTTTTaCCTGATAAGAATTTGCCAGG	chr19:9804370-9804496	CATCAAACGTCACTGAATCCtAAGTCATCA
ENSG00000224689	ZNF812	protein_coding			chr19:9805455-9805543	GGTTCCCTGGGAAAAAACCCtAGTGGAAAA
ENSG00000224689	ZNF812	protein_coding			chr19:9805483-9805543	GGTTCCCTGGGAAAAAACCCtAGTGGAAAA
ENSG00000174804	FZD4	protein_coding	chr11:86665843-86666127	GGGGCGCCCaCCTGCAGCTGGCTGGAGCAG	chr11:86662187-86663512	AAACAGAACAAAGGAAGAACtGGAAAAGTA
ENSG00000128335	APOL2	protein_coding	chr22:36635487-36635564	CCCCAACTTaCCAAGGGATCTTCCTCTGAC	chr22:36623453-36624326	GAGCTCATCTGCCTCATCCCtGCACAAGGA
ENSG00000128335	APOL2	protein_coding	chr22:36627386-36627512	ATGGAGCTTaCCTGGGCAGTTCAGCAGCAG	chr22:36624078-36624326	GAGCTCATCTGCCTCATCCCtGCACAAGGA
ENSG00000128335	APOL2	protein_coding	chr22:36629199-36629208	AGCGAGCCTaCCTGGGTTCATGGTGCCAGC	chr22:36624241-36624326	GAGCTCATCTGCCTCATCCCtGCACAAGGA
ENSG00000128335	APOL2	protein_coding	chr22:36629199-36629287	AGCGAGCCTaCCTGGGTTCATGGTGCCAGC	chr22:36627386-36627512	TCAATAAAGATACTGCTCTCtAGTTGGAAA
ENSG00000128335	APOL2	protein_coding	chr22:36629448-36629501	CAGAAACTCaCCTCGTTCCAGCTTCCTCTT	chr22:36629199-36629287	TGGAAGGTTTTCCTTAACCCtTGAGAACGA
ENSG00000128335	APOL2	protein_coding	chr22:36633107-36633231	GGGCCTCGGaCCTGCCCAATACTTGTGAGG	chr22:36629448-36629501	AAGGCAGGGTCCTCTTGTCCtGTAGGGGTA
ENSG00000128335	APOL2	protein_coding			chr22:36633107-36633231	TACTGCCCCTCAGGCTTGACtAGGACACAG
ENSG00000126088	UROD	protein_coding	chr1:45481009-45481167	TGGTCCCCCaGGAGGAGATCGGGCAGTTGG	chr1:45477938-45477957	TGGAAGCGAATGGGTTGGGGtGAGTTCTCC
ENSG00000126088	UROD	protein_coding	chr1:45478579-45478691	CTGATCGCCaGACCTCAGGGTTTTCCGGAG	chr1:45478579-45478691	GCAGGCCGTTACTTACCAGGtAAGAGTCAG
ENSG00000126088	UROD	protein_coding	chr1:45478808-45478887	TCTGTATGCaGAGTTTAGGGAAACCCGGGC	chr1:45478808-45478887	CTGTGAACTGACTCTGCAGGtGAGGGGTCC
ENSG00000126088	UROD	protein_coding	chr1:45478964-45479026	GTTTCCTACaGCCACTGCGTCGCTTCCCTC	chr1:45478964-45479026	CATCCTTGTTGTACCCCAGGtACCCACTCA
ENSG00000126088	UROD	protein_coding	chr1:45479266-45479463	TCCCCCTCCaGGCACTGGGCATGGAGGTGA	chr1:45479266-45479463	TGGCTTTGCTGGTGCCCCAGtAATGTGGGA
ENSG00000126088	UROD	protein_coding	chr1:45479581-45479742	TCCTTCTCTaGTGGACCCTGATGACATACA	chr1:45479581-45479742	AGTGGTGGCTGGTGCCCAGGtGAGTCCTGA
ENSG00000126088	UROD	protein_coding	chr1:45480111-45480117	ACCCTAACTaGGCATTGCAGCTGTTTGAGT	chr1:45480111-45480248	CCTGGCACCAGTGCCCATGGtGAGGATTGG
ENSG00000126088	UROD	protein_coding	chr1:45480111-45480248	ACCCTAACTaGGCATTGCAGCTGTTTGAGT	chr1:45480408-45480508	TGGCCCCAAAGAAAGCCCGGtAAGCCATGG
ENSG00000126088	UROD	protein_coding	chr1:45480408-45480497	CTTTTTTCTaGATCATCTTTGCTAAGGATG	chr1:45480612-45480678	TGCCTTGTATGCATCTGAGGtAACAGCCAG
ENSG00000126088	UROD	protein_coding	chr1:45480408-45480508	CTTTTTTCTaGATCATCTTTGCTAAGGATG
ENSG00000126088	UROD	protein_coding	chr1:45480612-45480678	TTTGCTTCCaGGGAGTGTGTGGGGAAGACG
ENSG00000181322	NME9	protein_coding	chr3:138048145-138048177	TTGAGGCTTaCCTGCAGGGCAATTTCCTTC	chr3:137981385-137981428	GGCTGTGTACTGGACTCACCtGAGGAGATT
ENSG00000181322	NME9	protein_coding	chr3:138022349-138022485	TGATGACTTaCCCTGAGGGGCTTCTGTATC	chr3:138020485-138020546	GTTGCTTCAGCCTCACCGCCtGTGGGATGA
ENSG00000181322	NME9	protein_coding	chr3:138023715-138023869	GGTGACATCaCCTTTCTGGCTGCTCCCTCC	chr3:138022349-138022485	GCCGTACTGAGCTCGGAGACtGGGAACATT
ENSG00000181322	NME9	protein_coding	chr3:138024846-138024938	GATGAGCTGaCCTCTCCAGCTTTGTGTTGG	chr3:138022414-138022485	GCCGTACTGAGCTCGGAGACtGGGAACATT
ENSG00000181322	NME9	protein_coding	chr3:138025240-138025322	GTCTCTCTTaCCTTCATGATAATCTCATCA	chr3:138022417-138022485	GCCGTACTGAGCTCGGAGACtGGGAACATT
ENSG00000181322	NME9	protein_coding	chr3:138034369-138034485	CCTCCAGTTaCCACTTTCCGTTCTCTGCCT	chr3:138023715-138023869	CCAGCTTCTCAAATGCCTCCtAGGCACAGG
ENSG00000181322	NME9	protein_coding	chr3:138036990-138037061	AATGTACTTaCTGCATAAAACAGAAAGGTT	chr3:138024846-138024938	CAAACCCAGCTTCCTGAATCtGTAGAATAT
ENSG00000181322	NME9	protein_coding	chr3:138038320-138038422	GAGAATCTTaCTAATGCAAAGTGCAGAAGG	chr3:138024876-138024938	CAAACCCAGCTTCCTGAATCtGTAGAATAT
ENSG00000181322	NME9	protein_coding	chr3:138038320-138038423	GAGAATCTTaCTAATGCAAAGTGCAGAAGG	chr3:138025240-138025322	CAGGTCCTCTCTGATGAAACtAAGCCAAAA
ENSG00000181322	NME9	protein_coding	chr3:138043715-138043739	CTTTGAATTaCCAGTTAGTCCTTTGGAACT	chr3:138033174-138033249	AAAGAGCCTCATCTTTAATCtAGTACAAAT
ENSG00000181322	NME9	protein_coding	chr3:138043715-138043772	CTTTGAATTaCCAGTTAGTCCTTTGGAACT	chr3:138034369-138034485	CAGCCACCAGTTCTCCTCCCtAGAATACGT
ENSG00000181322	NME9	protein_coding			chr3:138036990-138037061	CAAGACGATCTGCCTCTGCCtAAAGAAAGC
ENSG00000181322	NME9	protein_coding			chr3:138038320-138038423	CCTTGATAGACATCAACAACtGTGTGGAAC
ENSG00000181322	NME9	protein_coding			chr3:138043261-138043436	ATGCATTCTCCTTTAGTGCCtGAAGTAATT
ENSG00000181322	NME9	protein_coding			chr3:138043715-138043739	GTCCTTTGGAACTGAGCATTtCCTCCCAAA
ENSG00000181322	NME9	protein_coding			chr3:138043715-138043772	CTTGGGTGCTGATGTTGACCtAAAGCCAAA
ENSG00000171053	PATE1	protein_coding	chr11:125618495-125618625	CCCCTCCACaGGGGATGGTAATCCCTGGTT	chr11:125616200-125616251	CTGCTCTGCTGCTTTAGGGGtGAGTCCCTA
ENSG00000171053	PATE1	protein_coding	chr11:125616556-125616591	TTTTCCAACaGCATTATCTGGATCACTTTC	chr11:125616556-125616591	TCAATGAGAAATGATGCAGGtGAGTAGGAA
ENSG00000171053	PATE1	protein_coding	chr11:125617271-125617306	TGCCAGTACaGTCAATGAAATAGTTGCTGT	chr11:125617271-125617306	GTGAAAAACAATTTTCCTGGtAAGTATGAA
ENSG00000171053	PATE1	protein_coding	chr11:125617595-125617717	CTCTGGCCAaGTGATAGAAATTGTTCAGTG	chr11:125617595-125617717	GTTGGAAGGATGTTCAAAAGtAAGTTGTGG
ENSG00000104976	SNAPC2	protein_coding	chr19:7986308-7986427	TTCCTTTCTaGATCCGGGTCTTCCTCCAGC	chr19:7985252-7985434	GGGCCGGAGCGAGGCTGAGGtGAGATGCGG
ENSG00000104976	SNAPC2	protein_coding	chr19:7986590-7986658	GCTTCACTCaGGTCTGGACGGATCTGGCTG	chr19:7985272-7985434	GGGCCGGAGCGAGGCTGAGGtGAGATGCGG
ENSG00000104976	SNAPC2	protein_coding	chr19:7986920-7987232	CTGCCTGCCaGGTGCTCACCATCGCGGCCA	chr19:7986308-7986427	GCCCCCAGCCCCCATAGAGGtGAGGCAGAT
ENSG00000104976	SNAPC2	protein_coding	chr19:7986920-7987405	CTGCCTGCCaGGTGCTCACCATCGCGGCCA	chr19:7986590-7986658	GGCAGTGGCTTTCTCGCAGGtACCGCCATT
ENSG00000104976	SNAPC2	protein_coding	chr19:7987330-7987646	TCCATCACTaGAGTCCGCTGTGGTCCTCGA	chr19:7986920-7987232	CCCGAGCTCTCAGCAGCTGGtGAGAAGGGT
ENSG00000152256	PDK1	protein_coding	chr2:173460557-173460694	TTCTTTTTCaGGCTCTGTCAACAGACTCAA	chr2:173420879-173421074	AAGCAGTTCCTGGACTTCGGtGAGTGCGGC
ENSG00000152256	PDK1	protein_coding	chr2:173423436-173423577	TTTGGTTTCaGGATCAGTGAATGCTTGTGA	chr2:173421053-173421074	AAGCAGTTCCTGGACTTCGGtGAGTGCGGC
ENSG00000152256	PDK1	protein_coding	chr2:173426948-173427019	CTGCATTTTaGGTATATCCAGAGTCTTCAG	chr2:173423436-173423577	TTCAATTGGTACAAAGCTGGtAAGATTCTC
ENSG00000152256	PDK1	protein_coding	chr2:173427469-173427528	TTAAAACACaGAAGGCCTAGAAGAACATGG	chr2:173423468-173423577	TTCAATTGGTACAAAGCTGGtAAGATTCTC
ENSG00000152256	PDK1	protein_coding	chr2:173428780-173428783	TTGAACCCTaGGGAATAGGTCCAAAACAGG	chr2:173426948-173427019	ATGCTAAAGCTATTTATGAGtAAGTTCACT
ENSG00000152256	PDK1	protein_coding	chr2:173429231-173429415	GGTTTGTTTaGCTTTACAGATACTGTGATA	chr2:173427469-173427528	GTATGGCCTGCAAGATGATGtAAGTAATAT
ENSG00000152256	PDK1	protein_coding	chr2:173429706-173429787	TTTTTGGATaGCTTTATTGTTTGGTGGAAA	chr2:173429231-173429415	ATGTTACTCAATCAGCACTGtAAGTGTCCC
ENSG00000152256	PDK1	protein_coding	chr2:173429706-173429801	TTTTTGGATaGCTTTATTGTTTGGTGGAAA	chr2:173429286-173429415	ATGTTACTCAATCAGCACTGtAAGTGTCCC
ENSG00000152256	PDK1	protein_coding	chr2:173431584-173431661	ATTCACACTaGATGGCTATGAAAATGCTAG	chr2:173429706-173429801	GTACTTGAAGTTATTAAAGGtAAATACTGA
ENSG00000152256	PDK1	protein_coding	chr2:173433469-173433545	CTGCTCTGTaGCAAAATCACCAGGACAGCC	chr2:173431584-173431661	GAACTTGAAGAACTAAATGGtAAGCCTGAT
ENSG00000152256	PDK1	protein_coding	chr2:173435454-173435540	ATGTATTTCaGAATGCAATGAGAGCCACTA	chr2:173433469-173433545	GGTGTTTGAACTTTTCAAGGtTTGTAAAAT
ENSG00000152256	PDK1	protein_coding	chr2:173435454-173435552	ATGTATTTCaGAATGCAATGAGAGCCACTA	chr2:173435454-173435540	CACGCTGGGTAATGAGGATTtGACTGTGAA
ENSG00000152256	PDK1	protein_coding	chr2:173451006-173451116	TCTTACCTTaGATGAGTGACCGAGGAGGTG	chr2:173435454-173435552	TGAGGATTTGACTGTGAAGGtAAATGTGTT
ENSG00000152256	PDK1	protein_coding	chr2:173457663-173457776	TCATCAAACaGGCTGGTTTTGGTTATGGAT	chr2:173451006-173451116	CTCCCGCGCAGTGCCTCTGGtATGTTATCA
ENSG00000152256	PDK1	protein_coding			chr2:173457663-173457776	TGCAGTTATCTACATTAAGGtAATAGCTGT
ENSG00000153294	GPR115	protein_coding	chr6:47686125-47686175	CCCCCACTTaGAATGCATCACTAGGCCCAA	chr6:47653600-47653751	CACCTCAACAGGCCTCTGGGtAGGTAAGAG
ENSG00000153294	GPR115	protein_coding	chr6:47661408-47661484	GTCTTCAACaGAATGCTTCTTCTGAATTAT	chr6:47661408-47661484	TACATCCCTAACCTAGGAGGtGAGTGCAAA
ENSG00000153294	GPR115	protein_coding	chr6:47675040-47675074	TCTGTCCACaGAATGTTCCCACTATAGATC	chr6:47674982-47675074	ATCCAAGATTCACCTAAAAGtAAGTTTGAT
ENSG00000153294	GPR115	protein_coding	chr6:47675960-47676014	ATATTTTTCaGGCTGGAGATAAACTTCAAA	chr6:47675040-47675074	ATCCAAGATTCACCTAAAAGtAAGTTTGAT
ENSG00000153294	GPR115	protein_coding	chr6:47678471-47678622	TTTCTTTATaGAGAAATGCGAAGGACCTTG	chr6:47675960-47676014	AAGACTGGAAGGATCCAAGGtATGTGGCTA
ENSG00000153294	GPR115	protein_coding	chr6:47680093-47680344	GTTTTAAACaGGACTCAACTGGTGCATCTC	chr6:47678471-47678622	TGTGGAAAAACTCTTTAAGGtGATGCATTC
ENSG00000153294	GPR115	protein_coding	chr6:47681534-47682913	CTCCATTGCaGAGCTATAGTGAAGTGGCCA	chr6:47680093-47680344	TACTCGAGAGAAAATGAAGGtATTCTTTGT
ENSG00000153294	GPR115	protein_coding	chr6:47684542-47684583	TTTTGCCACaGGGTTTTTTCATCCTGCTGT	chr6:47681534-47682913	CTTGCTCAATGCTTTCCAGGtAAGTTCCAA
ENSG00000153294	GPR115	protein_coding	chr6:47685028-47685087	TGCTTCTTTaGATAAGAGATGCTTTGAGGA	chr6:47684542-47684583	AACCATTATGGATCACAAGGtAATTTGAAT
ENSG00000153294	GPR115	protein_coding			chr6:47685028-47685087	GAAATCGAGGGCAGCTGAGGtAAGCCTTCC
ENSG00000167393	PPP2R3B	protein_coding	chrX:347103-347426	GAGTAACTTaCTACTCTCGTCCCTGCGGAT	chrX:295105-295252	GCTGAGCTCGGCCTCGAACCtGCAACGAGG
ENSG00000167393	PPP2R3B	protein_coding	chrX:299339-299445	TCCCCACTCaCCCGTCCTCCCAGGGCTCTC	chrX:299339-299445	GGCCGCCGCTGTCACCGTCCtGGAGGAAGC
ENSG00000167393	PPP2R3B	protein_coding	chrX:299513-299631	GCCGCACTCaCCCTGAGCAGGGAGATCTGC	chrX:299513-299631	TCCTGCAGCGTGATCTTCCCtGCGGGGAGG
ENSG00000167393	PPP2R3B	protein_coding	chrX:301500-301675	CGGGGCATCaCCTTCAGTCCTCGGCTTGAC	chrX:301500-301675	GCGGAACCAGTACTCGATGCtGCGGCACGG
ENSG00000167393	PPP2R3B	protein_coding	chrX:302042-302131	CAGGAACCCaCCTGGTCGGTGTTTTTTTGT	chrX:302042-302131	CTTCTGCACTTTTCTGCCTCtAGATCGAAA
ENSG00000167393	PPP2R3B	protein_coding	chrX:302618-302666	GCCGTACGTaCCGTGTGACTGCTCCTGAGA	chrX:302618-302666	ATCATCTTGGTAGAAAGGGCtGGAAAGGAA
ENSG00000167393	PPP2R3B	protein_coding	chrX:306251-306407	CCCCCACGCaCCGTGGTCATTGTGCCGCGC	chrX:306251-306407	CCTCCAGCAGCGCCACATTCtGCCAAAGGA
ENSG00000167393	PPP2R3B	protein_coding	chrX:306909-306995	CCGCTCCGCaCCTGCAGGAAGGAGCTCCTC	chrX:306909-306995	AGAAGATCCGCTGGATGACCtGCGGGGGCG
ENSG00000167393	PPP2R3B	protein_coding	chrX:307436-307510	TGGGGACCCaCCGTGGTGATGTAGCGCGAG	chrX:307436-307510	GGTGCGTGTTCACCACGTCCtGCGGGTGGG
ENSG00000167393	PPP2R3B	protein_coding	chrX:307969-308071	CAGGCTCTCaCCTGCAAGAAGGGGACAAAG	chrX:307969-308071	GTGGCAGTTCTGGAGGATTCtGGAAGGACA
ENSG00000167393	PPP2R3B	protein_coding	chrX:308325-308428	CCAGGACTCaCTTTCTCCACATGGCGACGA	chrX:308325-308428	AGAGGGGGCAGCCGCAGGCCtGGGGCAGAG
ENSG00000167393	PPP2R3B	protein_coding	chrX:308346-308428	TGGCGACGAaCTTGTGGACGGACACGGAGC	chrX:308346-308428	AGAGGGGGCAGCCGCAGGCCtGGGGCAGAG
ENSG00000167393	PPP2R3B	protein_coding	chrX:322140-322325	GTGACACGTaCCTTGGCCACCAGGCCCATG	chrX:322140-322325	CTTCTTTCCGTGTCTGAACCtGAAGAGTCG
ENSG00000167393	PPP2R3B	protein_coding	chrX:334267-334506	GCGGGGCTGaCCTGCTGGAAGGCCTTCAGC
ENSG00000081479	LRP2	protein_coding	chr2:170218831-170218909	TGGGCTCTTaCCTTGGCCACTGGCCGGCGC	chr2:169985176-169985340	CCTTTTGCTCGTTCTCCATCtAAGAATACA
ENSG00000081479	LRP2	protein_coding	chr2:169985523-169985594	TTAAAAATTaCCTGTGCATAGATTGGATTT	chr2:169985523-169985594	AGAGATTCCATTTTGTCACCtAAATGAAAA
ENSG00000081479	LRP2	protein_coding	chr2:169989084-169989191	GCAACTGTTaCCTGAGTTCCATCAGCAGCT	chr2:169989084-169989191	CATTTTCAGATACAGTCACCtGTGGACATG
ENSG00000081479	LRP2	protein_coding	chr2:169993902-169994003	TGGTTTCTCaCCTGGATTGGCTGAACCACT	chr2:169993902-169994003	CCATGACAAAGTCTTCACTCtGATGGCAGA
ENSG00000081479	LRP2	protein_coding	chr2:169995087-169995216	ACCATACTCaCCATTGCCATTGACCTGTCA	chr2:169995087-169995216	CTTGACGAGACTGCTTAAGCtGGAAAGAAG
ENSG00000081479	LRP2	protein_coding	chr2:169995761-169995881	ATGAAACTGaCCTTGGCAGCTTGGGCAGAG	chr2:169995761-169995881	AACAGCACAGCTACTGCGGCtATAGAAGAA
ENSG00000081479	LRP2	protein_coding	chr2:169996053-169996120	TTAAAACTTaCTTGTTCCTGGAGAGATGCC	chr2:169996053-169996120	GGTGTAGCCGCTAGGACACCtGAAAGGAAA
ENSG00000081479	LRP2	protein_coding	chr2:169996965-169997055	TTCAGACTTaCTTGCATTTGGGGAGGTCAG	chr2:169996965-169997055	TTGATAGGCAGTTCGATGGCtGCAGGAAGG
ENSG00000081479	LRP2	protein_coding	chr2:169999184-169999303	AGTGCTCCTaCCTGCATCACACTCAGTGGT	chr2:169999184-169999303	TGTTTGCAAAGGTTGGGCACtGGAAAGCGG
ENSG00000081479	LRP2	protein_coding	chr2:170002257-170002433	TTGGTGATTaCCTGACTTATTGTATCTGAG	chr2:170002257-170002433	AGGCTGTAAGGGTTCATTGCtGCTTACCCA
ENSG00000081479	LRP2	protein_coding	chr2:170003249-170003469	TAATTTCTAaCCTTCCTTTGCAATGACTCT	chr2:170003249-170003469	GTCAGTCCAGAACATAAGCCtATAACAGAA
ENSG00000081479	LRP2	protein_coding	chr2:170007408-170007536	CAAGTACTTaCCCTAGTTTGGGATTCACAG	chr2:170007408-170007536	ATCTGACCAGTAAATATGCCtGAATTCAGA
ENSG00000081479	LRP2	protein_coding	chr2:170009309-170009474	GGCAAATTTaCCTTCCAACCCAGTCCACTG	chr2:170009309-170009474	ACAGTGTAATACACAACACCtACAGAGGAA
ENSG00000081479	LRP2	protein_coding	chr2:170010970-170011113	TTTATACTCaCTGAGGCCTATGTCCTTGGG	chr2:170010970-170011113	AGCAACAAAGGAGAGCTACCtGTAAACAAA
ENSG00000081479	LRP2	protein_coding	chr2:170012784-170012915	ACCCATCATaCCCTCAGCTGCACATCGTTT	chr2:170012784-170012915	TGTTCACATTCATTGATATCtGTAGGCAAA
ENSG00000081479	LRP2	protein_coding	chr2:170013881-170014012	ATATACTCTaCCTAGACAGGAGGTTCTGTC	chr2:170013881-170014012	GTTCTTTCTTTTCCTTTATCtGAAAAACAA
ENSG00000081479	LRP2	protein_coding	chr2:170018982-170019110	TGTTTACTTaCTGCAACCCAGTTCATCGGA	chr2:170018982-170019110	TTAGGGGTCGGTTTTCTACCtGCAATGTAA
ENSG00000081479	LRP2	protein_coding	chr2:170022442-170022564	CTTTTGCTTaCAGTGCTCCTCTGTCTCATC	chr2:170022442-170022564	GAATTACAGGGAACATCCACtGAAAGGAAA
ENSG00000081479	LRP2	protein_coding	chr2:170025049-170025186	CTCCCTCTTaCAGCACAGGTGAAGTTCTTC	chr2:170025049-170025186	CCATCAGGAAAGCGTGTGGCtGCCATGGGG
ENSG00000081479	LRP2	protein_coding	chr2:170026212-170026328	TAGGGACTTaCGACAATCAGCTTCATCAGA	chr2:170026212-170026328	GGATGGCAGGTCCTCATCTCtGAAGAGAAA
ENSG00000081479	LRP2	protein_coding	chr2:170027061-170027177	ATGACAGTTaCCACAGTCCCGTTCATCTGA	chr2:170027061-170027177	TCTGTGCACTCCCGGGGAGCtGGAAAGGAA
ENSG00000081479	LRP2	protein_coding	chr2:170028525-170028644	TGAACACTCaCCACAGTTTTCCTCATCTGA	chr2:170028525-170028644	GGATGGCATGTCCTCTCCTCtGCAAAGCAG
ENSG00000081479	LRP2	protein_coding	chr2:170029606-170029734	GCCCCTCCTaCCACAGCCTTGCTCATCACT	chr2:170029606-170029734	CAGAGATGGGCAGAGCTCACtGAAAAGGGA
ENSG00000081479	LRP2	protein_coding	chr2:170030429-170030674	CAGGAACTTaCTGCATTCTTCAATGGGCTC	chr2:170030429-170030674	GAGTCACAGTGGTGATTCTCtGAGAGCAGG
ENSG00000081479	LRP2	protein_coding	chr2:170031703-170031899	ACTCAACACaCCACAAAGAAGACGGTCTTC	chr2:170031703-170031899	CCACCAGATAGGAATGCACCtGCACAGAGA
ENSG00000081479	LRP2	protein_coding	chr2:170032921-170033098	GAGAGCCTTaCTTTTCATTGTTAGCGCACA	chr2:170032921-170033098	GTACCACAGGGATTGCTCACtAGTGGAAAA
ENSG00000081479	LRP2	protein_coding	chr2:170034313-170034536	CACCTACTCaCCAATGGGCTGCCTATATGG	chr2:170034313-170034536	GCCCTCCAAATCAGAGTACCtGCAGCAGTA
ENSG00000081479	LRP2	protein_coding	chr2:170037958-170038128	TATGTACGTaCTCTATGTAACCCAGGTGGG	chr2:170037958-170038128	GTCTGCCCAGTAGAGGTACCtGTCAGGGCA
ENSG00000081479	LRP2	protein_coding	chr2:170038677-170038829	GGAGACAATaCCCATATTGAGGGTGAAGGG	chr2:170038677-170038829	ATCCAACCAGTAGAGCTTTCtAAAATGGAG
ENSG00000081479	LRP2	protein_coding	chr2:170042013-170042529	TGTTTTCTTaCCTGGAAACCCAGTCTACAG	chr2:170042013-170042529	TCATGGCATTCATTAATGCCtGTAGGTAAA
ENSG00000081479	LRP2	protein_coding	chr2:170044480-170044775	GTTGTACTCaCCACAGCCTTTCTCATCGCT	chr2:170044480-170044775	GTCATTGTGCCGGTCACACCtGTATCATGA
ENSG00000081479	LRP2	protein_coding	chr2:170048342-170048543	CCTCAATTCaCCTGAATATCTTTGGGATAC	chr2:170048342-170048543	TCCGAGCAGTTTTGATTCTCtGAAACCAAA
ENSG00000081479	LRP2	protein_coding	chr2:170050271-170050402	GCTTCACTTaCGACACTGGTGCCTTTTATC	chr2:170050271-170050402	CATGTTCGCTCAGAGTGACCtGAAAAGATC
ENSG00000081479	LRP2	protein_coding	chr2:170053421-170053540	TACTCTCTTaCCACAAGAGGCAGGTTCATC	chr2:170053421-170053540	CTGCTGCACGTGTGAGTGGCtGCAGGAGGG
ENSG00000081479	LRP2	protein_coding	chr2:170055296-170055421	ATCTTACTCaCTGCAATAAGTAGGGTTTTC	chr2:170055296-170055421	GACTGGCAAGTGCGATCAGCtTGAAAAAGA
ENSG00000081479	LRP2	protein_coding	chr2:170058138-170058380	GATAAACTTaCGGCAATTTTTCTCATCTGA	chr2:170058138-170058380	GGTGAGCAGGTGTGAAGTGCtAAGAACAGG
ENSG00000081479	LRP2	protein_coding	chr2:170060492-170060781	CAGTGCCTTaCCTGGTGCACAGATATGGCT	chr2:170059266-170059469	CACTCGGCACCATTTGGACCtGAAGAAAGA
ENSG00000081479	LRP2	protein_coding	chr2:170061989-170062147	GAGACACCTaCAGACTAGCATCCACCCAGT	chr2:170060492-170060781	GCTGCGTTCAATCCTCTGCCtAAAATGAAG
ENSG00000081479	LRP2	protein_coding	chr2:170062533-170062698	TGATGGCATaCCCTTGGCAGGGATCTAACA	chr2:170061989-170062147	GTCAGCCCAGTACAGGTACCtAGTCATACA
ENSG00000081479	LRP2	protein_coding	chr2:170062840-170063760	AGTGCACTTaCCTGAAGCAATGACAGTTGG	chr2:170062533-170062698	CCATCAGCAGTCCCTATACCtGGACACATA
ENSG00000081479	LRP2	protein_coding	chr2:170065963-170066151	AGCTTACATaCCTGCTACCCAATCCACTGC	chr2:170065963-170066151	ACATGCAGTGCGTTTCGTCCtGGAAGTTAA
ENSG00000081479	LRP2	protein_coding	chr2:170068478-170068717	AGTTGGCATaCCTTGGCCTGCCACCGGCAC	chr2:170068478-170068717	TTTGAGGATTCGGCGGCATCtAAATGAAAA
ENSG00000081479	LRP2	protein_coding	chr2:170070167-170070380	CAAATACTTaCTGCGTCTGTGATAAACTTG	chr2:170070167-170070380	CCACGTTTCCTCTTTCAATCtAAAGGATTG
ENSG00000081479	LRP2	protein_coding	chr2:170072763-170072940	GGTGCTCATaCCACTCCTCTTCCAGTGACT	chr2:170072763-170072940	GTCTGACCAGTACAGCTTCCtACAACCATG
ENSG00000081479	LRP2	protein_coding	chr2:170076964-170077073	TGAATACTCaCCCACGAGCAGGATCAACAG	chr2:170076964-170077073	CTCCGTGGAGTGTCAAAACCtATAGCATAA
ENSG00000081479	LRP2	protein_coding	chr2:170081820-170081963	GGAATCATTaCCTCGATTGACTGAGTTCTA	chr2:170081820-170081963	TCACTCTGTGAATTTCACCCtGGAAAGAAA
ENSG00000081479	LRP2	protein_coding	chr2:170082932-170083098	TCAAAACTTaCTGGATTTTCAACCCAATAG	chr2:170082932-170083098	ATTAAGAAAGGTTGATCATCtGTGAAAATA
ENSG00000081479	LRP2	protein_coding	chr2:170088224-170088352	GCATACTATaCCTCTCAAGCAATTCAGGAG	chr2:170088224-170088352	AAGGCACATGGATTCACGGCtGCATGAGAA
ENSG00000081479	LRP2	protein_coding	chr2:170089921-170090098	GTATCACTCaCAATTTGGTTGTTTCGAAGG	chr2:170089921-170090098	CATAGGGGTGCCGTATAATCtGTGAGGCAG
ENSG00000081479	LRP2	protein_coding	chr2:170092350-170092578	CACCAACTTaCCAAATCACTGGCTATCACC	chr2:170092350-170092578	CCAGAACAGTAGATGCTCACtGGGAAAGGA
ENSG00000081479	LRP2	protein_coding	chr2:170093613-170093797	AAAAGTCTTaCTTCATTCTGGGATCTAATG	chr2:170093613-170093797	TGATGCTACTGTCAAATACCtAAAGACAAA
ENSG00000081479	LRP2	protein_coding	chr2:170094601-170094812	AATGTACTTaCCACTCTTCTGTCCGTTCCA	chr2:170094601-170094812	AACAGCAGACTCTCAGATGCtGTTCAAGAA
ENSG00000081479	LRP2	protein_coding	chr2:170096037-170096285	TCAGCAATTaCCTGTAACTTTGCAAGTCCT	chr2:170096037-170096285	TCTGAGCAGCTGTTCCCATCtAGAAAAAAG
ENSG00000081479	LRP2	protein_coding	chr2:170097498-170097875	AGGAAACTTaCTGCAAAGTGGGGACTCATC	chr2:170097457-170097875	ATACCAGGAGGCCTGGTTGCtAGAAGGAAA
ENSG00000081479	LRP2	protein_coding	chr2:170099466-170099582	GTGTTACTTaCGACAGCCTGCTTCATCCGA	chr2:170097498-170097875	ATACCAGGAGGCCTGGTTGCtAGAAGGAAA
ENSG00000081479	LRP2	protein_coding	chr2:170099913-170100032	AATGCACTTaCCACAACCAACCTCATCAGA	chr2:170099466-170099582	GAAGCAGTACAGTTTAATACtAAGAATGAA
ENSG00000081479	LRP2	protein_coding	chr2:170101203-170101442	TCAAAACTTaCTGCAGTTCTTTTCATCAGA	chr2:170099913-170100032	TGGCATGTCTCTGTCGAATCtAATGTCATC
ENSG00000081479	LRP2	protein_coding	chr2:170103215-170103496	TAGCTACTTaCTAAGTGTGCCACATAGTTG	chr2:170101203-170101442	GAAGATGAACAGGTATTATCtACAATAGTA
ENSG00000081479	LRP2	protein_coding	chr2:170103888-170104025	ATCTCACTCaCCAGTCTGGATGTTGACATC	chr2:170103215-170103496	TGATTACAGGCGTTAGAACCtGCAAAAGCA
ENSG00000081479	LRP2	protein_coding	chr2:170112616-170112746	TTAAAACATaCCTCCAAAGATGGCAAGTCC	chr2:170103888-170104025	TCAGTAAAAAATAAATGCTCtGAAAAGAAA
ENSG00000081479	LRP2	protein_coding	chr2:170113634-170113759	TTCCTACTTaCGCCCAATCGATGGCCAAGC	chr2:170112616-170112746	CCAGTACAATCGTGAAGCACtAAAATAATA
ENSG00000081479	LRP2	protein_coding	chr2:170115535-170115727	AACACACTTaCCCGGCAAAAGGATGAACTA	chr2:170113634-170113759	ATCAGTGAAGAATAGATACCtAGAAAAAGC
ENSG00000081479	LRP2	protein_coding	chr2:170127414-170127617	ACCTTTCTCaCCTGTGCCATCAATCTTTTG	chr2:170115535-170115727	GCTGCGAGAATTTCTCTTCCtATAAGTTAA
ENSG00000081479	LRP2	protein_coding	chr2:170129437-170129577	AGACTTCTTaCCAATGCAGTGGCGCTCATC	chr2:170127414-170127617	ATGAGGAAATTCTGAACAGCtGTAGGAAGA
ENSG00000081479	LRP2	protein_coding	chr2:170131546-170131748	CTGAGGCTTaCCATAGGGCTGTCTGAGGGA	chr2:170129437-170129577	TCTTTACACGGATTGGTAGCtGGAAGGAAA
ENSG00000081479	LRP2	protein_coding	chr2:170134255-170134461	ATACTTCTTaCCTTTGAATTCCATCATAAG	chr2:170131546-170131748	TCCATGAACTACAGTCTTCCtGTTATAAAA
ENSG00000081479	LRP2	protein_coding	chr2:170135882-170136105	ACATCACTTaCCCAACAGTTGGGTCCACGG	chr2:170134255-170134461	ATCTGAGAAAAATAAATAACtACAAAAGAA
ENSG00000081479	LRP2	protein_coding	chr2:170136860-170137029	TTTCTATTTaCCTTATTTTGCACGGTGTCT	chr2:170135882-170136105	TAATGTCAACTGAAAAAACCtGAAAGAAAA
ENSG00000081479	LRP2	protein_coding	chr2:170139383-170139511	AATTTACTCaCAGGAATCATTAGCTTTGCA	chr2:170136860-170137029	ATAATGGAGGCCTCGCCAACtAAATGCGAA
ENSG00000081479	LRP2	protein_coding	chr2:170145536-170145655	CCATCACTTaCCAACACAGGTACGGCTGTC	chr2:170139383-170139511	ATCTGGCAATCATCAAACTCtGCCATATGG
ENSG00000081479	LRP2	protein_coding	chr2:170147355-170147507	TCTATACTCaCTACAGTATTTTCCGGTACT	chr2:170145536-170145655	GCAGAGCACAGAGTCATACCtAAACGAAGA
ENSG00000081479	LRP2	protein_coding	chr2:170150658-170150771	AATCACCGTaCTGCAAGCATGTTCGTCACT	chr2:170147355-170147507	ACATCATGAGGACCGCTTTCtGTGGGGGGA
ENSG00000081479	LRP2	protein_coding	chr2:170151110-170151220	ACAATACTTaCTGCAGTTGATTTCATCTGA	chr2:170148763-170148879	CCACCGCAGGTCGGATAGTCtGGAATAAAG
ENSG00000081479	LRP2	protein_coding	chr2:170163791-170163907	AACAGACTCaCGGCAGTCATTCTCATCAGC	chr2:170150658-170150771	TTGTGCAAGCATATCTCAGCtGCAACAGAA
ENSG00000081479	LRP2	protein_coding	chr2:170175272-170175394	CAAACACTTaCAGCAATCTTGACGTTCATC	chr2:170151110-170151220	TGCTCACATGTTGGGTACTCtATTGTAAAA
ENSG00000081479	LRP2	protein_coding	chr2:170177287-170177394	TCCTCACTTaCCGCAGCCAATTTCATCCGC	chr2:170163791-170163907	CTTGAGCATGTACTTTGTGCtGCGAAGAGA
ENSG00000081479	LRP2	protein_coding			chr2:170175272-170175394	TGCTGGCAGGTCACAACAGCtAAAACAAAC
ENSG00000081479	LRP2	protein_coding			chr2:170177287-170177394	AAATGCGCACTGTCACATTCtGCAATAATA
ENSG00000166582	CENPV	protein_coding	chr17:16256341-16256750	GCCGCACTCaCAAGGTGTCTAGCAGGAGCT	chr17:16246134-16246255	AGGCAGTGGGGGGCAATTCCtACGAGAAAG
ENSG00000166582	CENPV	protein_coding	chr17:16247911-16248025	CCTTTACTCaCCGAAGCCTCCGGGGTTTGA	chr17:16247911-16248025	TCGTTATGTGCTCAGCTCCCtAGGTGAAAA
ENSG00000166582	CENPV	protein_coding	chr17:16251930-16251999	TAAGCACTGaCCTTCAGGAGCTTGAAGCGA	chr17:16251930-16251999	CTTCTTGCAAATGCTGCAACtACAGAAAGA
ENSG00000166582	CENPV	protein_coding	chr17:16251930-16252046	TAAGCACTGaCCTTCAGGAGCTTGAAGCGA	chr17:16252629-16252647	TCATATATAATTCCGGTACCtAGGGGCAAA
ENSG00000166582	CENPV	protein_coding	chr17:16252629-16252647	GTGCTTATTaTTCATATATAATTCCGGTAC	chr17:16253245-16253343	CACCAGGCCCTGGTATTCACtAAATGAAAC
ENSG00000166582	CENPV	protein_coding	chr17:16253245-16253270	AAAATACTCaCTTGCAGTCAAATATATGCA
ENSG00000166582	CENPV	protein_coding	chr17:16253245-16253343	AAAATACTCaCTTGCAGTCAAATATATGCA
ENSG00000170426	SDR9C7	protein_coding	chr12:57327745-57328045	ATTCGCCCCaCCTTGTTCGCCCACTTTGTC	chr12:57317620-57317834	TTTTTTAACTTGTCAGTATCtGTTTGAGGG
ENSG00000170426	SDR9C7	protein_coding	chr12:57323174-57323337	CAGGAACTTaCAGATGCGGAAATAATCCTC	chr12:57323174-57323337	AAAGTAGTAGAGCTCACGCCtGGGAAAGAA
ENSG00000170426	SDR9C7	protein_coding	chr12:57324010-57324268	GGCCCAGTTaCCTTATGCTGTCAGAGAAGG	chr12:57324010-57324268	TTCACCAGGGCCCAGAGGCCtGGGGGTGAG
ENSG00000218357	LL22NC03-75H12.2	protein_coding	chr22:47882479-47882528	GGGCTGCTTaCCTAGACCACTTGGCCTGGG	chr22:47857445-47857578	TTTGTGTCTTTCTGCAAAACtAAACCAAAC
ENSG00000218357	LL22NC03-75H12.2	protein_coding	chr22:47859067-47859137	AGAAAATTTaCCTTGATTCTGAGGGTCCTT	chr22:47859067-47859137	TGCTGAGTGGGGGCCGGGGCtGTGGTGGGA
ENSG00000132622	HSPA12B	protein_coding	chr20:3732158-3732810	CTGTCCCGCaGAGGCCCTGCTGGCACGGCC	chr20:3719322-3719364	CTGCAGGGGCTGTACATCGGtAAGAACCCC
ENSG00000132622	HSPA12B	protein_coding	chr20:3721462-3721559	CTTCTCTGCaGGCTCCAGCCCGGAGCGGTC	chr20:3721462-3721559	CACACCCTCGCAGTCTCCAGtAAGCCCAGA
ENSG00000132622	HSPA12B	protein_coding	chr20:3722931-3723055	TGCACTTGCaGAAACCCGAGGTCCGAGCCC	chr20:3722931-3723055	AGGCCATCCACATGATGAGGtGAGGTCGGC
ENSG00000132622	HSPA12B	protein_coding	chr20:3723048-3723055	AGGCCATCCaCATGATGAGGTGAGGTCGGC	chr20:3723048-3723055	AGGCCATCCACATGATGAGGtGAGGTCGGC
ENSG00000132622	HSPA12B	protein_coding	chr20:3725549-3725735	TGCCTCCGCaGGAAATGGGAGGGCGGAGAC	chr20:3725549-3725735	GAAGATCCACAGCGCCACGGtGAGTCACAG
ENSG00000132622	HSPA12B	protein_coding	chr20:3726140-3726244	GTCCCTGCCaGGATCTCACCTTGAAGACCC	chr20:3726140-3726244	CAGGGAGCACGCCCTTCAGGtGCGCTGCGG
ENSG00000132622	HSPA12B	protein_coding	chr20:3726562-3726678	TCCTGTACCaGGAGCTGAGGGAGCAGAGCC	chr20:3726185-3726244	CAGGGAGCACGCCCTTCAGGtGCGCTGCGG
ENSG00000132622	HSPA12B	protein_coding	chr20:3728864-3729038	CCCATCCCCaGGCTGGACTAGTGTCCCGAG	chr20:3726562-3726678	GCGGGAGGCTGCCTACCTGGtGAGGACGTG
ENSG00000132622	HSPA12B	protein_coding	chr20:3729879-3729965	CTGACCCCCaGCTCGGGAGCAGCTGCGAAG	chr20:3728864-3729038	GACTCCAGCTTCCGTCAGGGtGAGCTGCCC
ENSG00000132622	HSPA12B	protein_coding	chr20:3730397-3730501	CGCCGCCGCaGGAGACCGCTACGTGGTGGC	chr20:3729879-3729965	TGGGCAGAGATGCAAGCAGGtAGGGGGAAA
ENSG00000132622	HSPA12B	protein_coding	chr20:3730616-3730874	CTCCACCCCaGGGGGCCCTTATGGCGCGGT	chr20:3730397-3730501	GAGCTCTACAAGGCATCTGGtGAGTAGCCA
ENSG00000132622	HSPA12B	protein_coding	chr20:3731451-3731554	ACCACCAACaGCGTGAACTTCGTGAAGTGG	chr20:3730616-3730874	CCGCTCTGCGCAGGAGCAGGtGGGTCCTGA
ENSG00000132622	HSPA12B	protein_coding			chr20:3731451-3731554	GGGATCATCCAGCACATAGGtGAGCACCTG
ENSG00000164252	AGGF1	protein_coding	chr5:76358877-76359074	TTTGGTAACaGATCCAGCTTCAGCTTCGGC	chr5:76326235-76326432	CAGCCCCGTTCGGCTACAAGtGAGTTTCAG
ENSG00000164252	AGGF1	protein_coding	chr5:76330243-76330306	TTTTCTCTCaGGTGGAAGAACTCAGTAAAA	chr5:76326592-76326801	CCAGGAGCTCCGCACGCAGGtGCGCGGTCC
ENSG00000164252	AGGF1	protein_coding	chr5:76330243-76330345	TTTTCTCTCaGGTGGAAGAACTCAGTAAAA	chr5:76330243-76330345	GCTCCTTGGTCAATCTCAGGtATTTAGCTT
ENSG00000164252	AGGF1	protein_coding	chr5:76331366-76331568	TTTTGCTACaGATTATTTTTATCAGACGTA	chr5:76331366-76331568	TTTTGCCTCAAATTCACAGGtAATAAAATG
ENSG00000164252	AGGF1	protein_coding	chr5:76331366-76331580	TTTTGCTACaGATTATTTTTATCAGACGTA	chr5:76332381-76332545	TGGTTTCTATTATGATTCTGtAAGTATCTC
ENSG00000164252	AGGF1	protein_coding	chr5:76332381-76332545	ATCTTTTATaGGAGCCAGCATCTGCATTAG	chr5:76335356-76335544	TGCAACAAATGAGGAAAAGGtAATGTCTTT
ENSG00000164252	AGGF1	protein_coding	chr5:76335356-76335544	GACTTTCAAaGGAAAATCAACTCTATTATG	chr5:76343986-76344097	ACCCTGCTACAATTGGAAGGtAAAATGGTT
ENSG00000164252	AGGF1	protein_coding	chr5:76342172-76342502	CCCTTCTCCaGGATTTGAACTCAGAGGATC	chr5:76344761-76344812	TGAAGTTGGTGTCAGTAAGGtAAGCTCTTT
ENSG00000164252	AGGF1	protein_coding	chr5:76343986-76344097	TTCCTTGGCaGATGAAGACAAAATTTGGCC	chr5:76348531-76348632	TGGAAAACAGATTCTTCAGGtGAGTGTATA
ENSG00000164252	AGGF1	protein_coding	chr5:76344761-76344812	TAACTCTGCaGAGAAAAGGATATGGAACAT	chr5:76349790-76349955	AAGAAAGATGAATCTTTTGGtATGTGAAAC
ENSG00000164252	AGGF1	protein_coding	chr5:76348531-76348632	CACTTTCTAaGTTTCATGCAGAAATTTATT	chr5:76355441-76355568	CTCCTGCATCTGTTCATTCGtAAGTTTTGA
ENSG00000164252	AGGF1	protein_coding	chr5:76349790-76349955	TTCCCCTCTaGCCGAAAACTAAATGTGACC
ENSG00000164252	AGGF1	protein_coding	chr5:76351339-76351421	TTTTCTTTCaGTTGGTCCAACACTAAGTAA
ENSG00000164252	AGGF1	protein_coding	chr5:76355441-76355568	TGTTTATTAaGAATACAGAATACGAAGATG
ENSG00000164252	AGGF1	protein_coding	chr5:76357528-76357627	ATTCCTTAAaGTGAAATTACTGATAGCAAC
ENSG00000172006	ZNF554	protein_coding	chr19:2833679-2834847	ATTTATTTCaGATTGGATGACTGTACTAAG	chr19:2820070-2820122	GGCTCCCGGCAGCTCAGCCGtAAGTGCCGC
ENSG00000172006	ZNF554	protein_coding	chr19:2823038-2823110	CCTCCCCACaGCTCTGCCTGCCCAGGAACC	chr19:2823038-2823110	CCTGCCCCGCTGGTCCCAGGtGAGATGTCC
ENSG00000172006	ZNF554	protein_coding	chr19:2826248-2826325	TTGTCACCCaGGCTGGATTGCCGTGGCACA	chr19:2827615-2827741	AGGAACGTGGTCTCCCTGGGtAAGGCAAGC
ENSG00000172006	ZNF554	protein_coding	chr19:2827615-2827741	TGATATTCTaGGAATTAGTAACCTTTGAGG	chr19:2832301-2832492	CCTCAAGCCTCCTGTTCAGGtGAGAATCAG
ENSG00000172006	ZNF554	protein_coding	chr19:2832301-2832492	GTCTTTTTCaGAAGCCTTGAAGAACCAATG
ENSG00000172006	ZNF554	protein_coding	chr19:2833161-2833258	TTTTGAAACaGTCTCGCTCTTGTTGCCCAG
ENSG00000171129	HSFX2	protein_coding	chrX:148675797-148676360	TCGTTCATTaCCTTATTCAAGATGGAGACC	chrX:148674255-148674959	GATGGCAGTAGAACTCTAACtATAAGTCAA
ENSG00000171129	HSFX2	protein_coding			chrX:148675474-148675569	AGATACGGCTACTTGGCACCtGTGATATTT
ENSG00000197561	ELANE	protein_coding	chr19:855958-856161	TGCCTCCACaGGGGGACTCCGGCAGCCCCT	chr19:852329-852395	CCGGCCTTGCTGCTGGGGGGtGAGTTTTTG
ENSG00000197561	ELANE	protein_coding	chr19:852876-853032	TGTGTCCCCaGGCACCGCGCTGGCCTCGGA	chr19:852876-853032	CGCACTGCGTGGCGAATGTGtGAGTAGCCG
ENSG00000197561	ELANE	protein_coding	chr19:853262-853403	CTCCCCGGCaGAAACGTCCGCGCGGTGCGG	chr19:853262-853403	CGACATCGTGATTCTCCAGGtGCCGCCGGG
ENSG00000197561	ELANE	protein_coding	chr19:855564-855794	CACCGCCACaGCTCAACGGGTCGGCCACCA	chr19:855564-855794	GCAGGCCGGCGTCTGTTTCGtACGTGCCCT
ENSG00000175832	ETV4	protein_coding	chr17:41622926-41622985	GCGGCGCTCaCGCTGCTGAAGGTGTAGGGC	chr17:41605890-41606111	CGTAACGCTCACCAGCCACCtATGGGGAGA
ENSG00000175832	ETV4	protein_coding	chr17:41606503-41606604	ACAGCCCCCaCCTTCTGCATGATGCCTTTC	chr17:41606503-41606604	TGCCCCAGAGCCTGGCGACCtGGGAACAAA
ENSG00000175832	ETV4	protein_coding	chr17:41606872-41607044	GAGAGGCCCaCCTCCTCAGGCTCAATGAGC	chr17:41606872-41607044	CCTTCCTGCTTGATGTCTCCtGGGGAACAC
ENSG00000175832	ETV4	protein_coding	chr17:41607252-41607320	ACTTCTCTGaCCTTCAAATTTCTCAGGGAC	chr17:41607252-41607320	GGTTTCTCATAGCCATAGCCtTGTGGAGGA
ENSG00000175832	ETV4	protein_coding	chr17:41607475-41607529	GGCTGCCTTaCCCATGGCCCCGTCACCTGG	chr17:41607475-41607549	GATGCGCACCCGGTGACATCtGTGGGGGAA
ENSG00000175832	ETV4	protein_coding	chr17:41607475-41607549	GGCTGCCTTaCCCATGGCCCCGTCACCTGG	chr17:41610042-41610307	GGGCTGCTGGAAGACGGAGCtGGATGTGGT
ENSG00000175832	ETV4	protein_coding	chr17:41610042-41610307	CAGTCTCTTaCCTGAGTCGTAGGCGAAGTC	chr17:41610555-41610716	TCTGGGGGGGTCATAGGCACtGGAGTTGAG
ENSG00000175832	ETV4	protein_coding	chr17:41610555-41610716	TGTCTCCTTaCCTATGTTCCCCGAGGTACC	chr17:41611227-41611353	GTGGGGCTGTGGAAAGCTACtGTGGGGGTG
ENSG00000175832	ETV4	protein_coding	chr17:41611227-41611353	CTGGGGCTCaCCTGGAGTAAAGGCACTGCT	chr17:41613794-41613847	TCACTGTCTGGTACCTGAGCtGCAGAGAGA
ENSG00000175832	ETV4	protein_coding	chr17:41613794-41613847	CCTCTACTCaCGGTTTTCTGAATGGAAATC	chr17:41622343-41622390	CTTAGATCCTGGAAGAGATCtGAGGGGTAA
ENSG00000175832	ETV4	protein_coding	chr17:41622343-41622390	AAACTACTCaCCTTCAGCGAGCCACGTCTC	chr17:41622344-41622390	CTTAGATCCTGGAAGAGATCtGAGGGGTAA
ENSG00000175832	ETV4	protein_coding	chr17:41622642-41622678	TTGCTCTTTaCCTTCAGAGTCGAGGGGCGG	chr17:41622642-41622735	TCCCATTTCCGGGCGATTTCtGCGAGAAGC
ENSG00000175832	ETV4	protein_coding	chr17:41622642-41622735	TTGCTCTTTaCCTTCAGAGTCGAGGGGCGG
ENSG00000254959	INMT-FAM188B	protein_coding	chr7:30818048-30818054	TCTTCCCTCaGGGCTTAAAGAAGACATGTG	chr7:30791767-30791920	CACAAGACCTTCGGCCCTGGtGAGCAGAGG
ENSG00000254959	INMT-FAM188B	protein_coding	chr7:30791769-30791920	AGGGACACCaTGAAGGGTGGCTTCACTGGG	chr7:30791769-30791920	CACAAGACCTTCGGCCCTGGtGAGCAGAGG
ENSG00000254959	INMT-FAM188B	protein_coding	chr7:30793347-30793554	CCCTCCCACaGGAGGCCTCCAAGGGGACAC	chr7:30793347-30793554	GTGAGCTGGAAGGAAACAGGtAGGGGTGCA
ENSG00000254959	INMT-FAM188B	protein_coding	chr7:30793350-30793554	TCCCACAGGaGGCCTCCAAGGGGACACGCT	chr7:30793350-30793554	GTGAGCTGGAAGGAAACAGGtAGGGGTGCA
ENSG00000254959	INMT-FAM188B	protein_coding	chr7:30805961-30806024	TTCTACCTCaGGGACATGGAGTTAATTAAT
ENSG00000003056	M6PR	protein_coding	chr12:9098899-9098964	TTTTCTCCTaCCAAGTCGCAAGTTTTTTCT	chr12:9093319-9093465	TTCTGCTTCCGTTCCCTTTCtAGAAGATTG
ENSG00000003056	M6PR	protein_coding	chr12:9093347-9093499	TTTCCCCACaGAAATGTGGGCAAGAAGACA	chr12:9093347-9093499	AAAGGTCAAAACCACATGCCtGTGGAGAAA
ENSG00000003056	M6PR	protein_coding	chr12:9094414-9094536	TAAAGTGCAaTCTACATTGGTAATAAATGG	chr12:9094414-9094536	AGACAAAGTCACAGCCATCCtGTAGGGGGA
ENSG00000003056	M6PR	protein_coding	chr12:9094988-9095138	AGGCTACAAaTTCAACCAGCTGCCCTGTTA	chr12:9094417-9094536	AGACAAAGTCACAGCCATCCtGTAGGGGGA
ENSG00000003056	M6PR	protein_coding	chr12:9095012-9095113	CTGTTACTTaCTGCTACCAGGTTGCCAAGA	chr12:9094988-9095138	AGCAACCAGTGATGCAAACCtGTAGAGAGA
ENSG00000003056	M6PR	protein_coding	chr12:9095012-9095138	CTGTTACTTaCTGCTACCAGGTTGCCAAGA	chr12:9095012-9095113	ATAGGAACCCCCCAACAACAtAAACAGCAA
ENSG00000003056	M6PR	protein_coding	chr12:9096001-9096016	GGCATACTCaCGTGACAAGTAAGATGGAAC	chr12:9095012-9095138	AGCAACCAGTGATGCAAACCtGTAGAGAGA
ENSG00000003056	M6PR	protein_coding	chr12:9096001-9096131	GGCATACTCaCGTGACAAGTAAGATGGAAC	chr12:9095083-9095138	AGCAACCAGTGATGCAAACCtGTAGAGAGA
ENSG00000003056	M6PR	protein_coding	chr12:9096157-9096180	GCATAACACaTTCAGGTGGTTAAGTGTTTT	chr12:9096001-9096131	ACACAGGGTTAAAATTGTCCtGATGATGAG
ENSG00000003056	M6PR	protein_coding	chr12:9096397-9096482	GGGTGCCTCaCCGCTAGGGTGTGTCGATTG	chr12:9096397-9096506	ATCAGCATGATCCAATTACCtGAGGAGGGA
ENSG00000003056	M6PR	protein_coding	chr12:9096397-9096506	GGGTGCCTCaCCGCTAGGGTGTGTCGATTG	chr12:9098014-9098180	GCCCACAGTGCTCTCAAAGCtGTAAAGAGA
ENSG00000003056	M6PR	protein_coding	chr12:9098014-9098180	AGTTTTCTTaCTTCCGTTGAAGATGTGAGT	chr12:9098029-9098180	GCCCACAGTGCTCTCAAAGCtGTAAAGAGA
ENSG00000003056	M6PR	protein_coding	chr12:9098081-9098180	CTTTTGTTGaTTTGCACCAGGCCTGCCCCA	chr12:9098081-9098180	GCCCACAGTGCTCTCAAAGCtGTAAAGAGA
ENSG00000003056	M6PR	protein_coding	chr12:9098825-9098836	TTCTCATTTaCCTTTTATTAAACAGTGGTT
ENSG00000003056	M6PR	protein_coding	chr12:9098825-9099000	TTCTCATTTaCCTTTTATTAAACAGTGGTT
ENSG00000114520	SNX4	protein_coding	chr3:125238876-125239016	CTTCTCCTCaCCGTGTCGACCCCAGAGCTC	chr3:125166626-125166670	TGGTCCAAACTTGAATTCCCtAAAAATAAA
ENSG00000114520	SNX4	protein_coding	chr3:125170149-125170263	AAAAACCCTaCCTTTTTGCACATACTGATC	chr3:125170149-125170263	TGCGTTTTTCACAAATTCTCtGAAATAAAA
ENSG00000114520	SNX4	protein_coding	chr3:125172654-125172799	AGCATCTTTaCCTGCCTTCCAGATTTTTAG	chr3:125172654-125172799	AAGAGAATGTTCTCACAGTCtAAAAGGAAA
ENSG00000114520	SNX4	protein_coding	chr3:125176110-125176209	AAAATACTCaCCCCAGTTACCAGTTCCTCA	chr3:125176110-125176209	ATGTTTCCTGCACACAGCCCtACAGATGAA
ENSG00000114520	SNX4	protein_coding	chr3:125179615-125179704	ATTAAACTTaCCGCAATGCTTCTGCATAAA	chr3:125179615-125179704	ATCAATAGAAGATGCATACCtGTTTTAAAA
ENSG00000114520	SNX4	protein_coding	chr3:125188298-125188363	GAGGTACTTaCACATCCATATGATGACCAG	chr3:125188298-125188363	TTCTATGGCACTCCATTCACtAGGGAGTAA
ENSG00000114520	SNX4	protein_coding	chr3:125195539-125195600	ATGATGCTTaCCTGAAAACTCGACCATAAT	chr3:125195539-125195600	AGAGTCGATCTGCTACTCTCtGAAATAAAT
ENSG00000114520	SNX4	protein_coding	chr3:125199091-125199163	GGACCACTTaCAGCTCTGACTCGAAGAAGA	chr3:125199091-125199163	CTTAAGGTCAGTAAATCTCCtGAAACAGGA
ENSG00000114520	SNX4	protein_coding	chr3:125208252-125208307	CAAAACCTTaCTTGTCTGGGTTTTTCACTC	chr3:125199152-125199163	CTTAAGGTCAGTAAATCTCCtGAAACAGGA
ENSG00000114520	SNX4	protein_coding	chr3:125216185-125216232	AATATTCTTaCCTTCAGCTGAAACCCAGTT	chr3:125208252-125208307	CTTTTAACCTGGAGTCTGCCtGGAAAAAAT
ENSG00000114520	SNX4	protein_coding	chr3:125216678-125216791	AAGAAAAATaCCTGTGTTAAAAACAGATAG	chr3:125216185-125216232	TCTCCTTCCAGTTACCTTCCtAAAAATTGA
ENSG00000114520	SNX4	protein_coding	chr3:125216678-125216827	AAGAAAAATaCCTGTGTTAAAAACAGATAG	chr3:125216678-125216791	CCACAAAATCTGGATCCATGtTGTCAGCAG
ENSG00000114520	SNX4	protein_coding	chr3:125216903-125217038	TCACTTCTTaCCCGTTTTTCTGGCAGAGGT	chr3:125216678-125216827	TATGCCAAACAAATTCTGCCtAGGTAAACA
ENSG00000114520	SNX4	protein_coding	chr3:125223467-125223588	CTGTTACCCaCCTTGTTTCAATGAGGTAAG	chr3:125216903-125217038	ATCGGTATGTTCAACTGACCtGAAAAGGAA
ENSG00000114520	SNX4	protein_coding			chr3:125217033-125217038	ATCGGTATGTTCAACTGACCtGAAAAGGAA
ENSG00000114520	SNX4	protein_coding			chr3:125223467-125223588	AAAAATTATTGTGTGTCATCtGGACAAAAG
ENSG00000145782	ATG12	protein_coding	chr5:115177087-115177390	AATTCAGTTaCTTTTTTTCTTGGTGTCGCC	chr5:115167504-115167560	TACCATCACTGCCAAAACACtACAAAAAAA
ENSG00000145782	ATG12	protein_coding	chr5:115168299-115168361	TTTTTTTTTaCCTCATAGAGAGTTCCAACT	chr5:115168299-115168361	ACTGATTCACATAAATAAACtACAAGAAAG
ENSG00000145782	ATG12	protein_coding	chr5:115173325-115173461	TGGTTTCATaCCAACTGTTCTGAGGCCACA	chr5:115168303-115168361	ACTGATTCACATAAATAAACtACAAGAAAG
ENSG00000145782	ATG12	protein_coding	chr5:115177087-115177241	AATTCAGTTaCTTTTTTTCTTGGTGTCGCC	chr5:115173325-115173461	GCCTTTAGCAAAATGTCAACtGTAAAAGAA
ENSG00000145782	ATG12	protein_coding	chr5:115177087-115177249	AATTCAGTTaCTTTTTTTCTTGGTGTCGCC	chr5:115176248-115176309	GGCCAGAGACCACTGTCATCtTAAGACAGA
ENSG00000145782	ATG12	protein_coding	chr5:115177087-115177262	AATTCAGTTaCTTTTTTTCTTGGTGTCGCC	chr5:115176609-115176631	GGAGTGAATTCACAACCAACtGGGAGGGGG
ENSG00000145782	ATG12	protein_coding			chr5:115177082-115177249	ACTGCGGCTCCTCCGCCATCtTGCTTGGAG
ENSG00000145782	ATG12	protein_coding			chr5:115177087-115177249	ACTGCGGCTCCTCCGCCATCtTGCTTGGAG
ENSG00000135925	WNT10A	protein_coding	chr2:219757496-219757990	TCCCTCCGCaGGCAGTGATGGAGAACATGC	chr2:219745718-219745830	TGGCTGCTGCCATGCCCAGGtGAGCCCTCA
ENSG00000135925	WNT10A	protein_coding	chr2:219746883-219747145	TATGTCTGCaGGTCAGCACCCAATGACATT	chr2:219746883-219747145	AGTCCCATCTTCAGCAGAGGtAGCTGCCCC
ENSG00000135925	WNT10A	protein_coding	chr2:219754706-219755085	TTTAACCACaGGTTTCCGAGAGAGCGCTTT	chr2:219754706-219755085	CAACCGAGTTGGGAGGCAGGtGAGAGCCCC
ENSG00000135925	WNT10A	protein_coding	chr2:219757496-219757868	TCCCTCCGCaGGCAGTGATGGAGAACATGC
ENSG00000273398	RP11-474G23.1	protein_coding	chr2:68444224-68444236	ATATGACTTaCAGTGTGAGCACATTTCCAA	chr2:68384596-68384826	CCTTTCGCACACATACATACtAGAGATTAC
ENSG00000273398	RP11-474G23.1	protein_coding	chr2:68384928-68385254	TTCCCCCCCaCCGGCCCCAAATCCTGCAGG	chr2:68384928-68385254	GGCCCGTCTTCCCACCCCTCtGTGGGGACG
ENSG00000273398	RP11-474G23.1	protein_coding	chr2:68413600-68413784	TTTGTACTTaCAGCACAGAATTCTTCAAAG	chr2:68413600-68413784	TCATAGATACGGAAAGCAACtAAAAAAAAG
ENSG00000273398	RP11-474G23.1	protein_coding	chr2:68414387-68414446	AAAATACTTaCACCTCAATTTCTGCTCCTT	chr2:68414387-68414446	GAGACGCCCTCAATGAATTCtGAATAAGAG
ENSG00000273398	RP11-474G23.1	protein_coding	chr2:68415646-68415822	TACTTTCTTaCCTTTAAAGTCTACTTCTCC	chr2:68415646-68415822	TTAATTTCATCCGCATCAACtAAAAGCAAA
ENSG00000229729	RP11-159G9.5	protein_coding	chr3:88184211-88184391	CTCATTTACaGGGAGTTGATTTTCATATGG	chr3:88108470-88108655	CTGCCGACGCTTCTGTCAGGtGAGGCGTCC
ENSG00000229729	RP11-159G9.5	protein_coding	chr3:88135407-88135552	TTCTCTGTCaGGTGGTTGAAGATTATGCTG	chr3:88135407-88135552	TTTTGAGTAGCCTTGCTGTGtAAGTACTTT
ENSG00000229729	RP11-159G9.5	protein_coding	chr3:88162265-88162346	ATTCTTTCTaGGAGTTTCTTTGAGTTGCTG	chr3:88162265-88162346	TATTCTTGGATCATTCCAGGtAAAAAACAG
ENSG00000229729	RP11-159G9.5	protein_coding	chr3:88175284-88175419	TTCTCTCCTaGGAATGCCAGAATCACCTCC	chr3:88175284-88175419	CCAGCATCTCAGGAGATAGGtACTTCAGGA
ENSG00000229729	RP11-159G9.5	protein_coding	chr3:88177959-88178161	TTTTAATATaGTGAACAAATATTTAAGTTC	chr3:88177959-88178161	AGATCAGCTATTCCGGGAGGtATTGTTTGA
ENSG00000229729	RP11-159G9.5	protein_coding	chr3:88178837-88178976	TCCTCTTACaGCATTTATTGAAAACTGATT	chr3:88178837-88178976	GGGATATGTACTGTATCTGGtAAGTGTTTG
ENSG00000205301	RP11-542P2.1	protein_coding	chr4:141419283-141419376	CCGCCGCTTaCTGGTTTGAGTTATCCTGTA	chr4:141364590-141364598	TTATTTATCTTCATATTTTCtGAAATGAAA
ENSG00000205301	RP11-542P2.1	protein_coding	chr4:141372564-141372671	CAAAATCTTaCTTTTTCATATTGTTCTTTT	chr4:141364593-141364598	TTATTTATCTTCATATTTTCtGAAATGAAA
ENSG00000205301	RP11-542P2.1	protein_coding	chr4:141377743-141377873	TAAATACTCaCAAGATCTTCTCCTGCGTCA	chr4:141371266-141371274	GAAACTCCTAATAGACATCCtGTTAAAAAT
ENSG00000205301	RP11-542P2.1	protein_coding	chr4:141377773-141377873	CACACCTTTaCCTGAAAAATGTCATTCAAG	chr4:141372564-141372671	TTCGTTTCATACAGTTTCTCtGGGGAAAAA
ENSG00000205301	RP11-542P2.1	protein_coding	chr4:141380666-141380721	CCATTGCTTaCCTATGAATCCAAGCATTGA	chr4:141377743-141377873	TCAGATCTAAACAGCTTTCCtATGGAAAAA
ENSG00000205301	RP11-542P2.1	protein_coding	chr4:141380666-141380780	CCATTGCTTaCCTATGAATCCAAGCATTGA	chr4:141377773-141377873	TCAGATCTAAACAGCTTTCCtATGGAAAAA
ENSG00000205301	RP11-542P2.1	protein_coding	chr4:141383083-141383158	CAATTTCTGaCCTGTAAATAATACTTGGCC	chr4:141380666-141380780	CTATGATATCATCTTCTAGCtGAAAAAAAA
ENSG00000205301	RP11-542P2.1	protein_coding	chr4:141386050-141386163	ATATGACATaCCTGGCTAATTTTTGTGAGG	chr4:141383083-141383158	TACCTGTTTGATTCGCCAACtAAAGGTAAT
ENSG00000205301	RP11-542P2.1	protein_coding	chr4:141395967-141396100	TGTATACGTaCATCTGCAACCAAGACAATC	chr4:141386050-141386163	CCTCACTTGCCTTTTGAATCtATAAATAGA
ENSG00000205301	RP11-542P2.1	protein_coding	chr4:141400644-141400781	AGTTTTCTTaCCACCAGTTTTCCCTTTGCC	chr4:141386099-141386163	CCTCACTTGCCTTTTGAATCtATAAATAGA
ENSG00000205301	RP11-542P2.1	protein_coding	chr4:141403481-141403639	TCAACACAAaCCTAAGTTTCCTGACAAAAT	chr4:141386150-141386163	CCTCACTTGCCTTTTGAATCtATAAATAGA
ENSG00000205301	RP11-542P2.1	protein_coding			chr4:141392929-141392975	GTAAATAATCTTCATTACTCtAAAAATGAG
ENSG00000205301	RP11-542P2.1	protein_coding			chr4:141395967-141396100	ATACCCAGCGCAAAAGAAACtGTGGACATA
ENSG00000205301	RP11-542P2.1	protein_coding			chr4:141400644-141400781	ATGTCTGCTTTCTGTGCAACtGAAAGAAAA
ENSG00000205301	RP11-542P2.1	protein_coding			chr4:141403481-141403639	CAGTTAATTAATTGATTATCtGCAATGAAA
ENSG00000153179	RASSF3	protein_coding	chr12:65088543-65088689	TTTCCTGACaGTGGGAAGCCTTCAGCCTTC	chr12:65004413-65004523	GCCCCGCTCCGGCCAACAAGtGAGTGGCGC
ENSG00000153179	RASSF3	protein_coding	chr12:65078567-65078674	TTTTCTTCTaGGATGTTGAGAAAGAGAAGG	chr12:65078567-65078674	CAAGTTGAAGATGACCTTGGtAAGCACTCA
ENSG00000153179	RASSF3	protein_coding	chr12:65081996-65082233	CCCTGCTTCaGAATTCAAATGGGATTTACA	chr12:65081996-65082233	TGTCACAGGGAAGACCAAGGtACGCTGCCA
ENSG00000153179	RASSF3	protein_coding	chr12:65085250-65085300	TCTTTACCCaGTCTACGCCTGCAAGCTCTC	chr12:65085250-65085359	TGAACATGAAATTGGAGAGGtAAGTTATTG
ENSG00000153179	RASSF3	protein_coding	chr12:65085250-65085359	TCTTTACCCaGTCTACGCCTGCAAGCTCTC
ENSG00000164530	PI16	protein_coding	chr6:36931599-36931717	TCTTCCCACaGGTGCAGAGGGCCCTGACAA	chr6:36922537-36922707	CTCAGACATGCTGCACATGGtAAGTGTGGC
ENSG00000164530	PI16	protein_coding	chr6:36926921-36927142	CTGCCCTGCaGAGATGGGACGAGGAGCTGG	chr6:36926921-36927142	GTGCGGCCACTACACGCAGGtGTGGGCCCG
ENSG00000164530	PI16	protein_coding	chr6:36929227-36929336	CCCTTCATCaGGTGGTATGGGCCAAGACAG	chr6:36929227-36929336	TGTGCAACTATGAGCCTCCGtGAGTGCCGG
ENSG00000164530	PI16	protein_coding	chr6:36929662-36929750	ACCTCCTGTaGGGGGAACGTGAAGGGGAAA	chr6:36929662-36929750	TGCAAGAACTCCCTCTGTGGtGAGTCCACG
ENSG00000164530	PI16	protein_coding	chr6:36930711-36931388	TGTCTTATCaGAACCCATCGGAAGCCCGGA	chr6:36930711-36931388	CTGCAGTCGTCCTTGCCAGGtAAGGCCCAT
ENSG00000169992	NLGN2	protein_coding	chr17:7320245-7321115	TGTGCCCACaGGGACCCCAACCAGCCGGTG	chr17:7311575-7312031	TACGTGCCCACCGAGGACGGtAAGGGCGCG
ENSG00000169992	NLGN2	protein_coding	chr17:7315476-7315526	CCCGGTCTTaGGTCCGCTCACAAAAAAACG	chr17:7311960-7312031	TACGTGCCCACCGAGGACGGtAAGGGCGCG
ENSG00000169992	NLGN2	protein_coding	chr17:7317663-7317812	TCCCCACACaGATATCCGTGACCCTGGGAA	chr17:7315476-7315526	CTCAATCCGCCAGACACAGGtAGATTTAAA
ENSG00000169992	NLGN2	protein_coding	chr17:7317982-7318167	TCTACTCCCaGGTTTTCTCAGCACCGGGGA	chr17:7317663-7317812	TACCGTCTTGGGGTGCTCGGtGAGGGTGGG
ENSG00000169992	NLGN2	protein_coding	chr17:7318275-7318447	TGTCCCGCCaGGGCTGTTCCAGAAGGCCAT	chr17:7317982-7318167	CTCTCCCACCATTCAGAAGGtACCAGCAGT
ENSG00000169992	NLGN2	protein_coding	chr17:7318275-7318467	TGTCCCGCCaGGGCTGTTCCAGAAGGCCAT	chr17:7318275-7318467	AGGACGTGCAGCCTGCCCGGtATGGGGTGG
ENSG00000169992	NLGN2	protein_coding	chr17:7318830-7319426	CTTCTCCCCaGCTACCACATCGCCTTTGGG	chr17:7318830-7319426	CCAACTTCGCCAAGACTGGGtGAGGGCCAG
ENSG00000170088	TMEM192	protein_coding	chr4:166103694-166103708	AGGATACTCaCTGTGGCTTTGTTCATAATA	chr4:166000813-166000948	TTCTAGGCTTGAAATAGTTCtGCAAGTAAT
ENSG00000170088	TMEM192	protein_coding	chr4:166006738-166006840	CTAAATCTTaCCTGAATCCAGTCTCCGAGG	chr4:166006738-166006840	TTAAATCTCCGGATTTTCACtAAAATAATA
ENSG00000170088	TMEM192	protein_coding	chr4:166009620-166009754	GTAATTCTCaCCTGTGTAAATGAGGAGACA	chr4:166009620-166009754	AGGAGAAGCACTGTGTTGCCtGAGGAGGAG
ENSG00000170088	TMEM192	protein_coding	chr4:166021780-166021795	ATTGGACATaCCAGAGGACTGTATCATCAA	chr4:166021780-166022044	CTAAAACAACAAACACGAGCtGGGGGAAAG
ENSG00000170088	TMEM192	protein_coding	chr4:166021780-166022044	ATTGGACATaCCAGAGGACTGTATCATCAA	chr4:166024102-166024248	GGGTGATATCCAAGGAACCCtGGGGTGCAG
ENSG00000170088	TMEM192	protein_coding	chr4:166024102-166024248	AGCCAACTTaCATGAATAAACCACAGAAGA	chr4:166033899-166033925	TCCTGCCCCCCGCCGCCATTtCCCGACGCC
ENSG00000170088	TMEM192	protein_coding	chr4:166033899-166033925	CGTGCACTCaCGTCCTCCATCCTGCCCCCC
[truncated: 231,299+ more rows]
