# Supplementary material for: Effective and precise adenine base editing in mouse zygotes
Source: Protein Cell. 2018 Jul 31;9(9):808–13. doi: 10.1007/s13238-018-0566-z (PMC6107484; doi:10.1007/s13238-018-0566-z)
Supplement: Supplementary file 13 — Supplementary Table 10 (XLSX 46 kb) [file 13238_2018_566_MOESM13_ESM.xlsx]

## Sheet: Supplementary Table 5. iMAST ta
Supplementary Table 10. Human splicing sites mutation that might be generated by ABE7.10
Gene ID	Gene name	Gene type	Targetable splicing acceptor		Targetable splicing donor
			Exon position~Pathenogenic mutation position	Sequence	Exon position~Pathenogenic mutation position	Sequence
ENSG00000049540	ELN	protein_coding	chr7:73466080-73466169~chr7:73466078	CATCTCAACaGGTGCTGGAGCAGCCGGAGT
ENSG00000006744	ELAC2	protein_coding			chr17:12915010-12915099~chr17:12915101	TTTCCCCTCCTCTGTTCACCtGGTCAGTAC
ENSG00000119139	TJP2	protein_coding	chr9:71851865-71852052~chr9:71851863	TTTCTTCTCaGAGCTGAACAAATGGCCAGT
ENSG00000143363	PRUNE	protein_coding	chr1:150997991-150998149~chr1:150997989	CTTCTCCACaGGAACCATCATCCTGGACTG
ENSG00000049860	HEXB	protein_coding	chr5:74014622-74014796~chr5:74014620	AACGTTAATaGCTTGCGCCGGGCACAATAG
ENSG00000114054	PCCB	protein_coding			chr3:136047600-136047699~chr3:136047701	TTCCCTGCAGCAGTGCGAGGtAGGGGACTG
ENSG00000100024	UPB1	protein_coding	chr22:24896075-24896246~chr22:24896073	TGCCCATCTaGGAAGCTTGATCTGCCCAGG
ENSG00000100024	UPB1	protein_coding	chr22:24919587-24919741~chr22:24919585	TTCCTTTAAaGCTCACCAGGACTTTGGCTA
ENSG00000168000	BSCL2	protein_coding			chr11:62459848-62459945~chr11:62459947	CTCCAGTGGTCGGCACGTACtGTGAGGGGG
ENSG00000165194	PCDH19	protein_coding			chrX:99551278-99551873~chrX:99551875	TGAAATCCTTCATTCTGATCtGTTTGGAAA
ENSG00000108950	FAM20A	protein_coding			chr17:66538835-66538950~chr17:66538952	CCGTCGGAAGTCCAGAATCCtGCAAGAGAG
ENSG00000165699	TSC1	protein_coding	chr9:135779798-135779841~chr9:135779796	AACAACTTTaCCTCCAAAGTGGGTCCAGTC
ENSG00000102316	MAGED2	protein_coding	chrX:54838590-54838684~chrX:54838588	CCCATCCACaGGTATTTGGGATTCAATTGA
ENSG00000173040	EVC2	protein_coding	chr4:5566985-5567086~chr4:5566983	CCCATCATTaCCTCTGCTTTCTCTTGCGGG
ENSG00000130363	RSPH3	protein_coding			chr6:159407312-159407453~chr6:159407455	GAGAATCAGGCCGTCCGAGCtAACAGTGAT
ENSG00000092295	TGM1	protein_coding	chr14:24729146-24729264~chr14:24729144	CCGCACCATaCCTGGCCGTAGTTCCAGGTC	chr14:24728910-24729017~chr14:24729019	CCAGCACCCCGTGGTCAAACtGGAAGGAGG
ENSG00000092295	TGM1	protein_coding			chr14:24729146-24729264~chr14:24729266	TCCACGTACACAATGTCCTCtGTGTCCCCA
ENSG00000185379	RAD51D	protein_coding	chr17:33445520-33445638~chr17:33445518	CACACACAAaCCTGCCAATGCCAGTGGACA
ENSG00000102119	EMD	protein_coding	chrX:153609242-153609554~chrX:153609240	TTTTGCCTCaGGGAACGCCCCATGTACGGC
ENSG00000102119	EMD	protein_coding	chrX:153608050-153608154~chrX:153608048	TGTCCGGCCaGGATCAACTCGTAGGCTTTA
ENSG00000116096	SPR	protein_coding	chr2:73118476-73118663~chr2:73118474	TCATCCTCTaGGTCCTCTGGACACAGACAT
ENSG00000081248	CACNA1S	protein_coding			chr1:201027536-201027619~chr1:201027621	AGGGGTCTCCAAAGTAGCCCtGGGAAGGAA
ENSG00000132549	VPS13B	protein_coding	chr8:100871532-100871708~chr8:100871530	GTGCGTTGCaGGCTGGGTAGTTGGGTCTCT	chr8:100789003-100789184~chr8:100789186	CTTGACCAACTAGGCACAGGtACTCTTTTT
ENSG00000132549	VPS13B	protein_coding	chr8:100732573-100732780~chr8:100732571	TGATTTTAAaGGTCTTCTGGGGTCAAGAAC	chr8:100287309-100287482~chr8:100287484	GACTACTGCCACAATTCCGGtAAGTACAAA
ENSG00000119888	EPCAM	protein_coding	chr2:47613711-47613749~chr2:47613709	TCCTGTTTCaGATAAAGGAGATGGGTGAGA
ENSG00000119888	EPCAM	protein_coding	chr2:47604153-47604216~chr2:47604151	ATTCTTTACaGTGCACTTCAGAAGGAGATC
ENSG00000161202	DVL3	protein_coding	chr3:183888107-183888540~chr3:183888105	GCCTCCTACaGGCAGTCGGAGCAGTGGCTC
ENSG00000129221	AIPL1	protein_coding			chr17:6331638-6331826~chr17:6331828	TGGGGTAGACCCCCGTGTGCtGTGGGGATA
ENSG00000184381	PLA2G6	protein_coding			chr22:38522378-38522456~chr22:38522458	TGCATGAGATCCTGTAGTTCtGTGAGGCAC
ENSG00000100150	DEPDC5	protein_coding	chr22:32234671-32234831~chr22:32234669	GTTGTTTTCaGGAGGGACGAAGATGGTGTG
ENSG00000180902	D2HGDH	protein_coding			chr2:242695264-242695429~chr2:242695431	GTGGGCTATGGCCACCTTGGtGAgcggcgc
ENSG00000076242	MLH1	protein_coding	chr3:37055923-37056035~chr3:37055921	TTTTCTAATaGAGAACTGATAGAAATTGGA	chr3:37058997-37059090~chr3:37059092	ACCCATTCCTGTACCTCAGGtAATGTAGCA
ENSG00000076242	MLH1	protein_coding	chr3:37042446-37042544~chr3:37042444	GTATCTAACaGAAAGAAGATCTGGATATTG	chr3:37048482-37048554~chr3:37048556	TCAAGGGACCCAGATCACGGtAAGAATGGT
ENSG00000076242	MLH1	protein_coding	chr3:37090395-37090508~chr3:37090393	CTTTGGACCaGGTGAATTGGGACGAAGAAA	chr3:37081677-37081785~chr3:37081787	TCAACACCACCAAGCTTAGGtAAATCAGCT
ENSG00000076242	MLH1	protein_coding	chr3:37081677-37081785~chr3:37081675	TTGTTTTGCaGTTCTCCGGGAGATGTTGCA	chr3:37038110-37038200~chr3:37038202	CAATGGCACCGGGATCAGGGtAAGTAAAAC
ENSG00000076242	MLH1	protein_coding	chr3:37048482-37048554~chr3:37048480	TTTCTCATTaGAGCAAGTTACTCAGATGGA
ENSG00000076242	MLH1	protein_coding	chr3:37090008-37090100~chr3:37090006	CCTGCAAGCaGGAAGGGAACCTGATTGGAT
ENSG00000076242	MLH1	protein_coding	chr3:37091977-37092141~chr3:37091975	GTGTTTTCCaGAGTGAAGTGCCTGGCTCCA
ENSG00000076242	MLH1	protein_coding	chr3:37058997-37059090~chr3:37058995	TTATTGTTTaGATCGTCTGGTAGAATCAAC
ENSG00000076242	MLH1	protein_coding	chr3:37067128-37067498~chr3:37067126	ttttAATACaGACTTTGCTACCAGGACTTG
ENSG00000204386	NEU1	protein_coding			chr6:31828965-31829227~chr6:31829229	GTAGGAGACCATGTGCTGCCtGAAAAAAAT
ENSG00000177706	FAM20C	protein_coding	chr7:296971-297052~chr7:296969	TCTCTCCGCaGGAAACATGGACCGTCACCA
ENSG00000154803	FLCN	protein_coding			chr17:17129490-17129636~chr17:17129638	CAGCAAGTGACCGGCAGCCCtGTCCATGAA
ENSG00000154803	FLCN	protein_coding			chr17:17116972-17117170~chr17:17117172	AAAAAGCACCTTCACTTTGCtGAAGAAAAC
ENSG00000035403	VCL	protein_coding	chr10:75855414-75855613~chr10:75855412	TCTTGGTCCaGGTCAGGCTGCCATCCGGGG
ENSG00000143387	CTSK	protein_coding			chr1:150778578-150778700~chr1:150778702	GCCGAGAGATTTCATCCACCtAAACAAAGC
ENSG00000102125	TAZ	protein_coding	chrX:153649242-153649340~chrX:153649240	CTTTCCCTCaGGTGGAGATGCGGAAAGCCC
ENSG00000123607	TTC21B	protein_coding			chr2:166756280-166756390~chr2:166756392	GTGCCAGTTCCAACATAATCtGTAGAGCAA
ENSG00000033011	ALG1	protein_coding	chr16:5133683-5133758~chr16:5133681	TCTCTCTGCaGTTTACATGAGCTGGTGAAA
ENSG00000104774	MAN2B1	protein_coding	chr19:12777357-12777515~chr19:12777355	GCCCCACTCaCCTCGTATCCCCCGGCCCGA	chr19:12763177-12763274~chr19:12763276	CAAACGTTGCCCGGATGTGCtGGGCAGAAA
ENSG00000164692	COL1A2	protein_coding			chr7:94030879-94030932~chr7:94030934	ACTTGGCCCTGGACCAATGGtATGCTTATC
ENSG00000164692	COL1A2	protein_coding			chr7:94055735-94055842~chr7:94055844	AGGTCTGCCTGGTATCGCTGtAAGTAAACT
ENSG00000162551	ALPL	protein_coding	chr1:21902226-21902417~chr1:21902224	GGTGTCCCAaGGAGGCAGAATTGACCACGG
ENSG00000166147	FBN1	protein_coding	chr15:48807584-48807724~chr15:48807582	GGATCACGTaCCAATACACTCCCCACGGAG
ENSG00000166147	FBN1	protein_coding	chr15:48795984-48796136~chr15:48795982	ATACCACATaCCTGAATTCTGTGCAGGACA
ENSG00000149311	ATM	protein_coding	chr11:108154954-108155200~chr11:108154952	TCTATTTTTaGATCTTGTTATAAGGTTTTG	chr11:108164040-108164204~chr11:108164206	ACCCTTTTCACTCTTGGAGGtAATAAAAAT
ENSG00000149311	ATM	protein_coding	chr11:108190681-108190785~chr11:108190679	TTATCTCACaGCAAAGAAGTAGAAGGAACC	chr11:108137898-108138069~chr11:108138071	GAGAGCCAAAGTACCATAGGtAAATACATA
ENSG00000149311	ATM	protein_coding			chr11:108202171-108202284~chr11:108202286	TCATGAAGTCCTCAATAATGtAAGTAAACC
ENSG00000149311	ATM	protein_coding			chr11:108186550-108186638~chr11:108186640	TGTTACAACCCATTACTAGGtAAATTGCAT
ENSG00000149311	ATM	protein_coding			chr11:108196785-108196952~chr11:108196954	GGATGCCAGCTGTGCAGCGGtTTGTTTTTT
ENSG00000139132	FGD4	protein_coding	chr12:32786483-32786623~chr12:32786481	TTAAATTTAaGGTGGTTTGTTGGAAATGCT
ENSG00000078070	MCCC1	protein_coding			chr3:182810197-182810333~chr3:182810335	ACCTTGGTAATGTTTCTTCCtGTTTAAAAC
ENSG00000078070	MCCC1	protein_coding			chr3:182788787-182788908~chr3:182788910	ATCTAACAATCCTCATTCCCtAAGAGAGAA
ENSG00000133256	PDE6B	protein_coding	chr4:663838-663893~chr4:663836	TCTTGCAGTaGGCACAGAAATTTGCAATGG
ENSG00000164073	MFSD8	protein_coding			chr4:128841788-128841991~chr4:128841993	ACCAGCCCATGTATACACCCtGTTGGGGGT
ENSG00000188153	COL4A5	protein_coding	chrX:107911549-107911734~chrX:107911547	TACTTTCATaGGCCAAAAGGGTGATGGAGG
ENSG00000188153	COL4A5	protein_coding	chrX:107923909-107923981~chrX:107923907	TATTTATTCaGGGTAATCCTGGCCGGCCGG
ENSG00000188153	COL4A5	protein_coding	chrX:107821182-107821217~chrX:107821180	TCTCTTCTTaGGGCCCTCCTGGTCCACCAG
ENSG00000188153	COL4A5	protein_coding	chrX:107924115-107924186~chrX:107924113	CTTCTGTGCaGGCATGAAAGGACCCAGTGG
ENSG00000188153	COL4A5	protein_coding	chrX:107846194-107846291~chrX:107846192	TCATTTTACaGGCTTTCCTGGAATTCCAGG
ENSG00000188153	COL4A5	protein_coding	chrX:107824213-107824257~chrX:107824211	GTATCCTATaGGGTAAACCAGGCAAAGATG
ENSG00000188153	COL4A5	protein_coding	chrX:107819140-107819202~chrX:107819138	CTTTATAACaGGGCCTACCTGGTCCCACTG
ENSG00000188153	COL4A5	protein_coding	chrX:107869440-107869579~chrX:107869438	ATTTTCAACaGGGCCTCAGGGTGTGGAAGG
ENSG00000188153	COL4A5	protein_coding	chrX:107816804-107816884~chrX:107816802	GCTTCTTTTaGGGTGAACCAGGTAGTATAA
ENSG00000130164	LDLR	protein_coding	chr19:11222190-11222315~chr19:11222188	CTCTCTTCCaGATATCGATGAGTGTCAGGA	chr19:11224211-11224438~chr19:11224440	TGGTGGATCCTGTTCATGGGtGCGTATCCA
ENSG00000130164	LDLR	protein_coding	chr19:11226770-11226888~chr19:11226768	CCTCCCACCaGCTTCATGTACTGGACTGAC	chr19:11231046-11231198~chr19:11231200	ATGAGGAGCTGCCTCACAGGtGTGGCACAC
ENSG00000130164	LDLR	protein_coding	chr19:11218068-11218190~chr19:11218066	GGCTCTCACaGTGACACTCTGCGAGGGACC	chr19:11218068-11218190~chr19:11218192	GAACCCATCAAAGAGTGCGGtGAGTCTCGG
ENSG00000130164	LDLR	protein_coding	chr19:11241957-11242191~chr19:11241955	TTTGTTGGCaGAGACAGATGGTCAGTCTGG	chr19:11227535-11227674~chr19:11227676	CTCCTTGGCCGTCTTTGAGGtGTGGCTTAC
ENSG00000096093	EFHC1	protein_coding			chr6:52285209-52285271~chr6:52285273	GTCCTTTAAGGACTCTACGGtGAGCAGTTA
ENSG00000130707	ASS1	protein_coding	chr9:133342112-133342186~chr9:133342110	CCTATGTCCaGGTCATTGCTCCCTGGAGGA
ENSG00000130707	ASS1	protein_coding	chr9:133346221-133346291~chr9:133346219	CTTTCCTGCaGCAACACGGGATTCCCATCC
ENSG00000164362	TERT	protein_coding			chr5:1266630-1266650~chr5:1266652	CACCAAACGCAGGAGCAGCCtAAAATAAGG
ENSG00000085998	POMGNT1	protein_coding	chr1:46659946-46660073~chr1:46659944	GCCCCACTCaCTGGGTCAGGGCTGAACTCG	chr1:46659527-46659597~chr1:46659599	GGACCTTGTTGTCTGGGAGCtGTGGGAGAA
ENSG00000085998	POMGNT1	protein_coding			chr1:46655156-46655239~chr1:46655241	GGTCCCAGATATGGAGGCACtAGTGAGGGT
ENSG00000085998	POMGNT1	protein_coding			chr1:46657980-46658108~chr1:46658110	CAGCCGTGTGTTCATACCCCtGGGGACAGG
ENSG00000161270	NPHS1	protein_coding	chr19:36342164-36342286~chr19:36342162	CTCACCCATaCCCAGGATGGAGAGGATCAC	chr19:36317419-36317547~chr19:36317549	AGTGGAGGTCCCAGGGTCCCtGACAGGCAA
ENSG00000161270	NPHS1	protein_coding	chr19:36335221-36335361~chr19:36335219	ACTTCCCTCaCCTGGACTGAGGCGATAGCC	chr19:36340452-36340555~chr19:36340557	TGAGCTCCGGGGTGTCACCCtGGGATGAGA
ENSG00000161270	NPHS1	protein_coding			chr19:36321955-36322048~chr19:36322050	CTGCCTCTGTTGTGCTGACCtGTTCCCCAC
ENSG00000225830	ERCC6	protein_coding			chr10:50680422-50680516~chr10:50680518	TCCATGCTCGCTCCCGGGCCtGCAACAGAG
ENSG00000185344	ATP6V0A2	protein_coding			chr12:124220078-124220171~chr12:124220173	CATCCAGGATCTCTACACTGtGAGTAAGCT
ENSG00000163631	ALB	protein_coding			chr4:74283248-74283386~chr4:74283388	GCCCTGTGCAGAAGACTATGtGAGTCttta
ENSG00000108821	COL1A1	protein_coding			chr17:48276650-48276688~chr17:48276690	CAGGGGGGCCTGCGGGTCCCtGCAGGGGGA
ENSG00000108821	COL1A1	protein_coding			chr17:48275093-48275146~chr17:48275148	CTCGGGGACCCATGGGACCCtAGAAAAGAT
ENSG00000108821	COL1A1	protein_coding			chr17:48274371-48274424~chr17:48274426	CGGGCAATCCTCGAGCACCCtGGAGAGAGA
ENSG00000083444	PLOD1	protein_coding	chr1:12027044-12027148~chr1:12027042	GCCCTCCCCaGCCCTGCCCGGATGTCTATT	chr1:12024701-12024842~chr1:12024844	TGCCAACATCCGGCAGCAGGtCAGCCAGGA
ENSG00000169057	MECP2	protein_coding			chrX:153296847-153296901~chrX:153296903	AAAGGCTTTTCCCTGGGGACtGTGGGGACA
ENSG00000072210	ALDH3A2	protein_coding	chr17:19568261-19568360~chr17:19568259	TCTGTCCTCaGCTCATCAAACGGATGATTG
ENSG00000140650	PMM2	protein_coding	chr16:8900173-8900264~chr16:8900171	TCTTCATCTaGAATATTCAAAGTCATCTGG
ENSG00000087460	GNAS	protein_coding	chr20:57485389-57485456~chr20:57485387	TTTTTATATaGCTACTCCCGAGCCCGGAGA
ENSG00000008086	CDKL5	protein_coding	chrX:18622022-18622988~chrX:18622020	TTTTAACATaGAAACCAAGCCGGCAAAAGT
ENSG00000008086	CDKL5	protein_coding	chrX:18582597-18582642~chrX:18582595	TTCCCTTGCaGGAAACACATGAAATTGTGG
ENSG00000138095	LRPPRC	protein_coding	chr2:44202230-44202356~chr2:44202228	ATAAGTCATaCCTGCTTAACATGGTCAATG
ENSG00000171320	ESCO2	protein_coding	chr8:27660823-27660952~chr8:27660821	TTCTCTTTTaGGAATTGCTTCATGTTTGGC
ENSG00000135636	DYSF	protein_coding	chr2:71816723-71816816~chr2:71816721	CGTGTCTCCaGGGCGGCGTGATGGATGACA	chr2:71839771-71839936~chr2:71839938	TCCCCACAGGGTGGCCCAGGtAGGGGAAGG
ENSG00000135636	DYSF	protein_coding	chr2:71827832-71827972~chr2:71827830	GCTTGGTCTaGGGTGCAGACGAGTTTATGG	chr2:71747308-71747338~chr2:71747340	ACCATTTACAGAGAGCCCCGtGAGTTCTCA
ENSG00000135636	DYSF	protein_coding	chr2:71762151-71762219~chr2:71762149	GTGTCTTCTaGCTGTGCAGCAAGATCTTGG
ENSG00000135636	DYSF	protein_coding	chr2:71788882-71789074~chr2:71788880	GTCCCTCACaGCCAGCCTCTGGGTGACATC
ENSG00000171634	BPTF	protein_coding	chr17:65960328-65960520~chr17:65960326	GGATCTTGCaGATTTTATATTGGCTGTGAT
ENSG00000153208	MERTK	protein_coding	chr2:112758778-112758863~chr2:112758776	CATTCACCCaGGAATGCATTCACAGAGGAG
ENSG00000072778	ACADVL	protein_coding			chr17:7123441-7123516~chr17:7123518	TGCCGGGGGTGCCGCTCAGGtAAGTCACCG
ENSG00000039650	PNKP	protein_coding	chr19:50365628-50365720~chr19:50365626	cAGGGCCTCaCCGGATCAAAGGCTGGGAGC
ENSG00000134086	VHL	protein_coding	chr3:10188198-10188320~chr3:10188196	TGTCCCGATaGGTCACCTTTGGCTCTTCAG	chr3:10188198-10188320~chr3:10188322	GCCAATATCACACTGCCAGGtACTGACGTT
ENSG00000135541	AHI1	protein_coding			chr6:135749767-135749897~chr6:135749899	AAACTTCCTTGCTACTAATCtACAAGCAAA
ENSG00000169554	ZEB2	protein_coding	chr2:145274845-145274917~chr2:145274843	CTGCTTCTTaCCGTTTTTCCTCCTGGGATT
ENSG00000108641	B9D1	protein_coding	chr17:19251097-19251193~chr17:19251095	TGAGGACCTaCCGGCCAGGTGAGAAGGGCA
ENSG00000135924	DNAJB2	protein_coding	chr2:220146661-220146827~chr2:220146659	TGCCTTTCCaGGAACTGGCCCATCTCGGGC
ENSG00000114480	GBE1	protein_coding	chr3:81698007-81698142~chr3:81698005	TTATTACTTaCCAAGGCCTTTGATTCTTGG
ENSG00000147099	HDAC8	protein_coding			chrX:71571676-71571688~chrX:71571690	GACCATATGCTGTGAAAAACtGTAAGGAAA
ENSG00000244734	HBB	protein_coding	chr11:5248160-5248251~chr11:5248158	TTGATACCAaCCTGCCCAGGGCCTCACCAC	chr11:5246831-5246956~chr11:5246958	CCAGCACGTTGCCCAGGAGCtGTGGGAGGA
ENSG00000112769	LAMA4	protein_coding			chr6:112510333-112510407~chr6:112510409	CCTCCCCCGCAGTTGCACACtGTGGGAAAC
ENSG00000127415	IDUA	protein_coding	chr4:994670-994777~chr4:994668	CTGTGTTCCaGGGTTTGAGCTGATGGGCAG
ENSG00000160255	ITGB2	protein_coding	chr21:46309191-46309410~chr21:46309189	CCTGCACTCaCATGTACTTGCCACAGGGTG
ENSG00000130635	COL5A1	protein_coding	chr9:137644435-137644491~chr9:137644433	TTCCTTTGCaGTTGGCACTGAGGGGACCAG
ENSG00000145075	CCDC39	protein_coding			chr3:180377240-180377368~chr3:180377370	CTGCTTTATCCAATTCTAACtGTCAAACAG
ENSG00000138829	FBN2	protein_coding	chr5:127671680-127671805~chr5:127671678	TCTCCCCTTaCCTGTACAGCCCTGGCGGTC
ENSG00000036473	OTC	protein_coding	chrX:38260528-38260681~chrX:38260526	GTTTGCCACaGTGTATTGTCTAGCATGGCA	chrX:38267995-38268048~chrX:38268050	AGAGCAGTATGCCAAAGAGGtATGCTCTTT
ENSG00000036473	OTC	protein_coding			chrX:38260528-38260681~chrX:38260683	TGATTACCTCACGCTCCAGGtTGGTTTATT
ENSG00000172175	MALT1	protein_coding	chr18:56390280-56390483~chr18:56390278	TTTTTTCAAaGCGAAGGACAAGGTTGCCCT
ENSG00000004487	KDM1A	protein_coding	chr1:23403727-23403853~chr1:23403725	TTTAGGATGaTGACTTTGAGTTCACTGGCA
ENSG00000122971	ACADS	protein_coding	chr12:121175640-121175791~chr12:121175638	TGTGTGGGCaGGGAACGGCAGTGATGCAGG
ENSG00000102174	PHEX	protein_coding	chrX:22237153-22237220~chrX:22237151	TAATGCCATaGATCTCTGAGTTATGGTGCT
ENSG00000102393	GLA	protein_coding	chrX:100653358-100653555~chrX:100653356	CTCTTATTTaCCTGTCTAAGCTGGTACCCT	chrX:100653358-100653555~chrX:100653557	CAAAGTTGCCAATCACTAACtGAGAAAAAG
ENSG00000102393	GLA	protein_coding			chrX:100656620-100656797~chrX:100656799	TCAGTCCTTTGCTGTGAACCtGAAATGAGA
ENSG00000008710	PKD1	protein_coding	chr16:2166530-2166645~chr16:2166528	GGGCCGACTaCCTCCACGGGCTCGTGCGGG
ENSG00000070061	IKBKAP	protein_coding	chr9:111656223-111656346~chr9:111656221	CCCACACTTaCCACATTTGCTGAGGTGGCC
ENSG00000100246	DNAL4	protein_coding	chr22:39176931-39177014~chr22:39176929	GCTGGCAATaCCTCGTTGTTGTTGGAGAAT
ENSG00000092969	TGFB2	protein_coding	chr1:218607680-218607790~chr1:218607678	ATGTTTTCCaGACAGGAACCTGGGATTTAA
ENSG00000113924	HGD	protein_coding	chr3:120365114-120365213~chr3:120365112	TGAAGATTTaCCAATTGGTCCAAGGTCAGG
ENSG00000116675	DNAJC6	protein_coding	chr1:65851395-65851589~chr1:65851393	TTCTGTTTCaGATACCTGGGCTATATGTGT
ENSG00000119121	TRPM6	protein_coding			chr9:77407540-77407686~chr9:77407688	TTTCCAAATCATACTCTTTCtATAAAATAA
ENSG00000174080	CTSF	protein_coding			chr11:66332358-66332477~chr11:66332479	TCCTCTGTCTCCAGCCCTCCtGGGGAACGG
ENSG00000105392	CRX	protein_coding			chr19:48337701-48337800~chr19:48337802	CAGGCTGTGCCCTACCCAAGtGAGTACAGT
ENSG00000179950	PUF60	protein_coding			chr8:144898693-144898989~chr8:144898991	GCAGAACCATCACTGTAGACtGTGGGGCAG
ENSG00000117054	ACADM	protein_coding	chr1:76199213-76199313~chr1:76199211	TGATACTGTaGGAGGTCTTGGACTTGGAAC
ENSG00000117054	ACADM	protein_coding	chr1:76216136-76216231~chr1:76216134	TAAAATACTaGGTAGCTGCTGGTGCTGTTG
ENSG00000143815	LBR	protein_coding			chr1:225609779-225609979~chr1:225609981	GCCTAAAGGAAGTTAAAGGCtAGAAAGGGG
ENSG00000156313	RPGR	protein_coding			chrX:38147114-38147294~chrX:38147296	CCCCAATTGTTTGTTGTTTCtGTAAATTTT
ENSG00000134571	MYBPC3	protein_coding	chr11:47354745-47354884~chr11:47354743	CCTGGGCTCaCCATGGTCTTCTTGTCGGCT	chr11:47367758-47367921~chr11:47367923	TGCCTCCAGCTTCGAGTCCCtGTGTCCCGC
ENSG00000134571	MYBPC3	protein_coding	chr11:47355473-47355561~chr11:47355471	GCCAGTCCCaCCTGGAAAGGGATGAGAAGG	chr11:47355473-47355561~chr11:47355563	AGCTGAAGCCGTGGCCGTTCtGTGGGTATA
ENSG00000134571	MYBPC3	protein_coding	chr11:47362554-47362583~chr11:47362552	CCAAGACTTaCCCTGCCTGGGTACGAAGTC
ENSG00000134571	MYBPC3	protein_coding	chr11:47369408-47369456~chr11:47369406	TGGCCACTCaCGTGCGGCGGAAGGCTGATA
ENSG00000134571	MYBPC3	protein_coding	chr11:47353623-47353809~chr11:47353621	GGGCTCCTCaCCTCGCACCTCCAGGCGGCA
ENSG00000160808	MYL3	protein_coding			chr3:46899874-46899951~chr3:46899953	TCTTCTGTCAGCCTCTCACCtGGCAGGAGT
ENSG00000103489	XYLT1	protein_coding			chr16:17252686-17252766~chr16:17252768	CACCAACTGGTCATTTGTCCtGTGGAAACA
ENSG00000023839	ABCC2	protein_coding			chr10:101571293-101571359~chr10:101571361	CGGAAGCCACAGTCCGAGAGtGAGTTGCCT
ENSG00000197081	IGF2R	protein_coding			chr6:160483564-160483651~chr6:160483653	CCCGTTGTCAGAGTGGAAGGtAGGACTGGG
ENSG00000130203	APOE	protein_coding	chr19:45411790-45412282~chr19:45411788	CTCGGCCGCaGGGCGCTGATGGACGAGACC
ENSG00000101680	LAMA1	protein_coding	chr18:7050693-7050935~chr18:7050691	ACCATACCTaCCTCTCCATGCTCAAGTGGC
ENSG00000096696	DSP	protein_coding	chr6:7568014-7568139~chr6:7568012	ATCCTTCACaGTTTTTTGAAGAGGCGCAGT
ENSG00000182871	COL18A1	protein_coding	chr21:46897325-46897401~chr21:46897323	TCTCTTCCCaGCTCAGACACTTCCTGGCTC
ENSG00000170289	CNGB3	protein_coding	chr8:87591334-87591480~chr8:87591332	AAAGGTTGTaCCTGGCTTTCTTCATGAGGA
ENSG00000006071	ABCC8	protein_coding	chr11:17449414-17449489~chr11:17449412	CTGGGCCATaCCTCGGGGGATACGAATGGT	chr11:17416817-17416822~chr11:17416824	CTCAGGGTCCAGGTTAAATCtGGAAGTGGC
ENSG00000006071	ABCC8	protein_coding	chr11:17464725-17464859~chr11:17464723	TGGGCACTCaCCAGTGTGCTCCGCTGGGCC	chr11:17484985-17485151~chr11:17485153	GTCCAATACACCAGCAGGGCtGCCGAGGAG
ENSG00000160299	PCNT	protein_coding	chr21:47801609-47801755~chr21:47801607	GATGTGTACaGGGTGAATTTGGAAGTGAAA
ENSG00000110921	MVK	protein_coding			chr12:110032833-110032986~chr12:110032988	ATCACACTCCTCAAGCCAGGtATCCCGGGG
ENSG00000177000	MTHFR	protein_coding	chr1:11852335-11852436~chr1:11852333	GCCTGGCCTaCCTTCACATTGACAAGGTGG
ENSG00000107537	PHYH	protein_coding			chr10:13337496-13337606~chr10:13337608	GTTATTATCCAGAGTATACCtAAAGGAGAA
ENSG00000074582	BCS1L	protein_coding			chr2:219526169-219526268~chr2:219526270	TTCAACATCCTGGAGGAAGGtGTGGGATGG
ENSG00000132740	IGHMBP2	protein_coding			chr11:68685204-68685351~chr11:68685353	GTCCTTGCAACAAACACAGGtGAGGGGGCG
ENSG00000132518	GUCY2D	protein_coding			chr17:7910744-7910846~chr17:7910848	TGGGGGCACCTCTCGAAAGGtGGGGGAGGC
ENSG00000108384	RAD51C	protein_coding	chr17:56787220-56787351~chr17:56787218	TCTGTATTTaGGTTCGACTAGTGATAGTGG
ENSG00000101938	CHRDL1	protein_coding	chrX:110002889-110002982~chrX:110002887	AATTGCTTTaCCTGGGCAGCGAGGGCAGCA
ENSG00000111341	MGP	protein_coding			chr12:15037147-15037179~chr12:15037181	TCCATGCTTTCATGTGATTCtGAAATTAAA
ENSG00000053747	LAMA3	protein_coding			chr18:21478918-21479029~chr18:21479031	GTCATCCGGAATGTGCACAGtAAGAAGAGT
ENSG00000114861	FOXP1	protein_coding	chr3:71026979-71027180~chr3:71026977	GGAGTATCTaCCTGACGAAATGGGCACGTT
ENSG00000072501	SMC1A	protein_coding			chrX:53439850-53440088~chrX:53440090	GGCGCTGGTACCGGTCAGCCtGTGCAAACA
ENSG00000072501	SMC1A	protein_coding			chrX:53410018-53410174~chrX:53410176	CTTCCTCAGCCTGGGCATCCtGTAAGCCCC
ENSG00000258864	CTC-554D6.1	protein_coding			chr5:112162910-112162944~chr5:112162946	TGGAGATGTAGCCAACAAGGtATGTTTTTA
ENSG00000092758	COL9A3	protein_coding			chr20:61452859-61452882~chr20:61452884	AGGCCTCCCTGGACCCCCCGtGAGTACTGA
ENSG00000101276	SLC52A3	protein_coding			chr20:741673-741882~chr20:741884	AAAGCACCCACGAGGCCACCtGCGGGGCCG
ENSG00000273079	GRIN2B	protein_coding			chr12:13722764-13722951~chr12:13722953	GATGAAGGCATCCAGTTTCCtGTACAGGAA
ENSG00000126012	KDM5C	protein_coding			chrX:53239858-53240039~chrX:53240041	AACCACTGGTAGCATACTCCtGCCAGGTCA
ENSG00000128928	IVD	protein_coding	chr15:40703459-40703552~chr15:40703457	TTTCCTTGCaGCTGATCAGTGGTGAGTACA
ENSG00000128928	IVD	protein_coding	chr15:40708277-40708381~chr15:40708275	TTTGTGCCCaGTTGATGCAGGGGAAGATGG
ENSG00000162688	AGL	protein_coding			chr1:100346632-100346733~chr1:100346735	TGAATTAGTGCCTCATCAGGtTTGTTTATA
ENSG00000196924	FLNA	protein_coding			chrX:153593057-153593087~chrX:153593089	GGCCCTTCCACCGAGAAGCCtGACAACAGC
ENSG00000196924	FLNA	protein_coding			chrX:153590786-153590946~chrX:153590948	ATGCCGATGCTGACGTCCCCtGCGGCGGGG
ENSG00000167634	NLRP7	protein_coding	chr19:55441867-55442034~chr19:55441865	aaaTCGCCTaCCGTAGGTGTTTTAGGTTAC
ENSG00000110395	CBL	protein_coding	chr11:119149220-119149423~chr11:119149218	TTCTTCTGCaGGAATCAGAAGGTCAGGGCT
ENSG00000169692	AGPAT2	protein_coding			chr9:139571875-139572008~chr9:139572010	CACGAACCAGCCGATGATGCtGCAGGGGAG
ENSG00000123191	ATP7B	protein_coding			chr13:52511412-52511529~chr13:52511531	CCACATCCAGCAAATCATTCtGATGGAGAG
ENSG00000123191	ATP7B	protein_coding			chr13:52539008-52539169~chr13:52539171	CGCAGGTCATCCCTGTGATCtGCAACACAG
ENSG00000123191	ATP7B	protein_coding			chr13:52516522-52516690~chr13:52516692	AGGTCTCTGTTCCAAGTTCCtGGGAAGGTG
ENSG00000181523	SGSH	protein_coding			chr17:78188414-78188564~chr17:78188566	TGCTTCTTCCCGATGATGCCtGGGCGGGAA
ENSG00000147050	KDM6A	protein_coding			chrX:44948988-44949175~chrX:44949177	AATGTTGGTCCACTTACAGGtATTATAAAG
ENSG00000119950	MXI1	protein_coding			chr10:112038938-112039052~chr10:112039054	AGCCAAAGCACACATCAAGGtGAGAATTTT
ENSG00000066279	ASPM	protein_coding	chr1:197102480-197102725~chr1:197102478	AGTCTTCTTaCCCACATCTTTCCATAGGTG
ENSG00000111670	GNPTAB	protein_coding			chr12:102190455-102190540~chr12:102190542	GGCTCCATTCCAGAACCACCtAGAACAAAG
ENSG00000111670	GNPTAB	protein_coding			chr12:102161815-102161938~chr12:102161940	CAGGCCATGTCAAATAAACCtACGATAAAA
ENSG00000163913	IFT122	protein_coding			chr3:129218745-129218911~chr3:129218913	ACCATGGCTGGGTTGACATGtAGGTTTTGG
ENSG00000196628	TCF4	protein_coding			chr18:53018105-53018213~chr18:53018215	CTGGGTTGCCCATATCCATGtCACCTCCAA
ENSG00000111339	ART4	protein_coding	chr12:14995904-14995996~chr12:14995902	TGTCCCCCTaCCTCAGAACCCTCTGTGGGT
ENSG00000115204	MPV17	protein_coding	chr2:27535861-27536021~chr2:27535859	GGAGAACTTaCCACAAAGCCACAGCCCAGG
ENSG00000073009	IKBKG	protein_coding	chrX:153789903-153789999~chrX:153789901	CCTTTCCTCaGGAGGAAGCTGGCCCAGTTG
ENSG00000166250	CLMP	protein_coding			chr11:122968503-122968660~chr11:122968662	GTTCCAACATAGTAGGAAACtGGAAGAGGA
ENSG00000198502	HLA-DRB5	protein_coding			chr6:32485831-32485854~chr6:32485856	GGGTGAAGTCCAGAGTGCCCtGGGAAAAAG
ENSG00000196159	FAT4	protein_coding	chr4:126367454-126367698~chr4:126367452	TTTAGTTATaGGATCATCGGTGGAAACTCT
ENSG00000183091	NEB	protein_coding	chr2:152370832-152370942~chr2:152370830	TGTGGGCCTaCCTCATTGAGGATTTGAGTG	chr2:152522604-152522915~chr2:152522917	AGGCCTCCTTATATTTGCACtATTTGAAAA
ENSG00000183091	NEB	protein_coding	chr2:152544806-152544910~chr2:152544804	TTGGTACTTaCATCACTCAGATTATAGGCA
ENSG00000123561	SERPINA7	protein_coding			chrX:105279103-105279376~chrX:105279378	AAAGGATTTGCCCACTGGGCtTAAAATACA
ENSG00000134982	APC	protein_coding			chr5:112111326-112111434~chr5:112111436	TCTTCCTTTAACTGAAAATGtAAGTAACTT
ENSG00000187741	FANCA	protein_coding			chr16:89833549-89833555~chr16:89833557	GAGTGAACCTACCTTTTTAAtAAGGCCTGG
ENSG00000091137	SLC26A4	protein_coding	chr7:107336378-107336484~chr7:107336376	TTTTTCCCTaGGTTATCTGGGTGTTTACGT	chr7:107303741-107303880~chr7:107303882	CTAGTGGCCACGCTGCAAGGtAAGATGTTG
ENSG00000091137	SLC26A4	protein_coding			chr7:107323647-107323799~chr7:107323801	TCCTATAGAAGTAATTGTGGtAAGTAGAAT
ENSG00000091137	SLC26A4	protein_coding			chr7:107302087-107302250~chr7:107302252	GCCTGGCCAAGTGCTGCAGGtAGCGGCCGC
ENSG00000102104	RS1	protein_coding			chrX:18660127-18660276~chrX:18660278	CCGAGTTGCCATAGAAGACCtAGAGAGATA
ENSG00000102104	RS1	protein_coding			chrX:18674773-18674878~chrX:18674880	AGGGGTCCTCGCCTTCATCCtGCAGCCAAC
ENSG00000132781	MUTYH	protein_coding	chr1:45798590-45798631~chr1:45798588	GTGGCTCTCaCCTCCAGGGAAGCACTGGCC	chr1:45797193-45797228~chr1:45797230	CACAGTCCTGCCAGCAGACCtGAGAGGGAG
ENSG00000132781	MUTYH	protein_coding			chr1:45798769-45798842~chr1:45798844	ATGACCTCTGAGACCCACACtGGGGGAAAG
ENSG00000132781	MUTYH	protein_coding			chr1:45799085-45799275~chr1:45799277	GCAATCATCCCTGCACAGGCtGTGCATCAG
ENSG00000132781	MUTYH	protein_coding			chr1:45797695-45797758~chr1:45797760	AGAGCTGTTCCTGCTCCACCtGAGAGGCAC
ENSG00000148290	SURF1	protein_coding			chr9:136221679-136221812~chr9:136221814	CTTGGCCTCCAGGCCACCCCtGGAGAGTTT
ENSG00000046651	OFD1	protein_coding	chrX:13769368-13769487~chrX:13769366	GTTAATTTCaGGAACCAGAAGCTCCAGGAA
ENSG00000183735	TBK1	protein_coding			chr12:64891748-64891819~chr12:64891821	ATAACCACATTTTAGAAAGGtGAGTAATGC
ENSG00000123454	DBH	protein_coding			chr9:136501536-136501832~chr9:136501834	GGACACTGCCTATTTTGCGGtGAGTCTCTC
ENSG00000170927	PKHD1	protein_coding	chr6:51941074-51941131~chr6:51941072	AGATTTCTTaCCTGGAACACCACTTGGTGG	chr6:51935804-51935868~chr6:51935870	GTCCTCCTGAATAGGATAACtAAGGAAAAG
ENSG00000118873	RAB3GAP2	protein_coding			chr1:220375618-220375716~chr1:220375718	TCATTGCCTGATGCTGCAGCtACCAAAGAT
ENSG00000132470	ITGB4	protein_coding	chr17:73738663-73738842~chr17:73738661	CCCCCACCCaGACGCCCGGGGCATGGTGGA
ENSG00000183454	GRIN2A	protein_coding			chr16:9943613-9943818~chr16:9943820	GGTTCTCCCACTTGCCCACCtGCAGCACAA
ENSG00000182173	TSEN54	protein_coding			chr17:73513638-73513736~chr17:73513738	GACCTTCCTGCAGTACCAGGtATCTGCCAC
ENSG00000168615	ADAM9	protein_coding	chr8:38913096-38913291~chr8:38913094	TATTTCACTaGTTCCTTCCAGGAGGTACTT
ENSG00000256349	CTD-3074O7.11	protein_coding	chr11:66297290-66297423~chr11:66297288	CTTCTCCACaGCCATGCACCGGGCCTTCCA
ENSG00000256349	CTD-3074O7.11	protein_coding	chr11:66283332-66283404~chr11:66283330	TGTGTGTCTaGGTTTCTGCAGCTGGAGCTA
ENSG00000111245	MYL2	protein_coding			chr12:111350900-111350948~chr12:111350950	GGTCAGCATTTCCCGAACGCtGCAGAGAAA
ENSG00000198198	SZT2	protein_coding	chr1:43911565-43911655~chr1:43911563	CTTTTCTATaGCACCAGCCGGCCACGGGCC
ENSG00000084754	HADHA	protein_coding	chr2:26414352-26414497~chr2:26414350	GCGAGACCAaCCTCCCAGACAAGGCGGGAA	chr2:26435439-26435495~chr2:26435497	CAATTCCAGTCTTTACCACCtAAAAAACAT
ENSG00000130821	SLC6A8	protein_coding	chrX:152959585-152959722~chrX:152959583	CCTGGCCACaGTTTGTAGGTGTGGAGGGCT
ENSG00000110711	AIP	protein_coding	chr11:67257509-67257685~chr11:67257507	ATGCCCTGCaGGTGGAGAGCCCTGGCACGT
ENSG00000197616	MYH6	protein_coding			chr14:23874432-23874588~chr14:23874590	AGAAGAGGCCCGAGTAGGTCtGGAGCAGGA
ENSG00000106991	ENG	protein_coding	chr9:130587974-130588139~chr9:130587972	GAGAGCCATaCCCGGCCGAGTGGCCCGGCA
ENSG00000167642	SPINT2	protein_coding			chr19:38778516-38778575~chr19:38778577	GATTCCTCTGTCCCAAGTGGtAGGTTCTTA
ENSG00000167642	SPINT2	protein_coding			chr19:38780827-38780920~chr19:38780922	TGCATGCTCCGCTGCTTCCGtAAGTCTGCA
ENSG00000155657	TTN	protein_coding	chr2:179519639-179519722~chr2:179519637	AGGGTGTCTaCCTTTTGTGGGTGGCACTTC	chr2:179451232-179451534~chr2:179451536	CTTGGGGGATCCGGCTCACCtAGAAGAAAA
ENSG00000155657	TTN	protein_coding	chr2:179458295-179458594~chr2:179458293	ATAATGCATaCTGAAACGATCTTTGGCTTT	chr2:179484944-179485352~chr2:179485354	ACAATCCTAAGGTCTTCCTCtGTTGTAAAG
ENSG00000155657	TTN	protein_coding	chr2:179447023-179447319~chr2:179447021	AATGTTCCTaCCATATGGGTTTTTGGCAAT	chr2:179447667-179447954~chr2:179447956	AGGTCTATCCTGGGAGGGACtGGAAAGAAA
ENSG00000168542	COL3A1	protein_coding	chr2:189866262-189866315~chr2:189866260	TCTTTTTCCaGGGTGAAGGTGGTGCCCCCG	chr2:189870932-189870985~chr2:189870987	TGGATCTCCTGGTGGCAAGGtATAATAAAC
ENSG00000168542	COL3A1	protein_coding	chr2:189862426-189862479~chr2:189862424	TACTTTTCTaGGGGCCTGGTGGTGACAAAG	chr2:189863400-189863444~chr2:189863446	TGGAGCTCCAGGAGGCAAGGtAGTATTTCA
ENSG00000168542	COL3A1	protein_coding	chr2:189857613-189857666~chr2:189857611	AATTTTTTCaGGGCCCTCCTGGTCCTCCTG	chr2:189861124-189861222~chr2:189861224	CGGTCCTAAAGGAAATGATGtGAGTTCCTT
ENSG00000168542	COL3A1	protein_coding	chr2:189866123-189866176~chr2:189866121	atttCCTCTaGGGTCCTACTGGTCCTATTG	chr2:189866123-189866176~chr2:189866178	TGGCCAGCCTGGAGATAAGGtAACCCTTAA
ENSG00000168542	COL3A1	protein_coding	chr2:189861891-189861944~chr2:189861889	TTCTTCTTTaGGGTGCTCCTGGTAAGAATG	chr2:189856400-189856448~chr2:189856450	AGGACTTCCTGGGGCTGCAGtGAGTATAGC
ENSG00000168542	COL3A1	protein_coding	chr2:189872761-189872868~chr2:189872759	TACTTTCTTaGGGACCTGTTGGACCCAGTG
ENSG00000168542	COL3A1	protein_coding	chr2:189871663-189871716~chr2:189871661	TTTCATCTTaGGGCCCTGCTGGCCCTGCTG
ENSG00000171298	GAA	protein_coding			chr17:78082288-78082406~chr17:78082408	CAGGGCCCACTTCCCCCTGGtGAGTTGGGG
ENSG00000110799	VWF	protein_coding	chr12:6143854-6143992~chr12:6143852	CCACCTCTCaCCTGCACCAGAACGTACTGG	chr12:6166023-6166238~chr12:6166240	GCCTCCTCGGAGAACCTGGCtGTGGGGCGA
ENSG00000110799	VWF	protein_coding			chr12:6090952-6091157~chr12:6091159	CACTCCTCCTTCCTGCAGGCtGAGGGTAGG
ENSG00000110799	VWF	protein_coding			chr12:6140610-6140744~chr12:6140746	GGTTACTGCCGCAGTAATCCtGGGGAAAGA
ENSG00000110799	VWF	protein_coding			chr12:6204626-6204750~chr12:6204752	GGGTCCGAGGTCAAGGTCCCtGTGGAGGAA
ENSG00000065154	OAT	protein_coding			chr10:126097111-126097206~chr10:126097208	GTCTCTCCAGCCTCCACTCCtATCAGGAGA
ENSG00000142156	COL6A1	protein_coding	chr21:47410687-47410740~chr21:47410685	CCTCTTTCCaGGGGGAGATGGGGTACCCAG	chr21:47410687-47410740~chr21:47410742	GGGCTCGCCCGGGTTTGACGtAAGTCACTT
ENSG00000142156	COL6A1	protein_coding	chr21:47408998-47409051~chr21:47408996	TTGTGTTCCaGGGAGAACGAGGCAAGCCGG	chr21:47410172-47410198~chr21:47410200	GGGACCCAAGGGCTACAAGGtGAGCGTGGG
ENSG00000105146	AURKC	protein_coding	chr19:57744828-57744976~chr19:57744826	TGCACCCACaGATAATAGAGGAGTTGGCAG
ENSG00000196712	NF1	protein_coding	chr17:29527440-29527613~chr17:29527438	GAATTCTGTaGAAGTTATTTCTGGACAGTC
ENSG00000196712	NF1	protein_coding	chr17:29483142-29483144~chr17:29483140	ATGTTAACAaTATGGTGAGTATTTGGGTTA
ENSG00000145020	AMT	protein_coding	chr3:49457644-49457775~chr3:49457642	AGGGGGTATaCCTGCATGAGGGCCAAATCT
ENSG00000005893	LAMP2	protein_coding			chrX:119590506-119590624~chrX:119590626	GCATAAGACCGCACAGCTCCtGGATTCatt
ENSG00000197603	C5orf42	protein_coding			chr5:37227345-37227494~chr5:37227496	TCAGTCCTTTGCCTTTTGGCtAAAGAAGAA
ENSG00000197603	C5orf42	protein_coding			chr5:37201693-37201910~chr5:37201912	TCTTCCTCTTCAATGGGATCtATCAAATAC
ENSG00000139618	BRCA2	protein_coding	chr13:32931879-32932066~chr13:32931877	ATTTTGTGTaGCTGTATACGTATGGCGTTT	chr13:32944539-32944694~chr13:32944696	AAGAGCATACCCTATACAGGtATGATGTAT
ENSG00000139618	BRCA2	protein_coding	chr13:32900379-32900419~chr13:32900377	TTTACCCCCaGTGGTATGTGGGAGTTTGTT
ENSG00000139618	BRCA2	protein_coding	chr13:32928998-32929425~chr13:32928996	CCCCATTGCaGCACAACTAAGGAACGTCAA
ENSG00000160224	AIRE	protein_coding			chr21:45706861-45707016~chr21:45707018	AGGGGCACCGCCAGCCCAGGtACCCTCCCT
ENSG00000198691	ABCA4	protein_coding	chr1:94528133-94528309~chr1:94528131	TTCAGACTCaCGAATCGTCCACGAAGCAGG	chr1:94495984-94496082~chr1:94496084	ACTGCCTGGTTCATCCATGCtAGACAGAGT
ENSG00000198691	ABCA4	protein_coding	chr1:94485138-94485315~chr1:94485136	CTGACACTTaCGATGTCCCAGAGGAAGTTG	chr1:94564350-94564547~chr1:94564549	CCGGGACTCCATGAGCGAACtGCAGGGAGA
ENSG00000198691	ABCA4	protein_coding	chr1:94578529-94578622~chr1:94578527	GCTATGCTTaCATTCATGATGGCTGTAGAG	chr1:94578529-94578622~chr1:94578624	GTTCCACCACAAAGCGAATCtGGAAAAACA
ENSG00000198691	ABCA4	protein_coding			chr1:94543246-94543443~chr1:94543445	TTGGGTTCCCCAGGGTATCCtTGGGAAGAA
ENSG00000215910	C1orf167	protein_coding	chr1:11847930-11848104~chr1:11847928	CCCCTTTCCaGGGTGCAGGGAACATTCCCT
ENSG00000010671	BTK	protein_coding			chrX:100613605-100613684~chrX:100613686	TGAAACCTCCTTCTTTCCCCtGAAACAACG
ENSG00000010671	BTK	protein_coding			chrX:100615076-100615138~chrX:100615140	AGGAATGTAGCCTTCCTGCCtGTGAAGGAA
ENSG00000010671	BTK	protein_coding			chrX:100624986-100625067~chrX:100625069	GCCCTTCATCATATACAACCtGGGTCGATG
ENSG00000010671	BTK	protein_coding			chrX:100608858-100608976~chrX:100608978	TTCATCATCCAGGACATACCtGCAAGGGAT
ENSG00000137992	DBT	protein_coding			chr1:100680373-100680539~chr1:100680541	ACCATTGCTTTTTGAAAGCCtGAAAAGCAT
ENSG00000198707	CEP290	protein_coding			chr12:88487547-88487752~chr12:88487754	TCCATGCTAGATTCATTACCtACATGCAAT
ENSG00000169031	COL4A3	protein_coding			chr2:228118277-228118354~chr2:228118356	TGGCCCAGATAACAGAACGGtAACTCTGCG
ENSG00000131238	PPT1	protein_coding	chr1:40555082-40555184~chr1:40555080	ACCATACATaCCGTTCCTGAACAACTTTGG
ENSG00000144285	SCN1A	protein_coding	chr2:166852523-166852627~chr2:166852521	ATACTTCTTaCTCCTGGTCGAGGTATAGGC	chr2:166852523-166852627~chr2:166852629	AGATGTCTTGACCTCCAAAGtATAGAAAAG
ENSG00000144285	SCN1A	protein_coding			chr2:166866229-166866351~chr2:166866353	TTAAACTGACCAATGAAACCtGCACACACA
ENSG00000025708	TYMP	protein_coding	chr22:50966941-50967039~chr22:50966939	GCGCCCCGTaCCTGCTCTGGGCTCTGGATG
ENSG00000213930	GALT	protein_coding	chr9:34649407-34649561~chr9:34649405	CTTTCTGTCaGGGGCTCCCACAGGATCAGA	chr9:34647538-34647564~chr9:34647566	CCTGATGCCCCCAGTCCAGGtAACCTGGCT
ENSG00000213930	GALT	protein_coding			chr9:34647829-34647958~chr9:34647960	CCAGTACCCTTGGGTGCAGGtTTGTGAGGT
ENSG00000188158	NHS	protein_coding	chrX:17739561-17739753~chrX:17739559	TTTGTTTGCaGTCCCATCCCCCAGAGGATG
ENSG00000117394	SLC2A1	protein_coding			chr1:43408897-43408992~chr1:43408994	TGAGGCGACCCGTCAGCTTCtGCGGAGAAA
ENSG00000039068	CDH1	protein_coding			chr16:68846038-68846166~chr16:68846168	GATCTTCAATCCCACCACGGtAATTCTATA
ENSG00000206561	COLQ	protein_coding			chr3:15516432-15516458~chr3:15516460	CTCTGGATCCAGGGTAGCCCtAAAAGAAAG
ENSG00000021574	SPAST	protein_coding	chr2:32372287-32372327~chr2:32372285	ATGTTTTACaGAACTAAAACCAGAACAGGT
ENSG00000136492	BRIP1	protein_coding			chr17:59853762-59853923~chr17:59853925	CAATGGTACCAACCCAAACCtAGAATATGA
ENSG00000136492	BRIP1	protein_coding			chr17:59763197-59763526~chr17:59763528	CGTACCCATTTAGAAAGTCCtAAAGAAAAA
ENSG00000136492	BRIP1	protein_coding			chr17:59934589-59934592~chr17:59934594	CCCTCATCTGCTGGTTTCCCtAAAAATGAA
ENSG00000196839	ADA	protein_coding			chr20:43255097-43255240~chr20:43255242	GATAGCCTCCCGGCAGCCCCtGGGAAGGGA
ENSG00000085224	ATRX	protein_coding			chrX:76954062-76954117~chrX:76954119	CCAGAACCACTGATTTTATCtAAAAAAGAA
ENSG00000012048	BRCA1	protein_coding	chr17:41267743-41267796~chr17:41267741	TTCAAACTTaCTTGCAAAATATGTGGTCAC	chr17:41242961-41243049~chr17:41243051	CACCCAGATGCTGCTTCACCtTAAATAACA
ENSG00000012048	BRCA1	protein_coding	chr17:41246761-41246877~chr17:41246759	AACAGAACTaCCCTGATACTTTTCTGGATG	chr17:41267743-41267796~chr17:41267798	TTCCTTGATCAACTCCAGACtAGCAGGGTA
ENSG00000012048	BRCA1	protein_coding	chr17:41222945-41223255~chr17:41222943	GATACACTCaCAAATTCTTCTGGGGTCAGG	chr17:41197804-41197819~chr17:41197821	TCACACATCTGCCCAATTGCtGGAGACAGA
ENSG00000012048	BRCA1	protein_coding			chr17:41222945-41223255~chr17:41223257	TCCAGGTAAGGGGTTCCCTCtGAAAGGAAT
ENSG00000091536	MYO15A	protein_coding	chr17:18047811-18047906~chr17:18047809	CTGTGTCTTaGGAACCTGCCTTTGGGATGC
ENSG00000053918	KCNQ1	protein_coding	chr11:2790074-2790149~chr11:2790072	CTCCACTGCaGGCTGCGGGAACACCATCGG	chr11:2608800-2608922~chr11:2608924	ACCCAAGAAGTCTGTGGTGGtGAGTAGCCC
ENSG00000053918	KCNQ1	protein_coding	chr11:2606442-2606537~chr11:2606440	TTCCTTCCCaGGGGATTCTTGGCTCGGGGT
ENSG00000053918	KCNQ1	protein_coding	chr11:2798216-2798262~chr11:2798214	CTTCTCTCCaGGCTGGACCAGTCCATTGGG
ENSG00000011143	MKS1	protein_coding			chr17:56283647-56283741~chr17:56283743	GCTCGATTCCATGAAGGCCCtGCAGGGAGG
ENSG00000188641	DPYD	protein_coding	chr1:98157273-98157354~chr1:98157271	TTTTCATTTaCCTTTACACCAAGGTCCTTC
ENSG00000108604	SMARCD2	protein_coding	chr17:61914801-61914985~chr17:61914799	GATGCTCTTaCCCCCGGCGCTGGGCAGGCA
ENSG00000077522	ACTN2	protein_coding	chr1:236900422-236900514~chr1:236900420	GTGTTTTACaGGCCGAGACAGCGGCTAACA
ENSG00000185920	PTCH1	protein_coding	chr9:98220295-98220575~chr9:98220293	AATACACTCaCAATGATCCCGGCCGTCCAG	chr9:98268689-98268881~chr9:98268883	TCCGGCCAGTAGCCTTCCCCtGGGGACGAA
ENSG00000196878	LAMB3	protein_coding	chr1:209796850-209797070~chr1:209796848	CCCCAAGTCaCCTTGTTGAAGGTGGGTGTC	chr1:209807792-209807983~chr1:209807985	TGCCGGCGGGCATGGGCCCCtGTGGAGACA
ENSG00000196878	LAMB3	protein_coding			chr1:209823309-209823463~chr1:209823465	TGCAGGAGGCCAGGCAGGGCtGAAATCACA
ENSG00000058085	LAMC2	protein_coding	chr1:183177016-183177204~chr1:183177014	TTCCTCCCCaGTCTGTGATTGCAATGGGAA
ENSG00000108381	ASPA	protein_coding	chr17:3386793-3386886~chr17:3386791	ATTTTTTTCaGACTTCTCTGGCTCCACTAC
ENSG00000108381	ASPA	protein_coding	chr17:3402185-3402379~chr17:3402183	TTTCCTGAGaGGATCAAGACTGGAAACCAC
ENSG00000003393	ALS2	protein_coding			chr2:202591387-202591589~chr2:202591591	TAGCTCGTAGCCACTTTGTCtAGGAGCAAA
ENSG00000160789	LMNA	protein_coding	chr1:156106904-156107023~chr1:156106902	CTCCTCTCCaGATCTGGGCTGCAGGAGCTG	chr1:156104978-156105103~chr1:156105105	CAGCCAGCTCCAGAAGCAGGtGATACCCCA
ENSG00000160789	LMNA	protein_coding	chr1:156106712-156106819~chr1:156106710	CTTCCCGGCaGGACCAGTCCATGGGCAATT	chr1:156108279-156108548~chr1:156108550	CTCCAGCCCCCGAACCCAGGtGAGTTGTCT
ENSG00000103197	TSC2	protein_coding	chr16:2121785-2121935~chr16:2121783	TGCTTCTGCaGGGAGCCAGAGAGAGGCTCT	chr16:2129036-2129197~chr16:2129199	TCACGGCTGTCCCGAAGAGGtCCAGGCGGC
ENSG00000103197	TSC2	protein_coding	chr16:2104297-2104441~chr16:2104295	TTTGTCTTTaGGGCGAGCGTTTGGGGGTCC	chr16:2138049-2138140~chr16:2138142	GATGGCCCTGCACGCAAATGtGAGTGGGGG
ENSG00000103197	TSC2	protein_coding	chr16:2122242-2122364~chr16:2122240	TCTCCTCGCaGGAGTCTGACTGGAAGGTGC	chr16:2098617-2098754~chr16:2098756	CACCGCGGAAATACTGAGAGtGAGTGAGCT
ENSG00000103197	TSC2	protein_coding	chr16:2126492-2126586~chr16:2126490	CACTCTGCCaGGGCCTGCGGTCCAATGTCC	chr16:2124201-2124390~chr16:2124392	CTGCTGGAGTTCCTGTCCAGtGAGTCCCCG
ENSG00000103197	TSC2	protein_coding	chr16:2108748-2108874~chr16:2108746	AACACTTTTaGAGCCTACATGGAGGACGCG	chr16:2122850-2122984~chr16:2122986	CCTGGACAAAACCAAACAGGtAGGAGGTCA
ENSG00000103197	TSC2	protein_coding	chr16:2138049-2138140~chr16:2138047	AGTCTCCCCaGACATGGAGGGCCTTGTGGA	chr16:2111872-2112009~chr16:2112011	ATGTGCGGACCAGAGGCCTGtGAGACCCCC
ENSG00000103197	TSC2	protein_coding	chr16:2103343-2103453~chr16:2103341	GCTGGTGACaGCACGCAGTGGAAGCACTCT
ENSG00000103197	TSC2	protein_coding	chr16:2112973-2113054~chr16:2112971	CCGTCCCGCaGGAGCGAGTCCCGAGGCGCC
ENSG00000103197	TSC2	protein_coding	chr16:2125800-2125893~chr16:2125798	CATTACCGCaGCTCTGGCCAGGCTGCCGCA
ENSG00000103197	TSC2	protein_coding	chr16:2131596-2131799~chr16:2131594	CGCCTCCGCaGGGAACACCAGCTGGCTGAT
ENSG00000177084	POLE	protein_coding	chr12:133233935-133234015~chr12:133233933	CCCGCCCTTaCCTGCTGCAGGGCCGCAGGG
ENSG00000164190	NIPBL	protein_coding	chr5:37022346-37022492~chr5:37022344	TTTTTCTTTaGCTTGATATGCAACGAGGTG	chr5:37003363-37003449~chr5:37003451	TTCCACTTTGTTAAATCATGtAAGTTTAAG
ENSG00000164190	NIPBL	protein_coding			chr5:37038704-37038840~chr5:37038842	CCTTACCACTAAATGTAGTGtAAGTATAGA
ENSG00000167210	LOXHD1	protein_coding			chr18:44109140-44109294~chr18:44109296	TGCACCGAGTACAGCACAACtGGGCAGGTG
ENSG00000100815	TRIP11	protein_coding			chr14:92491654-92491764~chr14:92491766	GTTTCTTAAGCCTTTCATTCtAGAAAAAAA
ENSG00000164199	GPR98	protein_coding	chr5:90049391-90049646~chr5:90049389	TAAAATTCTaGATTTTATTTACTGAAGGCC
ENSG00000197299	BLM	protein_coding	chr15:91354435-91354636~chr15:91354433	TCCATTTGTaGCTGAAGACAGTTCCCCAGG
ENSG00000167548	KMT2D	protein_coding			chr12:49436524-49436661~chr12:49436663	GATTCCATCTTGGGCAGTTCtGTGGGGGAA
ENSG00000100299	ARSA	protein_coding			chr22:51064007-51064109~chr22:51064111	AGAGAGACTGCCGAGGGCTCtGGGGGCAGA
ENSG00000117400	MPL	protein_coding			chr1:43814514-43814673~chr1:43814675	GAGACCGCCACCGAGACCGGtGAGGCAAGC
ENSG00000055118	KCNH2	protein_coding	chr7:150644416-150644602~chr7:150644414	CACTCCCTCaCCTGTTGAGCTGGCGCTGGA	chr7:150649513-150649941~chr7:150649943	CGGCGCCCAGGGACAGGACCtGCACCCGGG
ENSG00000158290	CUL4B	protein_coding			chrX:119679299-119679372~chrX:119679374	AAATGCTCCTGATCATGATCtGCCAATGAA
ENSG00000137106	GRHPR	protein_coding	chr9:37424842-37424972~chr9:37424840	TTTCCCCGCaGCTGTGAGGTGGAGCAGTGG
ENSG00000105722	ERF	protein_coding			chr19:42754483-42754717~chr19:42754719	CAATCCGGGAAGGCAAACCCtGGGGACGGG
ENSG00000169836	TACR3	protein_coding	chr4:104640285-104640832~chr4:104640283	CCTCTCCTCaCCTGTCCACCGCAATGGCCG
ENSG00000102302	FGD1	protein_coding			chrX:54476704-54476734~chrX:54476736	TTTCTTCTCCTCCTCAGTCCtTGGGGTGGG
ENSG00000180176	TH	protein_coding	chr11:2189721-2189895~chr11:2189719	AACCGCCTCaCCCTTGGGCCCCGCGGGGCT
ENSG00000165102	HGSNAT	protein_coding	chr8:43014066-43014187~chr8:43014064	AATGTTTGTaGGTTGGAATACAGATTTGGA
ENSG00000185000	DGAT1	protein_coding	chr8:145541758-145542025~chr8:145541756	GAGGTCCTCaCCGCGGTAGGTCAGATTGTC
ENSG00000091138	SLC26A3	protein_coding			chr7:107429969-107430133~chr7:107430135	GCAGAATCCCAAAAGCCAACtGGAAAGAGA
ENSG00000084073	ZMPSTE24	protein_coding	chr1:40735647-40735799~chr1:40735645	TCTTTTTGCaGACTTTGGGGTTCTTCATGA
ENSG00000020922	MRE11A	protein_coding	chr11:94200979-94201059~chr11:94200977	ATAGGACTTaCTCGCAGTCGTACAAGAGGC	chr11:94168998-94169065~chr11:94169067	ATTCATCTACCTCAATCACCtGGCAAGGAA
ENSG00000020922	MRE11A	protein_coding			chr11:94212909-94212927~chr11:94212929	ATAGTTCACCCATGGAAACCtTAAAAAAAA
ENSG00000077943	ITGA8	protein_coding	chr10:15573049-15573150~chr10:15573047	AAGATACTCaCTACTATGCTTCCTTCTGGG
ENSG00000166347	CYB5A	protein_coding			chr18:71930584-71930712~chr18:71930714	CTTCTTCCCCACCAGGATGCtGTTCAAAGG
ENSG00000198836	OPA1	protein_coding	chr3:193360554-193360634~chr3:193360552	GTTACTATCaGGTGACTCTGAGTGAAGGTC
ENSG00000198910	L1CAM	protein_coding			chrX:153135258-153135389~chrX:153135391	TGCAGCCAGTACGGGGCAGCtGGGAGGAAG
ENSG00000174748	RPL15	protein_coding	chr3:23960687-23960989~chr3:23960685	TCCTATTCTaGGAGCGAGCTGGACGCCACT
ENSG00000148090	AUH	protein_coding			chr9:94118370-94118437~chr9:94118439	ATTCCAAGCACCACAATTCCtAGTTAAAGG
ENSG00000057294	PKP2	protein_coding			chr12:33003700-33003907~chr12:33003909	TGCCACGAAGCTGGTTAACCtGGGGAAGAA
ENSG00000185973	TMLHE	protein_coding			chrX:154743647-154743926~chrX:154743928	GTCACATGACCATCTGGCCCtTTTAAGGGG
ENSG00000062822	POLD1	protein_coding	chr19:50905462-50905630~chr19:50905460	TCCATCCACaGGCATGTTTGGGTACCACGG
ENSG00000026103	FAS	protein_coding			chr10:90771756-90771838~chr10:90771840	ATCTCCAACTTTAAATCCTGtAGGTATTGA
ENSG00000007541	PIGQ	protein_coding	chr16:625839-626046~chr16:625837	CTCCCACGCaGAGTGTTCAAGCTCTGGCCC
ENSG00000171759	PAH	protein_coding	chr12:103237424-103237557~chr12:103237422	CACCACCTCaCCTTACTTTCTCCTTGGCAT	chr12:103246593-103246728~chr12:103246730	AGGCGGAAACCAGTGCAAGCtGGGATGAAA
ENSG00000171759	PAH	protein_coding	chr12:103245465-103245534~chr12:103245463	CCATTCCTTaCCTGGGAAAACTGGGCAAAG
ENSG00000171759	PAH	protein_coding	chr12:103234178-103234293~chr12:103234176	AAATTACTTaCTGTTAATGGAATCAGCCAA
ENSG00000013573	DDX11	protein_coding			chr12:31255202-31255245~chr12:31255247	ATATTCCAGGTGCATCCAGGtGCGGGCGTC
ENSG00000205420	KRT6A	protein_coding			chr12:52885306-52885520~chr12:52885522	GCTGCTCCAGGAACCGCACCtGAAAGAGAG
ENSG00000164953	TMEM67	protein_coding	chr8:94793102-94793210~chr8:94793100	ACTGTTTATaGGAGACAGAATCTTCCTTGG
ENSG00000134324	LPIN1	protein_coding			chr2:11925012-11925202~chr2:11925204	CACCGGGAGATCACGAAAGGtACCGCGGGC
ENSG00000142173	COL6A2	protein_coding	chr21:47537788-47537850~chr21:47537786	TCCTCTCTCaGGGCCCCGACGGTTACCCGG	chr21:47535786-47535839~chr21:47535841	TGGCCAGAAGGGAAGACAGGtGAGTGTCCT
ENSG00000142173	COL6A2	protein_coding	chr21:47535786-47535839~chr21:47535784	TCTGCTTTTaGGGTGCCAAGGGCAACATGG
ENSG00000142173	COL6A2	protein_coding	chr21:47533922-47533987~chr21:47533920	CCTCGTTTCaGTGCTACAAGGTGAGCTGCC
ENSG00000125124	BBS2	protein_coding			chr16:56544771-56544833~chr16:56544835	TAACATTGTCTCCAGTAACCtGAAAATAAA
ENSG00000042317	SPATA7	protein_coding			chr14:88857725-88857799~chr14:88857801	TTGAGCACCAAAAGTAATGGtAAGTGAGGT
ENSG00000115155	OTOF	protein_coding			chr2:26717810-26717941~chr2:26717943	CGATCACCGTGATGCTGACCtGCAGGCAGG
ENSG00000115155	OTOF	protein_coding			chr2:26683515-26683615~chr2:26683617	GCTCAGCCTCCACCTTGCCCtGCAGAGGAC
ENSG00000115155	OTOF	protein_coding			chr2:26698996-26699185~chr2:26699187	AGCCCCGCTTCCCTGGCAGCtGGGGGTGGG
ENSG00000047457	CP	protein_coding			chr3:148919889-148920028~chr3:148920030	AAAAAACACCGCTGAGTCACtGCAGGGGGA
ENSG00000040531	CTNS	protein_coding			chr17:3558292-3558395~chr17:3558397	ATCACTCCAATCAGACCGGGtAGGCTGGCC
ENSG00000040531	CTNS	protein_coding			chr17:3559970-3560089~chr17:3560091	GCAGTGCTGCCTGTATGAGGtGAGACCAGC
ENSG00000001626	CFTR	protein_coding	chr7:117199518-117199709~chr7:117199516	TTTATTTCCaGACTTCACTTCTAATGGTGA	chr7:117251671-117251862~chr7:117251864	ATTTCCATTTTAACAACAGGtACTATGAAC
ENSG00000001626	CFTR	protein_coding	chr7:117176602-117176727~chr7:117176600	ttgattTACaGAGATCAGAGAGCTGGGAAG	chr7:117305513-117305618~chr7:117305620	GGAATGCCAACAATTTTTGGtGAGTCTTTA
ENSG00000001626	CFTR	protein_coding	chr7:117254667-117254767~chr7:117254665	TGCATCTATaGGAGAAGGAGAAGGAAGAGT	chr7:117199518-117199709~chr7:117199711	AGCATGCCAACTAGAAGAGGtAAGAAACTA
ENSG00000113522	RAD50	protein_coding	chr5:131931265-131931502~chr5:131931263	TCTTAAAATaGCCATGCTGGCTGGAGCCAC	chr5:131972807-131972892~chr5:131972894	AGTACCTATCGTGGACAAGGtGAGTACCAT
ENSG00000113522	RAD50	protein_coding			chr5:131915554-131915758~chr5:131915760	TGAACTTGATCCATTGAAGGtAACTTGAtt
ENSG00000105607	GCDH	protein_coding	chr19:13007724-13007827~chr19:13007722	CAACCCTACaGGGTCCCTTCGGCTGCCTGA
ENSG00000122512	PMS2	protein_coding	chr7:6045523-6045662~chr7:6045521	CCCAAACTTaCCAATATTAGTGGCACCAGC	chr7:6043603-6043689~chr7:6043691	TAGTCCTTAAGCTTTAGATCtAGAAAGttt
ENSG00000122512	PMS2	protein_coding	chr7:6035165-6035264~chr7:6035163	ATTTTAAATaCCTTTGCTGGGTCACAAGGC	chr7:6013033-6013173~chr7:6013175	GAGCAGTCCCAATCATCACCtGAGTGTGAG
ENSG00000122512	PMS2	protein_coding			chr7:6017308-6017345~chr7:6017347	TCCGAAGGTCCAGTTTTTACtAGTTGGCAA
ENSG00000095002	MSH2	protein_coding	chr2:47703506-47703710~chr2:47703504	TTGTTTTGTaGGCCCCAATATGGGAGGTAA	chr2:47641408-47641557~chr2:47641559	AGCCCTTAACCTTTTTCAGGtaaaaaaaaa
ENSG00000095002	MSH2	protein_coding	chr2:47656881-47657080~chr2:47656879	atttatttCaGATTGAATTTAGTGGAAGCT	chr2:47702164-47702409~chr2:47702411	ATGTTCCACATCATTACTGGtAAAAAACCT
ENSG00000095002	MSH2	protein_coding	chr2:47693797-47693947~chr2:47693795	TGATTATCAaGGCTTGGACCCTGGCAAACA	chr2:47639553-47639699~chr2:47639701	GCCAGAAATGGAGAATCAGGtACATGGATT
ENSG00000095002	MSH2	protein_coding	chr2:47639553-47639699~chr2:47639551	TTTCAAAATaGATAATTCAAAGAGGAGGAA
ENSG00000118046	STK11	protein_coding	chr19:1218416-1218499~chr19:1218414	CTCTGTCCCaGGGAAATTCAACTACTGAGG
ENSG00000155256	ZFYVE27	protein_coding	chr10:99511133-99511219~chr10:99511131	TTCTGTCATaGAGTCTCTCTTCCCAGGACC
ENSG00000075043	KCNQ2	protein_coding	chr20:62065162-62065256~chr20:62065160	GGCGGCGGTaCCTGTACATGGGCACGGTGA	chr20:62065162-62065256~chr20:62065258	CGTAGAATCTCCAGGCCGACtGCGGAGGGA
ENSG00000075043	KCNQ2	protein_coding			chr20:62078100-62078190~chr20:62078192	GGAGAAAACCAGGAGGAACCtGGGGGCAGG
ENSG00000075043	KCNQ2	protein_coding			chr20:62039766-62039889~chr20:62039891	CCCCACGATCTGGTCCACTCtACCGGGAAC
ENSG00000104723	TUSC3	protein_coding	chr8:15601047-15601121~chr8:15601045	AACTACTGCaGATGCCGCTATCACCATGGG
ENSG00000174886	NDUFA11	protein_coding			chr19:5894756-5894865~chr19:5894867	CCAATCCCGTAGTTGTGCGCtGTGGGAGTG
ENSG00000182578	CSF1R	protein_coding			chr5:149433885-149433993~chr5:149433995	GGCCTGCATGATGCTGTATCtGGGAGATAG
ENSG00000182578	CSF1R	protein_coding			chr5:149441054-149441158~chr5:149441160	CCAGCTCCGAGGGTCTTACCtGCCACGCAC
ENSG00000182578	CSF1R	protein_coding			chr5:149435782-149435904~chr5:149435906	CCACGTCCCGGTGGATGCACtGAGGGAAAG
ENSG00000171100	MTM1	protein_coding	chrX:149787511-149787612~chrX:149787509	TTTGCCCCCaGGACATGAGAAACCTGAGGT
ENSG00000165240	ATP7A	protein_coding	chrX:77268376-77268609~chrX:77268374	CTATATTGCaGTTTTTCGGAGGCTGGTACT
ENSG00000108823	SGCA	protein_coding	chr17:48245308-48245380~chr17:48245306	CCATCCCCCaGGTCACAGCCTACAATCGGG
ENSG00000160213	CSTB	protein_coding			chr21:45194086-45194211~chr21:45194213	CCTCGTCGCCGACGTGCACCtGGGAAGAGA
ENSG00000166126	AMN	protein_coding	chr14:103394763-103394850~chr14:103394761	GTCTCTTGCaGCTCCTGCCGCTGGATGGGG
ENSG00000102683	SGCG	protein_coding	chr13:23853498-23853617~chr13:23853496	TAATTCTTCaGGTCCCAAAATGGTAGAAGT
ENSG00000074695	LMAN1	protein_coding	chr18:57005992-57006185~chr18:57005990	TGCAAGCCCaCCTGCCCATGCTGCCCAGGC
ENSG00000048392	RRM2B	protein_coding			chr8:103238146-103238262~chr8:103238264	GATCCTTTGATAAGTCGACCtGGAATAAAA
ENSG00000009830	POMT2	protein_coding			chr14:77765032-77765114~chr14:77765116	GAAACCGTCACCAGGGCCACtGTGGGGAGA
ENSG00000009830	POMT2	protein_coding			chr14:77746364-77746423~chr14:77746425	CCCCTGAGAAGCGTAGGCCCtGTGGAATAG
ENSG00000170266	GLB1	protein_coding	chr3:33109722-33109782~chr3:33109720	TAACAACCTaCCTGGGTCGGAGGAGCGGAG
ENSG00000128973	CLN6	protein_coding	chr15:68504013-68504201~chr15:68504011	GGTGGCCTCaCCAGCGTCTCCGGCTTGAGA
ENSG00000109846	CRYAB	protein_coding			chr11:111779627-111779691~chr11:111779693	AGATGAAACCATGTTCATCCtAACCCAAAA
ENSG00000198947	DMD	protein_coding			chrX:32662249-32662430~chrX:32662432	TCAAATCCATCATGTACCCCtGACAAAGAA
ENSG00000198947	DMD	protein_coding			chrX:31222078-31222235~chrX:31222237	GCCACTTGCTTGAAAAGGTCtACAAAGGAA
ENSG00000198947	DMD	protein_coding			chrX:31947713-31947862~chrX:31947864	GCAACTCTTCCACCAGTAACtGAAACAGAC
ENSG00000198947	DMD	protein_coding			chrX:31525398-31525570~chrX:31525572	CAATTTCACCTTGGAGGTCCtACAGGACAG
ENSG00000127980	PEX1	protein_coding			chr7:92123607-92123710~chr7:92123712	GCAGCCAATACATAAACACCtAGAGGAAAA
Note：The target base is in lower case
