# Supplementary material for: Effective and precise adenine base editing in mouse zygotes
Source: Protein Cell. 2018 Jul 31;9(9):808–13. doi: 10.1007/s13238-018-0566-z (PMC6107484; doi:10.1007/s13238-018-0566-z)
Supplement: Supplementary file 14 — Supplementary Table 11 (XLSX 74 kb) [file 13238_2018_566_MOESM14_ESM.xlsx]

## Sheet: SNV_supply
Supplementary Table 11. Human splicing sites mutation that might be generated by xCas9(3.7)-ABE7.10
Gene ID	Gene name	Gene type	Targetable splicing acceptor		Targetable splicing donor
			Exon position~Pathenogenic mutation position	Sequence	Exon position~Pathenogenic mutation position	Sequence
ENSG00000175606	TMEM70	protein_coding	chr8:74893390-74893853~chr8:74893388	TTCCCATTTaGGTGTGAAATGTTTCTCTTA
ENSG00000006744	ELAC2	protein_coding			chr17:12915010-12915099~chr17:12915101	TTTCCCCTCCTCTGTTCACCtGGTCAGTAC
ENSG00000114054	PCCB	protein_coding	chr3:136012598-136012706~chr3:136012596	TTTTATTTCaGGACACCTCCTACCTGTTCA	chr3:135975397-135975465~chr3:135975467	GGTTTATGTCTTCAGTCAGGtATTTCATAA
ENSG00000114054	PCCB	protein_coding			chr3:136047600-136047699~chr3:136047701	TTCCCTGCAGCAGTGCGAGGtAGGGGACTG
ENSG00000165194	PCDH19	protein_coding			chrX:99551278-99551873~chrX:99551875	TGAAATCCTTCATTCTGATCtGTTTGGAAA
ENSG00000108950	FAM20A	protein_coding			chr17:66538835-66538950~chr17:66538952	CCGTCGGAAGTCCAGAATCCtGCAAGAGAG
ENSG00000181090	EHMT1	protein_coding			chr9:140657127-140657272~chr9:140657274	AGAGAGCGTGGACCATGAAGtAAGCACGTT
ENSG00000173040	EVC2	protein_coding	chr4:5566985-5567086~chr4:5566983	CCCATCATTaCCTCTGCTTTCTCTTGCGGG
ENSG00000083799	CYLD	protein_coding	chr16:50826508-50826616~chr16:50826506	CTTTTTTATaGGCACCATCATGTCTGATTA
ENSG00000137074	APTX	protein_coding			chr9:32987758-32987840~chr9:32987842	ATGCTGGTGGGATTGACTCCtACCTATGGA
ENSG00000174080	CTSF	protein_coding			chr11:66332358-66332477~chr11:66332479	TCCTCTGTCTCCAGCCCTCCtGGGGAACGG
ENSG00000171320	ESCO2	protein_coding	chr8:27660823-27660952~chr8:27660821	TTCTCTTTTaGGAATTGCTTCATGTTTGGC
ENSG00000132549	VPS13B	protein_coding	chr8:100871532-100871708~chr8:100871530	GTGCGTTGCaGGCTGGGTAGTTGGGTCTCT	chr8:100789003-100789184~chr8:100789186	CTTGACCAACTAGGCACAGGtACTCTTTTT
ENSG00000132549	VPS13B	protein_coding	chr8:100831640-100831810~chr8:100831638	CAATTTCCTaGAGAAGAATATGATCCTTCA	chr8:100479642-100479862~chr8:100479864	AAAATGCTCTAATCCCCAGGtTGGTACATT
ENSG00000132549	VPS13B	protein_coding	chr8:100847425-100847552~chr8:100847423	TTCTCTTCCaGGGCTATAGTGCTGACATAT	chr8:100287309-100287482~chr8:100287484	GACTACTGCCACAATTCCGGtAAGTACAAA
ENSG00000132549	VPS13B	protein_coding	chr8:100108540-100108660~chr8:100108538	AATAAAAATaGGATGACCATGAAAGCTGTG	chr8:100871532-100871708~chr8:100871710	GTAAAGCACATCTCCAAAGGtAGCGGGTTC
ENSG00000132549	VPS13B	protein_coding	chr8:100732573-100732780~chr8:100732571	TGATTTTAAaGGTCTTCTGGGGTCAAGAAC
ENSG00000095464	PDE6C	protein_coding	chr10:95399827-95399973~chr10:95399825	TATTTCAACaGAAAGAGGACTTGCCAGACC
ENSG00000141627	DYM	protein_coding			chr18:46858234-46858376~chr18:46858378	TTTGCTGGTGTATGGAAGACtATACAAAAA
ENSG00000198707	CEP290	protein_coding			chr12:88487547-88487752~chr12:88487754	TCCATGCTAGATTCATTACCtACATGCAAT
ENSG00000198707	CEP290	protein_coding			chr12:88533272-88533341~chr12:88533343	CCACTTCTTGAGCTTTCATCtAAACATTAA
ENSG00000197249	SERPINA1	protein_coding	chr14:94848929-94849574~chr14:94848927	AGCAACCTTaCCTTTAAAGAAGATGTAATT
ENSG00000175325	PROP1	protein_coding			chr5:177421107-177421339~chr5:177421341	CAGGGTGGAGCACTCGAGTCtGAGAACGGA
ENSG00000033011	ALG1	protein_coding	chr16:5133683-5133758~chr16:5133681	TCTCTCTGCaGTTTACATGAGCTGGTGAAA
ENSG00000198793	MTOR	protein_coding			chr1:11316049-11316249~chr1:11316251	GCTCACGGAGAACCAGGACCtGGAGAAAAA
ENSG00000110090	CPT1A	protein_coding			chr11:68562272-68562379~chr11:68562381	GAAGGATATACAGCAGATCCtGAAAAGCGA
ENSG00000074695	LMAN1	protein_coding	chr18:57005992-57006185~chr18:57005990	TGCAAGCCCaCCTGCCCATGCTGCCCAGGC
ENSG00000025708	TYMP	protein_coding	chr22:50966941-50967039~chr22:50966939	GCGCCCCGTaCCTGCTCTGGGCTCTGGATG
ENSG00000141510	TP53	protein_coding			chr17:7576853-7576926~chr17:7576928	CTGGTGTTGTTGGGCAGTGCtAGGAAAGAG
ENSG00000141510	TP53	protein_coding			chr17:7578547-7578554~chr17:7578556	TGTTGAGGGCAGGGGAGTACtGTAGGAAGA
ENSG00000141510	TP53	protein_coding			chr17:7579312-7579590~chr17:7579592	CTTGGGACGGCAAGGGGGACtGTAGATGGG
ENSG00000141510	TP53	protein_coding			chr17:7572967-7573008~chr17:7573010	CTTTTTGGACTTCAGGTGGCtGTAGGAGAC
ENSG00000163631	ALB	protein_coding	chr4:74277713-74277842~chr4:74277711	TTTCTTTTTaGGGCAGTAGCTCGCCTGAGC	chr4:74283248-74283386~chr4:74283388	GCCCTGTGCAGAAGACTATGtGAGTCttta
ENSG00000182533	CAV3	protein_coding			chr3:8775563-8775676~chr3:8775678	TAACGAGGACATAGTCAAGGtAGGCTCTGC
ENSG00000105722	ERF	protein_coding			chr19:42754483-42754717~chr19:42754719	CAATCCGGGAAGGCAAACCCtGGGGACGGG
ENSG00000169057	MECP2	protein_coding			chrX:153296847-153296901~chrX:153296903	AAAGGCTTTTCCCTGGGGACtGTGGGGACA
ENSG00000169057	MECP2	protein_coding			chrX:153297885-153298008~chrX:153298010	GTCTTCTGACTTTTCTTCCCtGAAGTGTTA
ENSG00000105877	DNAH11	protein_coding	chr7:21678557-21678683~chr7:21678555	CATTCATGTaGGCTTTCTCTTTGTGAAAAA	chr7:21857835-21857957~chr7:21857959	ACACAATTAAAAAAGGAAAGtAAGTATTCT
ENSG00000135636	DYSF	protein_coding	chr2:71766287-71766369~chr2:71766285	CCTTGCTCTaGGGACCGCCTGACTCACAAT	chr2:71797359-71797464~chr2:71797466	CGGGCTGTCGATGAGCAAGGtGGGCAGCAT
ENSG00000135636	DYSF	protein_coding	chr2:71816723-71816816~chr2:71816721	CGTGTCTCCaGGGCGGCGTGATGGATGACA	chr2:71839771-71839936~chr2:71839938	TCCCCACAGGGTGGCCCAGGtAGGGGAAGG
ENSG00000135636	DYSF	protein_coding	chr2:71827832-71827972~chr2:71827830	GCTTGGTCTaGGGTGCAGACGAGTTTATGG	chr2:71755428-71755531~chr2:71755533	CAGCTTTGCGGGGAAAATGGtAAGGAGCAA
ENSG00000135636	DYSF	protein_coding	chr2:71762151-71762219~chr2:71762149	GTGTCTTCTaGCTGTGCAGCAAGATCTTGG	chr2:71747308-71747338~chr2:71747340	ACCATTTACAGAGAGCCCCGtGAGTTCTCA
ENSG00000135636	DYSF	protein_coding	chr2:71788882-71789074~chr2:71788880	GTCCCTCACaGCCAGCCTCTGGGTGACATC
ENSG00000072778	ACADVL	protein_coding			chr17:7123441-7123516~chr17:7123518	TGCCGGGGGTGCCGCTCAGGtAAGTCACCG
ENSG00000072778	ACADVL	protein_coding			chr17:7126079-7126184~chr17:7126186	AGGCATCATTGCTAAGGCGGtGAGTACCCT
ENSG00000072778	ACADVL	protein_coding			chr17:7127465-7127562~chr17:7127564	CAGGCAAACAGCTGAGGCGGtAGGCTTAGG
ENSG00000135541	AHI1	protein_coding			chr6:135749767-135749897~chr6:135749899	AAACTTCCTTGCTACTAATCtACAAGCAAA
ENSG00000135541	AHI1	protein_coding			chr6:135776872-135777064~chr6:135777066	AGATGAAACAGGCCGTCCACtGTACAAAAA
ENSG00000101986	ABCD1	protein_coding	chrX:153008943-153009186~chrX:153008941	CTCCTGGCCaGGAAATACCACACACACTTG
ENSG00000114480	GBE1	protein_coding	chr3:81698007-81698142~chr3:81698005	TTATTACTTaCCAAGGCCTTTGATTCTTGG
ENSG00000147099	HDAC8	protein_coding			chrX:71571676-71571688~chrX:71571690	GACCATATGCTGTGAAAAACtGTAAGGAAA
ENSG00000127415	IDUA	protein_coding	chr4:994670-994777~chr4:994668	CTGTGTTCCaGGGTTTGAGCTGATGGGCAG
ENSG00000139618	BRCA2	protein_coding	chr13:32900636-32900750~chr13:32900634	TTTCCTCCCaGGGTCGTCAGACACCAAAAC	chr13:32944539-32944694~chr13:32944696	AAGAGCATACCCTATACAGGtATGATGTAT
ENSG00000139618	BRCA2	protein_coding	chr13:32900238-32900287~chr13:32900236	TTTTATTTTaGTCCTGTTGTTCTACAATGT	chr13:32893214-32893462~chr13:32893464	AAATTCAAATTAGACTTAGGtAAGTAATgc
ENSG00000139618	BRCA2	protein_coding	chr13:32931879-32932066~chr13:32931877	ATTTTGTGTaGCTGTATACGTATGGCGTTT	chr13:32890598-32890664~chr13:32890666	ACACGCTGCAACAAAGCAGGtATTGACAAA
ENSG00000139618	BRCA2	protein_coding	chr13:32972299-32972904~chr13:32972297	TTTTTTATCaGATGTCTTCTCCTAATTGTG	chr13:32899266-32899321~chr13:32899323	ATTCTTGTCTTAGTGAAAGGtATGATGAAG
ENSG00000139618	BRCA2	protein_coding	chr13:32936660-32936830~chr13:32936658	TATTTGTTCaGGGCTCTGTGTGACACTCCA	chr13:32900636-32900750~chr13:32900752	AGTTCTACTGTGCTCATAGGtAATAATAGC
ENSG00000139618	BRCA2	protein_coding	chr13:32900379-32900419~chr13:32900377	TTTACCCCCaGTGGTATGTGGGAGTTTGTT
ENSG00000139618	BRCA2	protein_coding	chr13:32944539-32944694~chr13:32944537	AATTTGTCCaGATTTCTGCTAACAGTACTC
ENSG00000139618	BRCA2	protein_coding	chr13:32968826-32969070~chr13:32968824	TTCCATTCTaGGACTTGCCCCTTTCGTCTA
ENSG00000139618	BRCA2	protein_coding	chr13:32903580-32903629~chr13:32903578	TTATCTTACaGTCAGAAATGAAGAAGCATC
ENSG00000139618	BRCA2	protein_coding	chr13:32905056-32905167~chr13:32905054	AATTTTTGCaGAATGTGAAAAGCTATTTTT
ENSG00000139618	BRCA2	protein_coding	chr13:32950807-32950928~chr13:32950805	TGTTTTCTTaGAAAACACAACAAAACCATA
ENSG00000139618	BRCA2	protein_coding	chr13:32928998-32929425~chr13:32928996	CCCCATTGCaGCACAACTAAGGAACGTCAA
ENSG00000139618	BRCA2	protein_coding	chr13:32920964-32921033~chr13:32920962	TTGTTTCCTaGGCACAATAAAAGATCGAAG
ENSG00000139618	BRCA2	protein_coding	chr13:32893214-32893462~chr13:32893212	TTTTTAAATaGATTTAGGACCAATAAGTCT
ENSG00000139618	BRCA2	protein_coding	chr13:32954144-32954282~chr13:32954142	GTTTTCTGTaGGTTTCAGATGAAATTTTAT
ENSG00000155850	SLC26A2	protein_coding			chr5:149357543-149357914~chr5:149357916	TATAGCTGGAGTTTATCAGGtAAGCAGCAA
ENSG00000185002	RFX6	protein_coding			chr6:117198959-117199115~chr6:117199117	CACAGCTCACGCTGCAGTGGtGAGACTCGC
ENSG00000092529	CAPN3	protein_coding	chr15:42703485-42703543~chr15:42703483	TTCTTTCACaGGAGCTTTTCATGCATTTGA
ENSG00000092529	CAPN3	protein_coding	chr15:42702786-42702864~chr15:42702784	TCTATTGCCaGAAAATTTTCAAACACTATG
ENSG00000205420	KRT6A	protein_coding			chr12:52885306-52885520~chr12:52885522	GCTGCTCCAGGAACCGCACCtGAAAGAGAG
ENSG00000129757	CDKN1C	protein_coding	chr11:2905229-2905364~chr11:2905227	GCTGTACTCaCTTGGCTCACCGCAGCCTCT
ENSG00000241635	UGT1A8	protein_coding	chr2:234676866-234677085~chr2:234676864	TTGCATCTCaGGTCACCCGATGACCCGTGC
ENSG00000105392	CRX	protein_coding			chr19:48337701-48337800~chr19:48337802	CAGGCTGTGCCCTACCCAAGtGAGTACAGT
ENSG00000088926	F11	protein_coding	chr4:187196941-187197050~chr4:187196939	TTTTTATTCaGTAACATTTGTCTACTGAAG
ENSG00000117054	ACADM	protein_coding	chr1:76199213-76199313~chr1:76199211	TGATACTGTaGGAGGTCTTGGACTTGGAAC	chr1:76205764-76205795~chr1:76205797	ACGGAGGAAAAGCTAATTGGtATGTTGTTC
ENSG00000117054	ACADM	protein_coding	chr1:76216136-76216231~chr1:76216134	TAAAATACTaGGTAGCTGCTGGTGCTGTTG
ENSG00000143815	LBR	protein_coding			chr1:225609779-225609979~chr1:225609981	GCCTAAAGGAAGTTAAAGGCtAGAAAGGGG
ENSG00000169032	MAP2K1	protein_coding			chr15:66735618-66735695~chr15:66735697	AGGAAAAGTTAGCATTGCTGtGAGTATGTT
ENSG00000156313	RPGR	protein_coding			chrX:38180280-38180342~chrX:38180344	ACTTTTTCAGGTTTTAGAGCtAAAAATATT
ENSG00000156313	RPGR	protein_coding			chrX:38147114-38147294~chrX:38147296	CCCCAATTGTTTGTTGTTTCtGTAAATTTT
ENSG00000145476	CYP4V2	protein_coding	chr4:187130019-187130153~chr4:187130017	GCTTTCATCaGGGAAGTCTGACCGTCCCGC
ENSG00000197081	IGF2R	protein_coding			chr6:160483564-160483651~chr6:160483653	CCCGTTGTCAGAGTGGAAGGtAGGACTGGG
ENSG00000096696	DSP	protein_coding	chr6:7568014-7568139~chr6:7568012	ATCCTTCACaGTTTTTTGAAGAGGCGCAGT
ENSG00000160882	CYP11B1	protein_coding	chr8:143958098-143958301~chr8:143958096	CCTGGCCTCaCCGTACTGGAAGATGCAGTC
ENSG00000070018	LRP6	protein_coding	chr12:12303770-12303972~chr12:12303768	CTCTCAATTaCCTGGCTGCCATCTTCTTGT	chr12:12279625-12279855~chr12:12279857	GCTGGTTCTTCAGTCGGATCtACAATGAAG
ENSG00000165533	TTC8	protein_coding	chr14:89300037-89300066~chr14:89300035	ATGCTTTCCaGGAACCAGATCCTGAATTGC
ENSG00000170289	CNGB3	protein_coding	chr8:87591334-87591480~chr8:87591332	AAAGGTTGTaCCTGGCTTTCTTCATGAGGA	chr8:87590917-87591091~chr8:87591093	CTTCTGCTTTAAAAGCACTCtGTGGGTAAG
ENSG00000107736	CDH23	protein_coding	chr10:73269839-73269981~chr10:73269837	GGCTACTCCaGGTTCTTCTGTGACCCAGTT
ENSG00000058085	LAMC2	protein_coding	chr1:183177016-183177204~chr1:183177014	TTCCTCCCCaGTCTGTGATTGCAATGGGAA
ENSG00000118965	WDR35	protein_coding			chr2:20188926-20189043~chr2:20189045	CGTTATTGGGAATGGAAATCtGAAAAAGCA
ENSG00000081479	LRP2	protein_coding			chr2:170147355-170147507~chr2:170147509	ACATCATGAGGACCGCTTTCtGTGGGGGGA
ENSG00000092054	MYH7	protein_coding	chr14:23891389-23891534~chr14:23891387	GGACACAGTaCTTTTTCAGCCGCTCATCCA
ENSG00000066279	ASPM	protein_coding	chr1:197102480-197102725~chr1:197102478	AGTCTTCTTaCCCACATCTTTCCATAGGTG
ENSG00000049540	ELN	protein_coding	chr7:73466080-73466169~chr7:73466078	CATCTCAACaGGTGCTGGAGCAGCCGGAGT	chr7:73466080-73466169~chr7:73466171	GGAATTGGAGGCATCGCAGGtAACATCTGT
ENSG00000049540	ELN	protein_coding	chr7:73466254-73466313~chr7:73466252	TGTGTTTTCaGGCGTTGGGACTCCAGCTGC
ENSG00000099381	SETD1A	protein_coding	chr16:30974754-30974875~chr16:30974752	CCTCCCTCCaGGACAACAACGAATGAAATA
ENSG00000196511	TPK1	protein_coding			chr7:144462973-144463044~chr7:144463046	AGGCAGTACTTCAAATTCCCtAGAGAAAAA
ENSG00000164266	SPINK1	protein_coding	chr5:147207585-147207691~chr5:147207583	TTTGTACTCaCCGATTTTCAAAACATAACA
ENSG00000148290	SURF1	protein_coding			chr9:136221679-136221812~chr9:136221814	CTTGGCCTCCAGGCCACCCCtGGAGAGTTT
ENSG00000081923	ATP8B1	protein_coding	chr18:55336550-55336714~chr18:55336548	CTAAAACTCaCAATTAAGTCTTTTTCAATC	chr18:55329715-55329847~chr18:55329849	CCTTGCATGAAGAAGAGAACtAGGGGAAAC
ENSG00000183091	NEB	protein_coding	chr2:152370832-152370942~chr2:152370830	TGTGGGCCTaCCTCATTGAGGATTTGAGTG	chr2:152522604-152522915~chr2:152522917	AGGCCTCCTTATATTTGCACtATTTGAAAA
ENSG00000183091	NEB	protein_coding	chr2:152584205-152584420~chr2:152584203	TTGAAACTTaCTGGGCTAAAAAGATCCTGC	chr2:152520062-152520373~chr2:152520375	AGGCTTTCTTGTATTTGTACtGTGGACAGA
ENSG00000183091	NEB	protein_coding	chr2:152544806-152544910~chr2:152544804	TTGGTACTTaCATCACTCAGATTATAGGCA
ENSG00000048342	CC2D2A	protein_coding			chr4:15599030-15599088~chr4:15599090	CAGCTGAGCTACAAGACAGGtAACATAACA
ENSG00000122971	ACADS	protein_coding	chr12:121175640-121175791~chr12:121175638	TGTGTGGGCaGGGAACGGCAGTGATGCAGG
ENSG00000115641	FHL2	protein_coding	chr2:106002818-106002997~chr2:106002816	GCAGCAGGTaCCTTGCAGTCACAGCCGATG
ENSG00000168615	ADAM9	protein_coding	chr8:38913096-38913291~chr8:38913094	TATTTCACTaGTTCCTTCCAGGAGGTACTT
ENSG00000111245	MYL2	protein_coding			chr12:111350900-111350948~chr12:111350950	GGTCAGCATTTCCCGAACGCtGCAGAGAAA
ENSG00000198198	SZT2	protein_coding	chr1:43911565-43911655~chr1:43911563	CTTTTCTATaGCACCAGCCGGCCACGGGCC
ENSG00000177000	MTHFR	protein_coding	chr1:11852335-11852436~chr1:11852333	GCCTGGCCTaCCTTCACATTGACAAGGTGG
ENSG00000177000	MTHFR	protein_coding	chr1:11853964-11854146~chr1:11853962	CCCTACCACaCCTTCTGGAAGACATAGCCC
ENSG00000177666	PNPLA2	protein_coding			chr11:823527-823587~chr11:823589	CGCTTTCTGCAGCGGAACGGtGCGCGGACC
ENSG00000171772	SYCE1	protein_coding			chr10:135372381-135372455~chr10:135372457	TTATTGGCTTTCTTTTTTGCtTCACCAAAG
ENSG00000102081	FMR1	protein_coding	chrX:147009840-147009911~chrX:147009838	TTTTTGTGTaGGTGTATTCCAGAGCAAATG
ENSG00000155657	TTN	protein_coding	chr2:179620949-179621524~chr2:179620947	AATCAATTAaCCACCTTCTACACTTAGTAC	chr2:179451232-179451534~chr2:179451536	CTTGGGGGATCCGGCTCACCtAGAAGAAAA
ENSG00000155657	TTN	protein_coding	chr2:179519639-179519722~chr2:179519637	AGGGTGTCTaCCTTTTGTGGGTGGCACTTC	chr2:179484944-179485352~chr2:179485354	ACAATCCTAAGGTCTTCCTCtGTTGTAAAG
ENSG00000155657	TTN	protein_coding	chr2:179458295-179458594~chr2:179458293	ATAATGCATaCTGAAACGATCTTTGGCTTT	chr2:179447667-179447954~chr2:179447956	AGGTCTATCCTGGGAGGGACtGGAAAGAAA
ENSG00000155657	TTN	protein_coding	chr2:179496874-179497140~chr2:179496872	AAAGCACTTaCCAAGCACAGTGAGTTTAGC	chr2:179443533-179444120~chr2:179444122	AAGTCAAGATCAGGAGCCACtGTAAAATAG
ENSG00000155657	TTN	protein_coding	chr2:179447023-179447319~chr2:179447021	AATGTTCCTaCCATATGGGTTTTTGGCAAT	chr2:179560592-179560996~chr2:179560998	ACATCAATGATTTCAGGAGCtAAAATAGAT
ENSG00000188158	NHS	protein_coding	chrX:17739561-17739753~chrX:17739559	TTTGTTTGCaGTCCCATCCCCCAGAGGATG
ENSG00000204217	BMPR2	protein_coding	chr2:203384810-203384924~chr2:203384808	CCTCTATATaGGGATCTTTATGCAAGTATT
ENSG00000196712	NF1	protein_coding	chr17:29667523-29667663~chr17:29667521	TTCTTTGCCaGGACTCGCCTCTGCACAAAG	chr17:29585362-29585520~chr17:29585522	CTTGAAGTTAATGTCAAAGGtGAATTATTT
ENSG00000196712	NF1	protein_coding	chr17:29527440-29527613~chr17:29527438	GAATTCTGTaGAAGTTATTTCTGGACAGTC
ENSG00000196712	NF1	protein_coding	chr17:29483142-29483144~chr17:29483140	ATGTTAACAaTATGGTGAGTATTTGGGTTA
ENSG00000196712	NF1	protein_coding	chr17:29576002-29576137~chr17:29576000	TTTTTTTGTaGGTTAGAACCATCAGAGAGC
ENSG00000145020	AMT	protein_coding	chr3:49457644-49457775~chr3:49457642	AGGGGGTATaCCTGCATGAGGGCCAAATCT
ENSG00000083720	OXCT1	protein_coding	chr5:41801124-41801172~chr5:41801122	AGTGAGCTTaCCTGCATTGATGAGATCTGC
ENSG00000137992	DBT	protein_coding			chr1:100680373-100680539~chr1:100680541	ACCATTGCTTTTTGAAAGCCtGAAAAGCAT
ENSG00000169031	COL4A3	protein_coding			chr2:228118277-228118354~chr2:228118356	TGGCCCAGATAACAGAACGGtAACTCTGCG
ENSG00000143387	CTSK	protein_coding			chr1:150778578-150778700~chr1:150778702	GCCGAGAGATTTCATCCACCtAAACAAAGC
ENSG00000144285	SCN1A	protein_coding	chr2:166858982-166859263~chr2:166858980	TGTTCACTTaCAACTTGAAGCAAAGAGAGA	chr2:166894286-166894642~chr2:166894644	CCAACTTGAAAACTCGCAGCtGGAAAATGA
ENSG00000144285	SCN1A	protein_coding	chr2:166852523-166852627~chr2:166852521	ATACTTCTTaCTCCTGGTCGAGGTATAGGC	chr2:166852523-166852627~chr2:166852629	AGATGTCTTGACCTCCAAAGtATAGAAAAG
ENSG00000144285	SCN1A	protein_coding			chr2:166866229-166866351~chr2:166866353	TTAAACTGACCAATGAAACCtGCACACACA
ENSG00000138095	LRPPRC	protein_coding	chr2:44202230-44202356~chr2:44202228	ATAAGTCATaCCTGCTTAACATGGTCAATG
ENSG00000196839	ADA	protein_coding			chr20:43255097-43255240~chr20:43255242	GATAGCCTCCCGGCAGCCCCtGGGAAGGGA
ENSG00000030582	GRN	protein_coding	chr17:42428405-42428531~chr17:42428403	TCCCCACTCaGGCCACCTGCTGCTCCGATC
ENSG00000090581	GNPTG	protein_coding	chr16:1412612-1412743~chr16:1412610	TCCACCTTCaGGGCCATGAGAAGTTGCTGA
ENSG00000108604	SMARCD2	protein_coding	chr17:61914801-61914985~chr17:61914799	GATGCTCTTaCCCCCGGCGCTGGGCAGGCA
ENSG00000108381	ASPA	protein_coding	chr17:3386793-3386886~chr17:3386791	ATTTTTTTCaGACTTCTCTGGCTCCACTAC
ENSG00000108381	ASPA	protein_coding	chr17:3402185-3402379~chr17:3402183	TTTCCTGAGaGGATCAAGACTGGAAACCAC
ENSG00000158169	FANCC	protein_coding	chr9:97869348-97869551~chr9:97869346	GGGAGACTTaCCAGGGTGATGACATCCCAG	chr9:98009714-98009798~chr9:98009800	CAATGACTGTATTAGAATCCtGTGAAAGAA
ENSG00000130158	DOCK6	protein_coding	chr19:11311392-11311498~chr19:11311390	TTTGCGCCTaCTTCTTGCAGAAGTCCTTGA
ENSG00000136068	FLNB	protein_coding			chr3:58117654-58117746~chr3:58117748	GGTGACTTTAATAAGACAGGtTTGCATTTT
ENSG00000111199	TRPV4	protein_coding	chr12:110252523-110252601~chr12:110252521	AGCCTCCCCaCCTGGGGTGCCACTCTCATC
ENSG00000172482	AGXT	protein_coding	chr2:241815352-241815421~chr2:241815350	GTGTCTTCCaGGTACCATCACACAATCCCC
ENSG00000172482	AGXT	protein_coding	chr2:241810766-241810866~chr2:241810764	TGCTTCCTCaGGGCCTGGCCCAGCACAAGC
ENSG00000172482	AGXT	protein_coding	chr2:241813395-241813479~chr2:241813393	CCCATCTACaGGCATCGACATCCTGTACTC
ENSG00000165102	HGSNAT	protein_coding	chr8:43014066-43014187~chr8:43014064	AATGTTTGTaGGTTGGAATACAGATTTGGA
ENSG00000090674	MCOLN1	protein_coding	chr19:7591647-7591812~chr19:7591645	TCTGCCCACaGTACCTGGCGTTGCCTGACG
ENSG00000090674	MCOLN1	protein_coding	chr19:7593987-7594088~chr19:7593985	CCCACCCGCaGAACTTGGCGAGCTACGACG
ENSG00000090674	MCOLN1	protein_coding	chr19:7592750-7592846~chr19:7592748	CTCCTGCCTaGGCTGGTCAATGTCACCATC
ENSG00000187240	DYNC2H1	protein_coding	chr11:103114422-103114520~chr11:103114420	TTTTATACTaGAGTCGAGTGTGCCCATTTC
ENSG00000106025	TSPAN12	protein_coding			chr7:120480081-120480163~chr7:120480165	ACACACTGATGGACATTAACtGGGGAGAAA
ENSG00000164073	MFSD8	protein_coding			chr4:128841788-128841991~chr4:128841993	ACCAGCCCATGTATACACCCtGTTGGGGGT
ENSG00000198836	OPA1	protein_coding	chr3:193360554-193360634~chr3:193360552	GTTACTATCaGGTGACTCTGAGTGAAGGTC
ENSG00000198836	OPA1	protein_coding	chr3:193384959-193385069~chr3:193384957	TCTTTAAACaGTTAGGCGATTAGAGAAAAA
ENSG00000155465	SLC7A7	protein_coding			chr14:23245042-23245145~chr14:23245147	ATATCTGATCTGCAAAAGTCtAAGGGAAAA
ENSG00000174748	RPL15	protein_coding	chr3:23960687-23960989~chr3:23960685	TCCTATTCTaGGAGCGAGCTGGACGCCACT
ENSG00000154153	FAM134B	protein_coding	chr5:16478143-16478207~chr5:16478141	ACAAAAAATaCCTTAGGACAAAGAGCTGAA
ENSG00000117118	SDHB	protein_coding			chr1:17350468-17350569~chr1:17350571	TGCACTCGTAGAGCCCGTCCtGTATGGGGA
ENSG00000062822	POLD1	protein_coding	chr19:50905462-50905630~chr19:50905460	TCCATCCACaGGCATGTTTGGGTACCACGG
ENSG00000179950	PUF60	protein_coding			chr8:144898693-144898989~chr8:144898991	GCAGAACCATCACTGTAGACtGTGGGGCAG
ENSG00000013573	DDX11	protein_coding			chr12:31255202-31255245~chr12:31255247	ATATTCCAGGTGCATCCAGGtGCGGGCGTC
ENSG00000157259	GATAD1	protein_coding			chr7:92077044-92077292~chr7:92077294	GGGCGGGGGCGGCAAGCAGGtGAGCTCCTC
ENSG00000091137	SLC26A4	protein_coding	chr7:107303741-107303880~chr7:107303739	CTTTTTGACaGTTGTTCAAGAAAGAGAGCC	chr7:107303741-107303880~chr7:107303882	CTAGTGGCCACGCTGCAAGGtAAGATGTTG
ENSG00000091137	SLC26A4	protein_coding	chr7:107323900-107323982~chr7:107323898	TTTTATTTCaGACGATAATTGCTACTGCCA	chr7:107323647-107323799~chr7:107323801	TCCTATAGAAGTAATTGTGGtAAGTAGAAT
ENSG00000091137	SLC26A4	protein_coding	chr7:107336378-107336484~chr7:107336376	TTTTTCCCTaGGTTATCTGGGTGTTTACGT	chr7:107315390-107315554~chr7:107315556	AGTTCTCTCTATTATCTATGtAAGTGTTGC
ENSG00000091137	SLC26A4	protein_coding			chr7:107302087-107302250~chr7:107302252	GCCTGGCCAAGTGCTGCAGGtAGCGGCCGC
ENSG00000155256	ZFYVE27	protein_coding	chr10:99511133-99511219~chr10:99511131	TTCTGTCATaGAGTCTCTCTTCCCAGGACC
ENSG00000139132	FGD4	protein_coding	chr12:32786483-32786623~chr12:32786481	TTAAATTTAaGGTGGTTTGTTGGAAATGCT
ENSG00000117593	DARS2	protein_coding			chr1:173800673-173800768~chr1:173800770	AATTAAGAACTTCGTGAAGGtACCAACCTC
ENSG00000102683	SGCG	protein_coding	chr13:23853498-23853617~chr13:23853496	TAATTCTTCaGGTCCCAAAATGGTAGAAGT	chr13:23824769-23824856~chr13:23824858	ACAGGCAGGTTAAAAGTCGGtGAGTCCAGC
ENSG00000170266	GLB1	protein_coding	chr3:33109722-33109782~chr3:33109720	TAACAACCTaCCTGGGTCGGAGGAGCGGAG	chr3:33055548-33055802~chr3:33055804	TCAGGTTAGAAACCAAACCCtGCAAAGCAG
ENSG00000170266	GLB1	protein_coding	chr3:33110312-33110462~chr3:33110310	GCCACACTCaCCATTTCCCACTCTGCACAG
ENSG00000161270	NPHS1	protein_coding	chr19:36342164-36342286~chr19:36342162	CTCACCCATaCCCAGGATGGAGAGGATCAC	chr19:36317419-36317547~chr19:36317549	AGTGGAGGTCCCAGGGTCCCtGACAGGCAA
ENSG00000161270	NPHS1	protein_coding	chr19:36335221-36335361~chr19:36335219	ACTTCCCTCaCCTGGACTGAGGCGATAGCC	chr19:36340452-36340555~chr19:36340557	TGAGCTCCGGGGTGTCACCCtGGGATGAGA
ENSG00000161270	NPHS1	protein_coding			chr19:36321955-36322048~chr19:36322050	CTGCCTCTGTTGTGCTGACCtGTTCCCCAC
ENSG00000105479	CCDC114	protein_coding			chr19:48809513-48809580~chr19:48809582	GATGCAGGTGGTGGATCTCCtGTGGGGGGA
ENSG00000049860	HEXB	protein_coding	chr5:74014622-74014796~chr5:74014620	AACGTTAATaGCTTGCGCCGGGCACAATAG
ENSG00000100024	UPB1	protein_coding	chr22:24896075-24896246~chr22:24896073	TGCCCATCTaGGAAGCTTGATCTGCCCAGG
ENSG00000100024	UPB1	protein_coding	chr22:24919587-24919741~chr22:24919585	TTCCTTTAAaGCTCACCAGGACTTTGGCTA
ENSG00000132740	IGHMBP2	protein_coding			chr11:68685204-68685351~chr11:68685353	GTCCTTGCAACAAACACAGGtGAGGGGGCG
ENSG00000021574	SPAST	protein_coding	chr2:32372287-32372327~chr2:32372285	ATGTTTTACaGAACTAAAACCAGAACAGGT
ENSG00000161202	DVL3	protein_coding	chr3:183888107-183888540~chr3:183888105	GCCTCCTACaGGCAGTCGGAGCAGTGGCTC
ENSG00000141458	NPC1	protein_coding			chr18:21115433-21115664~chr18:21115666	GTAGAAGACATAAAACACACtGGAGGGGAG
ENSG00000106105	GARS	protein_coding	chr7:30661945-30662078~chr7:30661943	AAACAGTCAaTGTTGTTCAGTTTGAACCCA
ENSG00000101311	FERMT1	protein_coding	chr20:6075586-6075635~chr20:6075584	AGTTTACTTaCCTAAATAATTTGAGATTAT
ENSG00000076242	MLH1	protein_coding	chr3:37053311-37053353~chr3:37053309	TTCTTTTCCaGGTATTCAGTACACAATGCA	chr3:37058997-37059090~chr3:37059092	ACCCATTCCTGTACCTCAGGtAATGTAGCA
ENSG00000076242	MLH1	protein_coding	chr3:37055923-37056035~chr3:37055921	TTTTCTAATaGAGAACTGATAGAAATTGGA	chr3:37089010-37089174~chr3:37089176	CTCTTTGGAAATTGATGAGGtGTGACAGCC
ENSG00000076242	MLH1	protein_coding	chr3:37042446-37042544~chr3:37042444	GTATCTAACaGAAAGAAGATCTGGATATTG	chr3:37048482-37048554~chr3:37048556	TCAAGGGACCCAGATCACGGtAAGAATGGT
ENSG00000076242	MLH1	protein_coding	chr3:37038110-37038200~chr3:37038108	TGATTTGCCaGTTTAGATGCAAAATCCACA	chr3:37081677-37081785~chr3:37081787	TCAACACCACCAAGCTTAGGtAAATCAGCT
ENSG00000076242	MLH1	protein_coding	chr3:37089010-37089174~chr3:37089008	CTTCTTCCTaGGAGCCAGCACCGCTCTTTG	chr3:37045892-37045965~chr3:37045967	ATGGAAAGTGTGCATACAGGtATAGTGCTG
ENSG00000076242	MLH1	protein_coding	chr3:37090395-37090508~chr3:37090393	CTTTGGACCaGGTGAATTGGGACGAAGAAA	chr3:37055969-37056035~chr3:37056037	TTCTTACTCTTCATCAACCGtAAGTTAAAA
ENSG00000076242	MLH1	protein_coding	chr3:37081677-37081785~chr3:37081675	TTGTTTTGCaGTTCTCCGGGAGATGTTGCA	chr3:37038110-37038200~chr3:37038202	CAATGGCACCGGGATCAGGGtAAGTAAAAC
ENSG00000076242	MLH1	protein_coding	chr3:37048482-37048554~chr3:37048480	TTTCTCATTaGAGCAAGTTACTCAGATGGA
ENSG00000076242	MLH1	protein_coding	chr3:37053502-37053590~chr3:37053500	TTGTTTATCaGCAAGGAGAGACAGTAGCTG
ENSG00000076242	MLH1	protein_coding	chr3:37090008-37090100~chr3:37090006	CCTGCAAGCaGGAAGGGAACCTGATTGGAT
ENSG00000076242	MLH1	protein_coding	chr3:37061801-37061954~chr3:37061799	TTTCCTGACaGTTTAGAAATCAGTCCCCAG
ENSG00000076242	MLH1	protein_coding	chr3:37091977-37092141~chr3:37091975	GTGTTTTCCaGAGTGAAGTGCCTGGCTCCA
ENSG00000076242	MLH1	protein_coding	chr3:37058997-37059090~chr3:37058995	TTATTGTTTaGATCGTCTGGTAGAATCAAC
ENSG00000076242	MLH1	protein_coding	chr3:37067128-37067498~chr3:37067126	ttttAATACaGACTTTGCTACCAGGACTTG
ENSG00000185344	ATP6V0A2	protein_coding	chr12:124220078-124220171~chr12:124220076	TTGTCTTCCaGCTACCACTGCCACGTGTAC	chr12:124220078-124220171~chr12:124220173	CATCCAGGATCTCTACACTGtGAGTAAGCT
ENSG00000136492	BRIP1	protein_coding			chr17:59853762-59853923~chr17:59853925	CAATGGTACCAACCCAAACCtAGAATATGA
ENSG00000136492	BRIP1	protein_coding			chr17:59763197-59763526~chr17:59763528	CGTACCCATTTAGAAAGTCCtAAAGAAAAA
ENSG00000136492	BRIP1	protein_coding			chr17:59934589-59934592~chr17:59934594	CCCTCATCTGCTGGTTTCCCtAAAAATGAA
ENSG00000166250	CLMP	protein_coding			chr11:122968503-122968660~chr11:122968662	GTTCCAACATAGTAGGAAACtGGAAGAGGA
ENSG00000171862	PTEN	protein_coding	chr10:89711875-89712016~chr10:89711873	CTGTCCACCaGGGAGTAACTATTCCCAGTC
ENSG00000171862	PTEN	protein_coding	chr10:89692770-89693008~chr10:89692768	TTTTACCACaGTTGCACAATATCCTTTTGA
ENSG00000171862	PTEN	protein_coding	chr10:89720651-89720875~chr10:89720649	tttttttttaGGACAAAATGTTTCACTTTT
ENSG00000166347	CYB5A	protein_coding			chr18:71930584-71930712~chr18:71930714	CTTCTTCCCCACCAGGATGCtGTTCAAAGG
ENSG00000188153	COL4A5	protein_coding	chrX:107939527-107939549~chrX:107939525	TTATTTCCCaGTAAACCTCAGTCAGAAACG	chrX:107814643-107814696~chrX:107814698	TGGTTTACAGGGTCCTCCAGtAAGTTATAA
ENSG00000188153	COL4A5	protein_coding	chrX:107911549-107911734~chrX:107911547	TACTTTCATaGGCCAAAAGGGTGATGGAGG
ENSG00000188153	COL4A5	protein_coding	chrX:107923909-107923981~chrX:107923907	TATTTATTCaGGGTAATCCTGGCCGGCCGG
ENSG00000188153	COL4A5	protein_coding	chrX:107821182-107821217~chrX:107821180	TCTCTTCTTaGGGCCCTCCTGGTCCACCAG
ENSG00000188153	COL4A5	protein_coding	chrX:107924115-107924186~chrX:107924113	CTTCTGTGCaGGCATGAAAGGACCCAGTGG
ENSG00000188153	COL4A5	protein_coding	chrX:107846194-107846291~chrX:107846192	TCATTTTACaGGCTTTCCTGGAATTCCAGG
ENSG00000188153	COL4A5	protein_coding	chrX:107824213-107824257~chrX:107824211	GTATCCTATaGGGTAAACCAGGCAAAGATG
ENSG00000188153	COL4A5	protein_coding	chrX:107819140-107819202~chrX:107819138	CTTTATAACaGGGCCTACCTGGTCCCACTG
ENSG00000188153	COL4A5	protein_coding	chrX:107869440-107869579~chrX:107869438	ATTTTCAACaGGGCCTCAGGGTGTGGAAGG
ENSG00000188153	COL4A5	protein_coding	chrX:107834791-107834874~chrX:107834789	ATCTTACTCaGGTGATGAGATATGTGAACC
ENSG00000188153	COL4A5	protein_coding	chrX:107816804-107816884~chrX:107816802	GCTTCTTTTaGGGTGAACCAGGTAGTATAA
ENSG00000096093	EFHC1	protein_coding			chr6:52285209-52285271~chr6:52285273	GTCCTTTAAGGACTCTACGGtGAGCAGTTA
ENSG00000151148	UBE3B	protein_coding	chr12:109927724-109927920~chr12:109927722	TCTTTCTTTaGGTGAAAGTCTTCGACCAGC	chr12:109947401-109947519~chr12:109947521	ATCTGGGATGGAATTGTAGGtAAGAGAAAA
ENSG00000188536	HBA2	protein_coding	chr16:223124-223328~chr16:223122	TCTCCCCGCaGGATGTTCCTGTCCTTCCCC
ENSG00000083444	PLOD1	protein_coding	chr1:12027044-12027148~chr1:12027042	GCCCTCCCCaGCCCTGCCCGGATGTCTATT	chr1:12024701-12024842~chr1:12024844	TGCCAACATCCGGCAGCAGGtCAGCCAGGA
ENSG00000259384	GH1	protein_coding	chr17:61995377-61995496~chr17:61995375	CATCCACTCaCGGATTTCTGTTGTGTTTCC
ENSG00000039650	PNKP	protein_coding	chr19:50365628-50365720~chr19:50365626	cAGGGCCTCaCCGGATCAAAGGCTGGGAGC
ENSG00000110921	MVK	protein_coding			chr12:110032833-110032986~chr12:110032988	ATCACACTCCTCAAGCCAGGtATCCCGGGG
ENSG00000164494	PDSS2	protein_coding			chr6:107531643-107531774~chr6:107531776	GCTGGACATCAGAATTTATCtACAAGAAGC
ENSG00000108641	B9D1	protein_coding	chr17:19251097-19251193~chr17:19251095	TGAGGACCTaCCGGCCAGGTGAGAAGGGCA
ENSG00000061938	TNK2	protein_coding			chr3:195605382-195605463~chr3:195605465	TGTCGATCTTATGCAGGATCtGAAGGTGAG
ENSG00000196569	LAMA2	protein_coding	chr6:129823804-129823916~chr6:129823802	GTATTTTACaGGGTCCTTGTGCTGCAGAAT
ENSG00000196569	LAMA2	protein_coding	chr6:129723469-129723632~chr6:129723467	CTACATATCaGTATGTTGAAGACATCCAAA
ENSG00000111877	MCM9	protein_coding	chr6:119149090-119149293~chr6:119149088	atgaaATAGaCCTTCTGCTAATCGTATCAA
ENSG00000160299	PCNT	protein_coding	chr21:47801609-47801755~chr21:47801607	GATGTGTACaGGGTGAATTTGGAAGTGAAA
ENSG00000130635	COL5A1	protein_coding	chr9:137644435-137644491~chr9:137644433	TTCCTTTGCaGTTGGCACTGAGGGGACCAG
ENSG00000130635	COL5A1	protein_coding	chr9:137619112-137619243~chr9:137619110	TTCTTTTCCaGGGTGACATCCAGCAGCTGC
ENSG00000123561	SERPINA7	protein_coding			chrX:105279103-105279376~chrX:105279378	AAAGGATTTGCCCACTGGGCtTAAAATACA
ENSG00000172175	MALT1	protein_coding	chr18:56390280-56390483~chr18:56390278	TTTTTTCAAaGCGAAGGACAAGGTTGCCCT
ENSG00000004487	KDM1A	protein_coding	chr1:23403727-23403853~chr1:23403725	TTTAGGATGaTGACTTTGAGTTCACTGGCA
ENSG00000150275	PCDH15	protein_coding			chr10:55839140-55839184~chr10:55839186	TAAGGTTAGAATCCCCGTGCtAGTGACAAA
ENSG00000137106	GRHPR	protein_coding	chr9:37424842-37424972~chr9:37424840	TTTCCCCGCaGCTGTGAGGTGGAGCAGTGG
ENSG00000116198	CEP104	protein_coding	chr1:3756172-3756340~chr1:3756170	AAAGGCAATaCCTTTTGCAAATCAGCAATG	chr1:3732844-3732934~chr1:3732936	TCAGGTGAGCTTTCCATGCCtGCAGCAGAG
ENSG00000146085	MUT	protein_coding			chr6:49419179-49419427~chr6:49419429	CAATATTATTGTAGGGATCCtAAAATATTT
ENSG00000146085	MUT	protein_coding			chr6:49415383-49415498~chr6:49415500	CCAACAATTACTTCAGAACCtGGTAATTTC
ENSG00000101981	F9	protein_coding			chrX:138619521-138619545~chrX:138619547	TTTTGGAAGCAGTATGTTGGtAAGCAATTC
ENSG00000140521	POLG	protein_coding			chr15:89860607-89860767~chr15:89860769	CTTGTAGGCAAACATGCACCtGAAAGAGAC
ENSG00000103489	XYLT1	protein_coding			chr16:17252686-17252766~chr16:17252768	CACCAACTGGTCATTTGTCCtGTGGAAACA
ENSG00000116062	MSH6	protein_coding	chr2:48032049-48032166~chr2:48032047	CTCATTCACaGGCTGGCTTATTAGCTGTAA	chr2:48033591-48033790~chr2:48033792	AGTCACTACGATTATTTCGGtAACTAACTA
ENSG00000197299	BLM	protein_coding	chr15:91354435-91354636~chr15:91354433	TCCATTTGTaGCTGAAGACAGTTCCCCAGG
ENSG00000197299	BLM	protein_coding	chr15:91303377-91303509~chr15:91303375	TTATTTTATaGCTAGACAGATAAGTTTACA
ENSG00000038002	AGA	protein_coding			chr4:178358559-178358673~chr4:178358675	AGGGATCTGGTATAACATTCtGTAAACAAG
ENSG00000151466	SCLT1	protein_coding	chr4:129960196-129960251~chr4:129960194	AATTGATTTaCCTTTCATTTTCCTTGATGA
ENSG00000147044	CASK	protein_coding			chrX:41390260-41390462~chrX:41390464	TTTGGAGGTCTGGTTGTATCtGCAAAGTCG
ENSG00000163513	TGFBR2	protein_coding	chr3:30729876-30730003~chr3:30729874	TTTCTTCACaGAAGTAAAAGATTATGAGCC
ENSG00000175567	UCP2	protein_coding			chr11:73686126-73686166~chr11:73686168	GAGAAAGGAGGGCATGAACCtAGAGGAGAA
ENSG00000196549	MME	protein_coding	chr3:154836535-154836600~chr3:154836533	ATTTTTTATaGATTGACCAACCTCGACTTG
ENSG00000123454	DBH	protein_coding			chr9:136501536-136501832~chr9:136501834	GGACACTGCCTATTTTGCGGtGAGTCTCTC
ENSG00000111339	ART4	protein_coding	chr12:14995904-14995996~chr12:14995902	TGTCCCCCTaCCTCAGAACCCTCTGTGGGT	chr12:14994016-14994087~chr12:14994089	AGTCGATTTTAATTGCAACCtGTAAAAAAA
ENSG00000106305	AIMP2	protein_coding	chr7:6062934-6063319~chr7:6062932	TTTCTTTTCaGTGCCGAAGACGCAGATGAA
ENSG00000146038	DCDC2	protein_coding			chr6:24302196-24302272~chr6:24302274	TATGGATTACTGGTTTTACCtTTAAAAGCA
ENSG00000196159	FAT4	protein_coding	chr4:126367454-126367698~chr4:126367452	TTTAGTTATaGGATCATCGGTGGAAACTCT
ENSG00000001626	CFTR	protein_coding	chr7:117149088-117149196~chr7:117149086	TTCTTTTGCaGAGAATGGGATAGAGAGCTG	chr7:117282492-117282647~chr7:117282649	CTTTGGAGTGATACCACAGGtGAGCAAAAG
ENSG00000001626	CFTR	protein_coding	chr7:117267576-117267854~chr7:117267574	TTTTATTTCaGATGCGATCTGTGAGCCGAG	chr7:117231988-117232711~chr7:117232713	TAACGAAGAAGACTTAAAGGtAGGTATACA
ENSG00000001626	CFTR	protein_coding	chr7:117227793-117227887~chr7:117227791	TTTGGTAATaGGACATCTCCAAGTTTGCAG	chr7:117243586-117243836~chr7:117243838	CTCAACACGTTGAAAGCAGGtACTTTACTA
ENSG00000001626	CFTR	protein_coding	chr7:117199518-117199709~chr7:117199516	TTTATTTCCaGACTTCACTTCTAATGGTGA	chr7:117251671-117251862~chr7:117251864	ATTTCCATTTTAACAACAGGtACTATGAAC
ENSG00000001626	CFTR	protein_coding	chr7:117176602-117176727~chr7:117176600	ttgattTACaGAGATCAGAGAGCTGGGAAG	chr7:117305513-117305618~chr7:117305620	GGAATGCCAACAATTTTTGGtGAGTCTTTA
ENSG00000001626	CFTR	protein_coding	chr7:117170953-117171168~chr7:117170951	CCCTTTTGTaGGAAGTCACCAAAGCAGTAC	chr7:117144307-117144417~chr7:117144419	TATCTGAAAAATTGGAAAGGtATGTTCATG
ENSG00000001626	CFTR	protein_coding	chr7:117174330-117174419~chr7:117174328	TTTTCTTTTaGACTTTAAAGCTGTCAAGCC	chr7:117170953-117171168~chr7:117171170	TAGTTTGATTTATAAGAAGGtAATACTTCC
ENSG00000001626	CFTR	protein_coding	chr7:117250573-117250723~chr7:117250571	TGATCTTACaGTTGTTATTAATTGTGATTG	chr7:117199518-117199709~chr7:117199711	AGCATGCCAACTAGAAGAGGtAAGAAACTA
ENSG00000001626	CFTR	protein_coding	chr7:117254667-117254767~chr7:117254665	TGCATCTATaGGAGAAGGAGAAGGAAGAGT
ENSG00000001626	CFTR	protein_coding	chr7:117234984-117235112~chr7:117234982	CTTTTATTCaGGAGTGCTTTTTTGATGATA
ENSG00000187741	FANCA	protein_coding			chr16:89833549-89833555~chr16:89833557	GAGTGAACCTACCTTTTTAAtAAGGCCTGG
ENSG00000118873	RAB3GAP2	protein_coding			chr1:220375618-220375716~chr1:220375718	TCATTGCCTGATGCTGCAGCtACCAAAGAT
ENSG00000182173	TSEN54	protein_coding			chr17:73513638-73513736~chr17:73513738	GACCTTCCTGCAGTACCAGGtATCTGCCAC
ENSG00000198502	HLA-DRB5	protein_coding			chr6:32485831-32485854~chr6:32485856	GGGTGAAGTCCAGAGTGCCCtGGGAAAAAG
ENSG00000197283	SYNGAP1	protein_coding	chr6:33400462-33400583~chr6:33400460	TTCCCCCCCaGCAAGGCTTCCTGAGCCGAC
ENSG00000160255	ITGB2	protein_coding	chr21:46309191-46309410~chr21:46309189	CCTGCACTCaCATGTACTTGCCACAGGGTG
ENSG00000160224	AIRE	protein_coding			chr21:45706861-45707016~chr21:45707018	AGGGGCACCGCCAGCCCAGGtACCCTCCCT
ENSG00000131018	SYNE1	protein_coding	chr6:152748848-152748951~chr6:152748846	CTGAAGTTCaCCTTCCACTTTGACTCTGTC
ENSG00000162551	ALPL	protein_coding	chr1:21902226-21902417~chr1:21902224	GGTGTCCCAaGGAGGCAGAATTGACCACGG
ENSG00000115155	OTOF	protein_coding			chr2:26717810-26717941~chr2:26717943	CGATCACCGTGATGCTGACCtGCAGGCAGG
ENSG00000115155	OTOF	protein_coding			chr2:26683515-26683615~chr2:26683617	GCTCAGCCTCCACCTTGCCCtGCAGAGGAC
ENSG00000115155	OTOF	protein_coding			chr2:26698996-26699185~chr2:26699187	AGCCCCGCTTCCCTGGCAGCtGGGGGTGGG
ENSG00000005893	LAMP2	protein_coding	chrX:119580160-119580282~chrX:119580158	CTGTTACTCaCCACAGCAAAGACAAAGTCT	chrX:119590506-119590624~chrX:119590626	GCATAAGACCGCACAGCTCCtGGATTCatt
ENSG00000197603	C5orf42	protein_coding	chr5:37243115-37243221~chr5:37243113	ATTTACCTCaCCTTACAGATGTAAATACAT	chr5:37227345-37227494~chr5:37227496	TCAGTCCTTTGCCTTTTGGCtAAAGAAGAA
ENSG00000197603	C5orf42	protein_coding			chr5:37201693-37201910~chr5:37201912	TCTTCCTCTTCAATGGGATCtATCAAATAC
ENSG00000215910	C1orf167	protein_coding	chr1:11847930-11848104~chr1:11847928	CCCCTTTCCaGGGTGCAGGGAACATTCCCT
ENSG00000167522	ANKRD11	protein_coding			chr16:89337225-89337317~chr16:89337319	CTGACTTGTTCTCGTCACCCtGTGGAAACC
ENSG00000100246	DNAL4	protein_coding	chr22:39176931-39177014~chr22:39176929	GCTGGCAATaCCTCGTTGTTGTTGGAGAAT
ENSG00000148019	CEP78	protein_coding	chr9:80880288-80880459~chr9:80880286	CTCTCGACCaGGCTTGGGCAGCTTGCCACA
ENSG00000182578	CSF1R	protein_coding			chr5:149433885-149433993~chr5:149433995	GGCCTGCATGATGCTGTATCtGGGAGATAG
ENSG00000182578	CSF1R	protein_coding			chr5:149441054-149441158~chr5:149441160	CCAGCTCCGAGGGTCTTACCtGCCACGCAC
ENSG00000182578	CSF1R	protein_coding			chr5:149435782-149435904~chr5:149435906	CCACGTCCCGGTGGATGCACtGAGGGAAAG
ENSG00000183765	CHEK2	protein_coding	chr22:29107897-29108005~chr22:29107895	TTGGTACTTaCTGCCTCTCTTGCTGAACCA	chr22:29085123-29085203~chr22:29085205	TTCTCTTCATGTCTTCATCCtGTGAGGGAA
ENSG00000204852	TCTN1	protein_coding	chr12:111078829-111078954~chr12:111078827	TTTGTTTTTaGGTAAAGTACAGCCTCACAT
ENSG00000204852	TCTN1	protein_coding	chr12:111057641-111057761~chr12:111057639	TTTTTCTGCaGTTGCTGTTCTCTGTGTCTG
ENSG00000204852	TCTN1	protein_coding	chr12:111064167-111064297~chr12:111064165	ttaattttCaGGGGCGACAGCCAGTTTTGT
ENSG00000075043	KCNQ2	protein_coding	chr20:62065162-62065256~chr20:62065160	GGCGGCGGTaCCTGTACATGGGCACGGTGA	chr20:62065162-62065256~chr20:62065258	CGTAGAATCTCCAGGCCGACtGCGGAGGGA
ENSG00000075043	KCNQ2	protein_coding			chr20:62078100-62078190~chr20:62078192	GGAGAAAACCAGGAGGAACCtGGGGGCAGG
ENSG00000075043	KCNQ2	protein_coding			chr20:62039766-62039889~chr20:62039891	CCCCACGATCTGGTCCACTCtACCGGGAAC
ENSG00000091536	MYO15A	protein_coding	chr17:18047811-18047906~chr17:18047809	CTGTGTCTTaGGAACCTGCCTTTGGGATGC
ENSG00000046604	DSG2	protein_coding	chr18:29121156-29121277~chr18:29121154	TGTCTGTACaGTGGTACCACTTTTACTGCT	chr18:29101062-29101206~chr18:29101208	GAAGAGTTGAGTGCAGCACGtAAGAGTCtt
ENSG00000165731	RET	protein_coding	chr10:43609928-43610184~chr10:43609926	CCCACCCACaGATCCACTGTGCGACGAGCT
ENSG00000123560	PLP1	protein_coding			chrX:103044262-103044327~chrX:103044329	AGCTACACTGGTTTCCCTGGtGAGTTGACT
ENSG00000196878	LAMB3	protein_coding	chr1:209811879-209811993~chr1:209811877	CAAATGCTCaCCATTCTGTGACTGCCACCA	chr1:209806415-209806478~chr1:209806480	CCATAAGGTTAAGTTGGACCtACAGAGGGA
ENSG00000196878	LAMB3	protein_coding	chr1:209796850-209797070~chr1:209796848	CCCCAAGTCaCCTTGTTGAAGGTGGGTGTC	chr1:209807792-209807983~chr1:209807985	TGCCGGCGGGCATGGGCCCCtGTGGAGACA
ENSG00000196878	LAMB3	protein_coding			chr1:209823309-209823463~chr1:209823465	TGCAGGAGGCCAGGCAGGGCtGAAATCACA
ENSG00000146648	EGFR	protein_coding			chr7:55240676-55240817~chr7:55240819	GCTGCTGCAGGAGAGGGAGGtGAGTGCCAG
ENSG00000183735	TBK1	protein_coding			chr12:64891748-64891819~chr12:64891821	ATAACCACATTTTAGAAAGGtGAGTAATGC
ENSG00000083093	PALB2	protein_coding			chr16:23649260-23649273~chr16:23649275	TTTCAGCTCTTTGGGCACGCtAGAGGAGAC
ENSG00000164199	GPR98	protein_coding	chr5:90106050-90107155~chr5:90106048	TTTTTTCCCaGATCAGGTTTCATTGTTGCT
ENSG00000164199	GPR98	protein_coding	chr5:90049391-90049646~chr5:90049389	TAAAATTCTaGATTTTATTTACTGAAGGCC
ENSG00000188641	DPYD	protein_coding	chr1:98157273-98157354~chr1:98157271	TTTTCATTTaCCTTTACACCAAGGTCCTTC	chr1:98015116-98015300~chr1:98015302	GGGCTCAAGGCTTCTTTTACtGAAAAAACA
ENSG00000167548	KMT2D	protein_coding			chr12:49436524-49436661~chr12:49436663	GATTCCATCTTGGGCAGTTCtGTGGGGGAA
ENSG00000100299	ARSA	protein_coding			chr22:51064007-51064109~chr22:51064111	AGAGAGACTGCCGAGGGCTCtGGGGGCAGA
ENSG00000100299	ARSA	protein_coding			chr22:51065262-51065480~chr22:51065482	TCAGGTTCTGGCAGGGGCCCtGAGGCGGGC
ENSG00000158290	CUL4B	protein_coding			chrX:119679299-119679372~chrX:119679374	AAATGCTCCTGATCATGATCtGCCAATGAA
ENSG00000169836	TACR3	protein_coding	chr4:104640285-104640832~chr4:104640283	CCTCTCCTCaCCTGTCCACCGCAATGGCCG
ENSG00000180176	TH	protein_coding	chr11:2189721-2189895~chr11:2189719	AACCGCCTCaCCCTTGGGCCCCGCGGGGCT
ENSG00000126524	SBDS	protein_coding	chr7:66459199-66459328~chr7:66459197	CTGTTACCCaCCTGCTTACAGATTTCAGTT
ENSG00000095970	TREM2	protein_coding	chr6:41127530-41127620~chr6:41127528	CATCGCTGTaCCTGGAGATGCTGTGCTCCA
ENSG00000091138	SLC26A3	protein_coding			chr7:107429969-107430133~chr7:107430135	GCAGAATCCCAAAAGCCAACtGGAAAGAGA
ENSG00000163050	ADCK3	protein_coding			chr1:227171795-227171936~chr1:227171938	CCAGGAGATTCGGAACGAGGtTTGTCTGTG
ENSG00000108821	COL1A1	protein_coding			chr17:48276650-48276688~chr17:48276690	CAGGGGGGCCTGCGGGTCCCtGCAGGGGGA
ENSG00000108821	COL1A1	protein_coding			chr17:48275093-48275146~chr17:48275148	CTCGGGGACCCATGGGACCCtAGAAAAGAT
ENSG00000108821	COL1A1	protein_coding			chr17:48274371-48274424~chr17:48274426	CGGGCAATCCTCGAGCACCCtGGAGAGAGA
ENSG00000007541	PIGQ	protein_coding	chr16:625839-626046~chr16:625837	CTCCCACGCaGAGTGTTCAAGCTCTGGCCC
ENSG00000171298	GAA	protein_coding	chr17:78082288-78082406~chr17:78082286	TTGGCCTGCaGGATACCCGTTCATGCCGCC	chr17:78082288-78082406~chr17:78082408	CAGGGCCCACTTCCCCCTGGtGAGTTGGGG
ENSG00000122512	PMS2	protein_coding	chr7:6045523-6045662~chr7:6045521	CCCAAACTTaCCAATATTAGTGGCACCAGC	chr7:6029431-6029586~chr7:6029588	ACATTGATATCAACGCATTCtAAGGCAAAA
ENSG00000122512	PMS2	protein_coding	chr7:6035165-6035264~chr7:6035163	ATTTTAAATaCCTTTGCTGGGTCACAAGGC	chr7:6031604-6031688~chr7:6031690	CATTCACGAGTCTGCAGACCtGCACAAAAT
ENSG00000122512	PMS2	protein_coding			chr7:6043603-6043689~chr7:6043691	TAGTCCTTAAGCTTTAGATCtAGAAAGttt
ENSG00000122512	PMS2	protein_coding			chr7:6013033-6013173~chr7:6013175	GAGCAGTCCCAATCATCACCtGAGTGTGAG
ENSG00000122512	PMS2	protein_coding			chr7:6017308-6017345~chr7:6017347	TCCGAAGGTCCAGTTTTTACtAGTTGGCAA
ENSG00000122512	PMS2	protein_coding			chr7:6036957-6037054~chr7:6037056	AAGGAATGAGGCTTTGCAACtGAAAAAAAA
ENSG00000073584	SMARCE1	protein_coding	chr17:38793744-38793824~chr17:38793742	TAAGCACCTaCCTTTCTGCTGTACCTCATG
ENSG00000137601	NEK1	protein_coding			chr4:170498079-170498230~chr4:170498232	CCTGAAGCTGGTCTTTTAGCtAGATGAAAA
ENSG00000213930	GALT	protein_coding	chr9:34648995-34649078~chr9:34648993	TCTGATTCCaGATCTAGCCTCCATCATGAA	chr9:34647538-34647564~chr9:34647566	CCTGATGCCCCCAGTCCAGGtAACCTGGCT
ENSG00000213930	GALT	protein_coding	chr9:34647086-34647255~chr9:34647084	TCTGCCCCCaGACCATCAGCATATCCGCTA	chr9:34647829-34647958~chr9:34647960	CCAGTACCCTTGGGTGCAGGtTTGTGAGGT
ENSG00000213930	GALT	protein_coding	chr9:34648331-34648453~chr9:34648329	CCCCTTGACaGGTATGGGCCAGCAGTTTCC	chr9:34648331-34648453~chr9:34648455	CCAGGAGCTACTCAGGAAGGtGGGAGAGAG
ENSG00000213930	GALT	protein_coding	chr9:34649407-34649561~chr9:34649405	CTTTCTGTCaGGGGCTCCCACAGGATCAGA
ENSG00000213930	GALT	protein_coding	chr9:34647489-34647564~chr9:34647487	CTTGTCGGTaGGTGAATCCCCAGTACGATA
ENSG00000198467	TPM2	protein_coding	chr9:35689143-35689268~chr9:35689141	TCCACACTCaCATCAGTGGCCTTCTTCTCG
ENSG00000174886	NDUFA11	protein_coding			chr19:5894756-5894865~chr19:5894867	CCAATCCCGTAGTTGTGCGCtGTGGGAGTG
ENSG00000125814	NAPB	protein_coding	chr20:23360082-23360132~chr20:23360080	GCATAACTTaCTGCTTCAGTGTAAGCTTCA
ENSG00000140274	DUOXA2	protein_coding			chr15:45407997-45408054~chr15:45408056	ATAGGCGCAGAAATTGTGGGtGAGTGTGTG
ENSG00000153933	DGKE	protein_coding	chr17:54926057-54926214~chr17:54926055	CCATATTCTaGGGACAAGAAAAGTACATTC
ENSG00000009830	POMT2	protein_coding			chr14:77765032-77765114~chr14:77765116	GAAACCGTCACCAGGGCCACtGTGGGGAGA
ENSG00000009830	POMT2	protein_coding			chr14:77746364-77746423~chr14:77746425	CCCCTGAGAAGCGTAGGCCCtGTGGAATAG
ENSG00000165671	NSD1	protein_coding	chr5:176709466-176709582~chr5:176709464	TCTTGTTCTaGGGTGAATTTGTGAATGAGT
ENSG00000127980	PEX1	protein_coding	chr7:92123801-92123943~chr7:92123799	ATAATTATTaCCCTGTAAGCCTTCTACTCC	chr7:92123607-92123710~chr7:92123712	GCAGCCAATACATAAACACCtAGAGGAAAA
ENSG00000127980	PEX1	protein_coding			chr7:92147455-92147569~chr7:92147571	GGGAAACAGCATGCAGCTCCtAGAACCAAC
ENSG00000010671	BTK	protein_coding			chrX:100613605-100613684~chrX:100613686	TGAAACCTCCTTCTTTCCCCtGAAACAACG
ENSG00000010671	BTK	protein_coding			chrX:100615076-100615138~chrX:100615140	AGGAATGTAGCCTTCCTGCCtGTGAAGGAA
ENSG00000010671	BTK	protein_coding			chrX:100624986-100625067~chrX:100625069	GCCCTTCATCATATACAACCtGGGTCGATG
ENSG00000010671	BTK	protein_coding			chrX:100608858-100608976~chrX:100608978	TTCATCATCCAGGACATACCtGCAAGGGAT
ENSG00000108395	TRIM37	protein_coding			chr17:57078959-57079075~chr17:57079077	TCACTGTCGCTACTCATTCCtGGCAGGAAG
ENSG00000077279	DCX	protein_coding			chrX:110576279-110576381~chrX:110576383	AATCATGGAGACAAGTTACCtATGGAGAAA
ENSG00000077279	DCX	protein_coding			chrX:110544918-110544971~chrX:110544973	ACAGAGGCAGGTACAGGTCCtATAAGAAGA
ENSG00000165699	TSC1	protein_coding	chr9:135779798-135779841~chr9:135779796	AACAACTTTaCCTCCAAAGTGGGTCCAGTC	chr9:135787669-135787844~chr9:135787846	AGTTTCTAATCTCTTCCACCtGTAAAATGC
ENSG00000165699	TSC1	protein_coding			chr9:135802588-135802691~chr9:135802693	ACAAGCATAGGGCCACGGTCtAAATCAAGA
ENSG00000165699	TSC1	protein_coding			chr9:135779798-135779841~chr9:135779843	CTTGCTGGGTAAAGGCAACCtAGGAAGAAA
ENSG00000165699	TSC1	protein_coding			chr9:135776102-135776224~chr9:135776226	CCGACTCACTGTTTGAGAGCtAACCAAAAA
ENSG00000165699	TSC1	protein_coding			chr9:135780968-135781526~chr9:135781528	AGTTCTCTAGATATTGCAGCtGAGAGGAAG
ENSG00000165699	TSC1	protein_coding			chr9:135772810-135772997~chr9:135772999	CTTTCATCATTTCTACTTCCtGAAAAAAAA
ENSG00000165699	TSC1	protein_coding			chr9:135779038-135779204~chr9:135779206	TCATCTGAAGGAGGAGAGCCtGATTGTAAA
ENSG00000110195	FOLR1	protein_coding			chr11:71906656-71906791~chr11:71906793	GGCTGGAACTGGACTTCAGGtGAGGGCTGG
ENSG00000130363	RSPH3	protein_coding			chr6:159407312-159407453~chr6:159407455	GAGAATCAGGCCGTCCGAGCtAACAGTGAT
ENSG00000221829	FANCG	protein_coding			chr9:35076429-35076580~chr9:35076582	TGCATGGGACATTCAAGGCCtAAAAGAGAA
ENSG00000185379	RAD51D	protein_coding	chr17:33445520-33445638~chr17:33445518	CACACACAAaCCTGCCAATGCCAGTGGACA
ENSG00000185379	RAD51D	protein_coding	chr17:33434385-33434466~chr17:33434383	CTCACATGTaCCTGAGTTTTGCCGCTACCT
ENSG00000102119	EMD	protein_coding	chrX:153608594-153608727~chrX:153608592	CCCTTCCCAaGGCTACAATGACGACTACTA
ENSG00000102119	EMD	protein_coding	chrX:153609242-153609554~chrX:153609240	TTTTGCCTCaGGGAACGCCCCATGTACGGC
ENSG00000102119	EMD	protein_coding	chrX:153608050-153608154~chrX:153608048	TGTCCGGCCaGGATCAACTCGTAGGCTTTA
ENSG00000081248	CACNA1S	protein_coding			chr1:201027536-201027619~chr1:201027621	AGGGGTCTCCAAAGTAGCCCtGGGAAGGAA
ENSG00000073734	ABCB11	protein_coding	chr2:169836376-169836489~chr2:169836374	CTTATACATaCCCTGTCTATTGTCTCAAAA
ENSG00000104320	NBN	protein_coding			chr8:90992962-90993121~chr8:90993123	CAAAGGCTCATACTCTATTCtGTAAATGAG
ENSG00000104320	NBN	protein_coding			chr8:90970953-90971082~chr8:90971084	GGAGTTGTTGTCTTTAATCCtGTAAATCAC
ENSG00000100150	DEPDC5	protein_coding	chr22:32234671-32234831~chr22:32234669	GTTGTTTTCaGGAGGGACGAAGATGGTGTG
ENSG00000117394	SLC2A1	protein_coding			chr1:43408897-43408992~chr1:43408994	TGAGGCGACCCGTCAGCTTCtGCGGAGAAA
ENSG00000154803	FLCN	protein_coding			chr17:17129490-17129636~chr17:17129638	CAGCAAGTGACCGGCAGCCCtGTCCATGAA
ENSG00000154803	FLCN	protein_coding			chr17:17116972-17117170~chr17:17117172	AAAAAGCACCTTCACTTTGCtGAAGAAAAC
ENSG00000154803	FLCN	protein_coding			chr17:17118299-17118404~chr17:17118406	TTCAGGATGGTGGGGCCCACtGGGGAGAAG
ENSG00000131174	COX7B	protein_coding	chrX:77158140-77158264~chrX:77158138	TTTCCTGTAaGTTCGAAGCATTCAGCAAAC
ENSG00000177084	POLE	protein_coding	chr12:133233935-133234015~chr12:133233933	CCCGCCCTTaCCTGCTGCAGGGCCGCAGGG
ENSG00000164953	TMEM67	protein_coding	chr8:94793102-94793210~chr8:94793100	ACTGTTTATaGGAGACAGAATCTTCCTTGG
ENSG00000164953	TMEM67	protein_coding	chr8:94800072-94800177~chr8:94800070	CTTTTAAATaGTGTCCACCTTGTACCCAAC
ENSG00000123607	TTC21B	protein_coding			chr2:166756280-166756390~chr2:166756392	GTGCCAGTTCCAACATAATCtGTAGAGCAA
ENSG00000164692	COL1A2	protein_coding	chr7:94030879-94030932~chr7:94030877	taCTTCTCTaGAACTTTGCTGCTCAGTATG	chr7:94030879-94030932~chr7:94030934	ACTTGGCCCTGGACCAATGGtATGCTTATC
ENSG00000164692	COL1A2	protein_coding			chr7:94055735-94055842~chr7:94055844	AGGTCTGCCTGGTATCGCTGtAAGTAAACT
ENSG00000166147	FBN1	protein_coding	chr15:48936803-48936966~chr15:48936801	GGTTCCTTTaCCCTTTAAGCGCGTCGTGTC	chr15:48736738-48736857~chr15:48736859	AGAAGACATTCATTGATATCtGCAAAGAAA
ENSG00000166147	FBN1	protein_coding	chr15:48807584-48807724~chr15:48807582	GGATCACGTaCCAATACACTCCCCACGGAG	chr15:48762831-48762953~chr15:48762955	AGGGAGCACTCATCAATATCtTGGGGGGAG
ENSG00000166147	FBN1	protein_coding	chr15:48795984-48796136~chr15:48795982	ATACCACATaCCTGAATTCTGTGCAGGACA	chr15:48808380-48808559~chr15:48808561	CACAGCTTGTTGAAATCCTCtAGAAAAACA
ENSG00000166147	FBN1	protein_coding	chr15:48786401-48786451~chr15:48786399	ATCAGAAATaCCTTCACATTGTGTTCCTTT	chr15:48737573-48737701~chr15:48737703	CTTGCACATTCATCAACATCtGCAGAAAAA
ENSG00000149311	ATM	protein_coding	chr11:108236052-108236232~chr11:108236050	TTTGTCCTTaGTGATATTGACCAGAGTTTC	chr11:108218006-108218092~chr11:108218094	CTTGTACATATAGATCTAGGtAAGTAATAA
ENSG00000149311	ATM	protein_coding	chr11:108235809-108235945~chr11:108235807	TCTCTGTTTaGGTCCTTCTATATGATCCAC	chr11:108216470-108216635~chr11:108216637	GTAGCTACTTCTTCTATTGGtAATCTTCTT
ENSG00000149311	ATM	protein_coding	chr11:108129713-108129802~chr11:108129711	CTTAATTGCaGAAGAGTCCAAATAAGATTG	chr11:108164040-108164204~chr11:108164206	ACCCTTTTCACTCTTGGAGGtAATAAAAAT
ENSG00000149311	ATM	protein_coding	chr11:108154954-108155200~chr11:108154952	TCTATTTTTaGATCTTGTTATAAGGTTTTG	chr11:108137898-108138069~chr11:108138071	GAGAGCCAAAGTACCATAGGtAAATACATA
ENSG00000149311	ATM	protein_coding	chr11:108123544-108123639~chr11:108123542	TTTCTTTGTaGTAATTTTCCTCATCTTGTA	chr11:108202171-108202284~chr11:108202286	TCATGAAGTCCTCAATAATGtAAGTAAACC
ENSG00000149311	ATM	protein_coding	chr11:108175402-108175579~chr11:108175400	GTATATTCTaGGTGAAAACTGACTTTTGTC	chr11:108186550-108186638~chr11:108186640	TGTTACAACCCATTACTAGGtAAATTGCAT
ENSG00000149311	ATM	protein_coding	chr11:108115515-108115753~chr11:108115513	TTTCTTCACaGACAAGAAAAGAGCTCTTCA	chr11:108196785-108196952~chr11:108196954	GGATGCCAGCTGTGCAGCGGtTTGTTTTTT
ENSG00000149311	ATM	protein_coding	chr11:108183138-108183225~chr11:108183136	GTGACAAACaGAAGTCTTGCATTTGAAGAA
ENSG00000149311	ATM	protein_coding	chr11:108190681-108190785~chr11:108190679	TTATCTCACaGCAAAGAAGTAGAAGGAACC
ENSG00000149311	ATM	protein_coding	chr11:108143449-108143579~chr11:108143447	TTTTCCCGTaGGCTGATCCTTATTCAAAAT
ENSG00000047457	CP	protein_coding			chr3:148919889-148920028~chr3:148920030	AAAAAACACCGCTGAGTCACtGCAGGGGGA
ENSG00000047457	CP	protein_coding			chr3:148930238-148930485~chr3:148930487	ATAGATATTGGAATGTTCCCtGCAAAGAAA
ENSG00000133256	PDE6B	protein_coding	chr4:663838-663893~chr4:663836	TCTTGCAGTaGGCACAGAAATTTGCAATGG
ENSG00000165240	ATP7A	protein_coding	chrX:77268376-77268609~chrX:77268374	CTATATTGCaGTTTTTCGGAGGCTGGTACT
ENSG00000130164	LDLR	protein_coding	chr19:11210899-11211021~chr19:11210897	CTCTCTCTCaGTGGGCGACAGATGCGAAAG	chr19:11217241-11217363~chr19:11217365	GAAGTTGGCTGCGTTAATGGtGAGCGCTGG
ENSG00000130164	LDLR	protein_coding	chr19:11222190-11222315~chr19:11222188	CTCTCTTCCaGATATCGATGAGTGTCAGGA	chr19:11213340-11213462~chr19:11213464	TCAGACGAGCAAGGCTGTCGtAAGTGTGGC
ENSG00000130164	LDLR	protein_coding	chr19:11226770-11226888~chr19:11226768	CCTCCCACCaGCTTCATGTACTGGACTGAC	chr19:11224211-11224438~chr19:11224440	TGGTGGATCCTGTTCATGGGtGCGTATCCA
ENSG00000130164	LDLR	protein_coding	chr19:11213340-11213462~chr19:11213338	CTCTTCTGTaGTGTCTGTCACCTGCAAATC	chr19:11231046-11231198~chr19:11231200	ATGAGGAGCTGCCTCACAGGtGTGGCACAC
ENSG00000130164	LDLR	protein_coding	chr19:11223954-11224125~chr19:11223952	CGGACCCCCaGGCTCCATCGCCTACCTCTT	chr19:11215983-11216276~chr19:11216278	TCTGACGAGGAAAACTGCGGtATGGGCGGG
ENSG00000130164	LDLR	protein_coding	chr19:11218068-11218190~chr19:11218066	GGCTCTCACaGTGACACTCTGCGAGGGACC	chr19:11218068-11218190~chr19:11218192	GAACCCATCAAAGAGTGCGGtGAGTCTCGG
ENSG00000130164	LDLR	protein_coding	chr19:11240189-11240346~chr19:11240187	TCTCCCTACaGTGCTCCTCGTCTTCCTTTG	chr19:11227535-11227674~chr19:11227676	CTCCTTGGCCGTCTTTGAGGtGTGGCTTAC
ENSG00000130164	LDLR	protein_coding	chr19:11241957-11242191~chr19:11241955	TTTGTTGGCaGAGACAGATGGTCAGTCTGG
ENSG00000039068	CDH1	protein_coding	chr16:68863557-68863700~chr16:68863555	TTTCTCCAAaGGACTTTGACTTGAGCCAGC	chr16:68857302-68857529~chr16:68857531	GGAATTCTTGCTTTGCTAAGtAAGTCCAGC
ENSG00000039068	CDH1	protein_coding			chr16:68846038-68846166~chr16:68846168	GATCTTCAATCCCACCACGGtAATTCTATA
ENSG00000225830	ERCC6	protein_coding			chr10:50680422-50680516~chr10:50680518	TCCATGCTCGCTCCCGGGCCtGCAACAGAG
ENSG00000177706	FAM20C	protein_coding	chr7:296971-297052~chr7:296969	TCTCTCCGCaGGAAACATGGACCGTCACCA
ENSG00000186081	KRT5	protein_coding	chr12:52913535-52913803~chr12:52913533	ACCTTGTCGaTGAAGGAGGCAAACTTATTG
ENSG00000163554	SPTA1	protein_coding			chr1:158606431-158606551~chr1:158606553	CACTCGTATCAACTTCTCCCtAAAATCAAG
ENSG00000072210	ALDH3A2	protein_coding	chr17:19568261-19568360~chr17:19568259	TCTGTCCTCaGCTCATCAAACGGATGATTG
ENSG00000087460	GNAS	protein_coding	chr20:57485389-57485456~chr20:57485387	TTTTTATATaGCTACTCCCGAGCCCGGAGA
ENSG00000083123	BCKDHB	protein_coding	chr6:80837264-80837341~chr6:80837262	GATTTTCACaGGGCAAACTCAGAAAATGAA
ENSG00000169554	ZEB2	protein_coding	chr2:145274845-145274917~chr2:145274843	CTGCTTCTTaCCGTTTTTCCTCCTGGGATT
ENSG00000112769	LAMA4	protein_coding			chr6:112510333-112510407~chr6:112510409	CCTCCCCCGCAGTTGCACACtGTGGGAAAC
ENSG00000179915	NRXN1	protein_coding			chr2:50692580-50692699~chr2:50692701	TGGCAGGTTGTGCTGGGCCCtGCAAAACAA
ENSG00000114200	BCHE	protein_coding			chr3:165491173-165491294~chr3:165491296	TCTGCTTCATCAATATTTCCtGTAAAATAT
ENSG00000102174	PHEX	protein_coding	chrX:22237153-22237220~chrX:22237151	TAATGCCATaGATCTCTGAGTTATGGTGCT	chrX:22129585-22129678~chrX:22129680	ATGGCTGGAATTCTCAAGGGtAAGTTTAAG
ENSG00000102174	PHEX	protein_coding	chrX:22129585-22129678~chrX:22129583	TCTGTTAACaGGACCATTGCCAACTATTTG
ENSG00000084073	ZMPSTE24	protein_coding	chr1:40735647-40735799~chr1:40735645	TCTTTTTGCaGACTTTGGGGTTCTTCATGA
ENSG00000084073	ZMPSTE24	protein_coding	chr1:40737566-40737707~chr1:40737564	TTACTTTTCaGGTTCTTGTCACAATCTATG
ENSG00000003393	ALS2	protein_coding			chr2:202591387-202591589~chr2:202591591	TAGCTCGTAGCCACTTTGTCtAGGAGCAAA
ENSG00000116675	DNAJC6	protein_coding	chr1:65851395-65851589~chr1:65851393	TTCTGTTTCaGATACCTGGGCTATATGTGT
ENSG00000092621	PHGDH	protein_coding			chr1:120263793-120263944~chr1:120263946	AGGGCATCTTGGTTATGAAGtAAGTCATGG
ENSG00000035403	VCL	protein_coding	chr10:75855414-75855613~chr10:75855412	TCTTGGTCCaGGTCAGGCTGCCATCCGGGG
ENSG00000107779	BMPR1A	protein_coding	chr10:88683351-88683473~chr10:88683349	TTACTTTTCaGTGTCTACGAGCAGTTTTGA
ENSG00000104774	MAN2B1	protein_coding	chr19:12759950-12760030~chr19:12759948	GACCCACTCaCCATGAGCTCCAGCGAGCCA	chr19:12763177-12763274~chr19:12763276	CAAACGTTGCCCGGATGTGCtGGGCAGAAA
ENSG00000104774	MAN2B1	protein_coding	chr19:12777357-12777515~chr19:12777355	GCCCCACTCaCCTCGTATCCCCCGGCCCGA
ENSG00000023839	ABCC2	protein_coding			chr10:101571293-101571359~chr10:101571361	CGGAAGCCACAGTCCGAGAGtGAGTTGCCT
ENSG00000125414	MYH2	protein_coding			chr17:10438595-10438682~chr17:10438684	TCAGCTTGTTCAAATTCTCCtGTAAAACCA
ENSG00000182871	COL18A1	protein_coding	chr21:46897325-46897401~chr21:46897323	TCTCTTCCCaGCTCAGACACTTCCTGGCTC
ENSG00000136872	ALDOB	protein_coding			chr9:104187735-104187909~chr9:104187911	TGTAGACAGCAGCCAGGACCtGAAGGACAA
ENSG00000107537	PHYH	protein_coding			chr10:13337496-13337606~chr10:13337608	GTTATTATCCAGAGTATACCtAAAGGAGAA
ENSG00000074582	BCS1L	protein_coding			chr2:219526169-219526268~chr2:219526270	TTCAACATCCTGGAGGAAGGtGTGGGATGG
ENSG00000072501	SMC1A	protein_coding			chrX:53439850-53440088~chrX:53440090	GGCGCTGGTACCGGTCAGCCtGTGCAAACA
ENSG00000072501	SMC1A	protein_coding			chrX:53410018-53410174~chrX:53410176	CTTCCTCAGCCTGGGCATCCtGTAAGCCCC
ENSG00000132518	GUCY2D	protein_coding			chr17:7910744-7910846~chr17:7910848	TGGGGGCACCTCTCGAAAGGtGGGGGAGGC
ENSG00000101938	CHRDL1	protein_coding	chrX:110002889-110002982~chrX:110002887	AATTGCTTTaCCTGGGCAGCGAGGGCAGCA
ENSG00000111341	MGP	protein_coding			chr12:15037147-15037179~chr12:15037181	TCCATGCTTTCATGTGATTCtGAAATTAAA
ENSG00000053747	LAMA3	protein_coding	chr18:21461900-21462009~chr18:21461898	CCTGTCCCCaGAACTGTCAGCACAACACCG	chr18:21482973-21483089~chr18:21483091	GATGGAGAAAAGCCAGAAGGtAGAGGAAAT
ENSG00000053747	LAMA3	protein_coding			chr18:21478918-21479029~chr18:21479031	GTCATCCGGAATGTGCACAGtAAGAAGAGT
ENSG00000258864	CTC-554D6.1	protein_coding			chr5:112162910-112162944~chr5:112162946	TGGAGATGTAGCCAACAAGGtATGTTTTTA
ENSG00000092758	COL9A3	protein_coding			chr20:61452859-61452882~chr20:61452884	AGGCCTCCCTGGACCCCCCGtGAGTACTGA
ENSG00000157796	WDR19	protein_coding	chr4:39201098-39201213~chr4:39201096	CTCTTTTTCaGGAAAACATACTAAGAGAAT
ENSG00000128928	IVD	protein_coding	chr15:40703459-40703552~chr15:40703457	TTTCCTTGCaGCTGATCAGTGGTGAGTACA	chr15:40702935-40702996~chr15:40702998	AGAGAAGTATCTCCCGAAGGtGAGGAAATG
ENSG00000128928	IVD	protein_coding	chr15:40708277-40708381~chr15:40708275	TTTGTGCCCaGTTGATGCAGGGGAAGATGG	chr15:40700145-40700189~chr15:40700191	TTGGGCATCACAGCCCCTGGtGAGTATAGT
ENSG00000196924	FLNA	protein_coding	chrX:153596009-153596106~chrX:153596007	GGCGGGTGTaCCTGGGGGATGCCCAGCCAG	chrX:153593057-153593087~chrX:153593089	GGCCCTTCCACCGAGAAGCCtGACAACAGC
ENSG00000196924	FLNA	protein_coding			chrX:153590786-153590946~chrX:153590948	ATGCCGATGCTGACGTCCCCtGCGGCGGGG
ENSG00000123191	ATP7B	protein_coding			chr13:52511412-52511529~chr13:52511531	CCACATCCAGCAAATCATTCtGATGGAGAG
ENSG00000123191	ATP7B	protein_coding			chr13:52539008-52539169~chr13:52539171	CGCAGGTCATCCCTGTGATCtGCAACACAG
ENSG00000123191	ATP7B	protein_coding			chr13:52516522-52516690~chr13:52516692	AGGTCTCTGTTCCAAGTTCCtGGGAAGGTG
ENSG00000123191	ATP7B	protein_coding			chr13:52523798-52523932~chr13:52523934	CCAGCTGCTGAATGGGTGCCtATGAAAATA
ENSG00000181523	SGSH	protein_coding			chr17:78188414-78188564~chr17:78188566	TGCTTCTTCCCGATGATGCCtGGGCGGGAA
ENSG00000147050	KDM6A	protein_coding			chrX:44948988-44949175~chrX:44949177	AATGTTGGTCCACTTACAGGtATTATAAAG
ENSG00000119950	MXI1	protein_coding			chr10:112038938-112039052~chr10:112039054	AGCCAAAGCACACATCAAGGtGAGAATTTT
ENSG00000197375	SLC22A5	protein_coding	chr5:131729877-131729961~chr5:131729875	TGTTTTTATaGAATGAAACACAGAAAAACT
ENSG00000111670	GNPTAB	protein_coding			chr12:102190455-102190540~chr12:102190542	GGCTCCATTCCAGAACCACCtAGAACAAAG
ENSG00000111670	GNPTAB	protein_coding			chr12:102151350-102151435~chr12:102151437	GACTTTTAGTGACCGGTGGCtATGAGAAAA
ENSG00000111670	GNPTAB	protein_coding			chr12:102161815-102161938~chr12:102161940	CAGGCCATGTCAAATAAACCtACGATAAAA
ENSG00000196628	TCF4	protein_coding			chr18:52946782-52946887~chr18:52946889	TTGCTGATGGAGCATAGACCtGAGGAGAAA
ENSG00000196628	TCF4	protein_coding			chr18:53018105-53018213~chr18:53018215	CTGGGTTGCCCATATCCATGtCACCTCCAA
ENSG00000196628	TCF4	protein_coding			chr18:52927180-52927258~chr18:52927260	TGTGATCTGGAGAATAGATCtTAAAACAAT
ENSG00000092969	TGFB2	protein_coding	chr1:218607680-218607790~chr1:218607678	ATGTTTTCCaGACAGGAACCTGGGATTTAA
ENSG00000073009	IKBKG	protein_coding	chrX:153789903-153789999~chrX:153789901	CCTTTCCTCaGGAGGAAGCTGGCCCAGTTG
ENSG00000180902	D2HGDH	protein_coding			chr2:242695264-242695429~chr2:242695431	GTGGGCTATGGCCACCTTGGtGAgcggcgc
ENSG00000068976	PYGM	protein_coding			chr11:64525718-64525821~chr11:64525823	ATGGAGTCAAGAAAGCAGGCtGGGGGTGTG
ENSG00000145075	CCDC39	protein_coding			chr3:180377240-180377368~chr3:180377370	CTGCTTTATCCAATTCTAACtGTCAAACAG
ENSG00000102104	RS1	protein_coding	chrX:18690137-18690188~chrX:18690135	ATAGCACATaCCTTCATAGCCAAAGAGAAG	chrX:18660127-18660276~chrX:18660278	CCGAGTTGCCATAGAAGACCtAGAGAGATA
ENSG00000102104	RS1	protein_coding			chrX:18674773-18674878~chrX:18674880	AGGGGTCCTCGCCTTCATCCtGCAGCCAAC
ENSG00000070061	IKBKAP	protein_coding	chr9:111656223-111656346~chr9:111656221	CCCACACTTaCCACATTTGCTGAGGTGGCC
ENSG00000046651	OFD1	protein_coding	chrX:13769368-13769487~chrX:13769366	GTTAATTTCaGGAACCAGAAGCTCCAGGAA	chrX:13753367-13753465~chrX:13753467	TATACTGGATACACTCAAGGtATCGGATTT
ENSG00000046651	OFD1	protein_coding	chrX:13771487-13771560~chrX:13771485	CTGATTCTCaGGTATCAACTTGAACTGAAG
ENSG00000046651	OFD1	protein_coding	chrX:13757121-13757151~chrX:13757119	TCTTTTAACaGGTTTCAGGATCTGATAAAG
ENSG00000145348	TBCK	protein_coding			chr4:107092252-107092427~chr4:107092429	CAGCGTTCAATGTCAATTTCtAGATAGAAA
ENSG00000183454	GRIN2A	protein_coding			chr16:9943613-9943818~chr16:9943820	GGTTCTCCCACTTGCCCACCtGCAGCACAA
ENSG00000256349	CTD-3074O7.11	protein_coding	chr11:66290927-66291047~chr11:66290925	TTATTCCACaGAGACTCCAAGCACCCCAAG
ENSG00000256349	CTD-3074O7.11	protein_coding	chr11:66297290-66297423~chr11:66297288	CTTCTCCACaGCCATGCACCGGGCCTTCCA
ENSG00000256349	CTD-3074O7.11	protein_coding	chr11:66283332-66283404~chr11:66283330	TGTGTGTCTaGGTTTCTGCAGCTGGAGCTA
ENSG00000104133	SPG11	protein_coding			chr15:44941064-44941209~chr15:44941211	ATCAGAGAGAGTCCATTCTCtATAGGAAAA
ENSG00000130821	SLC6A8	protein_coding	chrX:152959585-152959722~chrX:152959583	CCTGGCCACaGTTTGTAGGTGTGGAGGGCT
ENSG00000106991	ENG	protein_coding	chr9:130587974-130588139~chr9:130587972	GAGAGCCATaCCCGGCCGAGTGGCCCGGCA	chr9:130581901-130581939~chr9:130581941	ACAGGATATTGACCACCGCCtGCGGGGata
ENSG00000106991	ENG	protein_coding	chr9:130580995-130581111~chr9:130580993	ATGCCAGGTaCCTGCACAAAGCTCTGCTGC
ENSG00000167642	SPINT2	protein_coding			chr19:38778516-38778575~chr19:38778577	GATTCCTCTGTCCCAAGTGGtAGGTTCTTA
ENSG00000167642	SPINT2	protein_coding			chr19:38780827-38780920~chr19:38780922	TGCATGCTCCGCTGCTTCCGtAAGTCTGCA
ENSG00000054282	SDCCAG8	protein_coding	chr1:243434280-243434365~chr1:243434278	TTGCTCTATaGTTAATCAGCTCAAAGATTT
ENSG00000162430	SEPN1	protein_coding			chr1:26135517-26135641~chr1:26135643	ACTACACTGTGATGTTCCGGtGAGTGGGCC
ENSG00000167210	LOXHD1	protein_coding			chr18:44109140-44109294~chr18:44109296	TGCACCGAGTACAGCACAACtGGGCAGGTG
ENSG00000185825	BCAP31	protein_coding			chrX:152980997-152981144~chrX:152981146	CGAATTTCGCGCACGGCATCtGTGGTGGAG
ENSG00000065154	OAT	protein_coding			chr10:126090295-126090408~chr10:126090410	CACACAGCACTGCAGACACCtGAAAGACAG
ENSG00000065154	OAT	protein_coding			chr10:126097111-126097206~chr10:126097208	GTCTCTCCAGCCTCCACTCCtATCAGGAGA
ENSG00000114861	FOXP1	protein_coding	chr3:71026979-71027180~chr3:71026977	GGAGTATCTaCCTGACGAAATGGGCACGTT
ENSG00000005339	CREBBP	protein_coding	chr16:3781777-3781938~chr16:3781775	CCCACGCCTaCCTCCTTGTGCTTCTCCATG	chr16:3790400-3790550~chr16:3790552	AGTCTTGTGGTCTGCAGCCCtAGGAAGTCC
ENSG00000163755	HPS3	protein_coding	chr3:148881629-148881736~chr3:148881627	TTATGTTTTaGATAAATGCCTGTAGTCATT
ENSG00000157540	DYRK1A	protein_coding	chr21:38862477-38862763~chr21:38862475	TTCTCTTTCaGTGCATTTGAAACGCCACTT
ENSG00000198691	ABCA4	protein_coding	chr1:94487402-94487507~chr1:94487400	TGTTTACATaCCCCGCTCACATTCATGATC	chr1:94495984-94496082~chr1:94496084	ACTGCCTGGTTCATCCATGCtAGACAGAGT
ENSG00000198691	ABCA4	protein_coding	chr1:94528133-94528309~chr1:94528131	TTCAGACTCaCGAATCGTCCACGAAGCAGG	chr1:94564350-94564547~chr1:94564549	CCGGGACTCCATGAGCGAACtGCAGGGAGA
ENSG00000198691	ABCA4	protein_coding	chr1:94485138-94485315~chr1:94485136	CTGACACTTaCGATGTCCCAGAGGAAGTTG	chr1:94578529-94578622~chr1:94578624	GTTCCACCACAAAGCGAATCtGGAAAAACA
ENSG00000198691	ABCA4	protein_coding	chr1:94578529-94578622~chr1:94578527	GCTATGCTTaCATTCATGATGGCTGTAGAG	chr1:94543246-94543443~chr1:94543445	TTGGGTTCCCCAGGGTATCCtTGGGAAGAA
ENSG00000198691	ABCA4	protein_coding	chr1:94486796-94486965~chr1:94486794	TGGTGGCTTaCACTGTAATCTCTGAGAGCT	chr1:94490510-94490604~chr1:94490606	CCGTGCTGCGCTGTGTTCTCtGAGGCAATG
ENSG00000198691	ABCA4	protein_coding	chr1:94488942-94488974~chr1:94488940	TAGTTTCTTaCCTCTGTTCATTGACCCAGA	chr1:94508317-94508454~chr1:94508456	AGCTTTCTCTGCATGCCACCtGGAGGCACA
ENSG00000140650	PMM2	protein_coding	chr16:8900173-8900264~chr16:8900171	TCTTCATCTaGAATATTCAAAGTCATCTGG	chr16:8898624-8898700~chr16:8898702	GAAACTCTTGTGTAGACAGGtAGGTTCTTG
ENSG00000102893	PHKB	protein_coding	chr16:47536902-47537001~chr16:47536900	CTCTCACCCaGGCGAATTGATGATGACAAG
ENSG00000244734	HBB	protein_coding	chr11:5248160-5248251~chr11:5248158	TTGATACCAaCCTGCCCAGGGCCTCACCAC	chr11:5246831-5246956~chr11:5246958	CCAGCACGTTGCCCAGGAGCtGTGGGAGGA
ENSG00000112357	PEX7	protein_coding	chr6:137187765-137187871~chr6:137187763	CTTTTTACTaGGTGATCAGACTCTGAGAAT	chr6:137147457-137147607~chr6:137147609	TAAAGAACACGCTCAGGAGGtAGGAGGGAA
ENSG00000053918	KCNQ1	protein_coding	chr11:2790074-2790149~chr11:2790072	CTCCACTGCaGGCTGCGGGAACACCATCGG	chr11:2608800-2608922~chr11:2608924	ACCCAAGAAGTCTGTGGTGGtGAGTAGCCC
ENSG00000053918	KCNQ1	protein_coding	chr11:2606442-2606537~chr11:2606440	TTCCTTCCCaGGGGATTCTTGGCTCGGGGT
ENSG00000053918	KCNQ1	protein_coding	chr11:2798216-2798262~chr11:2798214	CTTCTCTCCaGGCTGGACCAGTCCATTGGG
ENSG00000185920	PTCH1	protein_coding	chr9:98220295-98220575~chr9:98220293	AATACACTCaCAATGATCCCGGCCGTCCAG	chr9:98212123-98212222~chr9:98212224	CAGCACAGCAAAGAAATACCtGGGAGATCA
ENSG00000185920	PTCH1	protein_coding			chr9:98268689-98268881~chr9:98268883	TCCGGCCAGTAGCCTTCCCCtGGGGACGAA
ENSG00000160789	LMNA	protein_coding	chr1:156106904-156107023~chr1:156106902	CTCCTCTCCaGATCTGGGCTGCAGGAGCTG	chr1:156104978-156105103~chr1:156105105	CAGCCAGCTCCAGAAGCAGGtGATACCCCA
ENSG00000160789	LMNA	protein_coding	chr1:156106005-156106227~chr1:156106003	CCTCTCCCCaGGCTACGCCTGTCCCCCAGC	chr1:156108279-156108548~chr1:156108550	CTCCAGCCCCCGAACCCAGGtGAGTTGTCT
ENSG00000160789	LMNA	protein_coding	chr1:156106712-156106819~chr1:156106710	CTTCCCGGCaGGACCAGTCCATGGGCAATT
ENSG00000102125	TAZ	protein_coding	chrX:153647882-153647962~chrX:153647880	TTTCCTTGCaGGAGATGGCGTCTACCAGAA
ENSG00000102125	TAZ	protein_coding	chrX:153649242-153649340~chrX:153649240	CTTTCCCTCaGGTGGAGATGCGGAAAGCCC
ENSG00000117400	MPL	protein_coding			chr1:43814514-43814673~chr1:43814675	GAGACCGCCACCGAGACCGGtGAGGCAAGC
ENSG00000102302	FGD1	protein_coding			chrX:54476704-54476734~chrX:54476736	TTTCTTCTCCTCCTCAGTCCtTGGGGTGGG
ENSG00000164190	NIPBL	protein_coding	chr5:36995724-36995906~chr5:36995722	TTCATTAATaGGTAGTATAGATCAATCAGT	chr5:37003363-37003449~chr5:37003451	TTCCACTTTGTTAAATCATGtAAGTTTAAG
ENSG00000164190	NIPBL	protein_coding	chr5:37022346-37022492~chr5:37022344	TTTTTCTTTaGCTTGATATGCAACGAGGTG	chr5:37038704-37038840~chr5:37038842	CCTTACCACTAAATGTAGTGtAAGTATAGA
ENSG00000164190	NIPBL	protein_coding			chr5:37051881-37051988~chr5:37051990	ATATGCTGGATTCATTCATGtATGTATTTT
ENSG00000140463	BBS4	protein_coding	chr15:73004585-73004648~chr15:73004583	CCCTCTTTCaGGCTGTTATCAAAGAACAGC
ENSG00000140463	BBS4	protein_coding	chr15:73015135-73015188~chr15:73015133	TATGAGCCTaGGAGATCAGCCATAACCTAG
ENSG00000185000	DGAT1	protein_coding	chr8:145541758-145542025~chr8:145541756	GAGGTCCTCaCCGCGGTAGGTCAGATTGTC
ENSG00000114270	COL7A1	protein_coding	chr3:48631801-48631981~chr3:48631799	CCCCTACTCaCCGTGGGTCATCGCTGTACT
ENSG00000119139	TJP2	protein_coding	chr9:71851865-71852052~chr9:71851863	TTTCTTCTCaGAGCTGAACAAATGGCCAGT
ENSG00000077943	ITGA8	protein_coding	chr10:15573049-15573150~chr10:15573047	AAGATACTCaCTACTATGCTTCCTTCTGGG
ENSG00000008086	CDKL5	protein_coding	chrX:18600011-18600070~chrX:18600009	TGACACTCCaGATATAAAACCAGAAAATCT	chrX:18582597-18582642~chrX:18582644	AAATTCAAGGACAGTGAAGGtAGatatata
ENSG00000008086	CDKL5	protein_coding	chrX:18622022-18622988~chrX:18622020	TTTTAACATaGAAACCAAGCCGGCAAAAGT
ENSG00000008086	CDKL5	protein_coding	chrX:18602383-18602473~chrX:18602381	CTATCTTTCaGGTTTTGCTCGTAATCTGTC
ENSG00000008086	CDKL5	protein_coding	chrX:18637987-18638086~chrX:18637985	TTCTCATTTaGGAAAAGTCCTGAAAATATT
ENSG00000008086	CDKL5	protein_coding	chrX:18582597-18582642~chrX:18582595	TTCCCTTGCaGGAAACACATGAAATTGTGG
ENSG00000148090	AUH	protein_coding			chr9:93976633-93976707~chr9:93976709	TGTCTTTTGTTGGAATGGTCtAAGAAAAAC
ENSG00000148090	AUH	protein_coding			chr9:94118370-94118437~chr9:94118439	ATTCCAAGCACCACAATTCCtAGTTAAAGG
ENSG00000185973	TMLHE	protein_coding			chrX:154743647-154743926~chrX:154743928	GTCACATGACCATCTGGCCCtTTTAAGGGG
ENSG00000139988	RDH12	protein_coding			chr14:68195908-68196097~chr14:68196099	TGAGTGGCAAGTACTTCAGGtGTGTGAAGG
ENSG00000179869	ABCA13	protein_coding			chr7:48427419-48427556~chr7:48427558	GAGAACTTTGACAATAAAGGtTTGTAAGGA
ENSG00000134324	LPIN1	protein_coding			chr2:11925012-11925202~chr2:11925204	CACCGGGAGATCACGAAAGGtACCGCGGGC
ENSG00000142173	COL6A2	protein_coding	chr21:47537788-47537850~chr21:47537786	TCCTCTCTCaGGGCCCCGACGGTTACCCGG	chr21:47535786-47535839~chr21:47535841	TGGCCAGAAGGGAAGACAGGtGAGTGTCCT
ENSG00000142173	COL6A2	protein_coding	chr21:47535786-47535839~chr21:47535784	TCTGCTTTTaGGGTGCCAAGGGCAACATGG
ENSG00000142173	COL6A2	protein_coding	chr21:47533922-47533987~chr21:47533920	CCTCGTTTCaGTGCTACAAGGTGAGCTGCC
ENSG00000125124	BBS2	protein_coding			chr16:56544771-56544833~chr16:56544835	TAACATTGTCTCCAGTAACCtGAAAATAAA
ENSG00000042317	SPATA7	protein_coding			chr14:88857725-88857799~chr14:88857801	TTGAGCACCAAAAGTAATGGtAAGTGAGGT
ENSG00000040531	CTNS	protein_coding			chr17:3558292-3558395~chr17:3558397	ATCACTCCAATCAGACCGGGtAGGCTGGCC
ENSG00000040531	CTNS	protein_coding			chr17:3559970-3560089~chr17:3560091	GCAGTGCTGCCTGTATGAGGtGAGACCAGC
ENSG00000134982	APC	protein_coding	chr5:112102886-112103087~chr5:112102884	ATTTTATTTaGAGCTTAACTTAGATAGCAG	chr5:112151192-112151290~chr5:112151292	AAGTCATCTGGGAACCAAGGtAACAGAAGA
ENSG00000134982	APC	protein_coding	chr5:112173250-112175205~chr5:112173248	TTTTATTTCaGGCAAATCCTAAGAGAGAAC	chr5:112102886-112103087~chr5:112103089	AAGAACTTGAGAAAGAGAGGtAACTTTTCT
ENSG00000134982	APC	protein_coding	chr5:112170648-112170862~chr5:112170646	TTTCTTACTaGGAATCAACCCTCAAAAGCG	chr5:112111326-112111434~chr5:112111436	TCTTCCTTTAACTGAAAATGtAAGTAACTT
ENSG00000134982	APC	protein_coding	chr5:112102023-112102107~chr5:112102021	CTTTTTAACaGGAAGTACTTAAACAACTAC
ENSG00000113522	RAD50	protein_coding	chr5:131931265-131931502~chr5:131931263	TCTTAAAATaGCCATGCTGGCTGGAGCCAC	chr5:131972807-131972892~chr5:131972894	AGTACCTATCGTGGACAAGGtGAGTACCAT
ENSG00000113522	RAD50	protein_coding			chr5:131915554-131915758~chr5:131915760	TGAACTTGATCCATTGAAGGtAACTTGAtt
ENSG00000095002	MSH2	protein_coding	chr2:47705411-47705658~chr2:47705409	ATGTGCTTCaGGTCTGCAACCAAAGATTCA	chr2:47641408-47641557~chr2:47641559	AGCCCTTAACCTTTTTCAGGtaaaaaaaaa
ENSG00000095002	MSH2	protein_coding	chr2:47703506-47703710~chr2:47703504	TTGTTTTGTaGGCCCCAATATGGGAGGTAA	chr2:47698104-47698201~chr2:47698203	ATTGTCAATATTTCTTCAGGtAAACTTAAT
ENSG00000095002	MSH2	protein_coding	chr2:47656881-47657080~chr2:47656879	atttatttCaGATTGAATTTAGTGGAAGCT	chr2:47702164-47702409~chr2:47702411	ATGTTCCACATCATTACTGGtAAAAAACCT
ENSG00000095002	MSH2	protein_coding	chr2:47693797-47693947~chr2:47693795	TGATTATCAaGGCTTGGACCCTGGCAAACA	chr2:47656881-47657080~chr2:47657082	GCTCTGGAAAAACATGAAGGtAACAAGTGA
ENSG00000095002	MSH2	protein_coding	chr2:47639553-47639699~chr2:47639551	TTTCAAAATaGATAATTCAAAGAGGAGGAA	chr2:47639553-47639699~chr2:47639701	GCCAGAAATGGAGAATCAGGtACATGGATT
ENSG00000095002	MSH2	protein_coding	chr2:47672687-47672796~chr2:47672685	CTTTCTTTTaGGAAAACACCAGAAATTATT
ENSG00000095002	MSH2	protein_coding	chr2:47635540-47635694~chr2:47635538	TTTTTTTTAaGGAGCAAAGAATCTGCAGAG
ENSG00000095002	MSH2	protein_coding	chr2:47643435-47643568~chr2:47643433	TTGTTTACTaGGGTTCTGTTGAAGATACCA
ENSG00000160213	CSTB	protein_coding			chr21:45194086-45194211~chr21:45194213	CCTCGTCGCCGACGTGCACCtGGGAAGAGA
ENSG00000048392	RRM2B	protein_coding			chr8:103238146-103238262~chr8:103238264	GATCCTTTGATAAGTCGACCtGGAATAAAA
ENSG00000048392	RRM2B	protein_coding			chr8:103237113-103237246~chr8:103237248	CCTGACTAAAGCGCTCCACCtAAGAAGATA
ENSG00000140199	SLC12A6	protein_coding			chr15:34531166-34531361~chr15:34531363	CCATTAGGTGCTTTATGGTCtGAAAGAGAC
ENSG00000109846	CRYAB	protein_coding			chr11:111779627-111779691~chr11:111779693	AGATGAAACCATGTTCATCCtAACCCAAAA
ENSG00000069431	ABCC9	protein_coding			chr12:22063091-22063246~chr12:22063248	TTTTATTATAAATCATGGCCtACCAAAAAA
ENSG00000128973	CLN6	protein_coding	chr15:68504013-68504201~chr15:68504011	GGTGGCCTCaCCAGCGTCTCCGGCTTGAGA
ENSG00000168000	BSCL2	protein_coding			chr11:62458547-62458613~chr11:62458615	CTCTTTTTCGGATGTTAACCtGTGGAGGAA
ENSG00000168000	BSCL2	protein_coding			chr11:62458871-62458893~chr11:62458895	GAAGTTGTATAGCAGGTATCtGAGGCAGGA
ENSG00000168000	BSCL2	protein_coding			chr11:62459848-62459945~chr11:62459947	CTCCAGTGGTCGGCACGTACtGTGAGGGGG
ENSG00000143363	PRUNE	protein_coding	chr1:150997991-150998149~chr1:150997989	CTTCTCCACaGGAACCATCATCCTGGACTG
ENSG00000115339	GALNT3	protein_coding			chr2:166621394-166621566~chr2:166621568	AAATTTTTGTTCAATACATCtAGAAGAAGT
ENSG00000101384	JAG1	protein_coding			chr20:10620149-10620603~chr20:10620605	AGCAAGGGAACAAGGAAATCtGTAAGGCAG
ENSG00000102316	MAGED2	protein_coding	chrX:54838590-54838684~chrX:54838588	CCCATCCACaGGTATTTGGGATTCAATTGA
ENSG00000092295	TGM1	protein_coding	chr14:24729146-24729264~chr14:24729144	CCGCACCATaCCTGGCCGTAGTTCCAGGTC	chr14:24728910-24729017~chr14:24729019	CCAGCACCCCGTGGTCAAACtGGAAGGAGG
ENSG00000092295	TGM1	protein_coding			chr14:24729146-24729264~chr14:24729266	TCCACGTACACAATGTCCTCtGTGTCCCCA
ENSG00000057294	PKP2	protein_coding			chr12:33003700-33003907~chr12:33003909	TGCCACGAAGCTGGTTAACCtGGGGAAGAA
ENSG00000108946	PRKAR1A	protein_coding	chr17:66518897-66519067~chr17:66518895	ATTTCTTTCaGGAGGAGGCAAAACAGATTC
ENSG00000102001	CACNA1F	protein_coding			chrX:49074214-49074266~chrX:49074268	TGCAGGTGTAGAATTTCCCCtGTAGAGAGG
ENSG00000197121	PGAP1	protein_coding			chr2:197755631-197755635~chr2:197755637	AATATATCTTCTCAGATTCCtACAAAAAGA
ENSG00000119888	EPCAM	protein_coding	chr2:47613711-47613749~chr2:47613709	TCCTGTTTCaGATAAAGGAGATGGGTGAGA
ENSG00000119888	EPCAM	protein_coding	chr2:47604153-47604216~chr2:47604151	ATTCTTTACaGTGCACTTCAGAAGGAGATC
ENSG00000129221	AIPL1	protein_coding			chr17:6331638-6331826~chr17:6331828	TGGGGTAGACCCCCGTGTGCtGTGGGGATA
ENSG00000184381	PLA2G6	protein_coding			chr22:38522378-38522456~chr22:38522458	TGCATGAGATCCTGTAGTTCtGTGAGGCAC
ENSG00000105976	MET	protein_coding	chr7:116423358-116423523~chr7:116423356	CCTTTCTGTaGGCTGGATGAAAAATTCACA
ENSG00000204386	NEU1	protein_coding			chr6:31828965-31829227~chr6:31829229	GTAGGAGACCATGTGCTGCCtGAAAAAAAT
ENSG00000092200	RPGRIP1	protein_coding	chr14:21819263-21819372~chr14:21819261	TTTCCCAACaGTTGTTAGCCCTGAAGATCT
ENSG00000075239	ACAT1	protein_coding			chr11:108010792-108010942~chr11:108010944	GTCACAGTTACAGTAAAAGGtAGAGATAAT
ENSG00000020922	MRE11A	protein_coding	chr11:94200979-94201059~chr11:94200977	ATAGGACTTaCTCGCAGTCGTACAAGAGGC	chr11:94168998-94169065~chr11:94169067	ATTCATCTACCTCAATCACCtGGCAAGGAA
ENSG00000020922	MRE11A	protein_coding	chr11:94178976-94179059~chr11:94178974	TCTATACTCaCCATCTATAATAGACATATT	chr11:94192574-94192747~chr11:94192749	GCAGTGAGAGCTGCACATTCtGTAAGATAC
ENSG00000020922	MRE11A	protein_coding			chr11:94212909-94212927~chr11:94212929	ATAGTTCACCCATGGAAACCtTAAAAAAAA
ENSG00000171759	PAH	protein_coding	chr12:103237424-103237557~chr12:103237422	CACCACCTCaCCTTACTTTCTCCTTGGCAT	chr12:103246593-103246728~chr12:103246730	AGGCGGAAACCAGTGCAAGCtGGGATGAAA
ENSG00000171759	PAH	protein_coding	chr12:103245465-103245534~chr12:103245463	CCATTCCTTaCCTGGGAAAACTGGGCAAAG
ENSG00000171759	PAH	protein_coding	chr12:103234178-103234293~chr12:103234176	AAATTACTTaCTGTTAATGGAATCAGCCAA
ENSG00000078070	MCCC1	protein_coding			chr3:182810197-182810333~chr3:182810335	ACCTTGGTAATGTTTCTTCCtGTTTAAAAC
ENSG00000078070	MCCC1	protein_coding			chr3:182788787-182788908~chr3:182788910	ATCTAACAATCCTCATTCCCtAAGAGAGAA
ENSG00000124486	USP9X	protein_coding	chrX:41031091-41031211~chrX:41031089	TTATATTCTaGATAATGTCACTGCATCCCA
ENSG00000148606	POLR3A	protein_coding			chr10:79784307-79784461~chr10:79784463	CCACACTTCTTTACGGTACCtATAAGGGTT
ENSG00000139687	RB1	protein_coding			chr13:49050837-49050979~chr13:49050981	CAGATGAAGCAGATGGAAGGtAGGAACCAG
ENSG00000139687	RB1	protein_coding			chr13:49030340-49030485~chr13:49030487	TCACTGTTTTATAAAAAAGGtTAGTAGATG
ENSG00000007372	PAX6	protein_coding			chr11:31812258-31812408~chr11:31812410	TCTGGCTGGGGACTGGGGGCtGTGAGGAGA
ENSG00000164362	TERT	protein_coding			chr5:1266630-1266650~chr5:1266652	CACCAAACGCAGGAGCAGCCtAAAATAAGG
ENSG00000085998	POMGNT1	protein_coding	chr1:46659946-46660073~chr1:46659944	GCCCCACTCaCTGGGTCAGGGCTGAACTCG	chr1:46659527-46659597~chr1:46659599	GGACCTTGTTGTCTGGGAGCtGTGGGAGAA
ENSG00000085998	POMGNT1	protein_coding			chr1:46655156-46655239~chr1:46655241	GGTCCCAGATATGGAGGCACtAGTGAGGGT
ENSG00000085998	POMGNT1	protein_coding			chr1:46662642-46662756~chr1:46662758	GGAAAAGCACGGCCCCTGTCtGAGGGGAGG
ENSG00000085998	POMGNT1	protein_coding			chr1:46656392-46656456~chr1:46656458	GCTTCTTGAAGTAGGCCTCCtGGAGTGGGT
ENSG00000085998	POMGNT1	protein_coding			chr1:46657980-46658108~chr1:46658110	CAGCCGTGTGTTCATACCCCtGGGGACAGG
ENSG00000119655	NPC2	protein_coding	chr14:74959896-74959977~chr14:74959894	CTGGGGCTCaCCGCAGTCCTTGAACTGCAC
ENSG00000089280	FUS	protein_coding	chr16:31195182-31195323~chr16:31195180	CCTGGTAGCaGGCTATGGAACTCAGTCAAC
ENSG00000163666	HESX1	protein_coding	chr3:57232781-57232980~chr3:57232779	AAACTTCCCaCCTGGTTTTGAGTAAAAGCA
ENSG00000178445	GLDC	protein_coding			chr9:6554669-6554781~chr9:6554783	CAGGGCGACAGATTCCCACCtACCACAAAG
ENSG00000171634	BPTF	protein_coding	chr17:65960328-65960520~chr17:65960326	GGATCTTGCaGATTTTATATTGGCTGTGAT
ENSG00000153208	MERTK	protein_coding	chr2:112758778-112758863~chr2:112758776	CATTCACCCaGGAATGCATTCACAGAGGAG
ENSG00000134086	VHL	protein_coding	chr3:10188198-10188320~chr3:10188196	TGTCCCGATaGGTCACCTTTGGCTCTTCAG	chr3:10188198-10188320~chr3:10188322	GCCAATATCACACTGCCAGGtACTGACGTT
ENSG00000134086	VHL	protein_coding	chr3:10191471-10191646~chr3:10191469	TGCCCTTCCaGTGTATACTCTGAAAGAGCG
ENSG00000135924	DNAJB2	protein_coding	chr2:220146661-220146827~chr2:220146659	TGCCTTTCCaGGAACTGGCCCATCTCGGGC
ENSG00000049618	ARID1B	protein_coding			chr6:157470045-157470085~chr6:157470087	CGAACTCAGCACAAAGCAGGtACGCCACCC
ENSG00000157764	BRAF	protein_coding	chr7:140476712-140476888~chr7:140476710	ATGGAACTTaCTCCATGCCCTGTGCAGTCT
ENSG00000138829	FBN2	protein_coding	chr5:127671680-127671805~chr5:127671678	TCTCCCCTTaCCTGTACAGCCCTGGCGGTC	chr5:127624819-127624944~chr5:127624946	TCAAGACACTCATTGACATCtAAAATATAG
ENSG00000138829	FBN2	protein_coding			chr5:127713445-127713570~chr5:127713572	TGGATGCACTCATCAATATCtAGGAAGATT
ENSG00000036473	OTC	protein_coding	chrX:38262871-38262993~chrX:38262869	GTGCCTTTTaGGAACACTATAGCTCTCTGA	chrX:38262871-38262993~chrX:38262995	TCAGGCAGCTACTCCAAAGGtAGGGAAACT
ENSG00000036473	OTC	protein_coding	chrX:38268129-38268278~chrX:38268127	ATGTATGCTaGAATGGTACCAAGCTGTTGC	chrX:38267995-38268048~chrX:38268050	AGAGCAGTATGCCAAAGAGGtATGCTCTTT
ENSG00000036473	OTC	protein_coding	chrX:38260528-38260681~chrX:38260526	GTTTGCCACaGTGTATTGTCTAGCATGGCA	chrX:38240595-38240682~chrX:38240684	GTCTCACGGACACGGCCCGGtTTGTAAATA
ENSG00000036473	OTC	protein_coding			chrX:38260528-38260681~chrX:38260683	TGATTACCTCACGCTCCAGGtTGGTTTATT
ENSG00000036473	OTC	protein_coding			chrX:38271115-38271252~chrX:38271254	CAGAAAGTGGACAATCATGGtAAGCAAGAA
ENSG00000102393	GLA	protein_coding	chrX:100653358-100653555~chrX:100653356	CTCTTATTTaCCTGTCTAAGCTGGTACCCT	chrX:100653358-100653555~chrX:100653557	CAAAGTTGCCAATCACTAACtGAGAAAAAG
ENSG00000102393	GLA	protein_coding			chrX:100655654-100655745~chrX:100655747	AAGGACATGTGCTTATAACCtGTATGAGAA
ENSG00000102393	GLA	protein_coding			chrX:100656620-100656797~chrX:100656799	TCAGTCCTTTGCTGTGAACCtGAAATGAGA
ENSG00000008710	PKD1	protein_coding	chr16:2166530-2166645~chr16:2166528	GGGCCGACTaCCTCCACGGGCTCGTGCGGG
ENSG00000187049	TMEM216	protein_coding	chr11:61160703-61160804~chr11:61160701	TCCTTTTTCaGGTAAACGGTTGTCCTCCAC	chr11:61160104-61160137~chr11:61160139	CTGAAGATGGCGCCGCGAGGtGAGATTCCG
ENSG00000168778	TCTN2	protein_coding	chr12:124184251-124184357~chr12:124184249	CTCTCTTGCaGGGAGAATGCTGTTGAAAGA
ENSG00000134755	DSC2	protein_coding			chr18:28667632-28667776~chr18:28667778	TTGTTGCAAAGGCAATTATCtGTGAAGAGA
ENSG00000130203	APOE	protein_coding	chr19:45411790-45412282~chr19:45411788	CTCGGCCGCaGGGCGCTGATGGACGAGACC
ENSG00000101680	LAMA1	protein_coding	chr18:7050693-7050935~chr18:7050691	ACCATACCTaCCTCTCCATGCTCAAGTGGC
ENSG00000105607	GCDH	protein_coding	chr19:13007724-13007827~chr19:13007722	CAACCCTACaGGGTCCCTTCGGCTGCCTGA
ENSG00000006071	ABCC8	protein_coding	chr11:17449414-17449489~chr11:17449412	CTGGGCCATaCCTCGGGGGATACGAATGGT	chr11:17491648-17491769~chr11:17491771	ATGGTGGGATTCGGTCACCCtGAGATGGGA
ENSG00000006071	ABCC8	protein_coding	chr11:17464725-17464859~chr11:17464723	TGGGCACTCaCCAGTGTGCTCCGCTGGGCC	chr11:17416817-17416822~chr11:17416824	CTCAGGGTCCAGGTTAAATCtGGAAGTGGC
ENSG00000006071	ABCC8	protein_coding			chr11:17484985-17485151~chr11:17485153	GTCCAATACACCAGCAGGGCtGCCGAGGAG
ENSG00000108823	SGCA	protein_coding	chr17:48245308-48245380~chr17:48245306	CCATCCCCCaGGTCACAGCCTACAATCGGG
ENSG00000108823	SGCA	protein_coding	chr17:48244943-48245097~chr17:48244941	GCTTCCACCaGCTGTCCCACCCGCTGTCCA
ENSG00000140694	PARN	protein_coding			chr16:14721033-14721044~chr16:14721046	AAATGACTTCGTTATATACCtGGGATAAGA
ENSG00000132470	ITGB4	protein_coding	chr17:73738663-73738842~chr17:73738661	CCCCCACCCaGACGCCCGGGGCATGGTGGA
ENSG00000141519	CCDC40	protein_coding	chr17:78023863-78024082~chr17:78023861	CTTTGGTCCaGGTTGTGGCTACCAAGCAGA
ENSG00000168542	COL3A1	protein_coding	chr2:189866262-189866315~chr2:189866260	TCTTTTTCCaGGGTGAAGGTGGTGCCCCCG	chr2:189870932-189870985~chr2:189870987	TGGATCTCCTGGTGGCAAGGtATAATAAAC
ENSG00000168542	COL3A1	protein_coding	chr2:189862426-189862479~chr2:189862424	TACTTTTCTaGGGGCCTGGTGGTGACAAAG	chr2:189863400-189863444~chr2:189863446	TGGAGCTCCAGGAGGCAAGGtAGTATTTCA
ENSG00000168542	COL3A1	protein_coding	chr2:189857613-189857666~chr2:189857611	AATTTTTTCaGGGCCCTCCTGGTCCTCCTG	chr2:189867681-189867788~chr2:189867790	TGGAGGTTCTGGACCTGCTGtAAGTTCCTT
ENSG00000168542	COL3A1	protein_coding	chr2:189866123-189866176~chr2:189866121	atttCCTCTaGGGTCCTACTGGTCCTATTG	chr2:189861124-189861222~chr2:189861224	CGGTCCTAAAGGAAATGATGtGAGTTCCTT
ENSG00000168542	COL3A1	protein_coding	chr2:189861891-189861944~chr2:189861889	TTCTTCTTTaGGGTGCTCCTGGTAAGAATG	chr2:189866123-189866176~chr2:189866178	TGGCCAGCCTGGAGATAAGGtAACCCTTAA
ENSG00000168542	COL3A1	protein_coding	chr2:189872761-189872868~chr2:189872759	TACTTTCTTaGGGACCTGTTGGACCCAGTG	chr2:189856400-189856448~chr2:189856450	AGGACTTCCTGGGGCTGCAGtGAGTATAGC
ENSG00000168542	COL3A1	protein_coding	chr2:189871663-189871716~chr2:189871661	TTTCATCTTaGGGCCCTGCTGGCCCTGCTG
ENSG00000160808	MYL3	protein_coding			chr3:46899874-46899951~chr3:46899953	TCTTCTGTCAGCCTCTCACCtGGCAGGAGT
ENSG00000175084	DES	protein_coding	chr2:220284973-220285068~chr2:220284971	GCCTCTCCCaGGACGTGGATGCAGCTACTC
ENSG00000175084	DES	protein_coding	chr2:220290385-220290467~chr2:220290383	CCCTGTTACaGAAACCAGCCCTGAGCAAAG
ENSG00000101276	SLC52A3	protein_coding			chr20:741673-741882~chr20:741884	AAAGCACCCACGAGGCCACCtGCGGGGCCG
ENSG00000068724	TTC7A	protein_coding	chr2:47233780-47233863~chr2:47233778	CCCCTCCCCaGTGCCTGGAGCGAGCCATGA
ENSG00000273079	GRIN2B	protein_coding			chr12:13722764-13722951~chr12:13722953	GATGAAGGCATCCAGTTTCCtGTACAGGAA
ENSG00000140279	DUOX2	protein_coding	chr15:45389436-45389589~chr15:45389434	GGGCCTGATaCCTGAGGGCAGCAGCTCCGC
ENSG00000126012	KDM5C	protein_coding			chrX:53239858-53240039~chrX:53240041	AACCACTGGTAGCATACTCCtGCCAGGTCA
ENSG00000183873	SCN5A	protein_coding	chr3:38603906-38604028~chr3:38603904	ACCTCTCTTaCCCTCATGCCCTCAAATCGT	chr3:38622422-38622862~chr3:38622864	CCAGGAAGAGATTCAGGACCtGTCGAGATA
ENSG00000183873	SCN5A	protein_coding			chr3:38655234-38655325~chr3:38655327	CACAAATTCAGTTGTGTATCtGTAACAAGG
ENSG00000162688	AGL	protein_coding			chr1:100346632-100346733~chr1:100346735	TGAATTAGTGCCTCATCAGGtTTGTTTATA
ENSG00000162688	AGL	protein_coding			chr1:100357162-100357295~chr1:100357297	CATGGAAGCAGATGTCAAGGtATATCCAAC
ENSG00000084110	HAL	protein_coding	chr12:96377689-96377769~chr12:96377687	TCAAAAGATaCAGGATTATCTGTTGCGCTG
ENSG00000167634	NLRP7	protein_coding	chr19:55441867-55442034~chr19:55441865	aaaTCGCCTaCCGTAGGTGTTTTAGGTTAC
ENSG00000101347	SAMHD1	protein_coding			chr20:35532560-35532652~chr20:35532654	GAAGAGATTCATAGTCCTCCtGGAAAACAC
ENSG00000165060	FXN	protein_coding	chr9:71679854-71679959~chr9:71679852	TAATCCCCTaGAGTGGTGTCTTAACTGTCA
ENSG00000169692	AGPAT2	protein_coding			chr9:139571875-139572008~chr9:139572010	CACGAACCAGCCGATGATGCtGCAGGGGAG
ENSG00000169692	AGPAT2	protein_coding			chr9:139569187-139569259~chr9:139569261	CCACGGGGACGATGGGCACCtGCAGGCAGG
ENSG00000116096	SPR	protein_coding	chr2:73118476-73118663~chr2:73118474	TCATCCTCTaGGTCCTCTGGACACAGACAT
ENSG00000108384	RAD51C	protein_coding	chr17:56787220-56787351~chr17:56787218	TCTGTATTTaGGTTCGACTAGTGATAGTGG	chr17:56772509-56772550~chr17:56772552	TTGGAAAAACACAATTATGGtAAAATAAAG
ENSG00000108384	RAD51C	protein_coding	chr17:56811479-56811580~chr17:56811477	TTATCTTTCaGCCTCAGGGATTTAGAGATA
ENSG00000115204	MPV17	protein_coding	chr2:27535861-27536021~chr2:27535859	GGAGAACTTaCCACAAAGCCACAGCCCAGG
ENSG00000137474	MYO7A	protein_coding	chr11:76873166-76873376~chr11:76873164	TGCCCCTGCaGCTTTGAGCAGCTCTGCATC
ENSG00000143614	GATAD2B	protein_coding			chr1:153785726-153785928~chr1:153785930	AGTGAGGCACAGCTTTTGCCtAGATACCAA
ENSG00000042781	USH2A	protein_coding	chr1:216246231-216246311~chr1:216246229	TAAGTATTTaCCTGCTCCTGTTGTACGTCC	chr1:216051100-216051222~chr1:216051224	ACGTCTCAGAAGCTCATATCtAAAGCAAAA
ENSG00000042781	USH2A	protein_coding			chr1:215813900-215814076~chr1:215814078	GGGGCTCGGTACTGAGGCACtGTGGGGAGA
ENSG00000042781	USH2A	protein_coding			chr1:216462622-216462752~chr1:216462754	CACAGCTCACAGTTCCTTCCtGCATCAGGG
ENSG00000042781	USH2A	protein_coding			chr1:216380615-216380773~chr1:216380775	GGAGGTTGCTGGAATGGAGCtAAATTACAA
ENSG00000042781	USH2A	protein_coding			chr1:215853491-215853718~chr1:215853720	GGGCTTGATGGCTTGTTCCCtGTAAGAAAA
ENSG00000042781	USH2A	protein_coding			chr1:215847442-215848958~chr1:215848960	CACTGAAGATGTTGTATGTCtACAGAAGGA
ENSG00000111678	C12orf57	protein_coding			chr12:7053692-7053815~chr12:7053817	TTCAGCTGCGACGGGGAAGGtGGGTCAGAC
ENSG00000132781	MUTYH	protein_coding	chr1:45798590-45798631~chr1:45798588	GTGGCTCTCaCCTCCAGGGAAGCACTGGCC	chr1:45797193-45797228~chr1:45797230	CACAGTCCTGCCAGCAGACCtGAGAGGGAG
ENSG00000132781	MUTYH	protein_coding			chr1:45798769-45798842~chr1:45798844	ATGACCTCTGAGACCCACACtGGGGGAAAG
ENSG00000132781	MUTYH	protein_coding			chr1:45799085-45799275~chr1:45799277	GCAATCATCCCTGCACAGGCtGTGCATCAG
ENSG00000132781	MUTYH	protein_coding			chr1:45797695-45797758~chr1:45797760	AGAGCTGTTCCTGCTCCACCtGAGAGGCAC
ENSG00000132781	MUTYH	protein_coding			chr1:45799085-45799266~chr1:45799268	GGACACTCAGCAATCATCCCtGCACAGGCT
ENSG00000084754	HADHA	protein_coding	chr2:26414352-26414497~chr2:26414350	GCGAGACCAaCCTCCCAGACAAGGCGGGAA	chr2:26435439-26435495~chr2:26435497	CAATTCCAGTCTTTACCACCtAAAAAACAT
ENSG00000084754	HADHA	protein_coding			chr2:26416446-26416641~chr2:26416643	TCTTCGGGTCAACTCCTTCCtGAACAGGAA
ENSG00000170927	PKHD1	protein_coding	chr6:51941074-51941131~chr6:51941072	AGATTTCTTaCCTGGAACACCACTTGGTGG	chr6:51935804-51935868~chr6:51935870	GTCCTCCTGAATAGGATAACtAAGGAAAAG
ENSG00000170927	PKHD1	protein_coding			chr6:51824668-51824824~chr6:51824826	ACTGTAAAGAAAAGTTGCCCtGGAAAACAG
ENSG00000119699	TGFB3	protein_coding	chr14:76431931-76432038~chr14:76431929	CATTTTGTTaCCTTTGAATTTGATTTCCAT
ENSG00000261609	GAN	protein_coding			chr16:81388010-81388360~chr16:81388362	TGATACAGAAATAAGAAAGGtACCTGTCAT
ENSG00000178537	SLC25A20	protein_coding			chr3:48929444-48929505~chr3:48929507	GCTGTGTCTGCAGTCGGACCtGAAAACAGA
ENSG00000197616	MYH6	protein_coding			chr14:23874432-23874588~chr14:23874590	AGAAGAGGCCCGAGTAGGTCtGGAGCAGGA
ENSG00000101266	CSNK2A1	protein_coding	chr20:469322-469422~chr20:469320	TCATGACTTaCCTGCCCAAGATATCATTGA
ENSG00000110711	AIP	protein_coding	chr11:67257509-67257685~chr11:67257507	ATGCCCTGCaGGTGGAGAGCCCTGGCACGT
ENSG00000124155	PIGT	protein_coding	chr20:44053136-44053219~chr20:44053134	CTTCTCTGTaGCCCATCTGTCCTCAGCGCC
ENSG00000163069	SGCB	protein_coding			chr4:52894134-52894265~chr4:52894267	TGGTAGCATTGCTGGTAATCtGAAAATTTA
ENSG00000173575	CHD2	protein_coding	chr15:93527560-93527730~chr15:93527558	TCTGTTTTAaGGTTGCCAACTTTGCAACAA
ENSG00000110799	VWF	protein_coding	chr12:6143854-6143992~chr12:6143852	CCACCTCTCaCCTGCACCAGAACGTACTGG	chr12:6166023-6166238~chr12:6166240	GCCTCCTCGGAGAACCTGGCtGTGGGGCGA
ENSG00000110799	VWF	protein_coding	chr12:6181497-6181608~chr12:6181495	GCCCCCATTaCCAGGTGTTGCAGTCTCGAG	chr12:6090952-6091157~chr12:6091159	CACTCCTCCTTCCTGCAGGCtGAGGGTAGG
ENSG00000110799	VWF	protein_coding			chr12:6140610-6140744~chr12:6140746	GGTTACTGCCGCAGTAATCCtGGGGAAAGA
ENSG00000110799	VWF	protein_coding			chr12:6204626-6204750~chr12:6204752	GGGTCCGAGGTCAAGGTCCCtGTGGAGGAA
ENSG00000068615	REEP1	protein_coding			chr2:86479080-86479193~chr2:86479195	CCAGACAATCATCGATTTCCtGTCAAAGGA
ENSG00000068615	REEP1	protein_coding			chr2:86481817-86481937~chr2:86481939	TTCATAATAGAATGGAAACCtGGAGAGAGA
ENSG00000105146	AURKC	protein_coding	chr19:57744828-57744976~chr19:57744826	TGCACCCACaGATAATAGAGGAGTTGGCAG
ENSG00000196998	WDR45	protein_coding			chrX:48933525-48933604~chrX:48933606	GGGCAGAGGTCACAGAGCCCtAGGGTGTGA
ENSG00000151835	SACS	protein_coding			chr13:23915584-23915829~chr13:23915831	AGCTGAGTACATGGTCTTCCtGTAAATCAT
ENSG00000177098	SCN4B	protein_coding			chr11:118007745-118007835~chr11:118007837	GCTCACGAGACACTCCTTCCtGGAGAGGGA
ENSG00000105755	ETHE1	protein_coding			chr19:44012096-44012212~chr19:44012214	ACGGTGGACACTGTGAACCCtAGGGGCCAA
ENSG00000110395	CBL	protein_coding	chr11:119149220-119149423~chr11:119149218	TTCTTCTGCaGGAATCAGAAGGTCAGGGCT
ENSG00000131238	PPT1	protein_coding	chr1:40555082-40555184~chr1:40555080	ACCATACATaCCGTTCCTGAACAACTTTGG	chr1:40558070-40558179~chr1:40558181	GGATTGCAACAGCTGTCTCCtAGCCAACAA
ENSG00000138160	KIF11	protein_coding			chr10:94405120-94405399~chr10:94405401	ACTTCACAACTTATTGGAGGtAATAACTTT
ENSG00000206561	COLQ	protein_coding			chr3:15516432-15516458~chr3:15516460	CTCTGGATCCAGGGTAGCCCtAAAAGAAAG
ENSG00000085224	ATRX	protein_coding			chrX:76954062-76954117~chrX:76954119	CCAGAACCACTGATTTTATCtAAAAAAGAA
ENSG00000012048	BRCA1	protein_coding	chr17:41219625-41219712~chr17:41219623	TCTTGGTATaCCTGTTTTCATAACAACATG	chr17:41258496-41258550~chr17:41258552	AAGTTTCAGCATGCAAAATCtATAAATTAT
ENSG00000012048	BRCA1	protein_coding	chr17:41199660-41199720~chr17:41199658	AGGCACCTTaCCATGGAAGCCATTGTCCTC	chr17:41242961-41243049~chr17:41243051	CACCCAGATGCTGCTTCACCtTAAATAACA
ENSG00000012048	BRCA1	protein_coding	chr17:41267743-41267796~chr17:41267741	TTCAAACTTaCTTGCAAAATATGTGGTCAC	chr17:41199660-41199720~chr17:41199722	CCACAATTGGGTGGACACCCtGGATCCCCA
ENSG00000012048	BRCA1	protein_coding	chr17:41246761-41246877~chr17:41246759	AACAGAACTaCCCTGATACTTTTCTGGATG	chr17:41256206-41256278~chr17:41256280	AAATTATAGCTGTTTGCATCtGTAAAATAC
ENSG00000012048	BRCA1	protein_coding	chr17:41222945-41223255~chr17:41222943	GATACACTCaCAAATTCTTCTGGGGTCAGG	chr17:41267743-41267796~chr17:41267798	TTCCTTGATCAACTCCAGACtAGCAGGGTA
ENSG00000012048	BRCA1	protein_coding	chr17:41234421-41234592~chr17:41234419	ACAATACACaCCTTTTTCTGATGTGCTTTG	chr17:41247863-41247939~chr17:41247941	CAATTCTTGATCTCCCACACtATAGGGAAA
ENSG00000012048	BRCA1	protein_coding			chr17:41226348-41226538~chr17:41226540	GCATTTAGAAGGGGATGACCtAGAAAGATA
ENSG00000012048	BRCA1	protein_coding			chr17:41234421-41234592~chr17:41234594	GTTGCATGGTATCCCTCTGCtTCAAAAACG
ENSG00000012048	BRCA1	protein_coding			chr17:41197804-41197819~chr17:41197821	TCACACATCTGCCCAATTGCtGGAGACAGA
ENSG00000012048	BRCA1	protein_coding			chr17:41219625-41219712~chr17:41219714	CAAACTTGTACACGAGCATCtGAAATTAAA
ENSG00000012048	BRCA1	protein_coding			chr17:41209069-41209152~chr17:41209154	CTCTGACTTCAAAATCATGCtGAAAGAAAC
ENSG00000012048	BRCA1	protein_coding			chr17:41215377-41215390~chr17:41215392	TTAATAGACTGGGTCACCCCtAAAGAGATC
ENSG00000012048	BRCA1	protein_coding			chr17:41222945-41223255~chr17:41223257	TCCAGGTAAGGGGTTCCCTCtGAAAGGAAT
ENSG00000113924	HGD	protein_coding	chr3:120365114-120365213~chr3:120365112	TGAAGATTTaCCAATTGGTCCAAGGTCAGG
ENSG00000119121	TRPM6	protein_coding			chr9:77407540-77407686~chr9:77407688	TTTCCAAATCATACTCTTTCtATAAAATAA
ENSG00000011143	MKS1	protein_coding	chr17:56296512-56296591~chr17:56296510	GGTGCGACTaCCGGAGGCGCAAGTTGCGCA	chr17:56283647-56283741~chr17:56283743	GCTCGATTCCATGAAGGCCCtGCAGGGAGG
ENSG00000134571	MYBPC3	protein_coding	chr11:47354745-47354884~chr11:47354743	CCTGGGCTCaCCATGGTCTTCTTGTCGGCT	chr11:47372790-47373056~chr11:47373058	TTCTTGCTAAAAGCTGAGACtGAAGGGCCA
ENSG00000134571	MYBPC3	protein_coding	chr11:47355473-47355561~chr11:47355471	GCCAGTCCCaCCTGGAAAGGGATGAGAAGG	chr11:47354117-47354253~chr11:47354255	GGTGGCTCATAGGTGATGCCtGTTGGTGAC
ENSG00000134571	MYBPC3	protein_coding	chr11:47364572-47364696~chr11:47364570	CCCAGGCCCaCCTTTCACAAAGAGCTCCGT	chr11:47359241-47359345~chr11:47359347	GCAGGTGCGTCTGGCACGTCtGGATGGGGT
ENSG00000134571	MYBPC3	protein_coding	chr11:47362554-47362583~chr11:47362552	CCAAGACTTaCCCTGCCTGGGTACGAAGTC	chr11:47364572-47364696~chr11:47364698	GATGGACTCAAAGATGTACCtGGGTGGGGG
ENSG00000134571	MYBPC3	protein_coding	chr11:47355108-47355303~chr11:47355106	TGGCCACGCaCCAACAACCTGCAGCACCAG	chr11:47364811-47364813~chr11:47364815	CCAGAGGGGAACTTACTTGCtGTAGAACAG
ENSG00000134571	MYBPC3	protein_coding	chr11:47364129-47364295~chr11:47364127	GCCAGGCTCaCCCTGCACAATGAGCTCAGC	chr11:47367758-47367921~chr11:47367923	TGCCTCCAGCTTCGAGTCCCtGTGTCCCGC
ENSG00000134571	MYBPC3	protein_coding	chr11:47369408-47369456~chr11:47369406	TGGCCACTCaCGTGCGGCGGAAGGCTGATA	chr11:47361202-47361341~chr11:47361343	AGGTGGATCTTGGGAGGTTCtGCAGAAGAC
ENSG00000134571	MYBPC3	protein_coding	chr11:47353623-47353809~chr11:47353621	GGGCTCCTCaCCTCGCACCTCCAGGCGGCA	chr11:47355473-47355561~chr11:47355563	AGCTGAAGCCGTGGCCGTTCtGTGGGTATA
ENSG00000077522	ACTN2	protein_coding	chr1:236900422-236900514~chr1:236900420	GTGTTTTACaGGCCGAGACAGCGGCTAACA
ENSG00000038427	VCAN	protein_coding	chr5:82832826-82838087~chr5:82832824	GTTTTTTTCaGGTCGAATGAGTGATTTGAG
ENSG00000171100	MTM1	protein_coding	chrX:149809742-149809891~chrX:149809740	TTTCCTCACaGGGCTTGCCCAATCACCATT	chrX:149828137-149828229~chrX:149828231	GTGGCAAATGTCAAAACAGGtAAGGAATAT
ENSG00000171100	MTM1	protein_coding	chrX:149787511-149787612~chrX:149787509	TTTGCCCCCaGGACATGAGAAACCTGAGGT
ENSG00000103197	TSC2	protein_coding	chr16:2121785-2121935~chr16:2121783	TGCTTCTGCaGGGAGCCAGAGAGAGGCTCT	chr16:2129036-2129197~chr16:2129199	TCACGGCTGTCCCGAAGAGGtCCAGGCGGC
ENSG00000103197	TSC2	protein_coding	chr16:2104297-2104441~chr16:2104295	TTTGTCTTTaGGGCGAGCGTTTGGGGGTCC	chr16:2112519-2112601~chr16:2112603	TGATGGAGAGATTCTTCAGGtAGGGGGTCC
ENSG00000103197	TSC2	protein_coding	chr16:2122242-2122364~chr16:2122240	TCTCCTCGCaGGAGTCTGACTGGAAGGTGC	chr16:2121511-2121617~chr16:2121619	ACTGCGTCTGCGACTACATGtACGCGGGAC
ENSG00000103197	TSC2	protein_coding	chr16:2134229-2134716~chr16:2134227	GTCCTTTCTaGTCGTCCTCAGTCTCCAGCC	chr16:2138049-2138140~chr16:2138142	GATGGCCCTGCACGCAAATGtGAGTGGGGG
ENSG00000103197	TSC2	protein_coding	chr16:2114273-2114428~chr16:2114271	TGCCTGTGCaGGAGGAGCTGATTAACTCAG	chr16:2098617-2098754~chr16:2098756	CACCGCGGAAATACTGAGAGtGAGTGAGCT
ENSG00000103197	TSC2	protein_coding	chr16:2106197-2106245~chr16:2106195	GCTCCCTGCaGGATGATCTGTCTGCTGTGC	chr16:2114273-2114428~chr16:2114430	GCTGGACATCATCGAGAAGGtGAGAGCCGT
ENSG00000103197	TSC2	protein_coding	chr16:2126492-2126586~chr16:2126490	CACTCTGCCaGGGCCTGCGGTCCAATGTCC	chr16:2124201-2124390~chr16:2124392	CTGCTGGAGTTCCTGTCCAGtGAGTCCCCG
ENSG00000103197	TSC2	protein_coding	chr16:2108748-2108874~chr16:2108746	AACACTTTTaGAGCCTACATGGAGGACGCG	chr16:2122850-2122984~chr16:2122986	CCTGGACAAAACCAAACAGGtAGGAGGTCA
ENSG00000103197	TSC2	protein_coding	chr16:2138049-2138140~chr16:2138047	AGTCTCCCCaGACATGGAGGGCCTTGTGGA	chr16:2111872-2112009~chr16:2112011	ATGTGCGGACCAGAGGCCTGtGAGACCCCC
ENSG00000103197	TSC2	protein_coding	chr16:2103343-2103453~chr16:2103341	GCTGGTGACaGCACGCAGTGGAAGCACTCT
ENSG00000103197	TSC2	protein_coding	chr16:2105403-2105521~chr16:2105401	TTCTCCCCCaGCTGACTTTGTCCTGCAGTG
ENSG00000103197	TSC2	protein_coding	chr16:2112973-2113054~chr16:2112971	CCGTCCCGCaGGAGCGAGTCCCGAGGCGCC
ENSG00000103197	TSC2	protein_coding	chr16:2136733-2136872~chr16:2136731	CTCACCCTCaGCCGTCTTCCACATCGCCAC
ENSG00000103197	TSC2	protein_coding	chr16:2129036-2129197~chr16:2129034	CCCTCCAGCaGGATACAGACGTCCCTCACC
ENSG00000103197	TSC2	protein_coding	chr16:2121511-2121617~chr16:2121509	CTTCCTGACaGGCCTTTGACTTCCTGTTGC
ENSG00000103197	TSC2	protein_coding	chr16:2125800-2125893~chr16:2125798	CATTACCGCaGCTCTGGCCAGGCTGCCGCA
ENSG00000103197	TSC2	protein_coding	chr16:2131596-2131799~chr16:2131594	CGCCTCCGCaGGGAACACCAGCTGGCTGAT
ENSG00000103197	TSC2	protein_coding	chr16:2122850-2122984~chr16:2122848	TTGGTCATCaGCTTTCAGGCCCAAAGACAC
ENSG00000103197	TSC2	protein_coding	chr16:2126069-2126171~chr16:2126067	TCTCATCTCaGGTTTAATCAGTACATCGTG
ENSG00000142156	COL6A1	protein_coding	chr21:47410687-47410740~chr21:47410685	CCTCTTTCCaGGGGGAGATGGGGTACCCAG	chr21:47410687-47410740~chr21:47410742	GGGCTCGCCCGGGTTTGACGtAAGTCACTT
ENSG00000142156	COL6A1	protein_coding	chr21:47408998-47409051~chr21:47408996	TTGTGTTCCaGGGAGAACGAGGCAAGCCGG	chr21:47410172-47410198~chr21:47410200	GGGACCCAAGGGCTACAAGGtGAGCGTGGG
ENSG00000100815	TRIP11	protein_coding			chr14:92491654-92491764~chr14:92491766	GTTTCTTAAGCCTTTCATTCtAGAAAAAAA
ENSG00000114062	UBE3A	protein_coding			chr15:25601838-25602043~chr15:25602045	TCATCGTATGTGAACATACCtATAAGAAAT
ENSG00000169247	SH3TC2	protein_coding			chr5:148421037-148421180~chr5:148421182	GCTCTGCAGAAGAAGTGGCCtGTGGATAAT
ENSG00000130707	ASS1	protein_coding	chr9:133342112-133342186~chr9:133342110	CCTATGTCCaGGTCATTGCTCCCTGGAGGA
ENSG00000130707	ASS1	protein_coding	chr9:133346221-133346291~chr9:133346219	CTTTCCTGCaGCAACACGGGATTCCCATCC
ENSG00000055118	KCNH2	protein_coding	chr7:150644416-150644602~chr7:150644414	CACTCCCTCaCCTGTTGAGCTGGCGCTGGA	chr7:150649513-150649941~chr7:150649943	CGGCGCCCAGGGACAGGACCtGCACCCGGG
ENSG00000136531	SCN2A	protein_coding	chr2:166164358-166164447~chr2:166164356	CGATATTCTaCTTTATTCAATATGCTCATT	chr2:166234107-166234160~chr2:166234162	AGCTGTTGATTCACGAAATGtAAGTCTAGT
ENSG00000122126	OCRL	protein_coding	chrX:128723822-128723933~chrX:128723820	TTTAAAAACaGGTGATCTCCCAGCTTCCGA
ENSG00000198947	DMD	protein_coding	chrX:31525398-31525570~chrX:31525396	TCTTTTCCTaCCTAATGTTGAGAGACTTTT	chrX:32662249-32662430~chrX:32662432	TCAAATCCATCATGTACCCCtGACAAAGAA
ENSG00000198947	DMD	protein_coding	chrX:32519872-32519959~chrX:32519870	CGTGTAATTaCCATTCACCATCTGTTCCAC	chrX:32841412-32841504~chrX:32841506	CAATATTCACTAAATCAACCtGTTAAAGAA
ENSG00000198947	DMD	protein_coding			chrX:32398627-32398797~chrX:32398799	GTTGCTTTCTTTCTGTTACCtGAAAAGAAT
ENSG00000198947	DMD	protein_coding			chrX:31165392-31165635~chrX:31165637	ATATTCTGCTTGCAGATTCCtATTGGCATC
ENSG00000198947	DMD	protein_coding			chrX:31222078-31222235~chrX:31222237	GCCACTTGCTTGAAAAGGTCtACAAAGGAA
ENSG00000198947	DMD	protein_coding			chrX:31947713-31947862~chrX:31947864	GCAACTCTTCCACCAGTAACtGAAACAGAC
ENSG00000198947	DMD	protein_coding			chrX:31525398-31525570~chrX:31525572	CAATTTCACCTTGGAGGTCCtACAGGACAG
ENSG00000198947	DMD	protein_coding			chrX:32834585-32834757~chrX:32834759	TTTTCATTACATTTTTGACCtACATGTGGA
ENSG00000163913	IFT122	protein_coding			chr3:129218745-129218911~chr3:129218913	ACCATGGCTGGGTTGACATGtAGGTTTTGG
ENSG00000198910	L1CAM	protein_coding			chrX:153135258-153135389~chrX:153135391	TGCAGCCAGTACGGGGCAGCtGGGAGGAAG
ENSG00000136143	SUCLA2	protein_coding			chr13:48563017-48563116~chr13:48563118	ATCACGACATCTTTTGAACCtAGAAGAAAA
ENSG00000026103	FAS	protein_coding			chr10:90771756-90771838~chr10:90771840	ATCTCCAACTTTAAATCCTGtAGGTATTGA
ENSG00000198851	CD3E	protein_coding			chr11:118184422-118184589~chr11:118184591	GCTGGCGGCAGGCAAAGGGGtAAGGCTGTG
ENSG00000118046	STK11	protein_coding	chr19:1218416-1218499~chr19:1218414	CTCTGTCCCaGGGAAATTCAACTACTGAGG
ENSG00000104723	TUSC3	protein_coding	chr8:15601047-15601121~chr8:15601045	AACTACTGCaGATGCCGCTATCACCATGGG
ENSG00000171105	INSR	protein_coding	chr19:7167979-7168105~chr19:7167977	CTTCTACTTaCGCCTCTTTGTAGAACAGCA
ENSG00000166126	AMN	protein_coding	chr14:103394763-103394850~chr14:103394761	GTCTCTTGCaGCTCCTGCCGCTGGATGGGG
	Note：The target base is in lower case
