# Supplementary material for: Effective and precise adenine base editing in mouse zygotes
Source: Protein Cell. 2018 Jul 31;9(9):808–13. doi: 10.1007/s13238-018-0566-z (PMC6107484; doi:10.1007/s13238-018-0566-z)
Supplement: Supplementary file 15 — Supplementary Table 12 (XLSX 16 kb) [file 13238_2018_566_MOESM15_ESM.xlsx]

## Sheet: Supplementary Table 12. Highly 
Supplementary Table 12. Highly conserved human splicing sites mutation that might be generated by ABE7.10 in mouse
Gene ID	Gene name	Gene type	Targetable splicing acceptor			Targetable splicing donor
			Mouse exon position	Corresponding human pathenogenic mutation position	Sequence	Mouse exon position	Corresponding human pathenogenic mutation position	Sequence
ENSMUSG00000055775	Myh8	protein_coding				chr11:67280119-67280275		TACCAGTTCATGCTGACGGGtGAGTGGGGC
ENSMUSG00000027709	Mccc1	protein_coding				chr3:35995781-35995917		ACCTTGGTAATACTTCCTCCtGTTAGAAGC
ENSMUSG00000025332	Kdm5c	protein_coding				chrX:152253424-152253605		CTATTAACTACCTCCACTGGtGAGTGGGGC
ENSMUSG00000057003	Myh4	protein_coding				chr11:67241394-67241550		TACCAGTTCATGCTGACGGGtGAGTATACC
ENSMUSG00000032633	Flcn	protein_coding				chr11:59803749-59803895		CGGCAAGTGACCGGCAGCCCtGTGCACAAA
ENSMUSG00000031266	Gla	protein_coding				chrX:134595180-134595357		TCAATCCTTTGCTGTGGACCtAAAATGAGA
ENSMUSG00000060180	Myh13	protein_coding				chr11:67329175-67329331		TACCAGTTCATGCTAACAGGtAAGTGAAGC
ENSMUSG00000034329	Brip1	protein_coding				chr11:86135259-86135420		CAACAGTACCAACCCAAACCtAGAAATGAA
ENSMUSG00000078619	Smarcd2	protein_coding	chr11:106267334-106267518		CATGCCAGGaCGCTGAGGAAAGTGGAACAG
ENSMUSG00000040752	Myh6	protein_coding				chr14:54963502-54963658		AGAAGAGGCCTGAGTAGGTCtGGGGTAGAA
ENSMUSG00000033792	Atp7a	protein_coding	chrX:106098786-106099019		CATATAGCGaAGGTAAAATATGAAAGGGTG
ENSMUSG00000028063	Lmna	protein_coding				chr3:88486204-88486329		ACTGCCTGGCATTATCCAGCtGCAGGGAGC
ENSMUSG00000003233	Dvl3	protein_coding	chr16:20531080-20531513		GTGGATGTGaTGTGATCAGGGCCCCTCTCC
ENSMUSG00000040554	Aipl1	protein_coding				chr11:72031417-72031605		TAGGGTAGACCCCTGTGTGCtGTAGAGATA
ENSMUSG00000028700	Pomgnt1	protein_coding				chr4:116154542-116154612		GGCCCAATTACCTGTACAGGtGAGCCTGGA
ENSMUSG00000028700	Pomgnt1	protein_coding				chr4:116155886-116156014		GTGGCCCACACCAGAAAAGGtACCCAGCAG
ENSMUSG00000032024	Clmp	protein_coding				chr9:40760901-40761058		TGAAGGGAACCAAAAAGTGGtAAGTACCCC
ENSMUSG00000001930	Vwf	protein_coding				chr6:125666579-125666784		CACCTGTCTCCCTGACAAGGtAGGCACTGC
ENSMUSG00000026950	Neb	protein_coding				chr2:52281464-52281775		AGGCCTCCTTGTATTTGCACtGTTTGGGAG
ENSMUSG00000026024	Als2	protein_coding				chr1:59185397-59185599		TAGCCCGAAGCCACTTGGTCtAGAAGCAAA
ENSMUSG00000031095	Cul4b	protein_coding				chrX:38550866-38550939		AAATGCTCCTGATCATTATCtGTCAAATAA
ENSMUSG00000021466	Ptch1	protein_coding				chr13:63563623-63563815		TCCGGCCAGTAGCCTTCCCCtGGGGACGAA
ENSMUSG00000022141	Nipbl	protein_coding				chr15:8311145-8311281		ACACCTTTATTGTCTGAGTCtAGAAAAAAA
ENSMUSG00000056328	Myh1	protein_coding				chr11:67202433-67202589		TACCAGTTCATGCTGACAGGtGAGTGGCAC
ENSMUSG00000038319	Kcnh2	protein_coding				chr5:24326349-24326777		CTGCTCCCAAGGACAGGACCtAAGGTGTGG
ENSMUSG00000041301	Cftr	protein_coding				chr6:18235156-18235347		AGCTTGCCAACTACAGCAGGtAAGCATATT
ENSMUSG00000064329	Scn1a	protein_coding				chr2:66296753-66296875		TTAAACTGACCAATGAAACCtGTACAATAC
ENSMUSG00000064329	Scn1a	protein_coding				chr2:66280696-66280800		AGATGTCTTGACCTCCAAAGtATAGAAAAA
ENSMUSG00000032498	Mlh1	protein_coding				chr9:111235907-111236015		CGGAGCATCTCCCGGAGAGCtAGAAACAAA
ENSMUSG00000032498	Mlh1	protein_coding				chr9:111249220-111249313		GCTGATTCTACCAGACGGTCtGAAAAATCA
ENSMUSG00000024151	Msh2	protein_coding				chr17:87685437-87685586		AGCCCTCAACCTTTTCCAGGtAAAAGAGAC
ENSMUSG00000024151	Msh2	protein_coding				chr17:87717455-87717700		ATGTTCCACATCATTACTGGtAAAAAACAA
ENSMUSG00000020051	Pah	protein_coding				chr10:87570208-87570343		CCATGTACACACCTGAACCGtAAGTATCAT
ENSMUSG00000031283	Chrdl1	protein_coding	chrX:143365897-143365990		CACATTCCCaTTCTGAAAAAGAGAAGGCAA
ENSMUSG00000031391	L1cam	protein_coding				chrX:73862560-73862691		TGCAGCCAATATGGGGCAGCtGAACAGGAG
ENSMUSG00000005907	Pex1	protein_coding				chr5:3630189-3630292		CTGCCCTCCTCCAGATCAGGtGACAAAACC
ENSMUSG00000031264	Btk	protein_coding				chrX:134554689-134554768		TGAAACCTCCTTCTTTCCCCtGAAACAACA
ENSMUSG00000002100	Mybpc3	protein_coding	chr2:91134790-91134929		AAGAAGACCaTGGTGAGCCTGGGGCCCTGG
ENSMUSG00000033196	Myh2	protein_coding				chr11:67174943-67175099		TACCAGTTCATGCTAACAGGtAAGTGGCTT
ENSMUSG00000033788	Dysf	protein_coding				chr6:84151884-84152049		TCCCCACAGGGTGGCCCAGGtAAGGAGCCT
ENSMUSG00000057182	Scn3a	protein_coding				chr2:65466922-65467026		AGATGTCTTGACCTCCAAAGtAAACACACA
ENSMUSG00000022292	Rrm2b	protein_coding				chr15:37946735-37946851		GGTCCTTTGACAAGTCAACCtAGAATAGAA
ENSMUSG00000045103	Dmd	protein_coding				chrX:84312477-84312626		AAATCTCCAGTGGATAAAGGtTAGATATTA
ENSMUSG00000020758	Itgb4	protein_coding	chr11:115993277-115993456		TCAAGGAACaAGGTTGGTCAGGGTTGGGGG
ENSMUSG00000075318	Scn2a1	protein_coding				chr2:65748772-65748876		ACCGATACCTCGCCCTGCTGtAAGAACAGA
ENSMUSG00000051747	Ttn	protein_coding				chr2:76797848-76798256		ACAATCCTAAGATCTTCCTCtGTGGTGATC
ENSMUSG00000016346	Kcnq2	protein_coding	chr2:181104887-181104981		TCTCCAGGCaGACTGCAGTGGAAAGAGGTG	chr2:181104887-181104981		CATAGAATCTCCAGGCAGACtGCAGTGGAA
ENSMUSG00000028111	Ctsk	protein_coding				chr3:95501347-95501469		GAACCACTTGGGAGACATGGtGAGTTGCCT
ENSMUSG00000041133	Smc1a	protein_coding				chrX:152058779-152058935		TTCCAGGAGACCTCAGATGGtAAGCCTGGC
ENSMUSG00000025025	Mxi1	protein_coding				chr19:53369542-53369656		AGCCAAAGCACACATCAAGGtGAGAATCTT
ENSMUSG00000030934	Oat	protein_coding				chr7:132566769-132566864		GTCTCTCCAGCCTCCACTCCtATTGTAAGG
ENSMUSG00000002524	Puf60	protein_coding				chr15:76070331-76070627		GGAGAACCATCACTGTAGACtGTAGGAAAG
ENSMUSG00000037369	Kdm6a	protein_coding				chrX:18271845-18272032		AATGTTGGTCCACTTACAGGtATTTTAAAA
ENSMUSG00000036073	Galt	protein_coding				chr4:41756682-41756811		CCAGTACCCTTGGGTGCAGGtCTGTGAGGG
ENSMUSG00000020908	Myh3	protein_coding				chr11:67082851-67083007		TACCAGTTCATGCTGACTGGtGTGTTTTTG
ENSMUSG00000040481	Bptf	protein_coding	chr11:107043633-107043825		CCAATATAAaATCTGCAAGATCCAAAATGG
ENSMUSG00000064232	Gm5414	protein_coding				chr15:101626927-101627141		GCTGCTCCAGGAACTGCACCtGGAGGGGCC
ENSMUSG00000062372	Otof	protein_coding				chr5:30383031-30383220		AGCCCCTCTTCCCTGGCAGCtAGGGGCAGG
ENSMUSG00000020614	Fam20a	protein_coding				chr11:109677771-109677886		CCGTCGGAAGTCCAGAATCCtGGAAGAAAA
ENSMUSG00000031173	Otc	protein_coding				chrX:10300315-10300468		TGATTACCTTACACTCCAGGtTGGTGTATT
ENSMUSG00000031328	Flna	protein_coding				chrX:74237856-74238016		ATACCAATGCTGACATCTCCtGTCATTGAG
ENSMUSG00000058354	Krt6a	protein_coding				chr15:101692963-101693177		GCTGCTCCAGGAACCGCACCtGGTGGGGGC
ENSMUSG00000061527	Krt5	protein_coding				chr15:101711529-101711743		GCTGCTCCAGGAACCGCACCtGGAGGGGCC
ENSMUSG00000005043	Sgsh	protein_coding				chr11:119350402-119350552		TGCTTCTTCCCAATGATGCCtGAGGGTGGA
