# Supplementary material for: Effective and precise adenine base editing in mouse zygotes
Source: Protein Cell. 2018 Jul 31;9(9):808–13. doi: 10.1007/s13238-018-0566-z (PMC6107484; doi:10.1007/s13238-018-0566-z)
Supplement: Supplementary file 16 — Supplementary Table 13 (XLSX 23 kb) [file 13238_2018_566_MOESM16_ESM.xlsx]

## Sheet: Supplementary Table 13. Highly 
Supplementary Table 13. Highly conserved human splicing sites mutation that might be generated by xCas9 (3.7)-ABE7.10 in mouse
Gene ID	Gene name	Gene type	Targetable splicing acceptor			Targetable splicing donor
			Mouse exon position	Corresponding human pathenogenic mutation position	Sequence	Mouse exon position	Corresponding human pathenogenic mutation position	Sequence
ENSMUSG00000030761	Myo7a	protein_coding	chr7:98092407-98092617		AGCTGCTCGaAGCTGCAGAGGGAAGAGGAC
ENSMUSG00000042390	Gatad2b	protein_coding				chr3:90354308-90354510		AGCCCTACAGCAGGAACAGGtGAGAACTCT
ENSMUSG00000032511	Scn5a	protein_coding				chr9:119543099-119543190		CACAAATTCAGTTGTGTATCtGTAACAAGG
ENSMUSG00000034329	Brip1	protein_coding				chr11:86135259-86135420		CAACAGTACCAACCCAAACCtAGAAATGAA
ENSMUSG00000025265	Fgd1	protein_coding				chrX:151085631-151085661		GAAGAAAGACTGGGTCCAGGtAACACCCAA
ENSMUSG00000033792	Atp7a	protein_coding	chrX:106098786-106099019		CATATAGCGaAGGTAAAATATGAAAGGGTG
ENSMUSG00000003233	Dvl3	protein_coding	chr16:20531080-20531513		GTGGATGTGaTGTGATCAGGGCCCCTCTCC
ENSMUSG00000022521	Crebbp	protein_coding				chr16:4094636-4094786		AATCGTGTGGTCTGCAGCCCtAAAAGAGTT
ENSMUSG00000026489	Adck3	protein_coding				chr1:180169080-180169221		ATGGTCCTTCAGCAGTTCCCtGTGTGGAGA
ENSMUSG00000040857	Erf	protein_coding				chr7:25246088-25246322		CAATCTGGGAAGGCAAACCCtAGGGACAGG
ENSMUSG00000026639	Lamb3	protein_coding	chr1:193320432-193320546		AGTCACAGAaTGGTGAGGACCTGCCACATG
ENSMUSG00000056328	Myh1	protein_coding				chr11:67202433-67202589		TACCAGTTCATGCTGACAGGtGAGTGGCAC
ENSMUSG00000026812	Tsc1	protein_coding				chr2:28676000-28676558		ACAGCAAGGAGCTGAGCAGGtAAGCCAGGC
ENSMUSG00000026812	Tsc1	protein_coding				chr2:28678952-28679118		GGAACACAATGCAGCAATGGtGAGCAGTCA
ENSMUSG00000064329	Scn1a	protein_coding	chr2:66280696-66280800		TTGACCTCCaAAGTATAGAAAAAAAAATCA	chr2:66319386-66319742		CCAACTTGAACACTCGGAGCtAGAAAATGA
ENSMUSG00000064329	Scn1a	protein_coding				chr2:66296753-66296875		TTAAACTGACCAATGAAACCtGTACAATAC
ENSMUSG00000064329	Scn1a	protein_coding				chr2:66280696-66280800		AGATGTCTTGACCTCCAAAGtATAGAAAAA
ENSMUSG00000020614	Fam20a	protein_coding				chr11:109677771-109677886		CCGTCGGAAGTCCAGAATCCtGGAAGAAAA
ENSMUSG00000037646	Vps13b	protein_coding				chr15:35617598-35617818		AAAATGCTCTAATCCCCAGGtTGGTACACT
ENSMUSG00000020051	Pah	protein_coding				chr10:87570208-87570343		CCATGTACACACCTGAACCGtAAGTATCAT
ENSMUSG00000031283	Chrdl1	protein_coding	chrX:143365897-143365990		CACATTCCCaTTCTGAAAAAGAGAAGGCAA
ENSMUSG00000020380	Rad50	protein_coding				chr11:53655533-53655618		GTGAAATTTCATAATTGCTCtGGAAAAAGG
ENSMUSG00000053477	Tcf4	protein_coding				chr18:69633577-69633682		AGCTCCTTCTTCATGCAAGGtAAGGTGCTC
ENSMUSG00000038319	Kcnh2	protein_coding				chr5:24326349-24326777		CTGCTCCCAAGGACAGGACCtAAGGTGTGG
ENSMUSG00000017146	Brca1	protein_coding	chr11:101539981-101540034		ATCAGTTCCaAACTAGAAAGAAAGAATAAG	chr11:101539981-101540034		TTCTTTGATCAGTTCCAAACtAGAAAGAAA
ENSMUSG00000033196	Myh2	protein_coding				chr11:67174943-67175099		TACCAGTTCATGCTAACAGGtAAGTGGCTT
ENSMUSG00000041957	Pkp2	protein_coding				chr16:16240500-16240707		ACAAAAAAGCAAATAACAGGtATTTCCTAC
ENSMUSG00000057182	Scn3a	protein_coding	chr2:65466922-65467026		TTGACCTCCaAAGTAAACACACAGAATAGT	chr2:65466922-65467026		AGATGTCTTGACCTCCAAAGtAAACACACA
ENSMUSG00000057182	Scn3a	protein_coding				chr2:65497370-65497726		CCAACTTGAAGACTCGCAGCtGTAATGAAA
ENSMUSG00000039318	Rab3gap2	protein_coding				chr1:185240662-185240760		ATCGATCATGCTAGTATTGGtAAGCATTGC
ENSMUSG00000045103	Dmd	protein_coding	chrX:83772535-83772622		AGATGGCAAaTGGTAATTACATGAAGTTGA	chrX:85177704-85177947		GAGACAGCTCCTGGAGCAGGtAAGCCCCCC
ENSMUSG00000045103	Dmd	protein_coding				chrX:83887063-83887233		TGAAGTTGCCTGGGGAAAGGtATATCCCAT
ENSMUSG00000045103	Dmd	protein_coding				chrX:84773582-84773754		AAAAGTCTCTCAACATTAGGtAGGCAATGA
ENSMUSG00000045103	Dmd	protein_coding				chrX:84312477-84312626		AAATCTCCAGTGGATAAAGGtTAGATATTA
ENSMUSG00000045103	Dmd	protein_coding				chrX:83375059-83375151		TATAATCCTCCACTGGCAGGtAAATATATT
ENSMUSG00000045103	Dmd	protein_coding				chrX:83665048-83665229		GCATGGAAAAACAAAGCAAGtAAGTTTTGT
ENSMUSG00000078671	Chd2	protein_coding	chr7:73469558-73469728		AAAGTTGGCaACCTGAAAGACAAAAGACAA
ENSMUSG00000020758	Itgb4	protein_coding	chr11:115993277-115993456		TCAAGGAACaAGGTTGGTCAGGGTTGGGGG
ENSMUSG00000075318	Scn2a1	protein_coding				chr2:65715660-65716016		GGTGATTGGGAACCTTGTCGtAAGTAGGAA
ENSMUSG00000075318	Scn2a1	protein_coding				chr2:65748772-65748876		ACCGATACCTCGCCCTGCTGtAAGAACAGA
ENSMUSG00000016346	Kcnq2	protein_coding	chr2:181104887-181104981		TCTCCAGGCaGACTGCAGTGGAAAGAGGTG	chr2:181104887-181104981		CATAGAATCTCCAGGCAGACtGCAGTGGAA
ENSMUSG00000025025	Mxi1	protein_coding				chr19:53369542-53369656		AGCCAAAGCACACATCAAGGtGAGAATCTT
ENSMUSG00000030934	Oat	protein_coding				chr7:132566769-132566864		GTCTCTCCAGCCTCCACTCCtATTGTAAGG
ENSMUSG00000002524	Puf60	protein_coding				chr15:76070331-76070627		GGAGAACCATCACTGTAGACtGTAGGAAAG
ENSMUSG00000020908	Myh3	protein_coding				chr11:67082851-67083007		TACCAGTTCATGCTGACTGGtGTGTTTTTG
ENSMUSG00000040481	Bptf	protein_coding	chr11:107043633-107043825		CCAATATAAaATCTGCAAGATCCAAAATGG
ENSMUSG00000031012	Cask	protein_coding				chrX:13533340-13533542		TTTGGAGGTCTGGTTGTATCtGCAAAGTTC
ENSMUSG00000031173	Otc	protein_coding				chrX:10312393-10312530		TAGAAAGTGGACAATCATGGtAAGGAAGAA
ENSMUSG00000031173	Otc	protein_coding				chrX:10300315-10300468		TGATTACCTTACACTCCAGGtTGGTGTATT
ENSMUSG00000026950	Neb	protein_coding				chr2:52281464-52281775		AGGCCTCCTTGTATTTGCACtGTTTGGGAG
ENSMUSG00000026950	Neb	protein_coding				chr2:52278774-52279085		AGGCTTGCTTGTACTTGTACtGTGGACAGA
ENSMUSG00000031425	Plp1	protein_coding				chrX:136835099-136835164		GGCCACACTAGTTTCCCTGGtAAGTTATTT
ENSMUSG00000057457	Phex	protein_coding				chrX:157342010-157342103		TAAATAATTGGCAATGGTTCtGTTAAAAAG
ENSMUSG00000029156	Sgcb	protein_coding				chr5:73639383-73639514		TGGTAGCATTGCTGGTAATCtAAAAATGAA
ENSMUSG00000040586	Ofd1	protein_coding				chrX:166440029-166440127		ACTTGTGGGGCATGTTGGACtGAAAAGAGA
ENSMUSG00000025332	Kdm5c	protein_coding				chrX:152253424-152253605		CTATTAACTACCTCCACTGGtGAGTGGGGC
ENSMUSG00000035311	Gnptab	protein_coding				chr10:88431333-88431456		GATGGCGGAGACTGCTCTGGtGAGGATGTG
ENSMUSG00000013663	Pten	protein_coding	chr19:32817836-32818060		CCAAATTTTaAGGTCAGTTAAAACCATTTG
ENSMUSG00000013663	Pten	protein_coding	chr19:32799861-32800099		AGAGACAAAaAGGTAAGCTGTTTACTTTTT
ENSMUSG00000042308	Setd1a	protein_coding	chr7:127783629-127783750		GCCGCTGAGaCGGTGAGAAGCTTGTAGCTG
ENSMUSG00000031266	Gla	protein_coding				chrX:134595180-134595357		TCAATCCTTTGCTGTGGACCtAAAATGAGA
ENSMUSG00000060180	Myh13	protein_coding				chr11:67329175-67329331		TACCAGTTCATGCTAACAGGtAAGTGAAGC
ENSMUSG00000040752	Myh6	protein_coding				chr14:54963502-54963658		AGAAGAGGCCTGAGTAGGTCtGGGGTAGAA
ENSMUSG00000021461	Fancc	protein_coding				chr13:63400234-63400318		CCAGGATTGCATCAGAATCCtGTGAAAACA
ENSMUSG00000019986	Ahi1	protein_coding				chr10:20965517-20965709		AGTCATCCTGTTCTTTGAGGtATGAATTTA
ENSMUSG00000030201	Lrp6	protein_coding				chr6:134456055-134456285		GCTGGCTCCTCAGTTGGATCtAAAATAGAG
ENSMUSG00000022897	Dyrk1a	protein_coding	chr16:94671303-94671589		TTGGGGCAGaGGGTAAGTATTCCTTTAGGA
ENSMUSG00000041301	Cftr	protein_coding				chr6:18235156-18235347		AGCTTGCCAACTACAGCAGGtAAGCATATT
ENSMUSG00000028125	Abca4	protein_coding	chr3:122147730-122147899		GGACATCACaGTGTGAGCTGCTCTCGGCAT	chr3:122068965-122069162		CTTCAAACTCTTCCATGTGGtAAGGAAAGG
ENSMUSG00000022292	Rrm2b	protein_coding				chr15:37946735-37946851		GGTCCTTTGACAAGTCAACCtAGAATAGAA
ENSMUSG00000022292	Rrm2b	protein_coding				chr15:37945039-37945172		CCTGACTAAAACGCTCCACCtAAGAAAATA
ENSMUSG00000027204	Fbn1	protein_coding				chr2:125348107-125348229		AGGGAGCACTCATCGATATCtTGGGGAAGG
ENSMUSG00000027792	Bche	protein_coding				chr3:73639920-73640041		TCCGTTTCATCAATATCTCCtGTAAAACAT
ENSMUSG00000027276	Jag1	protein_coding				chr2:137083027-137083481		AGCAGAGGAACCAGGAAATCtGGAAGACAA
ENSMUSG00000024827	Gldc	protein_coding				chr19:30115188-30115300		CAGGGCGGCAGATTCCCACCtATCCAAAGG
ENSMUSG00000019055	Plod1	protein_coding	chr4:147917305-147917409		ATCCGGACAaGGCTGGGAAGAGTGAAGAGT
ENSMUSG00000005370	Msh6	protein_coding				chr17:87990431-87990630		AGTCATTACAGCTATTTCGGtAATTATATC
ENSMUSG00000028111	Ctsk	protein_coding				chr3:95501347-95501469		GAACCACTTGGGAGACATGGtGAGTTGCCT
ENSMUSG00000027709	Mccc1	protein_coding				chr3:35995781-35995917		ACCTTGGTAATACTTCCTCCtGTTAGAAGC
ENSMUSG00000037369	Kdm6a	protein_coding				chrX:18271845-18272032		AATGTTGGTCCACTTACAGGtATTTTAAAA
ENSMUSG00000029577	Ube3b	protein_coding				chr5:114406172-114406290		ATCTGGGACGGAATTGTAGGtAAGGTGACC
ENSMUSG00000031328	Flna	protein_coding				chrX:74237856-74238016		ATACCAATGCTGACATCTCCtGTCATTGAG
ENSMUSG00000051747	Ttn	protein_coding				chr2:76755499-76756086		AAGTCAAGATCGGGAGCCACtATTAAAAAA
ENSMUSG00000051747	Ttn	protein_coding				chr2:76763236-76763538		CTTGGAGGATCTGGCTCACCtAGAAGAAAA
ENSMUSG00000051747	Ttn	protein_coding				chr2:76797848-76798256		ACAATCCTAAGATCTTCCTCtGTGGTGATC
ENSMUSG00000036918	Ttc7	protein_coding	chr17:87330025-87330108		GCTTGTGGGaAGGTAAGGCTGGGGCTGTGG
ENSMUSG00000052852	Reep1	protein_coding				chr6:71773188-71773308		ATTGTCTTCAAAAGAAAAGGtAACTGATGC
ENSMUSG00000058354	Krt6a	protein_coding				chr15:101692963-101693177		GCTGCTCCAGGAACCGCACCtGGTGGGGGC
ENSMUSG00000079109	Pms2	protein_coding				chr5:143917580-143917677		CGCCACAAAACCTTTTCTAGtAAGTACACA
ENSMUSG00000079109	Pms2	protein_coding				chr5:143913402-143913488		GAAAACTTTGAAGGTCTAGGtAAGATAAAT
ENSMUSG00000053398	Phgdh	protein_coding				chr3:98334507-98334658		CAATGAGGCCTTCACAGTCCtGGGCAGAGG
ENSMUSG00000040554	Aipl1	protein_coding				chr11:72031417-72031605		TAGGGTAGACCCCTGTGTGCtGTAGAGATA
ENSMUSG00000026664	Phyh	protein_coding				chr2:4925598-4925708		ATGACATTCAACGTTTTCGGtATAATACTT
ENSMUSG00000029669	Tspan12	protein_coding				chr6:21836413-21836495		AGACACTGATGGACATTAACtAAAGAGAAG
ENSMUSG00000009863	Sdhb	protein_coding				chr4:140976115-140976216		GCCTGCAGTTCTCATGCAGGtGCGGCACTC
ENSMUSG00000028700	Pomgnt1	protein_coding				chr4:116155886-116156014		GTGGCCCACACCAGAAAAGGtACCCAGCAG
ENSMUSG00000028700	Pomgnt1	protein_coding				chr4:116157893-116157957		AGCTCAGGAATGTAGACAGGtAGAGACTGG
ENSMUSG00000028700	Pomgnt1	protein_coding				chr4:116154542-116154612		GGCCCAATTACCTGTACAGGtGAGCCTGGA
ENSMUSG00000032024	Clmp	protein_coding				chr9:40760901-40761058		TGAAGGGAACCAAAAAGTGGtAAGTACCCC
ENSMUSG00000026994	Galnt3	protein_coding				chr2:66102445-66102617		AAATTTTTGTTCAATACATCtAGAAAAAAA
ENSMUSG00000026709	Dars2	protein_coding				chr1:161062782-161062877		TCTCACCCGTCGGCATTTTCtTAGAAGAAA
ENSMUSG00000021253	Tgfb3	protein_coding	chr12:86063821-86063928		CCAAGTTGGaCTCTGCAAAATAAGACCCAG
ENSMUSG00000033400	Agl	protein_coding				chr3:116772387-116772520		CCTGCAGCCATTTACCAACCtGTTACAGAA
ENSMUSG00000030209	Grin2b	protein_coding				chr6:135738959-135739146		GATGAATGCATCAAGTTTCCtGCACAAGAA
ENSMUSG00000026532	Spta1	protein_coding				chr1:174222579-174222699		ACATGAACCTGCTGTCCAGGtAGGTATTGA
ENSMUSG00000034218	Atm	protein_coding	chr9:53506543-53506632		GTTTGGCGTaTGCTGTAATTTGAAAACAGA	chr9:53445345-53445510		AAGACTTCTTCTGCACTTCCtTTAAACAGA
ENSMUSG00000022141	Nipbl	protein_coding				chr15:8311145-8311281		ACACCTTTATTGTCTGAGTCtAGAAAAAAA
ENSMUSG00000002015	Bcap31	protein_coding				chrX:73706997-73707144		AGGATCTCTCGTACAGCATCtATGGTAGAG
ENSMUSG00000020651	Slc26a4	protein_coding				chr12:31547102-31547266		GCAAACCTCCAAACACCAGCtAGGGTAAGA
ENSMUSG00000031274	Col4a5	protein_coding	chrX:141600175-141600258		GAGGAGTAAaAGGTTTGATCCCAAACATCT
ENSMUSG00000039176	Polg	protein_coding				chr7:79450485-79450645		CTTATAGGCAAACATGCACCtGAAAGAAAC
ENSMUSG00000028063	Lmna	protein_coding	chr3:88484615-88484837		GACAGGCGCaGCCTGGGGAAGGTGGAGACA	chr3:88486204-88486329		ACTGCCTGGCATTATCCAGCtGCAGGGAGC
ENSMUSG00000024109	Nrxn1	protein_coding				chr17:90560741-90560860		TGGCAGGTTGTGCTGGGCCCtGTAAAATAT
ENSMUSG00000062372	Otof	protein_coding				chr5:30383031-30383220		AGCCCCTCTTCCCTGGCAGCtAGGGGCAGG
ENSMUSG00000062372	Otof	protein_coding				chr5:30399197-30399328		CAATCACTGTGATGCTGACCtGCAGGAGGG
ENSMUSG00000025326	Ube3a	protein_coding				chr7:59286054-59286259		CTTGGGAGACTCTCACCCAGtAAGTTGTCC
ENSMUSG00000055775	Myh8	protein_coding				chr11:67280119-67280275		TACCAGTTCATGCTGACGGGtGAGTGGGGC
ENSMUSG00000035765	Dym	protein_coding				chr18:75082365-75082507		CTGGCATCAGGAGTAGCAAGtAAGTCCTTC
ENSMUSG00000012819	Cdh23	protein_coding	chr10:60597616-60597758		TCACAGAAGaACCTGGAGTGATTGAACAGG
ENSMUSG00000031285	Dcx	protein_coding				chrX:143877239-143877341		AATCATGGAGACAGGTGACCtATGGAGAAA
ENSMUSG00000036893	Ehmt1	protein_coding				chr2:24847944-24848089		TCCGGACCACTGGCCAGCCCtAAGTCACAC
ENSMUSG00000068457	Uty	protein_coding				chrY:1131036-1131223		CAGGAAATTCAAATTATTTCtGGGAGGAAG
ENSMUSG00000078619	Smarcd2	protein_coding	chr11:106267334-106267518		CATGCCAGGaCGCTGAGGAAAGTGGAACAG
ENSMUSG00000028224	Nbn	protein_coding				chr4:15964247-15964406		AGTTAAAGTCACCATTAAAGtAGGTTGAAA
ENSMUSG00000028224	Nbn	protein_coding				chr4:15976035-15976164		CAGAGCCAGCAGATACATGGtAAAGCATCT
ENSMUSG00000024598	Fbn2	protein_coding				chr18:58037702-58037827		TCAAGACACTCATTGACATCtAAAATAGGA
ENSMUSG00000026024	Als2	protein_coding				chr1:59185397-59185599		TAGCCCGAAGCCACTTGGTCtAGAAGCAAA
ENSMUSG00000001930	Vwf	protein_coding				chr6:125666579-125666784		CACCTGTCTCCCTGACAAGGtAGGCACTGC
ENSMUSG00000028431	Ikbkap	protein_coding	chr4:56771433-56771556		TTCTTTAGGaTCCTAGGAAAAAAGTTATTA
ENSMUSG00000032633	Flcn	protein_coding				chr11:59803749-59803895		CGGCAAGTGACCGGCAGCCCtGTGCACAAA
ENSMUSG00000032633	Flcn	protein_coding				chr11:59794086-59794191		TTCAGGATAGTGGGCCCAACtGAGGATACA
ENSMUSG00000031095	Cul4b	protein_coding				chrX:38550866-38550939		AAATGCTCCTGATCATTATCtGTCAAATAA
ENSMUSG00000021796	Bmpr1a	protein_coding	chr14:34414547-34414669		TGCTCGAAGaCACTAAAGAGAAATAAATGC
ENSMUSG00000021466	Ptch1	protein_coding				chr13:63563623-63563815		TCCGGCCAGTAGCCTTCCCCtGGGGACGAA
ENSMUSG00000031264	Btk	protein_coding				chrX:134546712-134546830		CTCATCATCAAGGACATACCtGCAAGCGAT
ENSMUSG00000031264	Btk	protein_coding				chrX:134554689-134554768		TGAAACCTCCTTCTTTCCCCtGAAACAACA
ENSMUSG00000002100	Mybpc3	protein_coding	chr2:91134790-91134929		AAGAAGACCaTGGTGAGCCTGGGGCCCTGG
ENSMUSG00000002100	Mybpc3	protein_coding	chr2:91124777-91124943		TCATTGTGCaAGGTGAGGGCCCCTAGCCCA
ENSMUSG00000032498	Mlh1	protein_coding				chr9:111235907-111236015		CGGAGCATCTCCCGGAGAGCtAGAAACAAA
ENSMUSG00000032498	Mlh1	protein_coding				chr9:111249220-111249313		GCTGATTCTACCAGACGGTCtGAAAAATCA
ENSMUSG00000024151	Msh2	protein_coding	chr17:87719288-87719535		AAGTGAAAAaAGGTGGGCTTCTCCGCTCAG	chr17:87712629-87712726		ATTGTCAATATTTCCTCAGGtAAACTTAAT
ENSMUSG00000024151	Msh2	protein_coding				chr17:87685437-87685586		AGCCCTCAACCTTTTCCAGGtAAAAGAGAC
ENSMUSG00000024151	Msh2	protein_coding				chr17:87717455-87717700		ATGTTCCACATCATTACTGGtAAAAAACAA
ENSMUSG00000030795	Fus	protein_coding	chr7:127971841-127971982		CACCTCAGGaAGGTAAGGTGGTATAGGAGA
ENSMUSG00000031391	L1cam	protein_coding				chrX:73862560-73862691		TGCAGCCAATATGGGGCAGCtGAACAGGAG
ENSMUSG00000005907	Pex1	protein_coding	chr5:3629970-3630112		AAGGCTTACaGGGTAAATCACTGTTCACAC	chr5:3630189-3630292		CTGCCCTCCTCCAGATCAGGtGACAAAACC
ENSMUSG00000061527	Krt5	protein_coding				chr15:101711529-101711743		GCTGCTCCAGGAACCGCACCtGGAGGGGCC
ENSMUSG00000020716	Nf1	protein_coding				chr11:79468717-79468875		CTTGAAGTTAATGTCAAAGGtGAATTATTT
ENSMUSG00000033788	Dysf	protein_coding				chr6:84151884-84152049		TCCCCACAGGGTGGCCCAGGtAAGGAGCCT
ENSMUSG00000027168	Pax6	protein_coding				chr2:105695306-105695456		TCGGGGACCACTTCAACAGGtGAGCTCTCT
ENSMUSG00000002496	Tsc2	protein_coding	chr17:24607699-24607801		TACTGGTTGaACCTGGTGGAAGGAGAGACA
ENSMUSG00000032818	Loxhd1	protein_coding				chr18:77398981-77399135		CAAGTTTGAGAAAGGAACGGtAGGAGAGAC
ENSMUSG00000036712	Cyld	protein_coding	chr8:88742286-88742394		TACTTGAAGaCAGTAAGTTACAGTCCTTAG
ENSMUSG00000006389	Mpl	protein_coding				chr4:118446355-118446514		CGAGAGATGGCTCCAGCACCtGAGAGGAGC
ENSMUSG00000022270	Fam134b	protein_coding	chr15:25969796-25969860		CTTTGTCCTaAGGTATTTTTGGTCAATTTG
ENSMUSG00000057003	Myh4	protein_coding				chr11:67241394-67241550		TACCAGTTCATGCTGACGGGtGAGTATACC
ENSMUSG00000041133	Smc1a	protein_coding				chrX:152058779-152058935		TTCCAGGAGACCTCAGATGGtAAGCCTGGC
ENSMUSG00000041133	Smc1a	protein_coding				chrX:152026532-152026770		AGATTGAGAAGGAGATCAAGtAAGAGGCAT
ENSMUSG00000036073	Galt	protein_coding	chr4:41757695-41757778		TGGGCTGGCaTGGTAAGGCTTTTGGGGTTG	chr4:41756682-41756811		CCAGTACCCTTGGGTGCAGGtCTGTGAGGG
ENSMUSG00000028307	Aldob	protein_coding				chr4:49538718-49538892		TGTAGACAGCAGCCAGGACCtGAAGAACAA
ENSMUSG00000064232	Gm5414	protein_coding				chr15:101626927-101627141		GCTGCTCCAGGAACTGCACCtGGAGGGGCC
ENSMUSG00000024621	Csf1r	protein_coding				chr18:61128987-61129109		CTATGTTGTCAAGGGCAATGtGAGTGCCGA
ENSMUSG00000005043	Sgsh	protein_coding				chr11:119350402-119350552		TGCTTCTTCCCAATGATGCCtGAGGGTGGA
