# Supplementary material for: Effective and precise adenine base editing in mouse zygotes
Source: Protein Cell. 2018 Jul 31;9(9):808–13. doi: 10.1007/s13238-018-0566-z (PMC6107484; doi:10.1007/s13238-018-0566-z)
Supplement: Supplementary file 17 — Supplementary Table 14 (XLSX 10 kb) [file 13238_2018_566_MOESM17_ESM.xlsx]

## Sheet: Sheet1
Supplementary Table 14. Primers used for cloning of gRNAs into pDR274 vector
Primer Name	Primer sequences
Tyr-RNA-1-FP	TAGGCCAACCTGTCCACAAAAGCA
Tyr-RNA-1-RP	AAACTGCTTTTGTGGACAGGTTGG
Dmd-RNA-1-FP	TAGGTAATAGGGGACGAACAGGG
Dmd-RNA-1-RP	AAACCCCTGTTCGTCCCCTATTA
Dmd-RNA-2-FP	TAGGACTTACTGGAAAGGAAGTGC
Dmd-RNA-2-RP	AAACGCACTTCCTTTCCAGTAAGT
