# Supplementary material for: Effective and precise adenine base editing in mouse zygotes
Source: Protein Cell. 2018 Jul 31;9(9):808–13. doi: 10.1007/s13238-018-0566-z (PMC6107484; doi:10.1007/s13238-018-0566-z)
Supplement: Supplementary file 18 — Supplementary Table 15 (XLSX 11 kb) [file 13238_2018_566_MOESM18_ESM.xlsx]

## Sheet: Sheet1
Supplementary Table 15. Primers used for sequencing analysis
Primer Name	Primer sequences
Tyr-TA-FP	ACTCACAGGGATAGCAGATCCT
Tyr-TA-FP	CTCTCAAAATAGCAAACCACCAT
Tyr-E219X-FP	TCAACTGCGGAAACTGTAAGTTT
Tyr-E219X-RP	GCCAGGAGGAGAAGAAGGAT
Tyr-OT1-FP	CCCAAGTTATCGCCACGGTAATCC
Tyr-OT1-RP	TGTAACTCATGTGAGGGTGACAGC
Tyr-OT2-FP	ACCTCCCCTTTATGCCTGCCTTAG
Tyr-OT2-RP	GCCTGCCATGTACTACACTAGACTG
Tyr-OT3-FP	ACAGAACCCAGGGCTCCAGATTC
Tyr-OT3-RP	ACACACTTACCAGGAGACCCACAG
Tyr-OT4-FP	GCTGGCATGGTGTACCTATTGAGTC
Tyr-OT4-RP	GGAGCTTTGAGTCCTTGCACAGG
Tyr-OT5-FP	GCTGTTGTTTAGGGATCTGGGGTTG
Tyr-OT5-RP	CATGTCATGTGAAGGCCAGAGAAGG
Tyr-qPCR-FP1	ATCGGCCAACGATCCCATTT
Tyr-qPCR-RP1	TAGGTGCATTGGCTTCTGGG
Dmd1-TA-FP	AGCAACTTTAATCAAACAATGGCCT
Dmd1-TA-RP	AGGCAACATCAATAAAAGAATGCAG
Dmd1-OT1-FP	GTCTTACAGTGCTGGGTGGG
Dmd1-OT1-RP	GGCACTTCCTCTCCCTCCTA
Dmd1-OT2-FP	ACATCCCCTCAAATGACCCT
Dmd1-OT2-RP	TGGGGAAGTTCTTAAGAAGGGG
Dmd1-OT3-FP	TCTAATTTTTATTTTCCCTTTTATT
Dmd1-OT3-RP	TTATATGATCCCTTAGAAGCCTG
Dmd1-OT4-FP	TCTCCTGGTGACACCCTCTC
Dmd1-OT4-RP	TGGCCTTAGTGGGAGAGGAA
Dmd1-OT5-FP	TAATGAGAGACAGAAGGCAGTAG
Dmd1-OT5-RP	AGGCAAAATACCTATATACATAAAA
Dmd2-TA-FP	GTGGCTGTGGAGGACCGT
Dmd2-TA-RP	TGCAGGAAACAATTGTGTTATAGTT
Dmd2-OT1-FP	CCTTGCCTCTCATCTCTTCTCCTTG
Dmd2-OT1-RP	GGAAACATGCCCTGAGTGTAGAGC
Dmd2-OT2-FP	TCCTCAACTGAAGCTCCTTTCTCTG
Dmd2-OT2-RP	TCCTGCTCTCTGCCTCTTCTGTC
Dmd2-OT3-FP	TTTCTGGCGTGGCACAACTTTATAC
Dmd2-OT3-RP	CCCCTGTAGGGATTAAGAACTGGTC
Dmd2-OT4-FP	CTCTTCGCCAAGCACATCAAGTTG
Dmd2-OT4-RP	GCCTCCACACCTAGCCGAGAG
Dmd2-OT5-FP	CTGGTCATGGACTCTGATCCTCTG
Dmd2-OT5-RP	CCATTACACTGGGGATTTGGGACTC
Dmd-qPCR-FP1	TGATCGTCTGGAGCAAGAGC
Dmd-qPCR-RP1	AGACAGGACACGGATCCTCC
Dmd-qPCR-FP2	CATGAAGCCCACAGGGACTTT
Dmd-qPCR-RP2	AACAAGTGGTTTGGGTCTCG
